# Supplementary material for: In Situ Halide Vacancy Tuning of Low‐Dimensional Lead Perovskites to Realize Multiple Adjustable Luminescence Performance
Source: Adv Sci (Weinh). 2025 Mar 17;12(18):2412459. doi: 10.1002/advs.202412459 (PMC12079511; doi:10.1002/advs.202412459)
Supplement: Supplementary file 2 — Supporting Information [file ADVS-12-2412459-s002.zip]

Archive with 6 entries (6 files):
- B-[DADPA]PbBr5.cif
- B-[DADPA]PbBr5-checkcif.pdf
- G-[DADPA]PbBr5.cif
- G-[DADPA]PbBr5-checkcif.pdf
- W-[DADPA]PbBr5.cif
- W-[DADPA]PbBr5-checkcif.pdf
