# Supplementary material for: In Situ Halide Vacancy Tuning of Low‐Dimensional Lead Perovskites to Realize Multiple Adjustable Luminescence Performance
Source: Adv Sci (Weinh). 2025 Mar 17;12(18):2412459. doi: 10.1002/advs.202412459 (PMC12079511; doi:10.1002/advs.202412459)
Supplement: Supplementary file 2 — Supporting Information [file ADVS-12-2412459-s002.zip › B-[DADPA]PbBr5.cif]

data_1
_audit_creation_date               2023-04-13
_audit_creation_method
;
Olex2 1.5
(compiled 2023.03.06 svn.rbb2c1857 for OlexSys, GUI svn.r6748)
;
_shelx_SHELXL_version_number       '2018/3'
_audit_contact_author_address      ?
_audit_contact_author_email        ?
_audit_contact_author_name         ''
_audit_contact_author_phone        ?
_publ_contact_author_id_orcid      ?
_publ_section_references
;
Dolomanov, O.V., Bourhis, L.J., Gildea, R.J, Howard, J.A.K. & Puschmann, H.
 (2009), J. Appl. Cryst. 42, 339-341.

Sheldrick, G.M. (2008). Acta Cryst. A64, 112-122.

Sheldrick, G.M. (2015). Acta Cryst. A71, 3-8.
;
_chemical_name_common              ?
_chemical_name_systematic          ?
_chemical_formula_moiety           'Br5 Pb, C6 H20 N3'
_chemical_formula_sum              'C6 H20 Br5 N3 Pb'
_chemical_formula_weight           740.99
_chemical_melting_point            ?
loop_
  _atom_type_symbol
  _atom_type_description
  _atom_type_scat_dispersion_real
  _atom_type_scat_dispersion_imag
  _atom_type_scat_source
 'C' 'C' 0.0033 0.0016 'International Tables Vol C Tables 4.2.6.8 and 6.1.1.4'
 'H' 'H' 0.0000 0.0000 'International Tables Vol C Tables 4.2.6.8 and 6.1.1.4'
 'Br' 'Br' -0.2901 2.4595
 'International Tables Vol C Tables 4.2.6.8 and 6.1.1.4'
 'N' 'N' 0.0061 0.0033 'International Tables Vol C Tables 4.2.6.8 and 6.1.1.4'
 'Pb' 'Pb' -3.3944 10.1111
 'International Tables Vol C Tables 4.2.6.8 and 6.1.1.4'

_shelx_space_group_comment
;
The symmetry employed for this shelxl refinement is uniquely defined
by the following loop, which should always be used as a source of
symmetry information in preference to the above space-group names.
They are only intended as comments.
;
_space_group_crystal_system        'monoclinic'
_space_group_IT_number             14
_space_group_name_H-M_alt          'P 1 21/c 1'
_space_group_name_Hall             '-P 2ybc'
loop_
  _space_group_symop_operation_xyz
 'x, y, z'
 '-x, y+1/2, -z+1/2'
 '-x, -y, -z'
 'x, -y-1/2, z-1/2'

_cell_length_a                     10.4777(3)
_cell_length_b                     11.0286(3)
_cell_length_c                     15.3502(5)
_cell_angle_alpha                  90
_cell_angle_beta                   103.7810(10)
_cell_angle_gamma                  90
_cell_volume                       1722.72(9)
_cell_formula_units_Z              4
_cell_measurement_reflns_used      9881
_cell_measurement_temperature      273.15
_cell_measurement_theta_max        28.23
_cell_measurement_theta_min        2.72
_shelx_estimated_absorpt_T_max     0.224
_shelx_estimated_absorpt_T_min     0.224
_exptl_absorpt_coefficient_mu      21.371
_exptl_absorpt_correction_T_max    0.7457
_exptl_absorpt_correction_T_min    0.2156
_exptl_absorpt_correction_type     none
_exptl_absorpt_process_details
;
SADABS-2016/2 (Bruker,2016/2) was used for absorption correction.
wR2(int) was 0.1730 before and 0.0682 after correction.
The Ratio of minimum to maximum transmission is 0.2891.
The \l/2 correction factor is Not present.
;
_exptl_absorpt_special_details     ?
_exptl_crystal_colour              'metallic whiteish black'
_exptl_crystal_colour_lustre       metallic
_exptl_crystal_colour_modifier     whiteish
_exptl_crystal_colour_primary      black
_exptl_crystal_density_diffrn      2.857
_exptl_crystal_density_meas        ?
_exptl_crystal_density_method      ?
_exptl_crystal_description         irregular
_exptl_crystal_F_000               1336
_exptl_crystal_size_max            0.1
_exptl_crystal_size_mid            0.1
_exptl_crystal_size_min            0.1
_exptl_transmission_factor_max     ?
_exptl_transmission_factor_min     ?
_diffrn_reflns_av_R_equivalents    0.0591
_diffrn_reflns_av_unetI/netI       0.0349
_diffrn_reflns_Laue_measured_fraction_full  1.000
_diffrn_reflns_Laue_measured_fraction_max  1.000
_diffrn_reflns_limit_h_max         11
_diffrn_reflns_limit_h_min         -12
_diffrn_reflns_limit_k_max         13
_diffrn_reflns_limit_k_min         -13
_diffrn_reflns_limit_l_max         18
_diffrn_reflns_limit_l_min         -18
_diffrn_reflns_number              21348
_diffrn_reflns_point_group_measured_fraction_full  1.000
_diffrn_reflns_point_group_measured_fraction_max  1.000
_diffrn_reflns_theta_full          25.028
_diffrn_reflns_theta_max           25.028
_diffrn_reflns_theta_min           2.297
_diffrn_ambient_temperature        273.15
_diffrn_detector_area_resol_mean   ?
_diffrn_measured_fraction_theta_full  1.000
_diffrn_measured_fraction_theta_max  1.000
_diffrn_measurement_device_type    'Bruker APEX-II CCD'
_diffrn_measurement_method         '\f and \w scans'
_diffrn_radiation_type             MoK\a
_diffrn_radiation_wavelength       0.71073
_diffrn_source                     ?
_diffrn_source_current             30.0
_diffrn_source_power               1.5
_diffrn_source_voltage             50.0
_diffrn_standards_number           0
_reflns_Friedel_coverage           0.000
_reflns_Friedel_fraction_full      .
_reflns_Friedel_fraction_max       .
_reflns_number_gt                  2644
_reflns_number_total               3046
_reflns_special_details
;
 Reflections were merged by SHELXL according to the crystal
 class for the calculation of statistics and refinement.
 
 _reflns_Friedel_fraction is defined as the number of unique
 Friedel pairs measured divided by the number that would be
 possible theoretically, ignoring centric projections and
 systematic absences.
;
_reflns_threshold_expression       'I > 2\s(I)'
_computing_cell_refinement         'SAINT V8.40A (Bruker, 2019)'
_computing_data_collection         ?
_computing_data_reduction          'SAINT V8.40A (Bruker, 2019)'
_computing_molecular_graphics      'Olex2 1.5 (Dolomanov et al., 2009)'
_computing_publication_material    'Olex2 1.5 (Dolomanov et al., 2009)'
_computing_structure_refinement    'XL  (Sheldrick, 2008)'
_computing_structure_solution      'SHELXT 2014/5 (Sheldrick, 2014)'
_refine_diff_density_max           2.486
_refine_diff_density_min           -2.270
_refine_diff_density_rms           0.345
_refine_ls_extinction_coef         0.0031(3)
_refine_ls_extinction_expression  
 'Fc^*^=kFc[1+0.001xFc^2^\l^3^/sin(2\q)]^-1/4^'
_refine_ls_extinction_method       'SHELXL-2018/3 (Sheldrick 2018)'
_refine_ls_goodness_of_fit_ref     1.035
_refine_ls_hydrogen_treatment      constr
_refine_ls_matrix_type             full
_refine_ls_number_parameters       139
_refine_ls_number_reflns           3046
_refine_ls_number_restraints       2
_refine_ls_R_factor_all            0.0512
_refine_ls_R_factor_gt             0.0437
_refine_ls_restrained_S_all        1.037
_refine_ls_shift/su_max            0.001
_refine_ls_shift/su_mean           0.000
_refine_ls_structure_factor_coef   Fsqd
_refine_ls_weighting_details      
 'w=1/[\s^2^(Fo^2^)+(0.1071P)^2^] where P=(Fo^2^+2Fc^2^)/3'
_refine_ls_weighting_scheme        calc
_refine_ls_wR_factor_gt            0.1330
_refine_ls_wR_factor_ref           0.1395
_refine_special_details            ?
_olex2_refinement_description
;
1. Fixed Uiso
 At 1.2 times of:
  All C(H,H) groups, All N(H,H) groups, All N(H,H,H) groups
2. Rigid bond restraints
 C5, C6
 with sigma for 1-2 distances of 0.01 and sigma for 1-3 distances of 0.02
 N2, C3
 with sigma for 1-2 distances of 0.01 and sigma for 1-3 distances of 0.02
3.a Secondary CH2 refined with riding coordinates:
 N3(H3A,H3B), C5(H5A,H5B), C6(H6A,H6B), C4(H4A,H4B), C2(H2D,H2E), C1(H1D,H1E),
 C3(H3C,H3D)
3.b Idealised Me refined as rotating group:
 N2(H2A,H2B,H2C), N1(H1A,H1B,H1C)
;
_atom_sites_solution_hydrogens     geom
_atom_sites_solution_primary       dual
_atom_sites_solution_secondary     ?
loop_
  _atom_site_label
  _atom_site_type_symbol
  _atom_site_fract_x
  _atom_site_fract_y
  _atom_site_fract_z
  _atom_site_U_iso_or_equiv
  _atom_site_adp_type
  _atom_site_occupancy
  _atom_site_site_symmetry_order
  _atom_site_calc_flag
  _atom_site_refinement_flags_posn
  _atom_site_refinement_flags_adp
  _atom_site_refinement_flags_occupancy
  _atom_site_disorder_assembly
  _atom_site_disorder_group
 Pb1 Pb 0.31959(3) 0.60002(3) 0.43559(2) 0.0298(2) Uani 1 1 d . . . . .
 Br3 Br 0.24704(11) 0.67268(10) 0.24601(7) 0.0426(3) Uani 1 1 d . . . . .
 Br4 Br 0.06754(10) 0.67652(9) 0.45162(8) 0.0419(3) Uani 1 1 d . . . . .
 Br5 Br 0.43678(11) 0.83199(9) 0.52232(9) 0.0473(3) Uani 1 1 d . . . . .
 Br1 Br 0.40084(10) 0.48492(10) 0.62919(7) 0.0396(3) Uani 1 1 d . . . . .
 Br2 Br 0.21843(11) 0.34437(9) 0.38632(9) 0.0473(3) Uani 1 1 d . . . . .
 N2 N 0.4454(9) 1.2244(9) 0.7615(7) 0.049(2) Uani 1 1 d . U . . .
 H2A H 0.458959 1.298803 0.743195 0.059 Uiso 1 1 calc R U . . .
 H2B H 0.520476 1.194514 0.794272 0.059 Uiso 1 1 calc R U . . .
 H2C H 0.386185 1.227186 0.794524 0.059 Uiso 1 1 calc R U . . .
 N3 N 0.2472(9) 1.0733(8) 0.4788(6) 0.043(2) Uani 1 1 d . . . . .
 H3A H 0.268459 1.146785 0.462776 0.051 Uiso 1 1 calc R U . . .
 H3B H 0.318692 1.026953 0.488503 0.051 Uiso 1 1 calc R U . . .
 N1 N 0.0970(9) 0.9326(8) 0.1626(6) 0.039(2) Uani 1 1 d . . . . .
 H1A H 0.129230 0.998245 0.141745 0.046 Uiso 1 1 calc R U . . .
 H1B H 0.023262 0.909896 0.123982 0.046 Uiso 1 1 calc R U . . .
 H1C H 0.155541 0.872824 0.169265 0.046 Uiso 1 1 calc R U . . .
 C5 C 0.1976(15) 1.0821(13) 0.5638(7) 0.063(4) Uani 1 1 d . U . . .
 H5A H 0.104814 1.102032 0.546426 0.076 Uiso 1 1 calc R U . . .
 H5B H 0.204755 1.002161 0.590916 0.076 Uiso 1 1 calc R U . . .
 C6 C 0.2633(15) 1.1713(13) 0.6352(10) 0.069(4) Uani 1 1 d . U . . .
 H6A H 0.263453 1.251159 0.608668 0.082 Uiso 1 1 calc R U . . .
 H6B H 0.213951 1.176136 0.681095 0.082 Uiso 1 1 calc R U . . .
 C4 C 0.1435(9) 1.0206(9) 0.4064(7) 0.033(2) Uani 1 1 d . . . . .
 H4A H 0.066716 1.072638 0.395695 0.039 Uiso 1 1 calc R U . . .
 H4B H 0.118465 0.942165 0.425645 0.039 Uiso 1 1 calc R U . . .
 C2 C 0.1864(10) 1.0051(9) 0.3197(7) 0.038(2) Uani 1 1 d . . . . .
 H2D H 0.216796 1.081784 0.301177 0.045 Uiso 1 1 calc R U . . .
 H2E H 0.257496 0.946783 0.327496 0.045 Uiso 1 1 calc R U . . .
 C1 C 0.0686(10) 0.9605(11) 0.2499(8) 0.045(3) Uani 1 1 d . . . . .
 H1D H 0.034681 0.888145 0.272378 0.054 Uiso 1 1 calc R U . . .
 H1E H 0.000342 1.021893 0.241158 0.054 Uiso 1 1 calc R U . . .
 C3 C 0.3908(14) 1.1368(13) 0.6737(13) 0.076(5) Uani 1 1 d . U . . .
 H3C H 0.445168 1.146053 0.631102 0.091 Uiso 1 1 calc R U . . .
 H3D H 0.393287 1.052474 0.692066 0.091 Uiso 1 1 calc R U . . .

loop_
  _atom_site_aniso_label
  _atom_site_aniso_U_11
  _atom_site_aniso_U_22
  _atom_site_aniso_U_33
  _atom_site_aniso_U_23
  _atom_site_aniso_U_13
  _atom_site_aniso_U_12
 Pb1 0.0326(3) 0.0300(3) 0.0258(3) 0.00289(14) 0.00496(18) 0.00146(13)
 Br3 0.0516(7) 0.0485(6) 0.0275(6) 0.0084(4) 0.0090(5) 0.0069(5)
 Br4 0.0409(6) 0.0431(6) 0.0437(7) 0.0027(5) 0.0144(5) 0.0058(4)
 Br5 0.0462(6) 0.0344(6) 0.0517(8) 0.0047(5) -0.0073(5) -0.0014(5)
 Br1 0.0459(6) 0.0389(6) 0.0308(6) 0.0057(4) 0.0029(5) 0.0008(4)
 Br2 0.0425(6) 0.0308(6) 0.0616(9) 0.0020(5) -0.0012(6) 0.0028(4)
 N2 0.046(5) 0.051(5) 0.044(6) 0.012(4) -0.004(4) 0.001(4)
 N3 0.053(6) 0.036(4) 0.030(5) -0.005(4) -0.008(4) -0.003(4)
 N1 0.041(5) 0.047(5) 0.025(5) -0.005(4) 0.003(4) 0.000(4)
 C5 0.098(12) 0.068(9) 0.017(7) 0.000(5) -0.001(7) 0.014(7)
 C6 0.080(10) 0.064(9) 0.052(9) 0.004(6) -0.003(8) -0.007(7)
 C4 0.036(5) 0.036(5) 0.023(5) -0.003(4) 0.000(4) -0.003(4)
 C2 0.044(6) 0.037(5) 0.028(6) -0.006(4) 0.001(5) -0.008(5)
 C1 0.037(6) 0.059(7) 0.033(7) -0.008(5) -0.001(5) 0.004(5)
 C3 0.057(8) 0.059(8) 0.122(14) -0.018(8) 0.041(9) -0.008(7)

_geom_special_details
;
 All esds (except the esd in the dihedral angle between two l.s. planes)
 are estimated using the full covariance matrix.  The cell esds are taken
 into account individually in the estimation of esds in distances, angles
 and torsion angles; correlations between esds in cell parameters are only
 used when they are defined by crystal symmetry.  An approximate (isotropic)
 treatment of cell esds is used for estimating esds involving l.s. planes.
;
loop_
  _geom_bond_atom_site_label_1
  _geom_bond_atom_site_label_2
  _geom_bond_distance
  _geom_bond_site_symmetry_2
  _geom_bond_publ_flag
 Pb1 Br3 2.9385(11) . ?
 Pb1 Br4 2.8383(11) . ?
 Pb1 Br5 3.0077(11) . ?
 Pb1 Br1 3.1565(11) . ?
 Pb1 Br2 3.0434(11) . ?
 N2 H2A 0.8900 . ?
 N2 H2B 0.8900 . ?
 N2 H2C 0.8900 . ?
 N2 C3 1.646(18) . ?
 N3 H3A 0.8900 . ?
 N3 H3B 0.8900 . ?
 N3 C5 1.518(15) . ?
 N3 C4 1.476(13) . ?
 N1 H1A 0.8900 . ?
 N1 H1B 0.8900 . ?
 N1 H1C 0.8900 . ?
 N1 C1 1.473(13) . ?
 C5 H5A 0.9700 . ?
 C5 H5B 0.9700 . ?
 C5 C6 1.512(18) . ?
 C6 H6A 0.9700 . ?
 C6 H6B 0.9700 . ?
 C6 C3 1.38(2) . ?
 C4 H4A 0.9700 . ?
 C4 H4B 0.9700 . ?
 C4 C2 1.513(14) . ?
 C2 H2D 0.9700 . ?
 C2 H2E 0.9700 . ?
 C2 C1 1.511(14) . ?
 C1 H1D 0.9700 . ?
 C1 H1E 0.9700 . ?
 C3 H3C 0.9700 . ?
 C3 H3D 0.9700 . ?

loop_
  _geom_angle_atom_site_label_1
  _geom_angle_atom_site_label_2
  _geom_angle_atom_site_label_3
  _geom_angle
  _geom_angle_site_symmetry_1
  _geom_angle_site_symmetry_3
  _geom_angle_publ_flag
 Br3 Pb1 Br5 100.86(3) . . ?
 Br3 Pb1 Br1 171.99(3) . . ?
 Br3 Pb1 Br2 90.80(3) . . ?
 Br4 Pb1 Br3 88.76(3) . . ?
 Br4 Pb1 Br5 89.94(3) . . ?
 Br4 Pb1 Br1 94.92(3) . . ?
 Br4 Pb1 Br2 91.19(3) . . ?
 Br5 Pb1 Br1 86.29(3) . . ?
 Br5 Pb1 Br2 168.31(4) . . ?
 Br2 Pb1 Br1 82.02(3) . . ?
 H2A N2 H2B 109.5 . . ?
 H2A N2 H2C 109.5 . . ?
 H2B N2 H2C 109.5 . . ?
 C3 N2 H2A 109.5 . . ?
 C3 N2 H2B 109.5 . . ?
 C3 N2 H2C 109.5 . . ?
 H3A N3 H3B 108.3 . . ?
 C5 N3 H3A 109.8 . . ?
 C5 N3 H3B 109.8 . . ?
 C4 N3 H3A 109.8 . . ?
 C4 N3 H3B 109.8 . . ?
 C4 N3 C5 109.3(9) . . ?
 H1A N1 H1B 109.5 . . ?
 H1A N1 H1C 109.5 . . ?
 H1B N1 H1C 109.5 . . ?
 C1 N1 H1A 109.5 . . ?
 C1 N1 H1B 109.5 . . ?
 C1 N1 H1C 109.5 . . ?
 N3 C5 H5A 107.7 . . ?
 N3 C5 H5B 107.7 . . ?
 H5A C5 H5B 107.1 . . ?
 C6 C5 N3 118.3(13) . . ?
 C6 C5 H5A 107.7 . . ?
 C6 C5 H5B 107.7 . . ?
 C5 C6 H6A 109.4 . . ?
 C5 C6 H6B 109.4 . . ?
 H6A C6 H6B 108.0 . . ?
 C3 C6 C5 111.0(14) . . ?
 C3 C6 H6A 109.4 . . ?
 C3 C6 H6B 109.4 . . ?
 N3 C4 H4A 109.0 . . ?
 N3 C4 H4B 109.0 . . ?
 N3 C4 C2 112.8(8) . . ?
 H4A C4 H4B 107.8 . . ?
 C2 C4 H4A 109.0 . . ?
 C2 C4 H4B 109.0 . . ?
 C4 C2 H2D 110.3 . . ?
 C4 C2 H2E 110.3 . . ?
 H2D C2 H2E 108.5 . . ?
 C1 C2 C4 107.3(9) . . ?
 C1 C2 H2D 110.3 . . ?
 C1 C2 H2E 110.3 . . ?
 N1 C1 C2 113.9(9) . . ?
 N1 C1 H1D 108.8 . . ?
 N1 C1 H1E 108.8 . . ?
 C2 C1 H1D 108.8 . . ?
 C2 C1 H1E 108.8 . . ?
 H1D C1 H1E 107.7 . . ?
 N2 C3 H3C 110.2 . . ?
 N2 C3 H3D 110.2 . . ?
 C6 C3 N2 107.5(11) . . ?
 C6 C3 H3C 110.2 . . ?
 C6 C3 H3D 110.2 . . ?
 H3C C3 H3D 108.5 . . ?

loop_
  _geom_torsion_atom_site_label_1
  _geom_torsion_atom_site_label_2
  _geom_torsion_atom_site_label_3
  _geom_torsion_atom_site_label_4
  _geom_torsion
  _geom_torsion_site_symmetry_1
  _geom_torsion_site_symmetry_2
  _geom_torsion_site_symmetry_3
  _geom_torsion_site_symmetry_4
  _geom_torsion_publ_flag
 N3 C5 C6 C3 -67.6(17) . . . . ?
 N3 C4 C2 C1 -175.4(9) . . . . ?
 C5 N3 C4 C2 -178.3(9) . . . . ?
 C5 C6 C3 N2 -170.3(11) . . . . ?
 C4 N3 C5 C6 -158.4(11) . . . . ?
 C4 C2 C1 N1 -175.9(9) . . . . ?

_shelx_res_file
;
TITL 1 P 1 21/c 1 R = 0.05 New: P21/c
    1.res
    created by SHELXL-2018/3 at 23:50:35 on 13-Apr-2023
CELL 0.71073 10.4777 11.0286 15.3502 90 103.781 90
ZERR 4 0.0003 0.0003 0.0005 0 0.001 0
LATT 1
SYMM -X,0.5+Y,0.5-Z
SFAC C H Br N Pb
UNIT 24 80 20 12 4
DELU 0.01 0.02 C5 C6
DELU 0.01 0.02 N2 C3

L.S. 20
PLAN  12
SIZE 0.1 0.1 0.1
TEMP 0
CONF
MORE -1
BOND $H
fmap 2
acta
SHEL 999 0.84
REM <olex2.extras>
REM <HklSrc "%.\\1.hkl">
REM </olex2.extras>

WGHT    0.107100
EXTI    0.003094
FVAR       0.20259
PB1   5    0.319589    0.600022    0.435586    11.00000    0.03264    0.02999 =
         0.02581    0.00289    0.00496    0.00146
BR3   3    0.247041    0.672683    0.246008    11.00000    0.05161    0.04848 =
         0.02754    0.00842    0.00899    0.00689
BR4   3    0.067543    0.676518    0.451619    11.00000    0.04093    0.04313 =
         0.04372    0.00270    0.01444    0.00581
BR5   3    0.436782    0.831987    0.522318    11.00000    0.04622    0.03443 =
         0.05166    0.00468   -0.00734   -0.00140
BR1   3    0.400836    0.484915    0.629194    11.00000    0.04586    0.03889 =
         0.03076    0.00574    0.00288    0.00077
BR2   3    0.218433    0.344374    0.386324    11.00000    0.04251    0.03085 =
         0.06156    0.00198   -0.00115    0.00284
N2    4    0.445372    1.224376    0.761508    11.00000    0.04558    0.05080 =
         0.04357    0.01175   -0.00381    0.00071
AFIX 137
H2A   2    0.458959    1.298803    0.743195    11.00000   -1.20000
H2B   2    0.520476    1.194514    0.794272    11.00000   -1.20000
H2C   2    0.386185    1.227186    0.794524    11.00000   -1.20000
AFIX   0
N3    4    0.247183    1.073342    0.478770    11.00000    0.05336    0.03601 =
         0.02980   -0.00519   -0.00848   -0.00280
AFIX  23
H3A   2    0.268459    1.146785    0.462776    11.00000   -1.20000
H3B   2    0.318692    1.026953    0.488503    11.00000   -1.20000
AFIX   0
N1    4    0.096957    0.932613    0.162582    11.00000    0.04087    0.04656 =
         0.02535   -0.00507    0.00250    0.00041
AFIX 137
H1A   2    0.129230    0.998245    0.141745    11.00000   -1.20000
H1B   2    0.023262    0.909896    0.123982    11.00000   -1.20000
H1C   2    0.155541    0.872824    0.169265    11.00000   -1.20000
AFIX   0
C5    1    0.197582    1.082053    0.563754    11.00000    0.09762    0.06807 =
         0.01716   -0.00031   -0.00117    0.01369
AFIX  23
H5A   2    0.104814    1.102032    0.546426    11.00000   -1.20000
H5B   2    0.204755    1.002161    0.590916    11.00000   -1.20000
AFIX   0
C6    1    0.263325    1.171334    0.635179    11.00000    0.08043    0.06439 =
         0.05199    0.00358   -0.00287   -0.00667
AFIX  23
H6A   2    0.263453    1.251159    0.608668    11.00000   -1.20000
H6B   2    0.213951    1.176136    0.681095    11.00000   -1.20000
AFIX   0
C4    1    0.143496    1.020575    0.406387    11.00000    0.03608    0.03558 =
         0.02294   -0.00325   -0.00018   -0.00310
AFIX  23
H4A   2    0.066716    1.072638    0.395695    11.00000   -1.20000
H4B   2    0.118465    0.942165    0.425645    11.00000   -1.20000
AFIX   0
C2    1    0.186351    1.005087    0.319664    11.00000    0.04439    0.03743 =
         0.02768   -0.00551    0.00103   -0.00773
AFIX  23
H2D   2    0.216796    1.081784    0.301177    11.00000   -1.20000
H2E   2    0.257496    0.946783    0.327496    11.00000   -1.20000
AFIX   0
C1    1    0.068554    0.960544    0.249899    11.00000    0.03743    0.05906 =
         0.03346   -0.00764   -0.00107    0.00397
AFIX  23
H1D   2    0.034681    0.888145    0.272378    11.00000   -1.20000
H1E   2    0.000342    1.021893    0.241158    11.00000   -1.20000
AFIX   0
C3    1    0.390817    1.136788    0.673750    11.00000    0.05726    0.05904 =
         0.12221   -0.01837    0.04129   -0.00779
AFIX  23
H3C   2    0.445168    1.146053    0.631102    11.00000   -1.20000
H3D   2    0.393287    1.052474    0.692066    11.00000   -1.20000
AFIX   0
HKLF 4


REM  1 P 1 21/c 1 R = 0.05 New: P21/c
REM wR2 = 0.139534, GooF = S = 1.03527, Restrained GooF = 1.03659 for all data
REM R1 = 0.043652 for 2644 Fo > 4sig(Fo) and 0.051182 for all 3046 data
REM 139 parameters refined using 2 restraints

END

WGHT      0.1070      0.0000

REM Highest difference peak  2.486,  deepest hole -2.270,  1-sigma level  0.345
Q1    1   0.3565  0.6027  0.4939  11.00000  0.05    2.49
Q2    1   0.2836  0.6003  0.3772  11.00000  0.05    2.38
Q3    1   0.3392  0.6859  0.4347  11.00000  0.05    2.21
Q4    1   0.3166  0.5160  0.4364  11.00000  0.05    2.14
Q5    1   0.3190  1.1807  0.7054  11.00000  0.05    2.11
Q6    1   0.2751  0.5970  0.2469  11.00000  0.05    1.59
Q7    1   0.3576  1.1397  0.6112  11.00000  0.05    1.57
Q8    1   0.2718  0.7537  0.2504  11.00000  0.05    1.48
Q9    1   0.3806  0.7831  0.5304  11.00000  0.05    1.20
Q10   1   0.3465  0.6744  0.5137  11.00000  0.05    1.19
Q11   1   0.4090  0.8394  0.4577  11.00000  0.05    1.16
Q12   1   0.0372  0.6876  0.4004  11.00000  0.05    1.15
;
_shelx_res_checksum                24817
_shelx_hkl_file
;
   2   0   0 2049.89  104.29
   2   0   0 2203.28  104.19
  -2   0   0 2033.90  106.39
  -2   0   0 2157.38  104.29
  -2   0   0 2196.78  104.19
  -3   0   0 1172.38   61.59
  -3   0   0 1192.28   58.09
  -3   0   0 1173.78   57.99
   3   0   0 1189.68   61.89
   3   0   0 1198.18   57.89
   3   0   0 1123.49   58.09
  -4   0   0   32.30    3.40
  -4   0   0   31.30    4.00
   4   0   0   25.50    3.20
   4   0   0   42.20    8.70
   4   0   0   32.50    3.90
  -4   0   0   17.00    7.20
  -4   0   0   35.80    8.20
   5   0   0   30.70   11.50
   5   0   0   29.70    3.70
   5   0   0   33.70    3.90
  -5   0   0   29.70    3.80
  -5   0   0   26.30    3.30
  -5   0   0   37.50    9.70
  -5   0   0   31.50    9.60
  -6   0   0  594.04   30.40
  -6   0   0  563.44   38.20
   6   0   0  585.54   30.00
  -6   0   0  556.14   30.10
   6   0   0  647.14   51.99
   7   0   0   68.09    6.40
  -7   0   0   65.59    7.30
  -7   0   0   72.89   15.70
  -7   0   0   63.29    6.70
   8   0   0 1310.77   64.69
  -8   0   0 1229.68   64.89
  -8   0   0 1270.77   65.19
  -8   0   0 1328.07   75.79
  -9   0   0  415.46   24.40
  -9   0   0  440.86   38.50
  -9   0   0  433.06   24.80
   9   0   0  427.46   24.50
 -10   0   0    2.10    8.50
 -10   0   0    3.60    5.20
 -10   0   0   11.70   17.10
  10   0   0    6.30    4.80
 -11   0   0  558.04   49.20
 -11   0   0  541.05   31.30
 -11   0   0  520.35   31.10
 -12   0   0  149.19   15.40
 -12   0   0  121.19   28.80
 -12   0   0  105.29   14.10
 -13   0   0  145.69   20.70
 -13   0   0  101.49   15.70
 -13   0   0  122.59   31.80
  -1  -1   0 1364.76   67.39
   1   1   0 1348.27   66.59
  -2  -1   0  435.16   22.10
   2  -1   0  428.36   25.50
  -2  -1   0  430.76   21.90
  -2   1   0  435.86   21.40
   2   1   0  425.96   22.00
   2   1   0  436.36   23.70
  -2   1   0  428.56   21.30
  -2   1   0  448.56   26.10
  -2   1   0  434.86   26.80
   3  -1   0  623.24   29.90
   3  -1   0  603.54   36.80
   3  -1   0  608.34   34.70
  -3  -1   0  587.94   33.90
  -3  -1   0  609.94   30.60
   3  -1   0  604.24   30.40
  -3  -1   0  598.64   30.80
  -3   1   0  604.94   30.10
  -3   1   0  582.64   35.20
   3   1   0  602.24   33.60
  -3   1   0  606.84   30.00
  -3   1   0  637.24   36.80
   3   1   0  599.34   30.80
  -4  -1   0 1942.81  100.49
  -4  -1   0 1968.60   96.49
   4  -1   0 1915.91  103.19
   4  -1   0 2039.30   95.69
  -4  -1   0 1995.30   96.69
   4  -1   0 2021.10   96.29
  -4   1   0 2008.40  102.99
   4   1   0 1864.31  100.09
  -4   1   0 1852.01  101.29
   4   1   0 1970.10   96.39
  -4   1   0 1952.90   95.99
  -4   1   0 1892.41   96.29
   4   1   0 1949.80   96.99
  -5  -1   0  205.08   19.40
  -5  -1   0  196.48   12.40
   5  -1   0  201.38   10.90
  -5  -1   0  199.48   11.90
   5  -1   0  208.08   12.00
   5   1   0  211.18   18.60
  -5   1   0  206.78   11.20
  -5   1   0  219.28   24.50
  -5   1   0  197.98   11.40
   5   1   0  199.88   11.80
   5   1   0  202.38   12.20
   6  -1   0  501.25   25.50
  -6  -1   0  491.85   26.40
  -6  -1   0  471.35   34.20
   6  -1   0  564.24   43.00
  -6  -1   0  499.35   26.90
  -6   1   0  504.95   35.50
   6   1   0  494.35   26.40
  -6   1   0  483.15   25.80
  -6   1   0  498.95   26.00
  -6   1   0  526.95   42.40
  -7  -1   0  308.27   28.90
   7  -1   0  327.27   17.70
  -7  -1   0  338.27   19.50
  -7  -1   0  330.97   19.00
   7   1   0  324.17   18.70
  -7   1   0  352.46   30.10
  -7   1   0  352.36   18.50
  -7   1   0  313.27   18.20
  -8  -1   0   10.10    4.40
  -8  -1   0    7.70   14.00
   8  -1   0    6.40    3.60
  -8  -1   0   -2.00    4.50
  -8   1   0   22.10   13.90
   8   1   0    0.30    3.50
  -8   1   0    8.00    3.60
  -8   1   0    6.20    3.90
  -9  -1   0  119.39   22.40
  -9  -1   0   96.59   11.60
  -9  -1   0  101.19   11.20
  -9   1   0   92.19   20.60
  -9   1   0   97.69    9.80
  -9   1   0  105.39    9.90
   9   1   0  105.99   10.00
 -10  -1   0   22.90    6.20
 -10  -1   0   47.50   19.30
  10   1   0   32.10    6.40
 -10   1   0   25.90    6.30
 -10   1   0   29.80   18.60
 -10   1   0   29.60    9.60
 -11  -1   0  253.07   18.90
 -11  -1   0  214.88   18.10
 -11  -1   0  248.08   33.10
 -11   1   0  247.38   17.20
 -11   1   0  309.67   38.00
  11   1   0  247.18   17.90
 -11   1   0  218.98   17.70
 -12  -1   0   35.20    9.00
 -12  -1   0   40.90    9.10
 -12  -1   0   25.40   23.00
 -12   1   0   25.50    8.60
 -12   1   0   29.00    7.70
 -12   1   0    7.90   22.40
 -13  -1   0   11.50    9.90
 -13  -1   0   55.09   32.20
 -13   1   0   27.90   10.70
 -13   1   0   39.40   27.80
   0  -2   0   36.90    5.10
   0  -2   0   29.10    2.50
   0   2   0   31.60    2.50
   0   2   0   28.70    2.60
  -1  -2   0  181.68   10.00
   1  -2   0  188.38   14.40
   1  -2   0  186.98    9.50
   1  -2   0  185.38    9.50
  -1  -2   0  188.48   12.00
  -1   2   0  175.98    9.50
   1   2   0  188.18   10.00
  -1   2   0  191.58    9.50
   1   2   0  184.88   10.20
  -2  -2   0   46.90    4.40
  -2  -2   0   41.40    3.80
  -2  -2   0   44.90    6.70
   2  -2   0   22.90   10.20
  -2   2   0   28.40   10.20
   2   2   0   39.90    5.70
   2   2   0   43.80    4.30
   3  -2   0  474.25   31.30
  -3  -2   0  474.05   27.90
  -3  -2   0  463.65   24.60
  -3  -2   0  462.15   24.40
   3   2   0  473.65   26.80
   3   2   0  466.75   24.40
  -3   2   0  485.05   31.90
   3   2   0  475.65   24.60
  -4  -2   0 1079.79   53.69
  -4  -2   0 1083.59   53.39
  -4  -2   0 1118.69   57.69
   4  -2   0 1060.59   59.19
   4   2   0 1021.50   53.39
  -4   2   0  930.31   61.99
   4   2   0 1053.09   53.59
  -4   2   0 1090.69   60.49
  -4   2   0 1062.19   52.19
   4   2   0 1079.69   56.69
  -4   2   0 1081.79   52.39
  -5  -2   0    5.00    8.70
  -5  -2   0    4.80    3.20
  -5  -2   0    1.50    2.50
   5  -2   0   11.20    9.50
  -5   2   0    3.20    1.80
  -5   2   0    5.50   10.10
   5   2   0    1.50    2.90
  -5   2   0    2.10    1.80
   5   2   0   -1.50    6.80
  -5   2   0  -19.30   11.80
  -6  -2   0  372.96   32.40
  -6  -2   0  386.76   21.90
  -6  -2   0  402.46   22.60
  -6   2   0  406.66   20.70
  -6   2   0  376.46   31.50
   6   2   0  408.46   22.10
  -6   2   0  408.76   21.00
  -7  -2   0   74.09    8.10
  -7  -2   0   88.39   16.60
  -7  -2   0   81.49    9.50
  -7   2   0   93.79    6.90
  -7   2   0   87.09    7.10
  -7   2   0   89.79   17.90
   7   2   0   83.29    8.10
  -8  -2   0    1.40    4.00
  -8  -2   0   -1.80    5.00
  -8  -2   0   -0.40   13.40
  -8   2   0   -7.00   13.00
  -8   2   0    9.00    3.80
  -8   2   0   -1.50    3.20
  -9  -2   0   37.90   17.70
  -9  -2   0   25.70    6.80
  -9  -2   0   26.30    5.90
   9   2   0   22.20    5.60
  -9   2   0   33.70    5.20
  -9   2   0   31.00    5.70
  -9   2   0   24.70   16.70
 -10  -2   0  198.88   15.50
 -10   2   0  251.67   33.50
 -10   2   0  192.18   17.60
 -10   2   0  167.08   20.50
  10   2   0  196.68   15.60
 -11  -2   0   69.19   23.30
 -11  -2   0   56.59    9.20
 -11  -2   0   62.19   10.00
 -11   2   0   67.39    7.90
 -11   2   0   44.80    9.10
 -11   2   0   59.99   23.20
  11   2   0   63.99    9.60
 -12  -2   0   10.50    8.50
 -12  -2   0   -1.20   21.30
 -12   2   0   -6.30   22.60
 -12   2   0   19.80    9.20
 -12   2   0    5.00    6.00
 -13  -2   0    1.50    9.60
 -13   2   0   31.30   26.60
 -13   2   0   -7.60   10.60
   0  -3   0    3.20    1.50
   0  -3   0    4.60    4.80
   0   3   0    3.80    1.80
   0   3   0    4.80    1.60
   0   3   0   11.00    4.70
   1  -3   0  860.71   46.40
  -1  -3   0  839.92   42.70
   1  -3   0  865.61   42.20
  -1  -3   0  861.61   42.80
   1  -3   0  857.91   42.30
  -1  -3   0  859.61   44.60
  -1   3   0  822.42   42.20
  -1   3   0  845.02   42.30
   1   3   0  861.71   44.40
   1   3   0  847.42   43.40
   1   3   0  850.61   42.80
  -1   3   0  859.81   45.20
  -2  -3   0 1212.18   59.69
  -2  -3   0 1234.28   59.89
   2  -3   0 1191.38   58.69
  -2  -3   0 1198.78   61.89
   2  -3   0 1209.38   58.79
   2   3   0 1196.58   61.49
   2   3   0 1229.38   59.79
   2   3   0 1191.28   59.79
  -2   3   0 1134.49   63.99
  -2   3   0 1183.78   58.79
  -2   3   0 1168.78   58.69
  -3  -3   0   39.50    7.80
  -3  -3   0   45.40    5.50
   3  -3   0   63.59   12.90
  -3  -3   0   42.80    4.80
  -3   3   0   27.60   12.30
   3   3   0   39.90    5.30
   3   3   0   29.90    6.50
   3   3   0   46.60    4.90
   4  -3   0 1981.20  109.99
  -4  -3   0 2012.50  103.69
  -4  -3   0 2161.58  103.19
  -4  -3   0 2104.89  106.79
  -4   3   0 1952.30  111.29
   4   3   0 2077.09  103.09
   4   3   0 2148.98  106.19
   4   3   0 2108.69  102.99
   5  -3   0  715.93   44.40
  -5  -3   0  690.33   35.80
  -5  -3   0  669.63   41.80
  -5  -3   0  669.13   36.30
   5   3   0  682.63   40.30
   5   3   0  672.33   35.90
  -5   3   0  711.63   46.00
   5   3   0  693.33   36.20
  -6  -3   0  608.54   32.70
  -6  -3   0  601.54   33.20
   6  -3   0  615.24   41.50
  -6  -3   0  607.94   40.40
  -6   3   0  608.64   30.50
  -6   3   0  637.64   32.10
  -6   3   0  617.04   43.70
   6   3   0  600.84   32.60
  -7  -3   0 1164.28   68.29
  -7  -3   0 1155.38   61.29
  -7  -3   0 1139.09   60.59
  -7   3   0 1280.07   73.29
  -7   3   0 1216.48   58.59
  -7   3   0 1170.88   59.99
  -8  -3   0   84.09   18.80
  -8  -3   0  103.39   11.80
  -8  -3   0  112.39   10.30
  -8   3   0   73.69   19.40
   8   3   0   92.39   10.30
  -8   3   0  106.39   10.50
  -8   3   0  103.39    7.40
  -9  -3   0  228.38   17.90
  -9  -3   0  241.88   31.60
  -9  -3   0  218.58   16.40
  -9   3   0  225.38   13.50
  -9   3   0  236.48   16.70
  -9   3   0  235.08   33.20
   9   3   0  227.48   16.30
 -10  -3   0  306.57   36.80
 -10  -3   0  282.57   20.50
 -10  -3   0  278.77   28.80
 -10   3   0  319.87   18.50
  10   3   0  314.37   20.90
 -10   3   0  315.77   21.50
 -10   3   0  260.17   36.70
 -11  -3   0   -1.10    7.00
 -11  -3   0    4.80    7.80
 -11  -3   0   -0.90   19.80
 -11   3   0   -0.70    4.50
 -11   3   0    8.80    8.70
 -11   3   0    2.50   20.00
 -12  -3   0   63.69   26.90
 -12  -3   0   69.49   12.20
 -12   3   0   75.89    9.30
 -12   3   0   87.89   28.00
 -12   3   0   60.49   13.20
 -13  -3   0   59.39   12.50
 -13  -3   0   92.89   30.40
 -13   3   0   53.49   14.10
 -13   3   0   67.99    8.00
 -13   3   0   84.09   30.50
   0  -4   0 2937.51  140.89
   0  -4   0 2837.32  143.49
   0   4   0 2825.42  142.69
   0   4   0 2839.22  140.79
   0   4   0 2890.91  140.99
   1  -4   0   13.20    7.30
  -1  -4   0   15.60    6.20
  -1  -4   0   23.80    3.50
   1  -4   0   23.10    2.80
  -1  -4   0   19.20    2.80
   1  -4   0   17.80    2.40
  -1   4   0   16.50    2.40
  -1   4   0   18.90    2.60
   1   4   0   28.70    6.10
  -1   4   0    6.40    5.80
   1   4   0   21.80    3.00
   1   4   0   23.30    3.60
   2  -4   0 1710.93   84.09
  -2  -4   0 1721.33   87.59
  -2  -4   0 1763.72   85.29
   2  -4   0 1714.43   84.09
  -2  -4   0 1752.42   85.09
  -2   4   0 1677.93   84.19
   2   4   0 1677.43   86.89
   2   4   0 1747.93   85.09
  -2   4   0 1611.04   88.59
  -2   4   0 1717.23   84.09
   2   4   0 1709.03   85.19
  -3  -4   0  670.53   34.70
  -3  -4   0  661.13   34.30
  -3  -4   0  680.23   38.30
  -3   4   0  663.03   32.90
   3   4   0  673.33   34.50
   3   4   0  635.14   34.60
  -3   4   0  682.03   32.90
  -3   4   0  616.54   41.90
   4  -4   0  317.17   32.00
  -4  -4   0  384.66   21.30
  -4  -4   0  394.06   22.00
  -4  -4   0  406.66   27.20
   4   4   0  396.26   21.80
   4   4   0  386.26   25.10
  -5  -4   0  652.53   42.20
   5  -4   0  604.84   45.70
  -5  -4   0  699.33   36.00
  -5  -4   0  695.93   36.50
   5   4   0  678.53   36.00
  -5   4   0  715.73   49.30
   5   4   0  691.63   36.30
  -6  -4   0  275.47   18.00
  -6  -4   0  300.47   27.00
   6  -4   0  281.57   29.20
  -6  -4   0  272.27   16.90
   6   4   0  272.97   17.20
  -6   4   0  265.77   35.90
  -7  -4   0  101.89   11.40
  -7  -4   0   59.99   16.10
   7  -4   0  101.19   19.20
   7   4   0   80.79    9.30
  -7   4   0   77.29   20.60
  -8  -4   0  522.85   29.30
  -8  -4   0  523.45   30.40
  -8  -4   0  549.15   42.00
  -8   4   0  513.45   44.20
   8   4   0  471.75   29.00
  -9  -4   0  572.14   32.90
  -9  -4   0  543.05   33.80
  -9  -4   0  580.04   46.50
  -9   4   0  614.34   50.59
 -10  -4   0   14.40    7.30
 -10  -4   0    0.80    7.80
 -10  -4   0   38.50   19.60
  10   4   0   11.40    6.60
 -10   4   0   25.90   20.60
 -11  -4   0  164.48   30.30
 -11  -4   0  139.69   17.70
 -11   4   0  158.28   29.70
 -12  -4   0    7.80    9.70
 -12  -4   0   -0.50   24.00
 -12   4   0    0.70   23.90
 -13  -4   0   14.70   28.50
 -13  -4   0   41.00   12.40
 -13   4   0   29.20   40.70
   0  -5   0    0.70    2.20
   0  -5   0    8.80    7.30
   0   5   0    2.80    2.30
   0   5   0   11.80    2.90
   0   5   0   -5.30    5.90
  -1  -5   0  134.09   13.70
  -1  -5   0  131.99    9.10
   1  -5   0  110.19   15.20
  -1  -5   0  121.79    8.60
   1  -5   0  128.49    8.20
  -1   5   0  135.29   13.40
   1   5   0  122.09    8.60
  -1   5   0  134.19    8.50
  -1   5   0  140.59    8.10
   1   5   0  123.29   12.60
   1   5   0  117.09    9.10
   2  -5   0  280.27   14.70
   2  -5   0  278.27   14.70
  -2  -5   0  280.37   20.30
   2  -5   0  243.58   24.60
  -2  -5   0  272.17   15.80
  -2  -5   0  285.47   16.30
  -2   5   0  278.07   14.70
  -2   5   0  257.77   15.50
   2   5   0  283.17   16.00
  -2   5   0  291.47   21.70
   2   5   0  257.97   16.10
  -3  -5   0  758.22   39.80
   3  -5   0  760.42   38.30
  -3  -5   0  779.82   40.20
  -3  -5   0  777.32   44.10
   3  -5   0  790.12   38.40
   3   5   0  730.83   42.70
  -3   5   0  782.42   38.40
  -3   5   0  784.92   38.30
   3   5   0  754.02   39.90
   3   5   0  750.32   40.10
  -3   5   0  747.13   49.70
  -4  -5   0   -1.10    9.10
  -4  -5   0   11.20    4.60
   4  -5   0    6.90   13.50
  -4  -5   0    1.60    3.30
  -4   5   0    8.30    2.00
   4   5   0    6.30    3.80
  -4   5   0    3.40   12.70
  -4   5   0    8.60    2.00
   4   5   0    7.00    3.90
  -5  -5   0  374.16   29.10
  -5  -5   0  355.26   20.90
   5  -5   0  303.87   34.90
  -5  -5   0  377.36   21.90
   5   5   0  343.37   21.50
   5   5   0  371.76   21.30
  -6  -5   0   91.89   16.60
  -6  -5   0   84.49    9.50
   6  -5   0  110.29   21.30
  -6  -5   0   79.89   10.90
  -6   5   0   67.49   21.00
   6   5   0   76.69    9.40
  -7  -5   0   10.20    5.10
  -7  -5   0    8.20    6.00
  -7  -5   0   21.00   14.70
   7  -5   0   12.70   15.50
  -7   5   0    9.40   18.10
   7   5   0    3.50    4.40
   8  -5   0  120.39   22.80
  -8  -5   0  108.49   11.90
  -8  -5   0   87.69   19.30
  -8  -5   0  110.49   13.60
  -8   5   0  113.49   24.70
   8   5   0   85.19   11.50
  -9  -5   0    5.70    7.50
  -9  -5   0    2.20    6.30
   9   5   0   12.30    6.30
  -9   5   0  -14.00   18.30
 -10  -5   0    1.20    7.80
 -10  -5   0  -12.40   19.00
 -10  -5   0    1.80    8.20
  10   5   0   -2.30    7.90
 -11  -5   0  156.48   18.90
 -11  -5   0  153.48   30.10
 -11   5   0   86.89   28.40
 -12  -5   0   -6.10    9.80
 -12  -5   0   -8.70   26.10
 -12   5   0  -15.80   25.20
   0  -6   0 1479.35   73.19
   0  -6   0 1474.55   78.09
   0  -6   0 1439.96   75.09
   0   6   0 1462.45   76.19
   0   6   0 1417.96   73.29
   0   6   0 1488.65   73.19
   1  -6   0   14.40    3.40
   1  -6   0   17.90    3.30
  -1  -6   0    8.20    8.10
   1  -6   0   14.00    9.60
  -1  -6   0   25.60    4.60
  -1  -6   0   18.50    3.60
  -1   6   0   32.00    9.70
   1   6   0   13.70    7.60
  -1   6   0   23.80    3.40
   1   6   0   19.80    4.00
  -1   6   0   23.00    3.90
   1   6   0   30.20    4.50
  -2  -6   0  279.27   21.90
  -2  -6   0  267.07   16.60
   2  -6   0  281.17   15.40
   2  -6   0  264.37   27.60
  -2  -6   0  284.27   17.00
   2   6   0  285.57   17.10
   2   6   0  274.97   16.60
  -2   6   0  283.67   15.30
  -2   6   0  275.07   21.50
   2   6   0  263.37   20.50
  -3  -6   0 1241.48   63.39
   3  -6   0 1229.98   61.39
  -3  -6   0 1172.88   64.09
  -3  -6   0 1270.27   67.49
   3   6   0 1206.58   63.19
  -3   6   0 1265.57   61.49
  -3   6   0 1241.48   68.49
  -3   6   0 1249.57   61.59
  -4  -6   0  159.08   20.00
  -4  -6   0  175.28   12.40
  -4  -6   0  175.58   13.50
   4   6   0  154.98   12.40
   4   6   0  168.48   13.10
  -4   6   0  168.58    9.80
  -4   6   0  178.88   10.10
  -5  -6   0 1625.34   83.59
  -5  -6   0 1697.23   90.29
  -5  -6   0 1664.83   84.39
   5   6   0 1617.64   84.09
   5   6   0 1645.44   83.89
  -6  -6   0 2459.35  128.19
  -6  -6   0 2484.35  121.59
   6  -6   0 2326.57  134.69
  -6   6   0 2154.88  135.59
   6   6   0 2503.25  120.89
   7  -6   0   40.40   20.00
  -7  -6   0   58.89    8.60
  -7  -6   0   69.59    9.90
  -7  -6   0   50.99   17.90
  -7   6   0   51.89   23.20
   7   6   0   47.70    7.30
  -8  -6   0   84.39   20.10
  -8  -6   0   87.49   11.20
   8  -6   0  103.79   22.50
  -8  -6   0   85.09    9.90
  -8   6   0   86.69   25.50
   8   6   0   97.29   12.30
  -9  -6   0   53.59    9.90
  -9  -6   0   80.39   24.00
  -9  -6   0   60.79   11.10
   9   6   0   62.79   10.60
  -9   6   0   97.39   25.80
 -10  -6   0   67.39   25.70
 -10  -6   0   61.09   12.00
 -10   6   0   94.19   26.60
  10   6   0   81.79   12.00
 -11  -6   0   17.00   24.40
 -11  -6   0   23.80   10.60
 -11   6   0  -16.10   23.20
 -12  -6   0   11.40   11.20
 -12  -6   0   -8.90   26.00
 -12   6   0   61.09   29.00
   0  -7   0   -1.50    3.30
   0  -7   0   12.30   10.40
   0   7   0    3.10    3.50
   0   7   0   -1.10    9.10
   0   7   0    1.60    3.10
  -1  -7   0  504.05   27.10
  -1  -7   0  479.45   33.20
   1  -7   0  485.75   35.10
  -1   7   0  497.95   27.30
   1   7   0  483.45   27.10
  -1   7   0  466.65   26.40
   1   7   0  499.75   26.80
  -1   7   0  486.25   31.40
   2  -7   0  989.50   49.20
   2  -7   0  927.11   61.09
  -2  -7   0  994.80   50.69
  -2   7   0 1006.60   49.30
   2   7   0  944.31   50.59
   2   7   0  996.20   50.49
  -2   7   0  904.01   57.39
  -3  -7   0  360.46   21.80
   3  -7   0  312.37   37.30
  -3  -7   0  376.16   28.50
   3  -7   0  375.56   20.10
  -3  -7   0  352.46   22.30
   3   7   0  364.36   22.40
  -3   7   0  394.16   20.60
  -3   7   0  393.86   20.20
   3   7   0  378.66   22.10
  -4  -7   0  404.96   24.60
  -4  -7   0  423.16   25.50
  -4  -7   0  427.16   32.20
   4   7   0  404.56   25.30
  -4   7   0  430.16   22.70
   4   7   0  439.76   25.00
  -4   7   0  437.76   22.40
  -5  -7   0 1532.85   79.49
  -5  -7   0 1602.24   80.39
  -5  -7   0 1526.85   86.39
   5   7   0 1570.84   79.89
  -5   7   0 1587.14   76.99
  -5   7   0 1555.54   76.99
   5   7   0 1498.35   79.99
   6  -7   0   52.69   22.60
  -6  -7   0   32.50    7.10
  -6  -7   0   28.40   16.50
  -6  -7   0   33.90    9.20
   6   7   0   17.40    5.40
  -7  -7   0  379.36   25.70
  -7  -7   0  402.06   38.00
  -7  -7   0  373.86   25.80
   7  -7   0  328.57   42.70
   7   7   0  397.36   24.50
  -7   7   0  336.27   47.00
  -8  -7   0   44.80   20.90
   8  -7   0    8.10   19.90
  -8  -7   0    4.50    8.70
  -8   7   0    5.10   22.50
   8   7   0   12.00    6.20
  -9  -7   0  207.58   31.30
   9  -7   0  127.69   28.10
  -9  -7   0  144.69   18.00
  -9  -7   0  137.49   17.80
  -9   7   0  185.28   35.40
   9   7   0  146.69   16.10
 -10  -7   0  255.47   23.90
 -10  -7   0  298.17   38.20
 -10   7   0  252.07   38.40
  10   7   0  246.08   22.30
 -11  -7   0  110.09   31.10
 -11  -7   0   99.99   15.00
 -11   7   0  109.29   31.30
   0  -8   0   43.90   14.20
   0  -8   0   48.20    6.40
   0   8   0   40.60    5.50
   0   8   0   34.40    5.80
  -1  -8   0  239.18   24.00
   1  -8   0  235.78   15.10
   1  -8   0  255.47   31.20
  -1  -8   0  247.98   15.90
  -1   8   0  233.58   15.50
   1   8   0  240.08   15.70
   1   8   0  216.68   16.00
  -1   8   0  241.48   14.90
   2  -8   0   20.10   16.80
   2  -8   0   41.80    5.20
  -2  -8   0   24.30   12.10
  -2  -8   0   45.40    7.20
  -2   8   0   36.70    5.70
   2   8   0   46.90    7.40
   2   8   0   31.50    5.50
  -2   8   0   33.40    4.90
   3  -8   0  108.19    8.70
  -3  -8   0   84.69   15.40
   3  -8   0   87.19   23.90
  -3  -8   0  106.89   11.50
   3   8   0  124.69   12.70
  -3   8   0  117.59    9.50
  -3   8   0  112.19    8.60
   3   8   0  106.39   11.90
  -4  -8   0  218.78   24.90
  -4  -8   0  195.68   16.10
   4  -8   0  125.79   27.00
   4   8   0  196.08   16.40
  -4   8   0  187.68   12.60
   4   8   0  221.18   15.50
  -4   8   0  193.78   12.00
   5  -8   0   -5.10   19.10
  -5  -8   0   20.30   14.40
  -5  -8   0    8.90    6.90
  -5   8   0   19.70    4.20
   5   8   0   13.80    7.60
  -5   8   0   25.20    3.90
   5   8   0   16.40    5.60
   6  -8   0  235.08   36.70
  -6  -8   0  289.47   32.20
   6   8   0  268.57   19.50
   7  -8   0   20.90   23.20
  -7  -8   0    3.60    8.10
  -7   8   0   27.50   26.50
   7   8   0   21.60    6.70
   8  -8   0  -16.30   20.00
  -8  -8   0   -1.40    8.60
  -8  -8   0   20.40   20.00
  -8   8   0   37.70   26.30
  -9  -8   0  -16.70   21.10
  -9  -8   0    5.90    9.50
   9  -8   0   12.60   22.10
  -9   8   0   31.10   25.30
   9   8   0   10.50    8.00
 -10  -8   0   72.99   12.80
 -10  -8   0   54.79   28.00
 -10   8   0   51.79   29.30
 -11  -8   0   44.30   31.10
 -11  -8   0   69.49   15.00
 -11   8   0   22.60   29.10
   0  -9   0   10.40   14.00
   0  -9   0    3.60    4.70
   0   9   0   -5.40    4.80
   0   9   0    2.90    4.20
  -1  -9   0  800.02   48.90
   1  -9   0  946.41   61.19
   1  -9   0  944.81   48.70
  -1  -9   0  932.21   58.09
   1   9   0  972.60   49.50
   1   9   0  984.30   49.99
  -1   9   0  950.00   48.70
  -1   9   0  944.41   49.20
  -2  -9   0  183.58   24.30
   2  -9   0  194.78   13.30
  -2  -9   0  190.58   15.30
   2  -9   0  148.79   26.90
   2   9   0  196.48   14.80
   2   9   0  210.68   16.20
  -2   9   0  197.38   14.40
  -2   9   0  202.18   13.30
   3  -9   0    7.90    4.90
  -3  -9   0   -0.30   12.80
   3  -9   0    7.10   20.60
  -3  -9   0    8.60    6.10
   3   9   0    9.30    6.00
  -3   9   0    3.80    3.70
  -3   9   0    0.20    4.70
   3   9   0    4.00    6.50
   4  -9   0   29.70   23.90
  -4  -9   0  102.49   13.50
  -4  -9   0  108.89   19.00
  -4   9   0  117.89   10.20
  -4   9   0  104.19    8.70
   4   9   0   99.59   12.00
  -5  -9   0    7.80    7.60
   5  -9   0   11.20   20.10
  -5  -9   0    1.50   14.70
  -5   9   0   -1.30    3.60
   5   9   0   -1.70    5.60
  -6  -9   0   -4.80    8.00
   6  -9   0  -16.10   22.40
  -6   9   0   -4.30    4.00
   6   9   0    8.10    7.50
  -6   9   0   -0.20    4.40
  -7  -9   0   35.80   20.40
   7  -9   0  -17.20   23.50
  -7  -9   0   21.60    9.10
  -7   9   0   23.30   25.90
   7   9   0   25.30   16.10
  -8  -9   0   14.20   22.20
  -8  -9   0   15.90    9.50
   8   9   0   20.40    7.80
   9  -9   0   38.60   26.80
  -9  -9   0   92.89   28.00
  -9  -9   0   84.99   22.50
   9   9   0   47.20   10.90
  -9   9   0  121.69   32.80
  10  -9   0   73.89   30.20
 -10  -9   0   43.70   13.00
 -10   9   0   69.49   31.90
   0 -10   0  282.67   18.80
   0 -10   0  308.77   32.70
   0  10   0  275.37   18.60
   0  10   0  276.67   19.70
   1 -10   0  132.19   25.30
   1 -10   0  157.78   12.80
  -1 -10   0  160.58   23.70
  -1  10   0  144.79   12.30
   1  10   0  147.49   14.70
  -1  10   0  166.08   14.30
   1  10   0  157.28   13.70
   2 -10   0   59.29    7.30
  -2 -10   0   53.69   17.10
   2 -10   0   23.30   20.50
  -2 -10   0   55.89    8.80
  -2  10   0   66.59    8.50
   2  10   0   62.79    8.60
  -2  10   0   65.89    8.60
   2  10   0   46.40    8.70
  -3 -10   0  811.82   44.40
   3 -10   0  627.24   62.79
   3 -10   0  803.12   41.60
  -3 -10   0  790.02   53.39
   3  10   0  797.22   44.00
  -3  10   0  816.92   42.70
   3  10   0  774.32   44.50
  -3  10   0  811.62   41.80
   4 -10   0  111.59   31.10
  -4 -10   0  172.08   24.40
  -4 -10   0  157.48   17.30
   4  10   0  154.18   19.50
  -4  10   0  170.78   13.80
  -4  10   0  173.58   13.50
   4  10   0  172.38   15.80
  -5 -10   0  351.56   44.90
  -5 -10   0  416.76   28.30
  -5  10   0  416.06   23.10
  -5  10   0  419.56   23.90
   5  10   0  402.66   26.90
  -6 -10   0  336.97   25.90
  -6 -10   0  348.17   38.00
  -6  10   0  320.47   19.80
  -6  10   0  327.67   19.50
   6  10   0  333.07   24.20
  -7 -10   0   14.70   20.80
  -7 -10   0   26.60   11.00
   7  10   0   51.29   11.00
  -8 -10   0  164.68   21.50
   8 -10   0   97.69   32.30
  -8 -10   0  148.59   29.90
  -8  10   0  152.38   38.40
   8  10   0  144.89   16.70
   9 -10   0   11.40   27.30
  -9 -10   0   -2.10   11.10
  -9 -10   0   -6.20   28.20
   9  10   0   -2.70   11.00
  -9  10   0   26.80   29.40
   0 -11   0   -0.20    6.40
   0 -11   0   18.60   18.30
   0  11   0   -7.10    6.40
   0  11   0    1.20    5.40
   1 -11   0  100.39   25.00
  -1 -11   0   70.79   21.40
   1 -11   0   80.59    9.40
  -1  11   0   97.99   11.10
   1  11   0   81.39    9.60
   1  11   0   87.39   11.10
   2 -11   0    4.60    5.60
  -2 -11   0    2.00    6.90
  -2 -11   0   -5.40   16.30
   2 -11   0   14.80   20.90
  -2  11   0    1.80    6.50
   2  11   0    0.10    7.50
   2  11   0    2.10    6.30
  -2  11   0   -1.20    4.90
  -3 -11   0  382.66   42.90
  -3 -11   0  361.66   26.30
   3 -11   0  384.16   51.79
   3  11   0  386.46   25.70
  -3  11   0  377.96   22.90
  -3  11   0  419.06   24.80
   3  11   0  350.76   27.20
  -4 -11   0  175.78   18.90
  -4 -11   0  188.08   27.40
   4 -11   0   97.29   32.30
   4  11   0  193.88   20.50
  -4  11   0  177.08   15.50
  -4  11   0  192.88   13.60
   4  11   0  167.78   16.90
  -5 -11   0  131.39   24.30
   5 -11   0   35.20   26.80
  -5 -11   0  102.39   13.80
   5  11   0  127.99   14.50
  -5  11   0  112.49   12.60
  -5  11   0  123.29   10.70
  -6 -11   0    6.90   20.10
   6 -11   0   -1.80   31.10
  -6 -11   0    9.40    9.10
  -6  11   0    1.30    6.00
   6  11   0    2.20    8.80
  -6  11   0    3.40    5.20
  -7 -11   0  114.69   16.60
  -7 -11   0  143.69   29.60
   7 -11   0   66.69   33.30
   7  11   0  125.49   15.20
  -8 -11   0  125.29   31.10
  -8 -11   0   90.39   15.60
   8 -11   0   92.59   34.80
  -8  11   0   37.60   34.50
   8  11   0  117.69   15.70
   9 -11   0   26.60   32.20
  -9 -11   0  -32.90   26.80
  -9  11   0   10.50   33.40
   0 -12   0  788.62   43.90
   0 -12   0  771.52   81.49
   0  12   0  763.92   45.00
   0  12   0  804.62   44.00
  -1 -12   0   41.30   25.30
   1 -12   0   37.70   25.90
  -1 -12   0   12.90    9.30
   1 -12   0   42.80    8.40
  -1  12   0   12.40    8.40
  -1  12   0   33.80    7.40
   1  12   0    4.30    8.90
   1  12   0   26.60    7.80
  -2 -12   0   31.30    8.50
   2 -12   0   21.80   28.40
  -2 -12   0   31.40   21.20
  -2  12   0   34.10    7.20
  -2  12   0   49.70    9.30
   2  12   0   27.40    7.90
  -3 -12   0   12.70   19.40
  -3 -12   0    0.90    8.50
  -3  12   0    1.40    5.30
  -3  12   0   -0.10    7.40
   3  12   0    3.90    8.30
   4 -12   0   14.10   29.20
  -4 -12   0   15.10   10.70
  -4 -12   0   10.00   20.60
   4  12   0   20.80   16.80
  -4  12   0   17.50    6.00
  -4  12   0   15.00    9.20
  -5 -12   0   35.20   22.30
  -5 -12   0  -13.70    9.80
   5 -12   0   17.20   26.60
  -5  12   0    4.90    5.40
  -5  12   0    4.00    7.60
   5  12   0    8.60   12.30
  -6 -12   0   51.29   26.40
   6 -12   0   27.50   32.30
  -6 -12   0   40.80   12.40
   6  12   0   49.60   11.40
  -6  12   0   47.60    7.70
  -6  12   0   35.40    8.70
   7 -12   0   -7.10   32.70
  -7 -12   0   -2.30   12.30
  -7 -12   0   -7.80   27.40
   7  12   0    9.50   10.30
   0 -13   0   -8.40   22.30
   0  13   0    3.20    7.00
  -1 -13   0  247.18   36.90
   1 -13   0  268.37   41.80
   1  13   0  245.78   21.00
  -1  13   0  275.77   20.20
   2 -13   0   91.59   33.60
  -2 -13   0   93.19   26.90
  -2  13   0   74.29   10.20
  -2  13   0   70.79   14.20
   2  13   0   79.49   11.20
   3 -13   0  -33.70   30.40
  -3 -13   0  -29.90   21.20
  -3  13   0    8.20    9.10
   3  13   0    6.20    8.00
  -3  13   0    4.10    6.30
   4 -13   0  167.58   44.80
  -4 -13   0  240.98   34.70
   4  13   0  233.58   21.90
  -4  13   0  212.78   20.20
  -4  13   0  212.18   16.90
  -5 -13   0   28.00   24.50
   5 -13   0   24.70   33.70
   5  13   0    8.20    9.80
  -5  13   0    2.10    7.20
  -5  13   0    6.80    8.80
   6 -13   0   20.00   36.50
  -6 -13   0   78.29   48.10
  -6  13   0   70.19   14.30
   6  13   0   60.29   12.20
  -6  13   0   69.59    9.40
   0 -14   0  168.28   38.00
   0  14   0  209.68   19.70
   1 -14   0   15.80   31.10
  -1 -14   0  -21.70   25.90
   1  14   0   16.70    9.00
  -1  14   0    5.10    8.70
   2 -14   0    9.40   33.80
  -2 -14   0    4.10   24.90
   2  14   0   21.40    9.30
  -2  14   0    6.80    9.50
   3 -14   0   44.40   40.80
  -3 -14   0   78.19   30.50
  -3  14   0  114.79   13.60
   3  14   0   91.89   13.40
   4 -14   0   19.90   37.30
   4  14   0   10.60   10.90
  -4  14   0   -1.90    6.60
 -13   0   1    1.20    8.80
 -13   0   1    3.30   22.10
 -13   0   1   -6.70    7.80
 -12   0   1    1.90   19.80
 -12   0   1    4.10    7.00
 -12   0   1   -0.50    6.60
 -11   0   1    7.00    5.90
 -11   0   1   -5.60   17.30
 -11   0   1    0.80    5.90
 -10   0   1    4.50    5.40
 -10   0   1    8.70   15.70
  10   0  -1    3.20    4.70
 -10   0   1   -1.90    4.40
  -9   0   1    3.00    4.80
   9   0  -1   -2.40    4.00
  -9   0   1    2.30    3.80
  -9   0   1   15.30   14.30
   8   0  -1    1.20    3.40
  -8   0   1    4.30    3.50
  -8   0   1   12.60   12.60
  -8   0   1    7.10    4.30
  -7   0   1   -2.30   11.30
  -7   0   1   -0.40    3.20
   7   0  -1    3.20    2.80
  -7   0   1    0.30    2.80
  -6   0   1   -4.90    8.10
   6   0  -1   -4.40    8.90
   6   0  -1    2.50    2.30
  -6   0   1    2.60    2.40
  -6   0   1   -1.90    8.30
  -6   0   1    1.80    2.70
   5   0  -1    2.10    2.20
  -5   0   1    1.70    2.00
   5   0  -1    8.00    8.50
  -5   0   1    4.80    2.40
  -5   0   1    4.70    6.80
   5   0  -1    3.80    2.20
   4   0  -1    2.30    1.70
  -4   0   1    8.10    2.10
  -4   0   1    1.40    1.50
   4   0  -1    1.80    1.80
   4   0  -1    7.50    6.70
  -4   0   1    1.10    5.70
  -3   0   1    1.00    1.20
  -3   0   1    1.90    1.50
   3   0  -1    2.20    1.40
   3   0  -1    1.40    1.50
   3   0  -1    8.90    5.10
  -3   0   1    0.00    4.40
  -2   0   1   11.90    1.40
  -2   0   1   12.20    1.50
   2   0  -1   14.40    1.80
   1   0  -1    0.20    0.90
  -1   0  -1    6.60    1.60
  -1   0  -1    6.30    2.60
  -1   0  -1    8.70    3.30
   1   0   1    2.20    2.60
  -2   0  -1    4.30    4.30
   2   0   1    7.20    5.00
   2   0   1    4.50    1.30
  -2   0  -1    2.00    1.40
   2   0   1    1.10    1.80
  -3   0  -1    2.00    2.00
  -3   0  -1   -8.30    6.50
  -3   0  -1   -0.10    5.90
  -3   0  -1    3.60    1.70
   3   0   1    1.40    2.10
   3   0   1    0.20    1.50
   3   0   1    0.80    6.20
   4   0   1   26.80    8.10
   4   0   1    8.90    2.80
  -4   0  -1    4.60    2.00
   4   0   1   10.30    2.10
  -4   0  -1   18.20    7.80
  -4   0  -1   10.70    2.60
  -4   0  -1   23.00    8.70
   5   0   1   -0.60    1.90
   5   0   1   -0.30    8.80
  -5   0  -1    1.70    9.10
  -5   0  -1    3.00    3.00
  -5   0  -1    1.60    2.30
   5   0   1   -1.80    2.80
  -5   0  -1    9.80    9.10
  -6   0  -1   10.70    3.70
  -6   0  -1   -0.10    2.70
  -6   0  -1    6.50   11.40
   6   0   1    0.50    2.50
  -7   0  -1    9.80   13.50
  -7   0  -1    3.10    3.90
   7   0   1    1.40    2.90
  -7   0  -1    0.50    3.80
   8   0   1    6.80    3.70
  -8   0  -1   -0.70    4.10
  -8   0  -1    7.80    4.80
  -8   0  -1    8.80   15.80
  -9   0  -1    0.80    4.70
  -9   0  -1  -13.60   15.90
  -9   0  -1    1.90    5.10
   9   0   1   -2.80    4.70
  10   0   1    4.20    4.90
 -10   0  -1   -2.50    6.20
 -10   0  -1  -43.80   28.50
 -10   0  -1    3.10    5.70
 -11   0  -1    4.00    6.50
 -11   0  -1   -3.10   20.20
 -11   0  -1    9.50    7.40
 -12   0  -1   -2.10    8.30
 -12   0  -1  -11.90    6.80
 -12   0  -1    6.60   24.00
 -13   0  -1   14.00    8.50
 -13  -1   1   33.10   24.60
 -13   1   1   31.80    9.80
 -13   1   1   64.19   25.80
 -13   1   1   60.29   10.30
 -12  -1   1   95.19   25.00
 -12  -1   1   68.99   10.10
 -12  -1   1   72.59   10.60
 -12   1   1   67.29    9.60
 -12   1   1   92.59   10.00
 -12   1   1   64.29   23.70
 -11  -1   1  201.28   28.90
 -11  -1   1  195.48   16.10
 -11  -1   1  215.08   17.30
 -11   1   1  214.28   15.70
  11   1  -1  235.78   16.90
 -11   1   1  206.18   15.60
 -11   1   1  180.08   27.90
 -10  -1   1   11.00   15.70
 -10  -1   1   13.50    5.50
 -10  -1   1    5.90    5.80
 -10   1   1   14.10    5.40
 -10   1   1   21.60   16.10
 -10   1   1   13.00    5.00
  10   1  -1    9.90    5.40
  -9  -1   1   36.60    6.60
  -9  -1   1   34.60    6.60
  -9  -1   1   59.09   17.00
   9  -1  -1   40.00    6.80
   9   1  -1   32.10    5.70
  -9   1   1   38.90    5.80
  -9   1   1   21.90   14.80
  -9   1   1   35.30    5.20
  -8  -1   1   28.90    5.00
   8  -1  -1   30.70    4.70
  -8  -1   1   16.20   12.70
  -8  -1   1   29.50    5.60
  -8   1   1   25.20    4.30
  -8   1   1   25.80    4.70
   8   1  -1   30.20    5.00
  -8   1   1   22.50   13.40
   7  -1  -1  570.24   30.00
  -7  -1   1  615.74   39.50
  -7  -1   1  583.84   31.30
  -7  -1   1  589.34   30.90
  -7   1   1  575.24   30.20
  -7   1   1  580.94   30.40
   7   1  -1  589.54   30.90
   6  -1  -1  480.55   34.20
  -6  -1   1  407.96   22.30
   6  -1  -1  388.46   22.10
  -6  -1   1  429.26   29.20
  -6  -1   1  386.96   21.80
   6  -1  -1  403.46   21.10
  -6   1   1  443.76   32.70
  -6   1   1  415.86   21.20
   6   1  -1  396.16   21.80
  -6   1   1  385.46   29.20
  -6   1   1  406.36   21.40
   6   1  -1  387.76   28.90
   5  -1  -1  607.44   31.30
  -5  -1   1  604.54   31.60
  -5  -1   1  601.24   31.30
  -5  -1   1  638.94   36.80
   5  -1  -1  610.64   39.80
   5  -1  -1  610.04   30.70
  -5   1   1  603.74   30.80
  -5   1   1  617.24   30.70
   5   1  -1  612.44   31.40
   5   1  -1  600.04   31.60
  -5   1   1  612.84   36.90
  -5   1   1  602.04   39.10
  -4  -1   1  908.81   46.30
  -4  -1   1  937.91   46.10
   4  -1  -1  946.31   45.60
  -4  -1   1  969.90   49.90
   4  -1  -1  932.31   45.60
   4  -1  -1  874.11   52.49
  -4   1   1  919.41   52.19
  -4   1   1  932.31   45.80
  -4   1   1  918.31   45.60
  -4   1   1  874.31   49.90
   4   1  -1  919.61   46.60
   4   1  -1  885.11   49.70
   4   1  -1  933.61   46.20
  -3  -1   1 6298.77  287.07
   3  -1  -1 6120.49  286.47
   3  -1  -1 5526.45  290.77
  -3  -1   1 6137.29  286.87
  -3  -1   1 5983.40  289.07
   3  -1  -1 5406.86  286.27
  -3   1   1 5156.78  290.27
  -3   1   1 6576.24  286.37
   3   1  -1 6009.90  286.97
   3   1  -1 5614.94  288.97
  -3   1   1 6552.84  286.37
  -3   1   1 5018.60  289.07
  -2  -1   1  234.08   13.80
  -2  -1   1  213.68   11.90
   2  -1  -1  220.48   11.20
   2  -1  -1  214.38   17.30
   2  -1  -1  247.88   14.30
  -2  -1   1  221.38   11.80
   2   1  -1  214.98   11.90
   2   1  -1  238.08   13.80
  -2   1   1  231.28   11.40
  -2   1   1  226.38   11.40
  -2   1   1  226.58   14.40
   2   1  -1  213.98   12.20
   1  -1  -1  738.53   40.40
   1   1  -1  853.81   40.20
   0  -1  -1 2069.29  101.09
   0   1   1 2056.39  101.39
  -1   1  -1  185.98    9.80
  -1   1  -1  134.29   12.00
   1   1   1  169.08    9.70
   1   1   1  173.18    9.30
   1   1   1  184.38   10.40
  -2  -1  -1  747.73   40.00
   2  -1   1  726.53   42.30
  -2  -1  -1  731.53   39.60
  -2  -1  -1  742.83   37.40
   2  -1   1  771.02   37.00
  -2   1  -1  741.93   43.00
   2   1   1  691.23   37.70
   2   1   1  770.32   37.60
   2   1   1  751.32   39.50
  -2   1  -1  755.12   38.10
  -2   1  -1  777.02   37.70
  -3  -1  -1  152.18   14.30
   3  -1   1  134.99   15.40
   3  -1   1  136.09   10.30
   3  -1   1  131.99    7.60
  -3  -1  -1  133.79    8.40
  -3  -1  -1  145.49    8.90
  -3   1  -1  137.89   17.10
  -3   1  -1  140.69    8.40
  -3   1  -1  141.49    8.20
  -3   1  -1  153.18   16.80
   3   1   1  142.49    8.80
   3   1   1  141.69   12.50
  -4  -1  -1    6.40    7.10
   4  -1   1    1.10    1.40
  -4  -1  -1    7.00    3.00
   4  -1   1    1.90    3.50
  -4  -1  -1    3.60    2.30
   4  -1   1   10.40    9.50
   4   1   1   10.70    2.50
  -4   1  -1    4.60    2.30
   4   1   1    2.50    2.60
  -4   1  -1   -3.40    8.20
  -4   1  -1    5.90    2.20
  -4   1  -1    3.70    8.60
   4   1   1   10.50    6.80
   5  -1   1  180.28   12.90
  -5  -1  -1  184.68   11.50
  -5  -1  -1  200.38   20.30
  -5  -1  -1  174.78   12.00
   5  -1   1  203.38   10.50
   5  -1   1  208.08   23.50
   5   1   1  169.68   17.10
  -5   1  -1  195.48   21.70
  -5   1  -1  188.18   23.00
  -5   1  -1  180.98   11.10
   5   1   1  188.28   12.10
  -5   1  -1  185.48   11.20
   5   1   1  193.58   11.40
  -6  -1  -1   81.99    8.50
  -6  -1  -1   88.29    7.50
  -6  -1  -1  110.39   18.80
   6  -1   1   86.89    6.20
   6   1   1   89.59    7.30
  -6   1  -1   54.59   14.00
  -6   1  -1   90.39    7.30
  -6   1  -1   82.79    8.00
  -7  -1  -1    6.80    3.70
  -7  -1  -1    0.10   13.20
  -7  -1  -1    2.80    4.30
   7  -1   1    6.70    2.70
  -7   1  -1    5.80    3.70
  -7   1  -1    7.60   13.10
  -7   1  -1    9.50    3.80
   7   1   1    5.00    3.40
   8  -1   1  950.60   49.30
  -8  -1  -1  939.11   50.09
  -8  -1  -1  976.00   62.19
  -8  -1  -1  974.70   50.49
   8   1   1  963.40   49.70
  -8   1  -1  973.60   63.09
  -8   1  -1  958.60   49.90
  -8   1  -1  955.70   49.40
  -9  -1  -1   43.00    8.30
  -9  -1  -1   28.30   18.90
  -9  -1  -1   54.39    7.90
  -9   1  -1   52.69    6.80
  -9   1  -1   39.80   19.10
  -9   1  -1   54.19    7.50
   9   1   1   49.60    6.70
 -10  -1  -1  432.06   26.00
 -10  -1  -1  411.56   26.60
 -10   1  -1  417.56   25.70
 -10   1  -1  430.56   26.10
  10   1   1  398.16   24.90
 -10   1  -1  496.75   50.69
 -11  -1  -1  464.05   47.80
 -11  -1  -1  422.66   27.80
 -11  -1  -1  463.45   28.20
 -11   1  -1  440.46   26.40
 -11   1  -1  502.25   48.70
  11   1   1  430.06   28.70
 -11   1  -1  417.26   28.00
 -12  -1  -1   18.90    8.90
 -12  -1  -1  -12.40   22.50
 -12  -1  -1   15.80    8.30
 -12   1  -1   11.70    9.40
 -12   1  -1    4.80    7.00
 -12   1  -1    6.60   24.70
 -13  -1  -1   67.29   36.20
 -13  -1  -1   53.59   11.40
 -13   1  -1   43.10   13.10
 -13   1  -1   64.49   10.40
 -13  -2   1  172.58   32.50
 -13   2   1  143.39   17.80
 -13   2   1  155.28   14.30
 -13   2   1  195.88   33.10
 -12  -2   1   41.90    8.60
 -12  -2   1   44.00    9.90
 -12  -2   1   82.79   24.80
 -12   2   1   55.09    7.90
 -12   2   1   46.80    8.90
 -12   2   1   39.80   22.70
 -11  -2   1   93.69   12.50
 -11  -2   1  129.09   14.20
 -11  -2   1  124.29   24.40
  11   2  -1  112.29   13.60
 -11   2   1  101.29   10.60
 -11   2   1   90.99   11.30
 -11   2   1  110.59   24.10
 -10  -2   1    2.70    6.70
 -10  -2   1  -20.40   14.90
 -10  -2   1    1.90    5.20
 -10   2   1   24.40   16.90
 -10   2   1    2.60    4.60
 -10   2   1    4.80    5.80
  10   2  -1    1.40    5.40
  -9  -2   1  142.89   13.60
  -9  -2   1  155.28   12.50
  -9  -2   1  168.28   23.20
  -9   2   1  165.08   11.00
   9   2  -1  149.39   12.60
  -9   2   1  150.88   22.50
  -9   2   1  147.39   10.80
  -8  -2   1  100.99   17.70
  -8  -2   1  114.89   10.10
  -8  -2   1  120.59   11.40
  -8   2   1  125.39    8.70
  -8   2   1  114.79    8.40
   8   2  -1  111.29   13.10
  -8   2   1  120.49   18.90
  -7  -2   1 1178.48   61.19
  -7  -2   1 1275.07   67.79
  -7  -2   1 1185.88   60.79
  -7   2   1 1149.39   59.49
  -7   2   1 1213.48   59.59
   7   2  -1 1185.88   60.89
  -6  -2   1  108.99    9.30
  -6  -2   1  115.59   15.50
  -6  -2   1  112.39    8.30
  -6   2   1  108.29    6.90
  -6   2   1  122.89   20.50
   6   2  -1   99.29    8.30
  -6   2   1  102.89    6.60
  -6   2   1   97.39   14.60
  -5  -2   1 2016.70   98.59
  -5  -2   1 2007.80   98.89
  -5  -2   1 1998.90  102.89
  -5   2   1 1952.90  108.49
   5   2  -1 2007.10  102.59
  -5   2   1 1993.60   97.29
  -5   2   1 2031.70   97.39
  -5   2   1 1937.51  103.99
   5   2  -1 1912.91   98.69
   4  -2  -1 5594.14  298.07
  -4  -2   1 6135.99  297.77
  -4  -2   1 6180.58  294.77
  -4  -2   1 6206.98  294.57
   4   2  -1 5951.20  297.47
  -4   2   1 6538.55  293.47
   4   2  -1 6179.68  294.77
   4   2  -1 5899.11  294.57
  -4   2   1 5332.27  298.37
  -4   2   1 6126.69  293.37
  -3  -2   1  401.86   21.60
  -3  -2   1  407.06   24.40
   3  -2  -1  415.86   26.00
  -3  -2   1  409.86   21.40
  -3   2   1  412.16   26.60
   3   2  -1  419.96   23.90
  -2  -2   1  625.74   32.30
   2   2  -1  632.54   32.40
   2   2  -1  635.64   32.50
  -2   2   1  645.94   31.90
   2   2  -1  657.83   34.40
  -2   2   1  656.23   31.80
  -1  -2   1  680.73   37.90
  -1  -2   1  699.23   36.00
  -1  -2   1  704.73   35.70
   1  -2  -1  739.23   35.30
   1  -2  -1  721.83   35.60
   1  -2  -1  690.83   37.80
   1   2  -1  713.23   35.60
  -1   2   1  753.22   36.80
   1   2  -1  715.83   37.10
  -1   2   1  732.13   35.40
  -1   2   1  680.73   35.70
   1   2  -1  723.53   35.70
   0  -2  -1  625.54   31.90
   0  -2  -1  609.84   31.20
   0  -2   1  612.14   31.00
   0  -2   1  660.13   33.10
   0   2   1  632.54   31.70
   0   2  -1  622.64   31.10
   0   2   1  614.04   31.20
   0   2   1  619.84   31.20
   0   2  -1  618.84   31.00
   0   2  -1  616.74   32.90
  -1  -2  -1 2304.17  105.59
   1  -2   1 2094.19  104.79
  -1  -2  -1 2150.98  106.49
   1  -2   1 2048.20  105.09
  -1   2  -1 2021.30  108.59
   1   2   1 2224.48  105.59
   1   2   1 2200.98  105.49
  -1   2  -1 2061.59  104.99
   1   2   1 2183.98  106.19
  -2  -2  -1    8.10    2.90
  -2  -2  -1   14.00    5.50
   2  -2   1   12.80    1.40
   2  -2   1   16.20    3.30
   2  -2   1    8.90    8.80
  -2  -2  -1   13.90    2.20
   2   2   1   12.90    2.30
  -2   2  -1   18.40   11.20
  -2   2  -1   17.80    2.90
   2   2   1   16.60    3.80
  -2   2  -1   20.00    3.20
   2   2   1   22.60    4.70
   3  -2   1  892.01   42.10
  -3  -2  -1  882.51   43.70
   3  -2   1  780.62   50.19
  -3  -2  -1  869.31   47.10
  -3  -2  -1  849.61   43.30
  -3   2  -1  784.62   51.59
  -3   2  -1  851.51   43.80
   3   2   1  858.31   43.40
   3   2   1  887.21   45.90
   3   2   1  873.81   43.60
   4  -2   1 4907.41  233.58
  -4  -2  -1 4836.62  235.08
  -4  -2  -1 4978.40  239.68
   4  -2   1 4963.40  234.48
  -4  -2  -1 4955.30  235.38
   4  -2   1 4802.72  241.78
   4   2   1 4832.42  235.38
   4   2   1 4650.73  234.98
   4   2   1 4565.54  240.28
  -4   2  -1 4886.81  234.38
  -4   2  -1 4455.85  242.48
  -4   2  -1 4616.84  234.98
   5  -2   1   93.79    5.10
  -5  -2  -1   69.49   12.50
  -5  -2  -1   85.69    7.20
   5  -2   1   91.69   15.20
  -5  -2  -1   80.69    8.30
   5  -2   1   63.59    7.80
   5   2   1   87.19    7.90
  -5   2  -1   67.69   15.80
   5   2   1   97.89   13.90
  -5   2  -1   88.49    7.40
  -5   2  -1   85.79    6.10
  -5   2  -1   91.39   19.20
  -6  -2  -1  179.58   12.70
   6  -2   1  167.88    9.50
  -6  -2  -1  177.68   11.80
  -6  -2  -1  183.78   24.90
   6   2   1  168.48   11.70
  -6   2  -1  173.08   24.80
  -6   2  -1  179.08   11.70
  -7  -2  -1  410.56   33.70
  -7  -2  -1  428.96   23.80
   7  -2   1  417.46   21.30
  -7  -2  -1  417.16   24.50
  -7   2  -1  424.36   23.50
  -7   2  -1  412.06   22.30
   7   2   1  396.16   23.40
  -7   2  -1  440.96   37.80
  -8  -2  -1    0.80    5.20
  -8  -2  -1   -3.90   14.40
  -8  -2  -1    0.50    4.40
  -8   2  -1    6.00    4.90
  -8   2  -1    1.70    3.70
  -8   2  -1    5.00   16.10
  -9  -2  -1  202.08   15.20
  -9  -2  -1  183.48   16.00
  -9  -2  -1  170.58   26.90
   9   2   1  190.98   14.40
  -9   2  -1  190.58   15.30
  -9   2  -1  232.88   30.70
  -9   2  -1  204.38   13.30
 -10  -2  -1   64.19    9.70
 -10  -2  -1   67.59    9.30
 -10  -2  -1   53.49   21.40
 -10   2  -1   50.79   12.10
 -10   2  -1   88.19   30.00
  10   2   1   62.79    8.70
 -10   2  -1   57.99    7.40
 -11  -2  -1   10.10   21.30
 -11  -2  -1   -1.30    7.20
 -11  -2  -1  -15.60    6.70
 -11   2  -1    8.60    8.50
 -11   2  -1    6.40    5.60
 -11   2  -1   -1.50   20.60
 -12  -2  -1  465.05   51.29
 -12  -2  -1  448.26   29.00
 -12   2  -1  369.66   29.70
 -12   2  -1  424.46   52.99
 -12   2  -1  408.16   25.10
 -13  -2  -1   66.49   32.00
 -13  -2  -1   67.39   12.50
 -13   2  -1   74.39   15.70
 -13   2  -1   58.89    9.30
 -13  -3   1   15.50   11.60
 -13   3   1   11.90   11.20
 -13   3   1   -3.70   23.00
 -13   3   1   16.00    6.10
 -12  -3   1   39.60   10.00
 -12  -3   1   35.10   22.00
 -12   3   1   46.10    6.70
 -12   3   1   42.40   22.30
 -12   3   1   60.99   10.40
 -11  -3   1  -19.70   18.20
 -11  -3   1   19.30    8.10
 -11  -3   1   12.60    7.00
 -11   3   1    8.00    4.70
  11   3  -1   11.50    7.70
 -11   3   1   21.40   19.30
 -11   3   1    7.10    7.20
 -10  -3   1    9.30    6.10
 -10  -3   1   36.60   10.90
 -10   3   1   15.50   17.20
  10   3  -1   25.00    7.10
 -10   3   1   23.00    6.10
 -10   3   1   23.70    4.60
  -9  -3   1   17.90    5.70
  -9  -3   1   18.10    6.80
  -9  -3   1   -1.60   15.40
  -9   3   1    5.50    4.40
  -9   3   1   17.50    3.90
   9   3  -1   16.80    5.70
  -9   3   1   21.10   15.70
  -8  -3   1   33.20    6.80
  -8  -3   1   45.20    6.60
  -8  -3   1   46.10   15.90
   8   3  -1   41.90    6.20
  -8   3   1   45.10    5.30
  -8   3   1   52.19    6.00
  -8   3   1   49.50   16.50
  -7  -3   1  289.17   27.10
  -7  -3   1  270.17   17.10
  -7  -3   1  275.27   18.10
  -7   3   1  285.67   15.30
  -7   3   1  298.67   32.20
  -7   3   1  287.57   15.00
  -6  -3   1   -0.80   10.70
  -6  -3   1    2.90    3.10
  -6  -3   1   -2.10    3.70
   6   3  -1   10.10    3.30
  -6   3   1   13.30   11.20
  -6   3   1  -18.10   15.70
  -5  -3   1 2003.80   99.79
   5  -3  -1 2035.80  105.59
  -5  -3   1 2031.30   99.49
  -5  -3   1 2034.80  104.09
  -5   3   1 1974.00  106.39
   5   3  -1 2000.40   99.79
   5   3  -1 1931.01  102.99
   5   3  -1 1975.90   99.59
  -4  -3   1  471.25   26.90
  -4  -3   1  493.55   26.40
  -4  -3   1  528.15   30.60
   4  -3  -1  481.25   32.30
  -4   3   1  506.85   33.90
   4   3  -1  497.55   26.40
   4   3  -1  482.15   26.10
  -3  -3   1  296.47   19.70
   3  -3  -1  275.67   23.50
  -3  -3   1  296.17   16.40
  -3  -3   1  286.97   16.00
   3   3  -1  290.17   16.10
   3   3  -1  291.17   16.40
  -3   3   1  245.68   23.20
  -3   3   1  309.87   15.00
   3   3  -1  312.17   19.40
  -2  -3   1  503.15   26.20
   2  -3  -1  527.55   25.90
  -2  -3   1  517.85   28.50
   2  -3  -1  499.75   25.00
  -2  -3   1  499.05   26.00
   2   3  -1  491.75   26.10
  -2   3   1  505.95   25.30
   2   3  -1  499.95   26.20
  -2   3   1  505.05   25.20
  -2   3   1  485.25   29.50
   2   3  -1  508.65   28.50
   1  -3  -1  213.38   11.70
   1  -3  -1  228.98   11.60
  -1  -3   1  216.18   11.90
  -1  -3   1  222.68   12.20
   1  -3  -1  217.98   15.90
  -1   3   1  222.78   11.60
   1   3  -1  207.88   15.00
   1   3  -1  209.58   12.00
  -1   3   1  219.68   11.70
   1   3  -1  216.58   12.20
  -1   3   1  210.88   13.90
   0  -3   1  280.67   18.30
   0  -3   1  288.37   14.70
   0  -3  -1  282.97   15.00
   0   3   1  277.17   16.60
   0   3  -1  268.77   14.90
   0   3  -1  283.17   14.70
   0   3   1  283.77   15.00
   0   3   1  277.97   15.00
   0   3  -1  285.97   18.20
   1  -3   1 9564.94  443.56
   1  -3   1 8507.55  447.76
   1  -3   1 8955.20  443.76
  -1  -3  -1 9070.79  445.56
  -1  -3  -1 9624.74  444.26
  -1   3  -1 8916.01  443.76
  -1   3  -1 7737.93  446.56
   1   3   1 9999.00  444.46
   1   3   1 9207.58  445.16
  -1   3  -1 9109.69  443.66
   1   3   1 9329.87  444.36
  -2  -3  -1 1409.66   71.79
  -2  -3  -1 1414.66   69.49
   2  -3   1 1402.06   69.19
   2  -3   1 1421.06   68.39
  -2  -3  -1 1376.16   70.49
   2   3   1 1420.56   69.69
   2   3   1 1418.86   69.59
  -2   3  -1 1408.56   68.69
  -2   3  -1 1421.46   68.69
  -2   3  -1 1237.18   74.89
   2   3   1 1388.76   70.99
  -3  -3  -1   21.60    4.30
   3  -3   1   15.70   11.70
  -3  -3  -1   11.60    7.10
  -3  -3  -1   12.30    3.50
  -3   3  -1   18.80    2.50
  -3   3  -1   18.60    3.70
   3   3   1   12.10    3.10
   3   3   1   13.60    2.90
   3   3   1   14.10    5.60
  -3   3  -1   19.00   12.90
   4  -3   1   13.20   11.80
  -4  -3  -1   14.40    9.30
  -4  -3  -1    4.00    3.40
  -4  -3  -1    6.20    4.00
   4   3   1   12.40    3.30
  -4   3  -1    6.60    3.60
   4   3   1   13.40    6.40
   4   3   1   10.90    3.70
  -4   3  -1    4.60   13.10
  -4   3  -1    8.70    4.10
  -5  -3  -1    4.40    2.90
   5  -3   1   -6.50   10.50
  -5  -3  -1    0.20    4.00
  -5  -3  -1    6.20    9.30
   5   3   1    0.30    3.10
   5   3   1    6.00    3.50
  -5   3  -1    2.40    2.20
  -5   3  -1   21.30   15.60
  -5   3  -1   14.40   14.00
  -6  -3  -1  731.13   44.50
  -6  -3  -1  722.03   37.50
  -6  -3  -1  684.13   36.40
  -6   3  -1  610.64   37.30
   6   3   1  695.63   36.40
  -7  -3  -1 1752.22   96.19
  -7  -3  -1 1727.83   86.89
  -7  -3  -1 1687.23   87.39
  -7   3  -1 1715.33   84.79
  -7   3  -1 1767.12  100.09
  -7   3  -1 1664.53   87.39
  -8  -3  -1  133.19   12.00
  -8  -3  -1  111.69   20.40
  -8  -3  -1  145.49   13.60
  -8   3  -1  138.49   25.60
  -8   3  -1  136.09   14.60
  -8   3  -1  136.99    9.30
   8   3   1  133.59   11.70
  -9  -3  -1    2.10   17.60
  -9  -3  -1    7.00    5.80
  -9  -3  -1   -3.30    6.30
  -9   3  -1    2.40    3.80
  -9   3  -1  -11.80   17.10
  -9   3  -1   10.30    8.80
   9   3   1   -5.30    4.90
 -10  -3  -1   32.70    7.50
 -10  -3  -1   65.09   22.70
 -10  -3  -1   29.20    8.90
  10   3   1   30.50    7.30
 -10   3  -1   43.10    5.70
 -10   3  -1   33.00   10.40
 -11  -3  -1  112.69   28.40
 -11  -3  -1   95.09   12.40
 -11  -3  -1   84.19   11.70
 -11   3  -1   85.69   14.30
 -11   3  -1   91.19    9.40
 -11   3  -1  119.69   29.20
 -12  -3  -1   33.00   10.90
 -12  -3  -1   44.30   28.30
 -12   3  -1   54.49   13.90
 -12   3  -1   43.20    6.80
 -12   3  -1   70.79   29.50
 -13  -3  -1   46.90   12.60
 -13  -3  -1   54.79   30.90
 -13   3  -1   25.40   51.59
 -13   3  -1   59.69    9.00
 -13  -4   1   18.70   26.10
 -13  -4   1   32.40   12.00
 -13   4   1   37.10   25.00
 -12  -4   1   32.40   22.90
 -12  -4   1   24.20   10.10
 -12   4   1   -4.10   21.20
 -11  -4   1   12.60    8.80
 -11  -4   1   39.50   21.70
 -11  -4   1    2.30    8.10
 -11   4   1    2.60   19.00
 -10  -4   1  874.71   48.00
 -10  -4   1  882.81   61.19
  10   4  -1  867.91   48.30
 -10   4   1  921.31   63.19
  -9  -4   1    4.00    6.40
  -9  -4   1   -0.70   15.70
  -9  -4   1    9.40    5.70
  -9   4   1    1.10   15.80
  -8  -4   1  330.17   20.40
  -8  -4   1  313.27   31.70
  -8  -4   1  341.97   21.80
  -8   4   1  312.27   32.30
   8   4  -1  312.37   20.20
  -7  -4   1  395.16   24.30
  -7  -4   1  413.46   32.90
  -7   4   1  408.26   34.90
   7   4  -1  400.46   23.50
  -6  -4   1   -0.50    3.90
  -6  -4   1    1.40    3.20
  -6  -4   1   -3.90   10.60
   6  -4  -1   14.40   11.70
   6   4  -1    0.50    3.80
  -6   4   1   -1.40   11.90
  -5  -4   1    7.90    3.80
  -5  -4   1    6.20    9.30
  -5  -4   1    4.80    3.10
   5  -4  -1   12.50   11.60
  -5   4   1   11.80   12.60
   5   4  -1    2.80    3.70
   5   4  -1    5.70    3.10
  -5   4   1   19.50   16.40
  -4  -4   1  500.45   26.40
  -4  -4   1  503.95   30.60
  -4  -4   1  509.75   26.90
   4  -4  -1  464.85   35.70
   4   4  -1  505.35   30.10
  -4   4   1  424.36   36.10
   4   4  -1  491.95   26.80
  -3  -4   1  213.08   16.00
  -3  -4   1  202.68   12.10
  -3   4   1  206.48   10.70
  -3   4   1  199.58   10.40
   3   4  -1  190.18   12.10
  -3   4   1  177.08   18.80
   3   4  -1  191.68   12.60
  -2  -4   1 1285.87   63.79
   2  -4  -1 1257.37   63.09
  -2  -4   1 1272.37   66.09
  -2  -4   1 1257.17   63.59
   2  -4  -1 1291.57   62.69
   2   4  -1 1274.17   63.69
  -2   4   1 1277.77   66.19
  -2   4   1 1260.77   62.89
   2   4  -1 1294.17   66.29
  -2   4   1 1288.87   62.79
   2   4  -1 1223.68   63.79
   1  -4  -1  406.96   21.20
  -1  -4   1  409.36   21.80
   1  -4  -1  414.46   21.40
  -1  -4   1  405.16   24.70
  -1  -4   1  418.16   21.60
   1  -4  -1  418.36   25.90
  -1   4   1  415.66   23.70
   1   4  -1  400.46   21.60
  -1   4   1  402.66   21.40
  -1   4   1  416.96   21.30
   1   4  -1  402.26   24.20
   1   4  -1  417.16   21.90
   0  -4  -1    2.20    2.00
   0  -4   1    3.40    1.80
   0  -4  -1    0.70    5.10
   0  -4   1    3.10    5.50
   0   4   1    3.30    2.20
   0   4  -1    1.90    5.60
   0   4   1    5.80    4.60
   0   4  -1    5.20    2.10
   0   4  -1    1.50    2.20
   0   4   1    3.50    2.30
  -1  -4  -1 2787.12  133.19
  -1  -4  -1 2697.63  132.99
   1  -4   1 2795.02  132.49
   1  -4   1 2564.74  137.19
   1  -4   1 2754.92  132.39
  -1  -4  -1 2682.13  134.89
  -1   4  -1 2633.74  136.19
   1   4   1 2718.73  133.09
  -1   4  -1 2708.63  132.39
  -1   4  -1 2675.43  132.49
   1   4   1 2650.33  134.29
   1   4   1 2686.33  132.99
  -2  -4  -1  742.73   40.60
  -2  -4  -1  755.02   37.70
   2  -4   1  747.03   36.80
   2  -4   1  641.04   45.60
  -2  -4  -1  725.23   38.90
   2  -4   1  773.32   36.50
   2   4   1  733.13   39.50
   2   4   1  748.93   37.70
  -2   4  -1  711.83   36.70
   2   4   1  724.23   37.80
  -2   4  -1  714.83   43.30
  -2   4  -1  725.53   36.60
  -3  -4  -1  686.13   35.70
  -3  -4  -1  703.73   40.00
  -3  -4  -1  689.23   36.10
   3  -4   1  701.53   33.80
   3   4   1  663.33   35.90
  -3   4  -1  623.84   44.10
   3   4   1  669.73   35.70
  -3   4  -1  693.23   34.20
  -3   4  -1  712.63   34.40
   4  -4   1    4.00   12.80
  -4  -4  -1    5.60    4.20
  -4  -4  -1   -2.30    9.00
  -4  -4  -1    9.70    3.40
   4   4   1    8.60    6.10
  -4   4  -1    5.10    1.90
  -4   4  -1   11.40    4.80
  -4   4  -1    0.10   14.60
   4   4   1    5.80    5.60
  -5  -4  -1  102.89   10.30
   5  -4   1   82.99   18.70
  -5  -4  -1  109.09    8.90
   5   4   1   85.59    9.30
   5   4   1   97.39    8.90
  -5   4  -1   71.29   20.60
  -6  -4  -1 1243.68   69.39
  -6  -4  -1 1105.19   61.79
  -6  -4  -1 1197.38   60.59
   6  -4   1 1188.18   72.69
  -6   4  -1 1177.78   75.69
   6   4   1 1170.78   60.69
   7  -4   1  260.47   31.60
  -7  -4  -1  262.97   18.80
  -7  -4  -1  231.68   22.90
  -7  -4  -1  251.97   30.10
  -7   4  -1  269.77   35.90
   7   4   1  281.57   17.60
  -8  -4  -1   11.20    5.80
  -8  -4  -1    0.20    6.30
  -8  -4  -1    5.60   16.00
  -8   4  -1  -23.60   16.30
   8   4   1    6.90    4.70
  -9  -4  -1  140.29   13.80
  -9  -4  -1  146.89   15.80
  -9  -4  -1  141.19   26.50
  -9   4  -1  103.49   26.60
 -10  -4  -1  123.29   27.60
 -10  -4  -1  116.69   13.70
 -10  -4  -1  136.79   14.60
  10   4   1  119.09   12.90
 -10   4  -1  119.19   29.10
 -11  -4  -1   56.09   24.30
 -11  -4  -1   55.89   11.60
 -11   4  -1   38.60   26.10
 -12  -4  -1   -4.60   25.00
 -12  -4  -1   12.30   10.40
 -12   4  -1   30.70   27.90
 -12  -5   1  115.69   29.30
 -12  -5   1   80.99   13.50
 -12   5   1  111.49   28.50
 -11  -5   1  209.48   31.90
 -11  -5   1  191.28   20.20
 -11   5   1  175.68   30.10
 -10  -5   1   46.40   20.60
 -10  -5   1   35.90   11.10
 -10  -5   1   25.30    8.80
  10   5  -1    0.60    6.90
 -10   5   1   13.70   18.90
  -9  -5   1 1106.39   74.79
  -9  -5   1 1028.10   57.19
  -9  -5   1 1107.99   58.59
   9   5  -1 1050.69   57.49
  -9   5   1 1138.69   71.49
  -8  -5   1  598.14   34.80
  -8  -5   1  600.24   44.70
  -8  -5   1  594.04   33.70
   8   5  -1  589.84   33.80
  -8   5   1  601.64   47.70
  -7  -5   1    8.90   13.50
  -7  -5   1    7.60    6.30
   7  -5  -1  -12.60   12.40
  -7  -5   1   11.80    5.00
  -7   5   1   14.00   15.20
   7   5  -1    4.80    4.50
  -6  -5   1 1380.56   71.39
   6  -5  -1 1374.06   81.49
  -6  -5   1 1434.46   72.19
  -6  -5   1 1448.96   78.29
  -6   5   1 1401.26   83.79
   6   5  -1 1366.86   71.59
  -5  -5   1   57.19    7.30
  -5  -5   1   46.10   12.50
   5  -5  -1   17.00   14.90
  -5  -5   1   54.69    6.90
   5   5  -1   67.89    7.70
   5   5  -1   65.59    7.70
  -5   5   1   36.70   16.80
  -5   5   1   26.60   16.50
  -4  -5   1   59.09    8.10
  -4  -5   1   76.69   11.90
   4  -5  -1   27.80   14.90
  -4  -5   1   77.19    7.40
  -4   5   1   68.99    4.40
   4   5  -1   62.79    8.40
   4   5  -1   63.59    7.30
  -4   5   1   73.69    5.20
   3  -5  -1  305.77   16.20
  -3  -5   1  288.67   17.10
   3  -5  -1  295.77   14.80
  -3  -5   1  267.67   16.50
  -3  -5   1  298.87   21.70
  -3   5   1  282.77   15.30
   3   5  -1  292.37   16.70
   3   5  -1  280.87   17.20
   3   5  -1  283.57   21.00
  -3   5   1  237.48   21.80
  -3   5   1  289.97   15.00
  -2  -5   1   15.50    7.20
  -2  -5   1   18.10    4.10
   2  -5  -1   13.10    2.60
   2  -5  -1   11.10    2.70
  -2  -5   1   11.90    3.10
   2  -5  -1   19.00   11.10
  -2   5   1   14.50    6.90
  -2   5   1   12.00    2.80
  -2   5   1   13.90    2.40
   2   5  -1    7.40    7.40
   2   5  -1    7.50    3.70
   2   5  -1   13.40    3.50
   1  -5  -1 1231.58   67.99
  -1  -5   1 1293.97   63.89
  -1  -5   1 1311.37   67.29
   1  -5  -1 1293.37   63.39
  -1  -5   1 1292.17   63.69
  -1   5   1 1252.17   63.49
  -1   5   1 1243.98   65.59
   1   5  -1 1236.98   63.89
   1   5  -1 1262.87   66.79
  -1   5   1 1290.47   63.39
   1   5  -1 1268.97   63.79
   0  -5  -1  691.43   34.20
   0  -5   1  677.03   33.90
   0  -5   1  650.13   38.50
   0  -5  -1  659.13   37.60
   0   5   1  649.54   34.00
   0   5   1  653.43   34.20
   0   5  -1  635.14   34.00
   0   5  -1  656.43   37.50
   0   5   1  670.23   36.30
   0   5  -1  667.43   33.90
  -1  -5  -1  363.36   24.50
   1  -5   1  398.06   20.90
  -1  -5  -1  388.46   21.00
   1  -5   1  382.56   27.50
  -1  -5  -1  373.86   21.20
   1  -5   1  391.96   20.50
   1   5   1  365.26   21.10
   1   5   1  396.86   23.50
  -1   5  -1  388.46   25.50
   1   5   1  388.76   21.00
  -1   5  -1  386.46   20.50
  -1   5  -1  390.86   20.30
   2  -5   1 2368.06  129.09
  -2  -5  -1 2464.85  121.29
  -2  -5  -1 2463.05  123.89
  -2  -5  -1 2514.85  120.89
   2  -5   1 2492.05  119.89
   2  -5   1 2534.35  119.69
  -2   5  -1 2239.38  128.29
   2   5   1 2419.06  120.99
  -2   5  -1 2467.25  119.79
  -2   5  -1 2317.27  120.39
   2   5   1 2468.95  120.89
   3  -5   1 1531.25   75.19
   3  -5   1 1508.05   74.29
  -3  -5  -1 1560.24   76.59
  -3  -5  -1 1489.25   80.09
   3   5   1 1495.35   76.19
  -3   5  -1 1500.75   74.59
   3   5   1 1474.35   78.39
  -3   5  -1 1519.65   83.59
  -3   5  -1 1508.35   74.59
  -4  -5  -1   25.10   10.50
  -4  -5  -1   32.40    5.10
   4  -5   1   -1.20   14.10
  -4  -5  -1   45.30    6.50
  -4   5  -1   12.40   15.70
   4   5   1   34.30    5.80
  -4   5  -1   49.00    4.10
   4   5   1   30.00    5.00
  -4   5  -1   45.30    5.40
  -5  -5  -1 2348.67  124.39
  -5  -5  -1 2320.27  118.09
  -5  -5  -1 2413.16  118.79
   5   5   1 2401.16  118.69
   5   5   1 2327.87  118.29
   6  -5   1  854.61   61.19
  -6  -5  -1  899.01   55.39
  -6  -5  -1  925.71   47.20
  -6  -5  -1  902.11   49.90
   6   5   1  918.81   47.40
  -6   5  -1  771.82   64.19
  -7  -5  -1  533.05   41.00
   7  -5   1  496.95   45.30
  -7  -5  -1  522.25   30.30
  -7  -5  -1  513.95   31.50
  -7   5  -1  563.64   51.79
   7   5   1  557.74   31.00
  -8  -5  -1  271.27   34.10
  -8  -5  -1  211.28   17.20
   8  -5   1  243.58   33.70
  -8  -5  -1  253.57   19.60
   8   5   1  248.38   17.80
  -8   5  -1  220.28   32.90
  -9  -5  -1  107.39   23.70
  -9  -5  -1  124.79   14.00
  -9  -5  -1  117.89   13.60
   9   5   1  115.49   13.10
  -9   5  -1   94.19   27.00
 -10  -5  -1   52.09   11.20
 -10  -5  -1   52.79   11.80
 -10  -5  -1   70.69   25.30
 -10   5  -1   63.29   27.70
 -11  -5  -1   31.90   11.10
 -11  -5  -1   48.20   26.70
 -11   5  -1   34.60   27.00
 -12  -5  -1   13.70   11.10
 -12  -5  -1  -90.79   41.30
 -12   5  -1  -10.60   26.10
 -12  -6   1   21.20   29.70
 -12  -6   1   13.30   11.00
 -12   6   1   16.30   24.20
 -11  -6   1    4.30   10.20
 -11  -6   1   12.40   23.20
 -11   6   1  -14.50   20.50
 -10  -6   1   77.29   23.50
 -10  -6   1   64.59   11.70
  10   6  -1   51.79    9.80
  -9  -6   1    4.90    6.60
  -9  -6   1   -5.40    7.00
  -9  -6   1   10.50   17.60
  -9   6   1   -5.40   17.80
   9   6  -1   -2.60    7.10
  -8  -6   1   32.00    6.80
  -8  -6   1   43.00   18.30
   8  -6  -1   44.30   17.80
  -8  -6   1   37.50    8.80
  -8   6   1   36.10   20.00
   8   6  -1   40.10    8.10
  -7  -6   1  194.38   16.50
  -7  -6   1  163.38   22.30
  -7  -6   1  168.98   14.30
   7  -6  -1  161.28   25.30
  -7   6   1  173.88   27.40
   7   6  -1  185.98   14.40
  -6  -6   1   18.90   12.60
   6  -6  -1  -10.00   14.50
  -6  -6   1   16.50    5.20
  -6  -6   1   15.20    6.60
  -6   6   1   -3.40   15.90
   6   6  -1    9.30    4.70
  -5  -6   1  763.02   41.80
  -5  -6   1  785.62   41.20
   5  -6  -1  708.43   54.39
  -5  -6   1  801.72   48.00
   5   6  -1  740.23   41.60
   5   6  -1  817.32   41.60
  -4  -6   1  136.09   11.70
  -4  -6   1  136.59   10.80
  -4  -6   1  126.09   16.50
  -4   6   1  142.19    9.00
   4   6  -1  132.39   11.00
  -4   6   1  149.69    8.90
  -4   6   1  145.09   17.70
   4   6  -1  143.99   11.90
   3  -6  -1   23.00   15.90
  -3  -6   1   51.79    7.10
  -3  -6   1   61.19    8.30
  -3  -6   1   53.09   10.60
   3  -6  -1   72.59    5.30
   3   6  -1   66.09    7.50
  -3   6   1   49.20   11.00
   3   6  -1   66.99    8.50
  -3   6   1   65.29    5.30
  -3   6   1   70.19    6.00
   2  -6  -1  904.11   43.70
   2  -6  -1  801.92   53.09
  -2  -6   1  850.01   44.80
  -2  -6   1  878.41   48.80
  -2  -6   1  847.02   44.60
   2   6  -1  891.41   45.10
  -2   6   1  866.61   44.10
   2   6  -1  851.11   44.60
  -2   6   1  882.61   43.70
   2   6  -1  852.11   48.30
  -2   6   1  842.02   49.80
   1  -6  -1  208.48   19.90
  -1  -6   1  192.78   12.70
   1  -6  -1  195.38   12.10
  -1  -6   1  198.38   18.40
  -1  -6   1  203.18   12.50
   1  -6  -1  202.58   12.20
   1   6  -1  211.58   17.90
   1   6  -1  202.98   12.50
  -1   6   1  199.18   12.40
   1   6  -1  195.68   13.00
  -1   6   1  198.18   12.00
  -1   6   1  194.38   15.80
   0  -6  -1   15.60    3.60
   0  -6   1   14.90    9.00
   0  -6  -1   19.00    8.80
   0  -6   1   19.80    4.10
   0  -6   1   29.90    4.00
   0   6   1   14.50    3.40
   0   6  -1   10.80    3.50
   0   6   1   11.60    8.10
   0   6  -1   16.90    8.10
   0   6  -1   23.80    3.80
   0   6   1   15.80    4.00
  -1  -6  -1  262.37   15.10
   1  -6   1  248.28   14.30
   1  -6   1  253.77   14.90
   1  -6   1  248.08   23.10
  -1  -6  -1  246.28   20.90
  -1  -6  -1  237.68   15.30
  -1   6  -1  253.47   20.70
   1   6   1  258.07   15.40
  -1   6  -1  249.08   14.60
   1   6   1  242.88   18.40
   1   6   1  238.88   15.00
  -1   6  -1  251.37   14.30
  -2  -6  -1  867.91   46.90
   2  -6   1  856.51   55.99
  -2  -6  -1  895.41   50.89
   2  -6   1  945.41   45.90
  -2  -6  -1  899.01   47.30
   2   6   1  885.01   47.10
   2   6   1  940.71   47.00
  -2   6  -1  941.81   52.59
   2   6   1  871.11   49.30
  -2   6  -1  929.31   45.70
   3  -6   1   49.50   19.00
   3  -6   1   58.79    6.40
  -3  -6  -1   53.09   11.80
  -3  -6  -1   67.29   10.40
  -3  -6  -1   60.49    7.70
  -3   6  -1   63.19    6.00
   3   6   1   66.39    9.00
  -3   6  -1   60.79    7.60
  -3   6  -1   71.39   17.60
   3   6   1   73.49    7.70
  -4  -6  -1  230.78   16.40
  -4  -6  -1  233.78   15.50
  -4  -6  -1  248.78   23.80
   4  -6   1  191.98   28.10
   4   6   1  229.88   15.90
  -4   6  -1  247.48   13.20
   4   6   1  230.48   16.20
  -4   6  -1  239.28   13.50
  -5  -6  -1   -1.40    4.60
  -5  -6  -1    9.80   12.70
  -5  -6  -1   -2.10    5.10
   5  -6   1   21.30   19.50
   5   6   1    0.20    4.40
   5   6   1    7.60    5.60
  -5   6  -1    5.50    2.30
  -5   6  -1    4.80    5.10
  -6  -6  -1  414.76   24.20
   6  -6   1  341.57   41.90
  -6  -6  -1  386.86   35.60
   6   6   1  408.56   24.20
  -6   6  -1  335.47   45.00
   7  -6   1   88.49   24.30
  -7  -6  -1   94.59   20.40
  -7  -6  -1  114.29   12.60
  -7  -6  -1  117.09   14.20
   7   6   1  103.39   12.20
  -7   6  -1  123.19   29.10
  -8  -6  -1   68.19   11.00
   8  -6   1   70.09   23.70
  -8  -6  -1   67.39   10.10
  -8  -6  -1   89.79   23.10
  -8   6  -1   30.30   25.30
   8   6   1   75.89   10.10
  -9  -6  -1  108.49   26.80
  -9  -6  -1  130.69   15.40
  -9  -6  -1  125.69   14.60
   9  -6   1  128.89   28.60
  -9   6  -1  150.68   36.60
 -10  -6  -1   75.19   27.50
 -10  -6  -1   87.49   13.20
 -10   6  -1   69.89   30.30
 -11  -6  -1   -8.30    9.60
 -11  -6  -1   36.90   26.70
 -11   6  -1    8.80   28.40
 -12  -6  -1   22.20   14.10
 -12  -6  -1    6.70   28.70
 -12   6  -1   19.40   29.50
 -12  -7   1    2.30   11.70
 -12  -7   1   20.50   27.60
 -12   7   1   -0.80   26.50
 -11  -7   1   14.80   25.30
 -11  -7   1   -3.60   10.00
 -11   7   1    3.10   23.00
 -10  -7   1   -6.40    9.20
 -10  -7   1    2.10   21.20
  10   7  -1    0.10    8.00
 -10   7   1    4.90   21.10
  -9  -7   1   87.99   13.10
   9  -7  -1   71.29   22.60
  -9  -7   1   89.79   23.60
  -9  -7   1   60.89   10.40
   9   7  -1   95.19   12.10
  -9   7   1  109.99   25.70
   8  -7  -1  288.97   36.90
  -8  -7   1  288.27   21.90
  -8  -7   1  293.67   40.00
   8   7  -1  276.97   20.40
  -8   7   1  244.88   34.30
  -7  -7   1   33.80   16.70
  -7  -7   1   23.30    7.70
  -7  -7   1   28.80    8.00
   7  -7  -1   28.40   18.70
   7   7  -1   36.50    7.90
  -7   7   1   22.10   19.80
  -6  -7   1  234.78   18.20
  -6  -7   1  232.38   16.80
  -6  -7   1  219.38   25.50
   6  -7  -1  209.58   30.20
   6   7  -1  234.98   17.00
  -6   7   1  246.48   33.60
  -5  -7   1   61.59    7.70
   5  -7  -1   62.59   24.80
  -5  -7   1   69.89   15.00
  -5  -7   1   64.19    9.00
   5   7  -1   64.29    9.10
   5   7  -1   83.59   10.90
  -5   7   1   63.89    5.30
  -5   7   1   70.29    6.80
  -4  -7   1   58.99    8.40
   4  -7  -1   41.70   18.00
  -4  -7   1   69.29   13.70
  -4  -7   1   74.09    8.80
  -4   7   1   70.49    6.90
  -4   7   1   66.49    5.70
   4   7  -1   68.19    9.00
   4   7  -1   61.19    7.70
  -3  -7   1   15.00    5.00
   3  -7  -1   15.90    3.20
   3  -7  -1   29.60   17.70
  -3  -7   1    9.10    9.60
  -3  -7   1   19.50    5.50
  -3   7   1   10.40    3.00
   3   7  -1    6.90    4.80
  -3   7   1   24.30   10.30
  -3   7   1   19.00    3.90
   3   7  -1   10.00    4.80
   2  -7  -1  306.97   17.50
  -2  -7   1  315.57   19.00
   2  -7  -1  301.77   31.20
  -2  -7   1  304.67   27.70
  -2   7   1  322.27   17.60
   2   7  -1  289.27   19.20
  -2   7   1  308.67   19.10
  -2   7   1  319.77   23.30
   2   7  -1  328.97   18.80
  -1  -7   1   10.20   10.10
   1  -7  -1   16.10   11.50
  -1  -7   1   19.90    4.30
   1  -7  -1   16.80    3.90
  -1   7   1   23.50    4.60
   1   7  -1   21.20    4.60
   1   7  -1   20.90    5.20
  -1   7   1    5.70    8.10
  -1   7   1   21.80    4.80
   0  -7  -1    3.80    5.80
   0  -7   1   -3.50    3.10
   0  -7   1    0.90    9.40
   0  -7  -1  -10.50    9.20
   0   7   1    1.90    3.60
   0   7  -1    4.00    3.90
   0   7   1   18.50    8.20
   0   7   1    1.80    3.30
   0   7  -1    2.90    3.30
  -1  -7  -1   92.19    8.70
  -1  -7  -1   75.69   13.30
   1  -7   1   87.49   16.40
   1  -7   1   69.29   10.20
  -1   7  -1   71.79    7.90
  -1   7  -1   76.79    7.40
   1   7   1   85.49   13.50
   1   7   1   90.49    9.00
   1   7   1   82.19    8.30
   2  -7   1   94.19   18.70
  -2  -7  -1   52.39   12.30
   2  -7   1   78.99    7.40
  -2  -7  -1   84.29    9.50
  -2   7  -1   79.29    8.80
   2   7   1   86.69    9.00
  -2   7  -1   87.49    7.20
   2   7   1   77.89    9.30
  -3  -7  -1  431.96   25.60
  -3  -7  -1  414.56   31.20
   3  -7   1  453.05   23.60
  -3  -7  -1  428.16   25.00
   3   7   1  434.86   25.60
   3   7   1  431.16   25.30
  -3   7  -1  444.86   23.30
  -3   7  -1  437.16   23.50
   4  -7   1   16.30   18.00
  -4  -7  -1   13.70    6.20
  -4  -7  -1   26.10   12.90
  -4  -7  -1   12.70    5.20
   4   7   1   12.00    6.20
   4   7   1    3.10    4.50
  -4   7  -1    5.20    3.20
  -4   7  -1    1.90    3.20
  -5  -7  -1  589.64   34.50
  -5  -7  -1  583.74   43.10
  -5  -7  -1  590.44   33.50
   5   7   1  590.74   33.90
  -5   7  -1  618.64   31.70
  -5   7  -1  626.74   30.70
   5   7   1  568.14   34.50
  -6  -7  -1   22.50    9.60
  -6  -7  -1   24.60   17.40
  -6  -7  -1   17.50    6.90
   6  -7   1    1.10   21.20
   6   7   1   18.50    6.10
  -7  -7  -1  150.48   14.60
  -7  -7  -1  158.48   16.50
  -7  -7  -1  145.19   25.60
   7  -7   1  174.28   31.00
   7   7   1  124.39   14.20
  -7   7  -1  117.29   32.10
   8  -7   1   11.50   20.80
  -8  -7  -1   -0.20    8.20
  -8  -7  -1  -11.80   19.60
  -8   7  -1   11.60   23.80
   8   7   1   -5.00    6.10
   9  -7   1    3.10   22.30
  -9  -7  -1  -12.10    7.90
  -9  -7  -1    1.30   22.00
  -9   7  -1   -5.80   25.50
   9   7   1   -1.20    7.40
 -10  -7  -1   13.50   25.20
 -10  -7  -1   14.10   11.40
 -10   7  -1   -8.90   26.90
  10   7   1    3.20    8.60
 -11  -7  -1    2.20   11.50
 -11   7  -1   13.90   29.10
 -11  -8   1   -1.30   25.90
 -11  -8   1   25.30   12.20
 -11   8   1   12.20   26.30
 -10  -8   1  470.95   33.70
 -10  -8   1  464.85   49.10
  10   8  -1  446.56   31.90
 -10   8   1  452.15   51.69
   9  -8  -1   21.20   22.10
  -9  -8   1   35.00   10.50
  -9  -8   1   52.79   22.60
  -9   8   1   50.59   27.20
   9   8  -1   54.59   11.20
  -8  -8   1  315.67   36.10
   8  -8  -1  261.67   34.50
  -8  -8   1  279.67   22.70
  -8   8   1  301.47   38.90
   8   8  -1  258.67   21.00
  -7  -8   1  105.99   13.20
   7  -8  -1   65.59   24.20
  -7   8   1  100.59   27.00
   7   8  -1  104.09   13.00
   6  -8  -1    8.80   20.80
  -6  -8   1   22.90   16.10
  -6  -8   1   34.20   10.60
   6   8  -1   31.60    7.70
  -5  -8   1  164.68   21.60
  -5  -8   1  184.88   16.00
   5  -8  -1  124.99   27.10
   5   8  -1  166.28   16.10
  -5   8   1  194.78   12.20
   5   8  -1  185.58   14.80
  -5   8   1  178.38   10.80
  -4  -8   1   13.10   12.10
  -4  -8   1   19.60    6.90
   4  -8  -1    8.90   18.60
  -4   8   1   23.40    4.80
   4   8  -1   16.00    7.10
   4   8  -1   20.00    5.80
  -3  -8   1    2.30    4.90
   3  -8  -1   -1.10    3.10
  -3  -8   1   -7.60   10.40
  -3   8   1    1.70    3.00
   3   8  -1    6.50    8.10
  -3   8   1   -0.50    3.90
   3   8  -1   -5.40    4.70
  -2  -8   1 2009.20  100.09
   2  -8  -1 1697.13  109.99
  -2  -8   1 2022.40  105.89
   2  -8  -1 2033.50   98.79
   2   8  -1 2066.89  100.09
  -2   8   1 2046.40   98.99
   2   8  -1 1947.51  100.19
   1  -8  -1 1678.23   94.99
  -1  -8   1 1682.63   86.29
  -1  -8   1 1739.73   92.89
  -1   8   1 1683.53   86.09
  -1   8   1 1722.53   85.79
   1   8  -1 1750.92   86.29
   1   8  -1 1687.33   86.49
   0  -8   1   11.00    4.20
   0  -8   1   -2.70   11.30
   0  -8  -1   14.30    4.60
   0   8  -1    8.40    4.70
   0   8   1    5.10    4.70
   0   8   1   15.20    4.60
   0   8  -1   20.20    4.80
   1  -8   1 1519.05   75.79
   1  -8   1 1487.05   85.79
  -1  -8  -1 1479.65   76.59
  -1  -8  -1 1463.55   82.89
  -1   8  -1 1525.45   75.89
   1   8   1 1554.94   76.69
   1   8   1 1509.75   76.79
  -1   8  -1 1473.85   76.09
   2  -8   1  371.66   37.00
  -2  -8  -1  411.46   24.30
   2  -8   1  422.46   22.60
  -2  -8  -1  406.36   31.90
   2   8   1  394.16   24.20
   2   8   1  403.66   24.00
  -2   8  -1  402.66   23.00
  -2   8  -1  396.96   22.40
  -3  -8  -1  182.38   15.20
  -3  -8  -1  192.58   23.60
   3  -8   1  170.08   28.50
   3  -8   1  187.18   13.50
  -3   8  -1  192.88   12.20
   3   8   1  174.78   15.10
  -3   8  -1  202.18   12.90
   4  -8   1   -9.60   17.70
  -4  -8  -1    7.30    6.70
  -4  -8  -1   10.50   13.30
  -4   8  -1    7.60    3.90
  -4   8  -1    3.30    3.50
   4   8   1    8.20    5.30
   5  -8   1  -21.70   18.20
  -5  -8  -1    3.60    7.00
  -5  -8  -1    1.00   14.60
  -5   8  -1   14.40    4.00
  -5   8  -1   17.40    4.60
   5   8   1    6.40    5.20
  -6  -8  -1  464.55   39.90
   6  -8   1  303.17   43.30
  -6  -8  -1  473.35   29.40
   6   8   1  415.86   26.90
  -7  -8  -1  419.76   55.59
  -7  -8  -1  347.87   25.40
   7  -8   1  244.18   38.90
  -7   8  -1  265.17   43.00
   7   8   1  370.96   23.90
   8  -8   1  -30.20   22.80
  -8  -8  -1  -12.00    8.60
  -8  -8  -1    3.20   20.70
  -8   8  -1   -1.30   38.70
   8   8   1    0.00    7.60
  -9  -8  -1  414.16   32.10
   9  -8   1  381.66   49.80
  -9  -8  -1  348.67   47.30
   9   8   1  378.66   27.80
  -9   8  -1  414.76   54.89
  10  -8   1  215.58   38.10
 -10  -8  -1  180.08   23.50
 -10  -8  -1  196.88   37.70
 -10   8  -1  183.68   39.10
 -11  -8  -1   36.20   14.20
 -11  -8  -1  -14.90   30.00
 -11   8  -1    2.10   30.80
 -10  -9   1   -9.60   10.90
 -10   9   1    6.00   25.60
   9  -9  -1  197.98   33.10
  -9  -9   1  211.98   23.70
  -9  -9   1  245.38   34.40
  -9   9   1  227.88   36.50
   9   9  -1  173.88   20.90
  -8  -9   1  103.99   14.20
   8  -9  -1   93.29   28.10
  -8  -9   1   96.29   24.60
   8   9  -1  114.49   14.30
  -8   9   1  125.59   30.90
   7  -9  -1   13.50   22.70
  -7  -9   1   11.80    8.20
  -7  -9   1   22.10   18.10
   7   9  -1    6.70   13.80
  -7   9   1   10.80   22.30
   6  -9  -1  372.96   49.20
  -6   9   1  440.06   23.70
  -6   9   1  454.85   25.40
   6   9  -1  481.05   28.60
  -5  -9   1   36.50    8.90
  -5  -9   1   36.30   15.40
   5  -9  -1    9.30   20.10
  -5   9   1   30.80    6.80
   5   9  -1   19.40    6.20
   5   9  -1    8.80    8.90
  -5   9   1   40.50    4.70
  -4  -9   1  549.74   31.80
  -4  -9   1  556.54   39.70
   4   9  -1  488.35   30.80
  -4   9   1  537.55   29.30
  -4   9   1  522.65   28.20
  -3  -9   1  194.78   16.70
  -3  -9   1  205.38   25.00
   3  -9  -1  188.38   31.20
  -3   9   1  209.38   13.50
   3   9  -1  237.58   16.10
   3   9  -1  194.28   16.50
  -3   9   1  207.28   14.60
  -2  -9   1   11.40   12.50
  -2  -9   1   -4.10    4.50
   2  -9  -1    2.20    4.00
   2  -9  -1    2.00   16.90
   2   9  -1   -0.60    5.50
  -2   9   1    1.90    4.80
   2   9  -1    0.90    4.90
  -2   9   1    2.00    3.80
  -1  -9   1  394.56   34.40
   1  -9  -1  399.36   37.70
   1  -9  -1  430.46   24.10
  -1   9   1  441.26   24.10
   1   9  -1  393.06   25.00
   1   9  -1  423.96   24.60
  -1   9   1  406.06   24.60
   0  -9   1  501.95   28.50
   0  -9  -1  528.95   40.70
   0  -9   1  531.85   39.60
   0  -9  -1  521.25   28.90
   0   9  -1  500.65   28.50
   0   9  -1  466.05   28.80
   0   9   1  515.15   28.70
   0   9   1  519.95   29.30
  -1  -9  -1 1686.03   94.79
   1  -9   1 1664.93   97.69
   1  -9   1 1746.53   86.39
  -1  -9  -1 1697.03   87.09
  -1   9  -1 1754.42   86.39
   1   9   1 1727.83   87.49
   1   9   1 1694.13   87.09
  -1   9  -1 1691.73   86.69
  -2  -9  -1  114.49   19.30
   2  -9   1  132.39   10.50
   2  -9   1   76.29   21.70
  -2  -9  -1  111.79   12.70
  -2   9  -1  108.49   10.80
   2   9   1  132.99   13.30
   2   9   1  118.59   12.20
  -2   9  -1  114.59    9.90
  -3  -9  -1  486.45   38.20
   3  -9   1  489.55   48.80
  -3  -9  -1  508.85   30.40
   3  -9   1  503.65   27.90
   3   9   1  526.55   30.90
  -3   9  -1  518.65   28.10
   3   9   1  490.15   29.70
  -3   9  -1  503.95   27.60
  -4  -9  -1   32.40   16.10
  -4  -9  -1   23.50    7.30
   4  -9   1    9.90   22.60
   4   9   1   32.20    7.90
  -4   9  -1   29.20    5.00
  -4   9  -1   36.10    5.90
   4   9   1   22.90    9.80
   5  -9   1  384.86   48.90
  -5  -9  -1  515.05   31.20
  -5  -9  -1  512.45   41.20
   5   9   1  476.05   30.10
  -5   9  -1  492.65   26.70
   6  -9   1   -6.40   22.90
  -6  -9  -1   -2.90    7.50
   6   9   1    6.30    6.70
  -6   9  -1   -9.30    5.80
  -6   9  -1   -1.10    3.80
  -7  -9  -1  732.43   55.09
   7  -9   1  568.74   62.99
  -7  -9  -1  755.12   41.90
  -7   9  -1  482.05   64.59
  -8  -9  -1  163.08   17.50
   8  -9   1   70.19   31.90
  -8  -9  -1  131.99   29.10
  -8   9  -1  111.79   36.00
   8   9   1  155.78   17.60
  -9  -9  -1   51.29   18.40
  -9  -9  -1   44.40   28.70
   9  -9   1   68.49   29.60
   9   9   1   49.10   12.70
  -9   9  -1   -4.30   31.10
 -10  -9  -1   11.50   12.20
 -10  -9  -1   -1.90   30.80
  10  -9   1   -8.50   28.20
 -10   9  -1  -27.50   30.50
 -10 -10   1   91.19   16.20
  10 -10  -1  137.99   32.50
 -10 -10   1  153.78   34.10
 -10  10   1   74.29   31.60
   9 -10  -1    1.40   24.70
  -9 -10   1  -38.00   19.10
   9  10  -1   -8.00    8.70
  -9  10   1   -0.80   27.30
   8 -10  -1    6.00   25.00
  -8 -10   1   -5.60   21.40
  -8 -10   1    3.60   10.10
   8  10  -1    3.00    9.30
  -8  10   1   32.80   28.20
   7 -10  -1   57.29   26.40
  -7 -10   1   26.20   10.50
  -7 -10   1    3.50   18.80
   7  10  -1   19.10    8.30
  -7  10   1    5.20   25.20
  -6 -10   1    2.00   16.70
  -6 -10   1    0.20   11.20
   6 -10  -1  -25.40   23.20
  -6  10   1    6.20    6.00
   6  10  -1   17.50    8.50
  -6  10   1   10.50    4.10
  -5 -10   1   18.10    8.30
  -5 -10   1   14.60   17.30
   5 -10  -1  -14.00   21.00
  -5  10   1   19.40    4.50
  -5  10   1   13.00    6.00
   5  10  -1   13.80    6.20
  -4 -10   1  417.56   28.00
  -4 -10   1  438.66   38.20
  -4  10   1  440.86   25.40
   4  10  -1  411.76   26.90
  -4  10   1  419.46   24.90
   3 -10  -1   12.70   22.10
  -3 -10   1   16.00    7.60
  -3 -10   1    8.80   14.50
   3 -10  -1   21.50    5.30
  -3  10   1   20.90    5.10
   3  10  -1   14.10    5.90
  -3  10   1   19.10    6.30
   3  10  -1   33.50    8.50
  -2 -10   1    9.90    6.60
   2 -10  -1    8.80    5.00
  -2 -10   1   17.20   15.50
   2 -10  -1  -14.00   17.60
   2  10  -1    2.20    5.00
  -2  10   1    9.30    6.00
   2  10  -1   -5.00    5.50
  -2  10   1    9.10    4.90
  -1 -10   1   21.40   15.50
   1 -10  -1   16.80   17.50
   1 -10  -1   28.80    6.20
  -1  10   1   15.10    5.50
  -1  10   1   21.10    6.80
   1  10  -1   11.70    5.40
   1  10  -1   21.40    6.50
   0 -10  -1   11.60   16.70
   0 -10  -1   10.30    5.80
   0 -10   1    9.40   16.10
   0 -10   1   15.20    5.80
   0  10   1   14.80    5.80
   0  10  -1   13.00    6.00
   0  10   1    3.40    6.10
   0  10  -1   10.80    5.40
  -1 -10  -1    4.90    4.80
   1 -10   1    1.50   16.50
  -1 -10  -1   10.50   15.40
   1 -10   1    2.40    4.70
  -1  10  -1   12.10    6.00
   1  10   1   -2.20    5.10
  -1  10  -1    9.20    4.90
   1  10   1   -7.30    6.20
  -2 -10  -1   81.19   19.20
  -2 -10  -1   60.69    8.80
   2 -10   1   85.59   23.70
   2 -10   1   78.19    9.70
   2  10   1   65.69    8.90
  -2  10  -1   89.69    9.40
   2  10   1   66.09   10.00
  -2  10  -1   81.09    9.20
  -3 -10  -1   17.80    7.90
   3 -10   1    0.00   21.40
   3 -10   1   16.80    5.70
  -3 -10  -1   12.70   16.40
  -3  10  -1   11.40    5.70
   3  10   1   12.80    6.90
  -3  10  -1   22.00    5.30
   3  10   1   16.90    8.20
   4 -10   1   40.70   26.00
  -4 -10  -1   22.30    9.40
  -4 -10  -1   29.10   17.10
   4  10   1   17.00    9.00
  -4  10  -1   13.10    5.80
   4  10   1    4.90    6.10
   5 -10   1   11.20   24.40
  -5 -10  -1   25.60    9.50
   5  10   1   19.50    7.20
  -5  10  -1   21.80    5.90
  -5  10  -1   17.00    5.30
   6 -10   1   61.79   32.60
  -6 -10  -1  114.49   14.70
  -6 -10  -1  116.99   25.90
  -6  10  -1  109.79   10.20
   6  10   1  130.39   14.90
  -6  10  -1  108.19   12.30
   7 -10   1   -0.70   25.10
  -7 -10  -1   16.80   22.20
  -7 -10  -1   12.00   10.70
   7  10   1   16.30    9.20
  -8 -10  -1    4.00   23.60
   8 -10   1    4.10   27.70
  -8 -10  -1    3.20   10.70
   8  10   1   -4.30    8.40
  -8  10  -1   17.50   32.90
  -9 -10  -1  -68.69   45.10
  -9 -10  -1   21.10   13.50
   9 -10   1   -3.80   29.90
  -9  10  -1   44.80   35.90
   9  10   1    6.90    9.60
  -9 -11   1   -7.70   12.10
  -9 -11   1    1.40   25.00
   9 -11  -1    2.10   28.60
  -9  11   1   29.60   30.60
   9  11  -1   12.10   12.50
   8 -11  -1   44.50   29.00
  -8 -11   1   80.29   15.30
  -8 -11   1   94.29   28.40
  -8  11   1   48.00   32.10
   8  11  -1   53.39   12.80
   7 -11  -1   73.09   30.20
  -7 -11   1   24.70   21.70
  -7 -11   1   54.59   13.20
   7  11  -1   43.00   11.20
   6 -11  -1   96.39   32.80
  -6 -11   1  144.69   19.20
  -6 -11   1  116.49   24.50
  -6  11   1  141.99   10.90
  -6  11   1  139.19   14.40
   6  11  -1  146.59   17.40
   5 -11  -1  145.29   33.90
  -5 -11   1  185.28   28.00
  -5 -11   1  221.48   21.60
  -5  11   1  248.48   17.40
   5  11  -1  221.68   19.70
  -5  11   1  211.98   14.40
  -4 -11   1  303.17   34.00
  -4 -11   1  274.67   22.30
   4  11  -1  297.57   24.00
  -4  11   1  287.17   17.80
   4  11  -1  278.47   21.30
  -4  11   1  251.57   19.60
  -3 -11   1  586.64   36.40
   3 -11  -1  422.76   56.69
  -3  11   1  657.23   35.50
  -3  11   1  625.64   33.90
   3  11  -1  640.94   37.60
   3  11  -1  633.74   36.30
   2 -11  -1   26.30    6.50
  -2 -11   1    9.90    6.30
  -2 -11   1   35.30   18.70
   2 -11  -1   26.80   22.80
   2  11  -1   19.90    7.90
  -2  11   1   13.30    7.20
   2  11  -1   24.20    7.10
  -2  11   1   21.20    5.80
  -1 -11   1  107.19   21.70
   1 -11  -1   73.69    8.70
   1 -11  -1   90.29   25.20
  -1  11   1   59.69    9.50
   1  11  -1   58.39    8.60
   0 -11  -1  309.47   38.40
   0 -11  -1  285.57   20.70
   0 -11   1  313.87   38.20
   0  11  -1  293.77   21.50
   0  11  -1  305.87   20.30
   0  11   1  325.47   22.10
   0  11   1  289.77   20.30
  -1 -11  -1   83.39   21.40
   1 -11   1   59.59    8.50
   1 -11   1   56.29   23.00
   1  11   1   78.19    9.70
  -1  11  -1   88.49   10.60
   1  11   1   73.19   10.80
  -2 -11  -1   78.39   20.60
   2 -11   1   51.09    9.50
   2 -11   1   38.50   23.50
  -2 -11  -1   44.00    8.50
  -2  11  -1   55.49    7.60
   2  11   1   52.99   10.50
   2  11   1   71.69   10.10
  -2  11  -1   65.29    9.40
  -3 -11  -1  184.98   18.00
   3 -11   1  125.59   32.80
  -3 -11  -1  175.98   26.10
  -3  11  -1  172.38   13.80
   3  11   1  189.28   17.00
  -3  11  -1  187.58   15.80
   3  11   1  169.38   19.10
  -4 -11  -1   11.20    8.10
  -4 -11  -1   22.40   19.50
   4 -11   1   56.79   27.80
  -4  11  -1   25.20    7.20
  -4  11  -1   26.00    5.90
   4  11   1   16.40    8.40
   4  11   1   17.00    8.10
   5 -11   1   79.29   36.80
  -5 -11  -1  161.98   27.20
  -5 -11  -1  134.39   16.40
  -5  11  -1  153.68   13.80
   5  11   1  156.48   17.50
  -5  11  -1  142.99   12.40
  -6 -11  -1   21.00   20.90
   6 -11   1  -17.60   26.80
  -6 -11  -1    3.10    9.50
  -6  11  -1   10.90    6.80
   6  11   1   16.30    9.80
  -6  11  -1   17.10    6.20
   7 -11   1  -24.20   27.50
  -7 -11  -1  -13.50   10.00
  -7 -11  -1    6.30   24.20
   7  11   1   -6.60    8.30
   8 -11   1  110.79   37.50
  -8 -11  -1  106.39   34.70
  -8 -11  -1  138.19   19.20
   8  11   1  117.89   16.60
  -8  12   1  109.89   37.10
   7 -12  -1  126.19   39.00
  -7 -12   1  152.48   18.50
  -7 -12   1  173.28   37.90
   7  12  -1  158.08   20.40
  -6 -12   1   41.70   23.70
  -6 -12   1   17.10   10.80
   6 -12  -1   -8.30   29.90
   6  12  -1   14.50    8.80
  -6  12   1   20.10    8.80
  -6  12   1   14.60    5.50
  -5 -12   1   24.10   11.20
  -5 -12   1   34.60   21.90
   5 -12  -1    1.80   31.20
  -5  12   1   32.40    8.90
  -5  12   1   25.60    6.10
   5  12  -1   14.80   11.10
  -4 -12   1  234.98   22.20
  -4 -12   1  236.88   32.10
  -4  12   1  245.88   19.70
  -4  12   1  239.98   16.60
  -3 -12   1   12.00   19.40
   3 -12  -1    4.90   27.40
  -3 -12   1    3.10    7.40
  -3  12   1    8.10    7.80
   3  12  -1   -0.10    7.20
  -3  12   1    6.00    5.50
  -2 -12   1  121.99   25.50
   2 -12  -1  146.49   32.80
  -2 -12   1  120.19   15.30
  -2  12   1  122.39   12.70
  -2  12   1  135.99   15.80
   2  12  -1  102.69   17.10
   2  12  -1  134.69   15.10
   1 -12  -1  143.19   15.00
  -1 -12   1  146.99   16.00
  -1 -12   1  128.89   26.60
   1 -12  -1  115.49   30.20
  -1  12   1  125.39   16.50
   1  12  -1  160.88   18.10
   1  12  -1  180.58   16.10
  -1  12   1  152.38   14.30
   0 -12  -1  312.17   25.90
   0 -12   1  332.27   41.50
   0 -12  -1  350.06   43.20
   0 -12   1  323.47   23.00
   0  12   1  332.07   23.00
   0  12  -1  335.67   24.60
   0  12   1  370.16   24.80
   0  12  -1  366.66   23.30
  -1 -12  -1  444.86   58.09
   1 -12   1  476.35   28.80
   1 -12   1  470.15   56.89
  -1  12  -1  485.55   28.60
   1  12   1  483.65   31.00
  -1  12  -1  426.76   29.70
   1  12   1  472.25   29.70
   2 -12   1    9.10   25.70
  -2 -12  -1   -7.50   20.70
  -2 -12  -1    9.90    8.60
   2  12   1    2.30    7.20
  -2  12  -1    9.70    6.10
  -2  12  -1   18.50    8.30
  -3 -12  -1  158.08   17.10
   3 -12   1  128.69   36.60
  -3 -12  -1  162.78   28.50
   3  12   1  149.69   16.90
  -3  12  -1  183.58   16.80
  -3  12  -1  146.59   13.70
  -4 -12  -1  278.87   37.90
   4 -12   1  289.07   46.10
  -4 -12  -1  270.77   24.50
  -4  12  -1  283.07   18.90
  -5 -12  -1   49.00   23.20
   5 -12   1   46.80   30.50
  -5 -12  -1    8.60   10.10
   5  12   1   27.60   18.90
  -5  12  -1   18.30    7.60
  -5  12  -1   11.60    6.10
  -6 -12  -1   17.30   24.60
  -6 -12  -1    4.00   10.80
   6 -12   1  -47.20   31.60
  -6  12  -1    1.30    6.90
  -6  12  -1    5.40    7.30
   6  12   1   17.20   12.10
  -7 -12  -1  172.98   20.50
  -7 -12  -1  159.58   39.90
   7 -12   1  124.19   40.40
   7  12   1  106.89   15.70
  -6 -13   1   72.69   35.20
   6 -13  -1  -37.30   32.50
   6  13  -1   14.50   11.20
  -6  13   1   29.30    8.40
  -5 -13   1  -34.90   20.70
   5 -13  -1  -15.10   30.50
   5  13  -1   12.20   10.10
  -5  13   1    9.50    6.90
  -5  13   1    1.50    9.30
   4 -13  -1   -2.60   32.60
  -4 -13   1   20.50   23.90
  -4  13   1   52.29    8.30
  -4  13   1   49.40   10.90
   4  13  -1   53.39   12.10
  -3 -13   1   18.80   22.10
   3 -13  -1   31.40   33.30
   3  13  -1   11.00    8.30
  -3  13   1   19.60    9.80
  -2 -13   1   15.20   21.90
   2 -13  -1   28.40   30.40
  -2  13   1   17.20    7.20
   2  13  -1   18.50    8.60
  -2  13   1   25.80   11.90
   1 -13  -1    3.00   26.20
  -1 -13   1  -27.00   20.30
  -1  13   1    1.70    6.70
   1  13  -1   14.80    8.10
   0 -13   1   10.90   23.00
   0 -13  -1   26.40   25.70
   0  13  -1   10.30    7.70
   0  13   1   11.90    7.50
  -1 -13  -1   21.00   24.70
   1 -13   1    3.90   26.70
   1  13   1   11.90    8.00
  -1  13  -1    7.90    7.00
  -2 -13  -1   12.00   23.10
   2 -13   1  -27.20   25.20
   2  13   1   -0.30    7.40
  -2  13  -1   -2.40   10.30
  -2  13  -1    1.60    6.60
  -3 -13  -1   74.39   27.10
   3 -13   1   63.49   36.60
  -3  13  -1   78.69   10.00
  -3  13  -1   77.19   11.90
   3  13   1   81.09   13.10
   4 -13   1    8.40   32.30
  -4 -13  -1  -17.10   22.20
  -4  13  -1    2.70    8.70
   4  13   1    3.20    8.60
  -4  13  -1    0.50    6.20
   5 -13   1   37.60   34.60
  -5 -13  -1   34.70   26.20
  -5  13  -1   76.89   11.40
   5  13   1   68.19   11.80
   6 -13   1  -13.00   37.50
  -6  13  -1    9.40    8.20
  -6  13  -1   -2.70    9.00
   6  13   1   14.40   11.10
   4 -14  -1    2.80   37.00
   4  14  -1   76.49   14.00
  -4  14   1   85.49   10.40
  -3 -14   1    8.20   24.80
   3 -14  -1   -4.30   37.20
  -3  14   1  -13.20    6.30
   3  14  -1    9.90    9.50
  -2 -14   1    8.00   25.80
   2 -14  -1    7.00   35.10
   2  14  -1    6.70    9.20
  -2  14   1    0.20    9.30
  -1 -14   1   -2.20   25.00
   1 -14  -1   38.00   32.70
   1  14  -1   11.10    9.20
  -1  14   1    4.60    8.10
   0 -14   1   19.10   27.90
   0 -14  -1    1.20   28.20
   0  14   1   13.50    9.30
   0  14  -1   32.20    9.50
  -1 -14  -1   52.09   29.40
   1 -14   1   18.00   30.50
  -1  14  -1   35.50   11.90
   1  14   1   30.40    9.80
  -2 -14  -1  -17.50   25.80
   2 -14   1   29.50   35.20
   2  14   1    5.30    9.10
  -2  14  -1   -7.90    7.10
  -3 -14  -1   91.09   30.60
   3 -14   1   23.90   38.90
   3  14   1   70.29   13.10
  -3  14  -1   64.89   10.50
 -13   0   2   34.40   22.40
 -13   0   2   42.60    9.30
 -13   0   2   13.90    8.00
 -12   0   2  238.38   18.20
 -12   0   2  216.98   17.30
 -12   0   2  236.68   30.70
 -11   0   2   71.39    9.00
 -11   0   2   59.19   22.00
 -11   0   2   56.19    7.70
 -10   0   2  146.39   11.50
 -10   0   2  137.89   21.10
  10   0  -2  122.19   11.80
 -10   0   2  156.38   12.70
  -9   0   2  633.24   33.90
   9   0  -2  602.44   33.90
  -9   0   2  649.83   34.40
  -9   0   2  687.73   44.50
  -8   0   2  277.47   15.80
   8   0  -2  264.47   15.90
  -8   0   2  273.37   25.70
  -8   0   2  256.07   16.30
  -7   0   2 1206.08   62.89
  -7   0   2 1256.67   62.09
  -7   0   2 1208.88   68.19
   7   0  -2 1245.48   61.89
  -6   0   2  441.56   29.00
   6   0  -2  440.86   23.20
  -6   0   2  444.56   23.30
   6   0  -2  432.06   31.50
  -6   0   2  428.76   23.00
   5   0  -2  298.97   16.80
  -5   0   2  323.87   21.40
  -5   0   2  318.97   16.70
   5   0  -2  284.87   16.90
  -5   0   2  318.37   16.50
   5   0  -2  308.27   23.00
   4   0  -2 3664.33  200.78
  -4   0   2 3824.42  199.88
  -4   0   2 4226.28  197.58
   4   0  -2 4067.19  197.48
   4   0  -2 4073.29  197.58
  -4   0   2 4327.67  197.48
  -3   0   2 5188.98  234.38
   3   0  -2 4241.08  236.28
  -3   0   2 4362.06  235.88
   3   0  -2 4883.21  234.28
  -3   0   2 5140.49  234.38
   3   0  -2 4930.81  234.48
   2   0  -2   65.79    4.60
  -2   0   2   83.79    6.20
   2   0  -2   62.99    5.30
  -2   0   2   65.19    4.90
   2   0  -2   81.59    6.60
  -2   0   2   79.89    4.90
   1   0  -2 2670.63  141.29
   1   0  -2 2954.30  139.29
   1   0  -2 2906.21  140.39
   0   0  -2 1589.34   82.19
   0   0   2 1685.13   82.19
   1   0   2  775.62   41.80
  -1   0  -2  785.42   39.90
  -1   0  -2  767.62   42.50
   1   0   2  771.52   41.50
  -1   0  -2  764.12   40.40
   2   0   2  913.91   48.50
   2   0   2  942.81   48.70
  -2   0  -2  898.41   45.50
   2   0   2  817.72   45.30
  -2   0  -2  908.81   48.30
   2   0   2  872.81   45.70
  -2   0  -2  880.01   45.00
  -3   0  -2  132.49   15.20
  -3   0  -2  146.69    9.80
   3   0   2  137.99   15.30
  -3   0  -2  157.08   17.20
   3   0   2  146.99   10.20
  -3   0  -2  141.19    9.20
   3   0   2  139.19    8.60
  -4   0  -2  552.74   29.70
   4   0   2  561.64   30.60
  -4   0  -2  555.84   37.10
  -4   0  -2  584.94   35.90
   4   0   2  573.64   29.30
   4   0   2  578.54   36.30
  -4   0  -2  582.74   30.10
   5   0   2  976.40   49.70
  -5   0  -2  940.31   48.70
  -5   0  -2  954.30   48.90
   5   0   2  925.31   48.90
   5   0   2  974.40   56.39
  -5   0  -2  983.60   57.69
  -5   0  -2  931.01   55.39
  -6   0  -2  205.58   15.10
  -6   0  -2  215.08   13.60
   6   0   2  205.98   12.70
  -6   0  -2  245.38   31.50
  -7   0  -2 1272.17   77.79
  -7   0  -2 1280.47   71.49
  -7   0  -2 1309.97   66.29
   7   0   2 1321.37   65.59
  -8   0  -2 3691.13  198.28
   8   0   2 3801.42  185.38
  -8   0  -2 3767.82  186.58
  -8   0  -2 3758.92  186.18
  -9   0  -2   13.10    5.90
  -9   0  -2    7.20   16.90
  -9   0  -2   14.20    6.20
   9   0   2    8.80    4.80
 -10   0  -2  266.57   20.60
 -10   0  -2  328.57   41.30
  10   0   2  278.57   18.50
 -10   0  -2  291.37   19.80
 -11   0  -2  148.09   17.30
 -11   0  -2  186.38   32.90
 -11   0  -2  150.28   15.40
 -12   0  -2   66.69   29.90
 -12   0  -2   70.19   13.00
 -12   0  -2   67.49   10.50
 -13   0  -2   31.10   10.00
 -13   0  -2   27.90   32.20
 -13  -1   2   -7.40   20.50
 -13  -1   2    5.40    8.70
 -13   1   2   16.60   21.10
 -13   1   2    2.70    6.90
 -13   1   2    5.00    7.30
 -12  -1   2  -16.30   17.70
 -12  -1   2    3.00    7.40
 -12  -1   2   14.60    6.90
 -12   1   2    7.80    6.20
 -12   1   2    7.20    6.30
 -12   1   2   16.40   18.50
 -11  -1   2  103.79   11.40
 -11  -1   2  101.09   13.00
 -11  -1   2  103.39   21.20
 -11   1   2  114.69   11.70
 -11   1   2   97.39   10.60
  11   1  -2  110.19   12.90
 -10  -1   2   55.59    7.20
 -10  -1   2   41.50    7.50
 -10  -1   2   39.90   16.00
 -10   1   2   40.30    6.50
 -10   1   2   43.30   16.20
  10   1  -2   44.00    7.00
 -10   1   2   57.99    7.70
  -9  -1   2  654.63   44.40
  -9  -1   2  698.23   35.60
  -9  -1   2  632.44   39.80
   9  -1  -2  614.94   34.40
   9   1  -2  641.54   35.00
  -9   1   2  600.84   43.70
  -9   1   2  674.93   34.60
  -9   1   2  649.74   34.00
  -8  -1   2  313.27   18.50
  -8  -1   2  318.07   19.30
  -8  -1   2  326.07   28.10
  -8   1   2  336.57   27.90
  -8   1   2  307.17   18.30
  -8   1   2  327.17   17.80
   8   1  -2  322.47   18.80
  -7  -1   2 1049.49   53.39
  -7  -1   2 1064.39   63.49
   7  -1  -2 1025.80   52.59
  -7  -1   2 1023.40   52.99
   7   1  -2 1050.69   53.19
  -7   1   2 1043.40   52.69
  -7   1   2 1053.19   59.29
  -7   1   2 1051.09   52.39
  -6  -1   2   -3.40    7.60
   6  -1  -2    0.90    2.20
  -6  -1   2    0.50    2.50
  -6  -1   2   -0.40    3.10
   6  -1  -2   11.10   11.50
   6  -1  -2    0.20    2.60
  -6   1   2   -7.10    7.20
  -6   1   2    1.70    2.60
  -6   1   2    1.30    2.00
   6   1  -2  -13.70    7.70
  -6   1   2   19.00   10.60
   6   1  -2    3.60    2.70
   5  -1  -2  934.51   55.99
  -5  -1   2  969.00   49.10
  -5  -1   2  973.30   52.69
   5  -1  -2  990.90   48.70
  -5  -1   2  959.20   48.80
   5  -1  -2  978.00   48.70
  -5   1   2  963.00   55.39
   5   1  -2  930.31   55.39
  -5   1   2  971.50   52.79
   5   1  -2  993.80   49.20
   5   1  -2  970.50   48.90
  -5   1   2  979.60   48.30
  -5   1   2  977.10   48.40
   4  -1  -2    1.20    7.30
   4  -1  -2    1.60    1.50
  -4  -1   2    4.20    1.90
   4  -1  -2    2.70    2.50
  -4  -1   2   -1.70    4.80
  -4  -1   2    4.50    2.40
   4   1  -2    3.50    5.40
  -4   1   2    6.90    5.10
   4   1  -2    2.50    1.80
  -4   1   2    4.40    1.60
  -4   1   2    6.30    7.00
   4   1  -2    1.20    2.10
  -4   1   2    3.10    1.80
  -3  -1   2 7422.66  338.57
  -3  -1   2 6844.92  339.97
   3  -1  -2 6131.99  341.17
  -3  -1   2 7403.56  338.47
   3  -1  -2 7144.19  337.97
  -3   1   2 7441.36  338.17
   3   1  -2 7092.39  338.57
  -3   1   2 7535.45  338.17
  -3   1   2 5776.02  340.47
   3   1  -2 6446.96  340.17
   2  -1  -2  577.74   31.30
  -2  -1   2  570.04   29.20
   2  -1  -2  577.24   29.00
  -2  -1   2  556.64   30.40
  -2  -1   2  569.44   29.30
  -2   1   2  608.94   30.40
   2   1  -2  558.14   29.20
  -2   1   2  568.34   29.90
  -2   1   2  613.24   30.20
   2   1  -2  574.64   29.30
  -2   1   2  601.24   31.00
  -1  -1   2   72.09    4.70
  -1   1   2   57.29    7.40
   1   1  -2   79.29    4.80
   0  -1  -2  272.77   15.60
   0  -1   2  275.27   16.30
   0  -1   2  265.87   15.40
   0  -1  -2  271.07   14.60
   0  -1   2  292.47   14.80
   0  -1  -2  275.17   15.40
   0   1   2  291.57   15.60
   0   1  -2  274.57   18.20
   0   1   2  252.47   15.70
   0   1  -2  282.37   14.80
  -1  -1  -2  222.58   11.70
   1  -1   2  216.08   13.10
  -1  -1  -2  199.68   11.90
  -1  -1  -2  203.98   13.30
   1  -1   2  154.68   15.80
  -1   1  -2  152.38   17.40
  -1   1  -2  180.68   13.60
   1   1   2  228.68   11.70
   1   1   2  207.88   13.60
  -2  -1  -2  961.70   45.90
  -2  -1  -2  911.31   45.40
   2  -1   2  806.22   47.60
   2  -1   2 1025.50   45.90
  -2  -1  -2  980.20   49.00
  -2   1  -2  770.32   51.69
   2   1   2  948.21   47.60
   2   1   2  935.91   45.80
  -2   1  -2  869.61   46.80
  -2   1  -2  816.82   47.30
  -2   1  -2  786.62   50.69
   2   1   2  935.41   45.40
   3  -1   2  106.99   12.20
  -3  -1  -2  147.39   15.70
  -3  -1  -2  152.78    9.80
  -3  -1  -2  147.19    9.10
   3  -1   2  139.89    9.10
   3   1   2  137.59    9.50
  -3   1  -2  153.38   10.50
  -3   1  -2  142.89   19.00
  -3   1  -2  153.18   19.30
  -3   1  -2  134.79   10.20
   3   1   2  144.09   13.50
  -4  -1  -2  894.01   46.00
  -4  -1  -2  905.21   52.99
   4  -1   2  915.31   45.20
   4  -1   2  946.51   53.19
  -4  -1  -2  937.51   52.49
  -4  -1  -2  910.91   46.40
   4  -1   2  872.81   48.20
   4   1   2  892.81   52.59
   4   1   2  849.61   46.50
  -4   1  -2  963.00   59.79
   4   1   2  890.91   46.40
  -4   1  -2  915.61   46.30
  -4   1  -2  903.41   46.10
  -4   1  -2  864.11   54.19
   5  -1   2  624.44   36.90
  -5  -1  -2  642.54   34.90
  -5  -1  -2  642.64   40.20
   5  -1   2  690.23   33.90
  -5  -1  -2  680.03   35.40
  -5  -1  -2  661.43   43.30
   5   1   2  673.63   34.70
  -5   1  -2  678.83   34.80
   5   1   2  677.33   41.20
  -5   1  -2  697.63   45.60
  -5   1  -2  655.53   45.30
   5   1   2  672.23   35.50
   6  -1   2  729.83   36.50
  -6  -1  -2  718.93   47.40
  -6  -1  -2  812.42   42.30
  -6  -1  -2  691.33   37.70
   6   1   2  707.53   37.30
  -6   1  -2  696.73   37.50
  -6   1  -2  689.73   54.29
  -6   1  -2  698.33   37.90
   7  -1   2  641.14   32.60
  -7  -1  -2  605.74   46.00
  -7  -1  -2  633.74   34.50
  -7  -1  -2  638.24   34.20
  -7   1  -2  610.64   47.90
  -7   1  -2  627.34   34.30
  -7   1  -2  646.24   33.60
   7   1   2  611.84   33.50
  -8  -1  -2   90.09   10.20
  -8  -1  -2  100.69   22.10
  -8  -1  -2  102.29   11.30
  -8   1  -2   77.39    9.50
  -8   1  -2   69.89   20.90
  -8   1  -2   77.89   10.30
   8   1   2   74.39    8.80
  -9  -1  -2  176.28   15.00
   9  -1   2  158.78   13.70
  -9  -1  -2  153.78   27.40
  -9   1  -2  180.18   29.50
   9   1   2  169.58   13.00
  -9   1  -2  163.58   13.30
  -9   1  -2  150.08   14.50
 -10  -1  -2   39.30    8.20
 -10  -1  -2   14.30   20.80
 -10  -1  -2   37.40    8.20
  10   1   2   27.50    6.70
 -10   1  -2   19.80    8.50
 -10   1  -2   20.80    6.60
 -10   1  -2   47.20   23.90
 -11  -1  -2  -41.60   21.00
 -11  -1  -2   -6.80    7.10
 -11  -1  -2   -4.10    7.50
 -11   1  -2   -0.60    6.30
 -11   1  -2    6.20   23.30
 -11   1  -2    7.20    9.10
 -12  -1  -2   86.49   12.20
 -12  -1  -2   66.99   31.80
 -12   1  -2   73.49   14.30
 -12   1  -2   72.79   10.30
 -12   1  -2   96.99   32.60
 -13  -1  -2   12.40    9.90
 -13  -1  -2  -19.10   26.50
 -13   1  -2   23.40   15.50
 -13   1  -2   -8.60   30.70
 -13   1  -2   22.60    8.40
 -13  -2   2    9.10   10.50
 -13  -2   2   27.50   23.00
 -13   2   2    8.80    6.90
 -13   2   2  -11.10   19.30
 -13   2   2  -10.20    7.20
 -12  -2   2    8.90   19.30
 -12  -2   2    2.20    6.80
 -12  -2   2   -9.60    7.30
 -12   2   2   -6.60    5.50
 -12   2   2   -0.20    5.60
 -12   2   2  -10.50   16.90
 -11  -2   2   -0.80    6.70
 -11  -2   2   -5.70   16.00
 -11  -2   2    0.30    5.60
 -11   2   2    7.30    4.80
 -11   2   2    5.40    5.10
  11   2  -2    5.10    6.90
 -10  -2   2   25.40   16.00
 -10  -2   2   23.40    7.00
 -10  -2   2   16.70    5.80
 -10   2   2   18.80    5.10
  10   2  -2   18.10    6.30
 -10   2   2   18.90   15.00
 -10   2   2   23.10    5.10
  -9  -2   2    1.80    4.30
  -9  -2   2   -1.00    5.20
  -9  -2   2    6.10   12.80
   9   2  -2    4.60    4.70
  -9   2   2   -2.00    3.80
  -9   2   2    0.90    3.10
  -9   2   2    3.30   12.40
  -8  -2   2  206.98   13.80
  -8  -2   2  173.38   23.70
  -8  -2   2  227.38   15.00
   8   2  -2  219.88   15.10
  -8   2   2  171.88   22.30
  -8   2   2  204.98   12.10
  -8   2   2  209.78   12.70
  -7  -2   2  225.78   14.90
  -7  -2   2  233.48   22.80
  -7  -2   2  231.08   14.10
  -7   2   2  242.48   22.40
  -7   2   2  221.48   12.90
  -7   2   2  214.98   12.40
   7   2  -2  217.58   14.20
  -6  -2   2  964.80   50.09
   6  -2  -2 1018.50   62.49
  -6  -2   2  973.70   54.89
  -6  -2   2  972.50   49.80
  -6   2   2  967.90   55.19
   6   2  -2  915.71   50.29
  -6   2   2  994.90   48.50
  -6   2   2  999.40   48.80
  -6   2   2  997.50   61.49
  -5  -2   2   35.50    8.50
  -5  -2   2   50.29    6.30
  -5  -2   2   45.90    5.40
   5   2  -2   47.90    9.20
  -5   2   2   49.80    9.40
  -5   2   2   48.50    4.30
  -5   2   2   48.80    3.60
   5   2  -2   45.30    5.90
  -5   2   2   61.89   14.10
  -4  -2   2    8.50    3.00
  -4  -2   2   11.90    6.30
  -4  -2   2    9.50    2.50
  -4   2   2   13.90    1.80
   4   2  -2   15.20    2.90
  -4   2   2   13.60    2.50
   4   2  -2    9.30    2.80
   4   2  -2   17.80    6.20
  -4   2   2   26.20   10.80
  -4   2   2   -1.30    5.80
  -3  -2   2 1112.09   55.19
   3  -2  -2 1135.49   54.59
   3  -2  -2 1098.69   54.19
  -3  -2   2 1119.79   57.29
   3   2  -2 1090.79   55.39
   3   2  -2 1091.39   55.19
   3   2  -2 1113.99   57.49
  -3   2   2  994.70   55.59
  -3   2   2 1193.38   56.69
   2  -2  -2 1278.17   68.69
  -2  -2   2 1477.15   66.69
  -2  -2   2 1409.26   66.79
   2  -2  -2 1429.26   66.49
   2  -2  -2 1298.17   67.39
  -2   2   2 1264.17   67.49
   2   2  -2 1414.46   66.79
  -2   2   2 1201.08   67.49
   2   2  -2 1403.36   66.69
   2   2  -2 1396.96   68.49
  -2   2   2 1189.18   68.69
   1  -2  -2   50.19    4.10
  -1  -2   2   40.30    3.90
  -1  -2   2   36.10    4.10
  -1  -2   2   39.40    6.50
   1  -2  -2   40.00    5.30
   1  -2  -2   50.39    5.90
   1   2  -2   41.20    4.20
  -1   2   2   40.40    4.40
  -1   2   2   42.70    4.80
   1   2  -2   41.90    6.20
  -1   2   2   40.00    4.40
   1   2  -2   39.60    3.70
   0  -2   2   12.90    1.90
   0  -2  -2   16.70    3.40
   0  -2   2   18.70    5.80
   0  -2  -2    9.60    2.30
   0   2   2   14.90    2.80
   0   2  -2   11.70    2.20
   0   2  -2   11.90    2.10
   0   2   2   11.50    2.10
   0   2   2   12.80    2.70
   0   2  -2   19.90    6.40
   1  -2   2  395.96   20.20
   1  -2   2  367.46   26.80
  -1  -2  -2  381.06   22.20
   1  -2   2  407.26   21.20
  -1  -2  -2  401.66   21.10
   1   2   2  392.56   21.50
  -1   2  -2  403.96   20.90
   1   2   2  392.26   21.00
  -1   2  -2  390.26   20.60
  -1   2  -2  388.16   27.40
   1   2   2  402.76   20.90
  -2  -2  -2 1109.09   55.99
  -2  -2  -2 1066.89   53.19
   2  -2   2 1134.59   52.79
  -2  -2  -2 1089.29   53.49
  -2   2  -2  970.10   54.29
  -2   2  -2  946.71   54.19
   2   2   2 1079.09   54.69
   2   2   2 1067.99   53.39
   2   2   2 1049.30   53.19
   3  -2   2  212.68   11.60
  -3  -2  -2  217.78   18.10
  -3  -2  -2  210.28   13.00
   3  -2   2  214.58   12.90
  -3  -2  -2  197.68   12.20
  -3   2  -2  159.18   23.20
  -3   2  -2  181.28   15.10
   3   2   2  225.58   15.70
   3   2   2  205.38   12.70
   3   2   2  207.18   12.30
  -4  -2  -2  693.13   41.30
   4  -2   2  626.74   43.50
  -4  -2  -2  659.93   35.10
  -4  -2  -2  674.63   34.70
   4  -2   2  676.33   33.30
   4   2   2  684.83   35.10
  -4   2  -2  690.53   35.10
  -4   2  -2  618.04   48.20
   4   2   2  663.73   40.40
  -4   2  -2  616.34   36.10
   4   2   2  666.03   34.60
   5  -2   2  339.57   17.20
   5  -2   2  290.07   21.70
  -5  -2  -2  349.37   28.30
   5  -2   2  364.86   30.10
  -5  -2  -2  326.97   19.80
  -5  -2  -2  319.37   18.90
   5   2   2  294.97   26.80
   5   2   2  328.97   19.60
  -5   2  -2  333.07   18.50
  -5   2  -2  372.16   33.00
  -5   2  -2  362.96   34.60
  -5   2  -2  335.57   20.30
   6  -2   2   93.09    6.10
  -6  -2  -2   97.09   17.40
  -6  -2  -2   87.09    8.60
  -6   2  -2   93.49   10.60
   6   2   2   82.39    9.10
  -6   2  -2   65.69   18.70
  -6   2  -2   89.99    7.80
  -7  -2  -2  421.26   37.90
   7  -2   2  426.06   22.00
  -7  -2  -2  427.26   25.30
  -7  -2  -2  420.06   24.40
  -7   2  -2  440.86   38.50
  -7   2  -2  435.06   23.30
   7   2   2  418.66   24.10
  -7   2  -2  398.16   25.40
  -8  -2  -2   12.00    6.30
  -8  -2  -2   18.40    6.00
  -8  -2  -2   13.90   17.70
   8   2   2   16.90    8.70
  -8   2  -2   19.20    4.70
  -8   2  -2    7.50    6.90
  -8   2  -2   21.50   18.50
  -9  -2  -2   60.19    8.90
  -9  -2  -2   60.59    9.40
  -9  -2  -2   43.80   21.80
  -9   2  -2   67.69    7.40
   9   2   2   66.19    8.20
  -9   2  -2   71.39   10.90
  -9   2  -2   56.09   23.30
 -10  -2  -2    4.60   20.70
 -10  -2  -2   17.20    7.20
 -10  -2  -2   25.50    8.40
  10   2   2   19.90    6.70
 -10   2  -2  -25.20   20.20
 -10   2  -2   19.40    5.90
 -10   2  -2    9.50   10.70
 -11  -2  -2   55.59   10.20
 -11  -2  -2   69.49   11.00
 -11  -2  -2   41.90   25.90
 -11   2  -2   35.90   26.20
 -11   2  -2   67.19    8.40
 -11   2  -2   41.10   12.80
 -12  -2  -2   23.10    9.80
 -12  -2  -2   11.20   26.20
 -12   2  -2    3.80   13.50
 -12   2  -2   22.40    7.40
 -12   2  -2   50.39   29.60
 -13  -2  -2    1.30   10.20
 -13  -2  -2   -8.50   31.80
 -13   2  -2   16.90   15.60
 -13   2  -2   -4.70    6.80
 -13   2  -2    0.50   30.00
 -13  -3   2  110.49   23.90
 -13  -3   2  119.09   31.20
 -13   3   2  106.09   11.70
 -13   3   2  121.69   26.80
 -13   3   2   96.99   12.30
 -12  -3   2    8.60    8.60
 -12  -3   2   10.40   19.80
 -12   3   2    5.40    5.50
 -12   3   2    7.20    6.80
 -12   3   2   -5.00   17.30
 -11  -3   2  130.19   24.60
 -11  -3   2  155.68   15.80
 -11  -3   2  117.29   13.80
  11   3  -2  139.99   15.10
 -11   3   2  123.29   11.40
 -11   3   2  130.89   11.00
 -10  -3   2  340.17   22.50
 -10  -3   2  373.36   39.50
 -10  -3   2  385.36   24.20
 -10   3   2  393.86   36.20
  10   3  -2  371.46   23.10
 -10   3   2  334.77   20.00
 -10   3   2  347.17   20.20
  -9  -3   2    1.70    4.60
  -9  -3   2   -1.00    5.60
  -9  -3   2    7.40   13.90
  -9   3   2   -4.60    2.90
  -9   3   2   10.00   13.80
  -9   3   2    4.60    3.70
   9   3  -2    4.40    5.30
  -8  -3   2  391.16   24.80
  -8  -3   2  456.45   34.00
  -8  -3   2  429.26   24.00
  -8   3   2  404.86   21.60
   8   3  -2  420.56   24.30
  -8   3   2  411.46   22.10
  -8   3   2  432.66   34.00
  -7  -3   2  644.74   35.30
  -7  -3   2  652.33   35.90
  -7  -3   2  632.54   42.10
  -7   3   2  678.63   42.60
  -7   3   2  667.83   33.10
  -7   3   2  686.83   33.70
  -6  -3   2  100.69    8.70
  -6  -3   2  102.19    9.50
  -6   3   2  115.39   15.20
  -6   3   2  111.19    6.00
   6   3  -2  109.89    8.70
  -6   3   2   99.29    7.50
  -6   3   2   67.39   19.60
  -5  -3   2 1437.86   74.69
  -5  -3   2 1434.56   70.69
   5  -3  -2 1408.56   74.89
  -5  -3   2 1417.56   70.99
   5   3  -2 1402.16   74.39
  -5   3   2 1389.06   75.59
   5   3  -2 1375.06   70.89
   5   3  -2 1381.96   70.69
  -4  -3   2  297.47   17.60
  -4  -3   2  309.87   21.60
   4  -3  -2  314.97   22.40
   4   3  -2  289.07   17.50
   4   3  -2  311.57   17.40
  -4   3   2  321.47   23.20
  -4   3   2  297.97   17.40
  -4   3   2  339.37   16.50
  -3  -3   2  459.25   25.10
   3  -3  -2  494.65   30.70
   3  -3  -2  492.85   23.50
   3  -3  -2  482.65   23.80
  -3  -3   2  483.45   24.90
  -3   3   2  468.05   25.50
  -3   3   2  409.36   29.60
  -3   3   2  476.15   24.50
   3   3  -2  486.05   28.10
  -2  -3   2 2358.16  115.99
  -2  -3   2 2414.36  116.09
   2  -3  -2 2369.76  115.59
  -2  -3   2 2361.36  117.79
  -2   3   2 2338.27  115.79
   2   3  -2 2372.96  116.19
  -2   3   2 2440.96  117.29
   2   3  -2 2325.57  118.09
  -2   3   2 2293.67  115.69
   2   3  -2 2242.88  117.89
   1  -3  -2   43.70    4.90
  -1  -3   2   48.30    6.90
   1  -3  -2   47.00    4.20
  -1  -3   2   38.70    4.00
   1  -3  -2   49.99    6.90
  -1  -3   2   39.70    4.50
  -1   3   2   47.20    6.50
   1   3  -2   44.70    7.50
   1   3  -2   44.90    4.90
  -1   3   2   41.70    4.20
   1   3  -2   41.30    4.20
  -1   3   2   44.40    4.50
   0  -3  -2 1096.99   55.69
   0  -3  -2 1106.79   55.69
   0  -3   2 1132.09   58.29
   0  -3   2 1140.29   55.19
   0  -3  -2 1118.79   56.49
   0   3   2 1088.49   55.59
   0   3   2 1092.49   55.89
   0   3  -2 1111.29   55.19
   0   3   2 1121.89   55.69
   0   3  -2 1098.99   55.39
   1  -3   2 2374.16  115.09
   1  -3   2 2354.96  119.99
  -1  -3  -2 2366.16  116.69
   1  -3   2 2291.17  114.59
  -1  -3  -2 2336.07  115.39
  -1   3  -2 2321.17  119.59
  -1   3  -2 2256.07  114.79
   1   3   2 2399.06  115.49
  -1   3  -2 2245.98  114.89
   1   3   2 2412.56  116.09
   1   3   2 2332.77  115.39
   2  -3   2  164.48    8.70
  -2  -3  -2  167.68   14.10
   2  -3   2  164.28   11.50
   2  -3   2  108.69   17.30
  -2  -3  -2  152.88   10.70
  -2  -3  -2  149.39   10.00
   2   3   2  159.48   10.40
   2   3   2  145.69   10.90
  -2   3  -2  169.78    9.80
  -2   3  -2  166.88    9.80
   2   3   2  163.78   11.90
  -3  -3  -2 2179.48  110.59
   3  -3   2 2269.37  106.79
  -3  -3  -2 2115.99  106.79
  -3  -3  -2 2209.78  107.29
   3  -3   2 2147.19  105.39
  -3   3  -2 2250.67  106.89
   3   3   2 2210.18  108.99
   3   3   2 2152.28  106.89
  -3   3  -2 1818.82  107.49
   3   3   2 2148.29  107.09
   4  -3   2 1055.69   72.29
  -4  -3  -2 1318.67   63.79
   4  -3   2 1415.06   61.39
   4  -3   2 1306.07   61.29
  -4  -3  -2 1317.17   68.99
  -4  -3  -2 1264.57   66.89
   4   3   2 1281.97   66.39
  -4   3  -2 1101.19   75.59
  -4   3  -2 1177.88   64.49
  -4   3  -2 1052.79   63.99
   4   3   2 1283.77   63.49
   4   3   2 1261.07   63.19
  -5  -3  -2   32.50   12.70
  -5  -3  -2   24.50    5.60
   5  -3   2   31.90   15.20
  -5  -3  -2   18.40    4.60
   5   3   2   16.20    4.20
  -5   3  -2   13.90    4.20
  -5   3  -2   16.20    7.90
   5   3   2   24.00    5.30
  -5   3  -2    7.60   15.20
  -6  -3  -2  976.80   51.29
   6  -3   2  999.30   63.19
  -6  -3  -2  984.80   60.69
  -6   3  -2 1006.60   49.90
   6   3   2  987.40   51.19
  -6   3  -2  941.91   65.89
  -7  -3  -2  159.18   13.70
  -7  -3  -2  146.89   12.40
  -7  -3  -2  138.39   22.50
  -7   3  -2  156.88   10.20
  -7   3  -2  117.09   16.00
  -7   3  -2  157.88   27.10
  -8  -3  -2  145.89   13.40
  -8  -3  -2  167.28   15.20
  -8  -3  -2  164.48   25.30
  -8   3  -2  169.28   17.90
  -8   3  -2  163.48   28.10
   8   3   2  148.39   13.00
  -8   3  -2  160.08   11.00
  -9  -3  -2  257.87   20.40
  -9  -3  -2  270.37   36.90
  -9  -3  -2  280.07   19.60
  -9   3  -2  269.87   16.30
   9   3   2  259.27   18.80
  -9   3  -2  244.38   31.00
  -9   3  -2  304.77   41.10
 -10  -3  -2   41.10    8.90
 -10  -3  -2   41.10   22.70
 -10  -3  -2   35.50    9.40
 -10   3  -2   36.70   24.40
 -10   3  -2   38.20   12.30
  10   3   2   36.20    8.10
 -10   3  -2   38.60    6.10
 -11  -3  -2  122.69   30.50
 -11  -3  -2  136.69   17.20
 -11   3  -2   94.29   16.50
 -11   3  -2  115.09   10.80
 -11   3  -2   90.59   31.60
 -12  -3  -2  100.69   31.80
 -12  -3  -2  106.29   15.00
 -12   3  -2  191.18   39.20
 -12   3  -2  128.19   11.80
 -13  -4   2   16.50   28.90
 -13  -4   2    5.10   10.50
 -13   4   2    4.10   22.00
 -12  -4   2  240.78   32.90
 -12  -4   2  228.28   22.10
 -12   4   2  266.07   33.50
 -11  -4   2  126.79   15.80
 -11  -4   2   98.49   13.40
 -11  -4   2  113.49   24.60
 -11   4   2   68.59   32.80
 -10  -4   2  138.29   19.00
 -10  -4   2  139.09   13.50
 -10  -4   2  114.39   22.00
 -10   4   2   97.09   21.10
  10   4  -2  114.79   13.60
  -9  -4   2  609.34   34.90
  -9  -4   2  603.04   45.30
  -9  -4   2  650.33   36.00
  -9   4   2  625.24   46.10
  -8  -4   2  356.56   22.20
  -8  -4   2  377.96   32.90
  -8  -4   2  374.76   23.60
  -8   4   2  367.56   32.00
   8   4  -2  379.36   22.50
  -7  -4   2   24.50    5.70
  -7  -4   2   23.10    9.30
  -7  -4   2   24.60   12.90
  -7   4   2   34.10   15.50
   7   4  -2   24.10    5.50
  -6  -4   2   36.70   10.70
   6  -4  -2   45.90   11.90
  -6  -4   2   36.00    5.60
  -6  -4   2   32.90    4.70
  -6   4   2   38.60   19.60
  -6   4   2   26.80   12.50
   6   4  -2   29.80    5.50
  -5  -4   2   82.09    7.70
   5  -4  -2  100.69   14.50
  -5  -4   2   84.79    8.90
  -5  -4   2   83.09   12.50
   5   4  -2   96.09    8.30
   5   4  -2   75.09    8.40
  -5   4   2   56.29   17.40
  -5   4   2   77.59   14.20
  -4  -4   2  473.85   26.00
  -4  -4   2  471.45   29.80
  -4  -4   2  484.25   25.60
   4  -4  -2  489.25   33.40
  -4   4   2  488.35   23.80
  -4   4   2  467.25   33.20
   4   4  -2  478.75   25.90
  -4   4   2  431.66   26.00
   4   4  -2  482.05   26.00
   4   4  -2  483.55   29.70
  -3  -4   2  537.65   28.40
  -3  -4   2  535.35   28.70
  -3  -4   2  528.05   31.30
   3  -4  -2  548.45   26.90
  -3   4   2  532.55   27.30
   3   4  -2  538.15   28.80
  -3   4   2  533.05   32.20
   3   4  -2  536.25   28.50
  -3   4   2  570.64   28.00
  -2  -4   2  755.72   38.70
  -2  -4   2  766.12   41.30
   2  -4  -2  748.43   37.70
  -2  -4   2  756.82   38.50
   2  -4  -2  752.92   39.00
   2   4  -2  759.12   41.40
   2   4  -2  734.73   38.50
  -2   4   2  751.62   40.10
   2   4  -2  745.43   38.80
  -2   4   2  744.93   37.90
  -2   4   2  775.62   38.20
   1  -4  -2 3021.20  168.28
   1  -4  -2 3217.08  166.18
  -1  -4   2 3592.14  166.28
  -1  -4   2 3516.05  166.08
   1  -4  -2 3618.54  165.98
  -1  -4   2 3404.16  168.68
   1   4  -2 3337.27  168.68
  -1   4   2 3406.66  165.98
  -1   4   2 3197.48  166.68
   1   4  -2 3433.96  166.28
  -1   4   2 3394.36  166.08
   1   4  -2 3401.36  166.08
   0  -4  -2 1712.03   87.49
   0  -4   2 1748.13   85.39
   0  -4   2 1712.13   89.09
   0  -4  -2 1709.73   85.89
   0   4   2 1728.13   85.89
   0   4  -2 1729.73   85.49
   0   4  -2 1759.42   85.79
   0   4   2 1748.82   85.99
   0   4  -2 1687.93   90.49
   0   4   2 1734.93   86.49
   1  -4   2  718.03   36.00
   1  -4   2  743.43   42.80
  -1  -4  -2  695.93   39.10
  -1  -4  -2  702.33   36.80
   1  -4   2  712.53   36.40
  -1  -4  -2  740.13   37.10
   1   4   2  704.23   37.00
  -1   4  -2  728.63   42.10
   1   4   2  714.73   36.90
  -1   4  -2  712.43   36.40
  -1   4  -2  704.03   36.20
   1   4   2  720.53   38.10
  -2  -4  -2  985.90   51.49
   2  -4   2 1033.60   51.29
   2  -4   2 1013.80   50.19
  -2  -4  -2 1033.20   54.59
   2  -4   2  896.61   59.69
   2   4   2 1058.39   51.69
  -2   4  -2 1003.70   50.69
  -2   4  -2 1040.90   50.69
   2   4   2 1020.20   52.99
  -3  -4  -2  300.47   22.90
   3  -4   2  300.87   15.40
   3  -4   2  274.37   18.40
   3  -4   2  346.07   29.90
  -3  -4  -2  293.87   17.50
  -3  -4  -2  295.97   18.10
   3   4   2  293.67   17.50
  -3   4  -2  278.57   29.70
  -3   4  -2  317.27   17.20
  -3   4  -2  313.07   16.40
   3   4   2  303.57   17.80
  -4  -4  -2   44.40    5.40
  -4  -4  -2   64.79   12.80
  -4  -4  -2   50.29    6.50
   4  -4   2   34.60   16.50
  -4   4  -2   39.90   17.10
   4   4   2   46.70    9.10
  -4   4  -2   36.10    7.80
   4   4   2   40.60    5.60
  -4   4  -2   51.09    5.80
   4   4   2   65.19    7.90
  -5  -4  -2  325.07   20.70
   5  -4   2  273.17   36.70
  -5  -4  -2  380.66   34.40
  -5  -4  -2  345.57   19.80
  -5   4  -2  334.67   19.00
  -5   4  -2  326.87   22.30
   5   4   2  326.07   20.20
   5   4   2  318.47   19.70
  -6  -4  -2  320.77   19.80
  -6  -4  -2  316.27   31.40
   6  -4   2  353.76   36.30
  -6  -4  -2  296.77   22.70
  -6   4  -2  318.87   20.20
   6   4   2  310.97   19.70
  -6   4  -2  305.87   38.90
  -6   4  -2  332.07   17.70
  -7  -4  -2   98.59   12.90
   7  -4   2   37.80   18.80
  -7  -4  -2   95.69   21.10
  -7  -4  -2  105.09   12.50
  -7   4  -2   94.49   25.80
  -7   4  -2   80.89   11.20
   7   4   2   98.79   10.80
  -7   4  -2   99.59    7.30
  -8  -4  -2  740.53   53.09
  -8  -4  -2  693.03   38.90
  -8  -4  -2  675.83   38.10
  -8   4  -2  690.73   34.40
   8   4   2  607.84   37.10
  -8   4  -2  661.73   57.79
  -9  -4  -2    4.30    6.50
  -9  -4  -2   -1.20    7.60
  -9   4  -2    0.10    9.90
  -9   4  -2   12.30    3.80
  -9   4  -2    6.80   22.60
 -10  -4  -2  233.18   19.40
 -10  -4  -2  208.78   32.80
 -10  -4  -2  197.48   19.90
 -10   4  -2  208.58   13.10
 -10   4  -2  285.17   39.10
  10   4   2  232.78   18.40
 -10   4  -2  168.68   21.10
 -11  -4  -2   37.20   26.00
 -11  -4  -2   10.70    9.60
 -11   4  -2   -5.70   27.50
 -12  -4  -2   71.59   14.20
 -12   4  -2  100.39   36.50
 -13  -5   2    0.30   11.20
 -13  -5   2   19.50   26.70
 -13   5   2   28.00   24.00
 -12  -5   2   19.30   23.10
 -12  -5   2   11.30   10.30
 -12   5   2  -14.40   18.60
 -11  -5   2   12.40   20.90
 -11  -5   2   -8.60    7.90
 -11   5   2    3.60   18.50
 -10  -5   2   60.59   20.80
 -10  -5   2   40.30    9.10
 -10   5   2   60.99   20.10
  -9  -5   2  285.57   32.30
  -9  -5   2  255.17   18.30
  -9  -5   2  267.07   20.10
  -9   5   2  238.58   31.40
   9   5  -2  241.98   18.70
  -8  -5   2    6.20    5.50
  -8  -5   2    2.40    6.00
  -8  -5   2   -5.10   14.30
  -8   5   2    6.80   14.10
   8   5  -2    4.60    5.60
   7  -5  -2  101.09   17.60
  -7  -5   2  136.19   13.00
  -7  -5   2  108.49   16.90
  -7  -5   2  125.19   11.40
  -7   5   2  120.19   20.00
   7   5  -2  142.49   13.30
  -6  -5   2    8.20    5.50
  -6  -5   2  -10.90    9.40
  -6  -5   2    5.20    3.70
   6  -5  -2    7.80   11.60
  -6   5   2    0.70   20.10
   6   5  -2    8.70    4.20
  -6   5   2    8.60   13.50
  -5  -5   2  223.38   21.20
   5  -5  -2  178.38   24.30
  -5  -5   2  210.78   15.00
  -5  -5   2  213.08   14.10
  -5   5   2  230.88   25.70
   5   5  -2  229.98   15.20
  -5   5   2  218.98   26.70
   5   5  -2  222.78   14.50
  -4  -5   2   36.00    5.80
  -4  -5   2   40.20   10.20
   4  -5  -2   28.80   13.40
  -4  -5   2   40.80    5.40
  -4   5   2   45.40    5.00
   4   5  -2   32.50    5.70
   4   5  -2   30.90    5.30
  -4   5   2   37.70    3.60
  -4   5   2   16.80   10.30
  -3  -5   2 1708.33   85.69
  -3  -5   2 1701.43   85.39
  -3  -5   2 1705.53   88.69
   3  -5  -2 1609.34   85.89
   3  -5  -2 1735.23   83.99
   3   5  -2 1686.23   88.79
  -3   5   2 1734.93   84.29
   3   5  -2 1689.73   85.69
   3   5  -2 1684.73   85.39
  -3   5   2 1762.02   88.19
  -3   5   2 1747.63   84.69
   2  -5  -2  165.98   20.10
   2  -5  -2  169.58   11.60
  -2  -5   2  185.68   16.20
  -2  -5   2  193.78   12.00
  -2  -5   2  185.58   11.50
   2  -5  -2  182.48   10.60
  -2   5   2  185.78   14.20
   2   5  -2  191.08   16.90
   2   5  -2  191.28   12.30
  -2   5   2  179.38   11.10
   2   5  -2  176.78   11.50
  -2   5   2  185.58   10.80
   1  -5  -2  133.89   10.30
  -1  -5   2  144.89    9.30
  -1  -5   2  148.49   14.80
   1  -5  -2  145.99    9.20
  -1  -5   2  138.49    9.70
   1  -5  -2  142.29   15.50
  -1   5   2  148.39    9.60
  -1   5   2  136.89   11.80
   1   5  -2  142.09   10.00
  -1   5   2  134.69    9.20
   1   5  -2  149.99    9.60
   0  -5  -2  322.57   18.30
   0  -5  -2  334.97   22.10
   0  -5   2  327.97   22.70
   0  -5   2  312.07   18.40
   0   5  -2  326.67   17.80
   0   5   2  329.77   18.20
   0   5  -2  313.77   18.10
   0   5   2  332.47   18.40
   0   5   2  332.87   19.80
   1  -5   2  247.08   22.00
  -1  -5  -2  221.38   14.00
  -1  -5  -2  234.18   14.40
   1  -5   2  228.68   12.90
  -1  -5  -2  246.88   18.40
   1  -5   2  229.98   13.50
   1   5   2  234.08   14.10
  -1   5  -2  241.88   13.20
   1   5   2  228.28   16.40
  -1   5  -2  220.18   13.50
   1   5   2  233.98   14.40
  -2  -5  -2  329.07   22.80
   2  -5   2  270.77   28.30
   2  -5   2  312.47   16.50
  -2  -5  -2  315.97   18.10
   2  -5   2  305.97   17.40
  -2   5  -2  315.67   16.90
   2   5   2  302.27   18.30
   2   5   2  315.37   18.20
  -2   5  -2  303.47   26.60
   2   5   2  330.17   22.40
  -2   5  -2  310.37   17.20
   3  -5   2  419.76   38.60
  -3  -5  -2  464.95   31.60
  -3  -5  -2  442.16   26.50
   3  -5   2  482.05   26.40
  -3  -5  -2  473.05   26.10
   3  -5   2  477.65   23.90
   3   5   2  491.65   26.30
  -3   5  -2  494.45   24.90
   3   5   2  468.25   28.60
   3   5   2  455.75   26.20
  -3   5  -2  478.85   24.60
  -3   5  -2  470.15   37.00
  -4  -5  -2   87.99    8.70
  -4  -5  -2   80.29   10.00
  -4  -5  -2   58.39   13.20
   4  -5   2   60.69   18.50
  -4   5  -2   87.19    6.50
   4   5   2   73.79    8.70
  -4   5  -2   78.79    9.20
   5  -5   2  495.85   48.90
  -5  -5  -2  652.33   35.20
  -5  -5  -2  627.24   34.10
  -5  -5  -2  667.43   43.60
   5   5   2  605.24   34.60
  -5   5  -2  533.75   35.80
  -5   5  -2  678.43   31.80
   5   5   2  655.53   34.40
   6  -5   2   83.59   22.30
  -6  -5  -2   68.59   18.80
  -6  -5  -2   98.89   13.00
  -6  -5  -2  114.59   10.90
  -6   5  -2  111.39    8.50
  -6   5  -2   55.29   24.70
   6   5   2   90.69   10.70
  -6   5  -2   97.39    7.10
  -7  -5  -2   32.90   18.70
  -7  -5  -2   29.70    7.70
  -7  -5  -2   38.50    7.60
   7  -5   2   27.00   18.90
  -7   5  -2   55.19   24.30
   7   5   2   36.10    7.60
  -8  -5  -2  -11.50   17.60
  -8  -5  -2   -0.10    7.60
   8  -5   2    1.50   18.30
  -8  -5  -2   -3.10    5.40
  -8   5  -2   14.00   23.70
   8   5   2    8.20    6.20
  -9  -5  -2    5.70    8.50
  -9  -5  -2   -4.80    6.40
  -9  -5  -2  -22.90   19.50
   9   5   2   -1.00    6.30
  -9   5  -2   19.70   38.50
 -10  -5  -2   26.50   10.20
 -10  -5  -2   30.20   24.10
 -10   5  -2   11.00   25.30
 -11  -5  -2   82.19   13.90
 -11  -5  -2   70.69   30.40
 -11   5  -2   79.09   33.20
 -12  -5  -2   42.90   30.90
 -12  -5  -2   -8.40   11.70
 -12   5  -2   32.20   32.20
 -12  -6   2   58.19   13.20
 -12   6   2   79.99   25.20
 -11  -6   2   75.99   24.80
 -11  -6   2   74.29   12.20
 -11   6   2   62.39   23.20
 -10  -6   2   12.50   18.80
 -10  -6   2    6.80    9.20
  10   6  -2   20.40    8.00
 -10   6   2   -1.00   17.30
  -9  -6   2  167.78   16.00
  -9  -6   2  196.38   26.80
  -9  -6   2  171.18   17.70
  -9   6   2  203.98   27.00
  -8  -6   2    7.60    6.20
  -8  -6   2   15.40    7.70
   8  -6  -2    4.20   13.90
  -8  -6   2   17.90   14.70
  -8   6   2    6.70   15.70
   8   6  -2   -3.40    5.70
   7  -6  -2   71.69   17.40
  -7  -6   2   73.09   16.70
  -7  -6   2   52.09    6.90
  -7  -6   2   62.89    8.60
   7   6  -2   88.19   10.70
  -7   6   2   72.79   19.10
  -6  -6   2 1282.67   72.49
  -6  -6   2 1312.37   66.69
  -6  -6   2 1274.17   65.89
   6  -6  -2 1296.87   76.29
  -6   6   2 1242.48   77.99
   6   6  -2 1252.97   66.09
  -5  -6   2   15.00    5.00
   5  -6  -2   40.30   16.00
  -5  -6   2   27.10    6.40
  -5  -6   2   19.30   11.10
  -5   6   2    8.50    5.10
   5   6  -2   13.30    5.60
   5   6  -2   19.10    5.30
  -5   6   2   -3.90   11.30
  -5   6   2   12.20    2.10
   4  -6  -2   21.90   14.50
  -4  -6   2   17.20    4.80
  -4  -6   2   15.30    9.90
  -4  -6   2   21.70    5.80
   4   6  -2   14.00    4.70
  -4   6   2   21.90    9.60
   4   6  -2   19.80    5.70
  -4   6   2   13.20    2.60
  -4   6   2   13.60    3.80
  -3  -6   2  148.19   19.00
   3  -6  -2  140.79    8.40
  -3  -6   2  148.79   11.10
   3  -6  -2   88.89   19.00
   3   6  -2  129.09   10.20
  -3   6   2  156.08   15.20
   3   6  -2  126.19   11.20
  -3   6   2  141.99    9.50
  -3   6   2  116.29    9.00
  -2  -6   2   11.20    8.40
   2  -6  -2    3.00    2.70
  -2  -6   2    3.70    3.10
  -2  -6   2    4.00    3.60
   2  -6  -2    7.10   11.10
   2   6  -2    0.10    3.70
   2   6  -2   -1.10    3.20
  -2   6   2    3.80    6.20
  -2   6   2    6.80    2.90
  -2   6   2   -2.20    2.80
   1  -6  -2  364.66   20.40
   1  -6  -2  325.37   26.40
  -1  -6   2  351.26   20.00
   1  -6  -2  353.36   19.90
  -1  -6   2  358.96   20.30
  -1  -6   2  380.16   25.90
  -1   6   2  357.96   22.20
   1   6  -2  355.36   25.40
   1   6  -2  363.56   20.20
  -1   6   2  366.76   20.30
   1   6  -2  358.76   20.70
  -1   6   2  385.36   20.10
   0  -6  -2  124.69    9.60
   0  -6   2  141.09    9.10
   0  -6   2  133.39    9.60
   0  -6   2  127.69   16.90
   0  -6  -2  133.89   15.40
   0   6   2  121.19   12.90
   0   6  -2  119.69    9.00
   0   6  -2  141.09    9.90
   0   6   2  127.29   10.00
   0   6  -2  133.09   16.40
   0   6   2  130.19    9.60
  -1  -6  -2   34.40    9.80
   1  -6   2   66.09    6.70
  -1  -6  -2   45.00    5.50
  -1  -6  -2   44.40    6.00
   1  -6   2   61.49   13.50
   1   6   2   62.09    6.80
  -1   6  -2   54.59   12.10
  -1   6  -2   61.29    5.90
  -1   6  -2   53.69    6.50
   1   6   2   64.09   10.00
   1   6   2   52.69    7.00
  -2  -6  -2 7516.85  355.46
   2  -6   2 7263.97  354.56
   2  -6   2 7007.40  364.16
  -2  -6  -2 7166.08  358.76
  -2   6  -2 6346.96  364.66
   2   6   2 7482.85  355.66
   2   6   2 7598.54  355.66
   2   6   2 7442.96  357.26
  -2   6  -2 7282.47  354.36
   3  -6   2 1009.40   50.19
   3  -6   2  812.02   63.49
  -3  -6  -2  935.51   55.69
  -3  -6  -2 1001.40   51.39
  -3   6  -2  992.10   49.20
   3   6   2  959.40   50.99
  -3   6  -2 1001.00   49.50
   3   6   2 1008.40   50.99
   4  -6   2  493.35   43.70
  -4  -6  -2  497.65   29.10
  -4  -6  -2  470.85   35.70
  -4   6  -2  494.25   26.90
   4   6   2  511.05   28.40
  -4   6  -2  496.95   25.90
   4   6   2  506.25   30.70
  -5  -6  -2  720.33   39.40
  -5  -6  -2  744.83   49.00
  -5  -6  -2  738.03   40.50
   5  -6   2  619.44   55.99
  -5   6  -2  766.22   36.70
  -5   6  -2  660.33   40.00
   5   6   2  748.53   39.80
   5   6   2  738.13   42.10
  -6  -6  -2    8.90   16.00
   6  -6   2   28.40   21.00
  -6  -6  -2   -3.10    4.90
  -6  -6  -2    5.40    6.40
   6   6   2    3.90    5.00
  -6   6  -2   -5.30    5.20
  -6   6  -2   54.19   25.30
   7  -6   2   27.40   21.00
  -7  -6  -2   34.10    7.90
  -7  -6  -2   25.30   19.90
  -7  -6  -2   49.30   10.00
  -7   6  -2   44.10   25.90
   7   6   2   52.19    8.50
  -8  -6  -2  272.27   50.79
   8  -6   2  237.38   35.70
  -8  -6  -2  219.28   19.00
  -8  -6  -2  249.38   21.10
  -8   6  -2  234.28   40.30
   8   6   2  253.37   19.00
  -9  -6  -2   14.50    9.50
  -9  -6  -2   13.30    8.00
  -9  -6  -2   16.10   21.30
   9  -6   2   -1.80   21.40
   9   6   2    0.70   12.30
  -9   6  -2    4.60   25.20
 -10  -6  -2  129.69   16.20
 -10  -6  -2  175.18   33.10
  10   6   2  130.49   17.20
 -10   6  -2  153.38   37.40
 -11  -6  -2   84.99   14.40
 -11  -6  -2   55.49   31.00
 -11   6  -2   81.29   35.00
 -12  -7   2   28.40   26.50
 -12  -7   2   10.00   11.70
 -12   7   2   34.80   23.60
 -11  -7   2   32.40   11.80
 -11  -7   2   29.70   24.00
 -11   7   2   23.90   21.70
 -10  -7   2  171.18   29.00
 -10  -7   2  189.38   20.40
 -10   7   2  182.58   32.10
  10   7  -2  150.28   18.00
  -9  -7   2  341.17   24.00
  -9  -7   2  344.47   37.30
  -9  -7   2  328.37   24.80
   9   7  -2  326.97   23.50
  -9   7   2  318.27   37.80
   8  -7  -2  371.26   34.90
  -8  -7   2  290.37   22.40
   8   7  -2  287.97   21.40
  -8   7   2  284.87   35.40
  -7  -7   2   49.99    8.70
   7  -7  -2   45.80   18.00
  -7  -7   2   65.09   16.50
  -7  -7   2   58.99    9.60
  -7   7   2   34.80   18.20
   7   7  -2   52.19    8.60
  -6  -7   2  194.88   25.80
   6  -7  -2  233.98   33.00
  -6  -7   2  264.17   18.40
  -6  -7   2  224.08   16.70
   6   7  -2  238.68   17.20
  -6   7   2  221.38   30.10
  -5  -7   2  838.32   50.29
  -5  -7   2  836.12   45.20
  -5  -7   2  835.42   44.50
   5  -7  -2  735.63   58.49
   5   7  -2  848.72   44.80
   5   7  -2  822.12   45.20
  -5   7   2  873.51   43.50
  -5   7   2  833.12   41.70
  -4  -7   2  627.44   41.60
   4  -7  -2  657.03   33.40
  -4  -7   2  696.23   36.80
  -4  -7   2  649.74   35.90
  -4   7   2  646.14   33.90
  -4   7   2  693.43   40.70
   4   7  -2  678.63   36.80
   4   7  -2  652.83   36.10
  -4   7   2  675.13   34.90
   3  -7  -2  543.05   27.70
  -3  -7   2  523.45   29.80
  -3  -7   2  534.55   29.50
  -3  -7   2  533.85   34.40
  -3   7   2  513.75   32.60
  -3   7   2  550.54   28.00
   3   7  -2  535.05   29.50
  -3   7   2  522.45   28.60
   3   7  -2  527.55   30.10
   2  -7  -2 1573.64  100.19
  -2  -7   2 1848.12   92.59
  -2  -7   2 1856.61   97.09
   2  -7  -2 1868.51   91.49
  -2   7   2 1791.62   94.29
  -2   7   2 1884.51   91.69
   2   7  -2 1865.71   92.79
   2   7  -2 1936.01   92.59
  -2   7   2 1874.61   92.09
  -1  -7   2  218.18   14.00
   1  -7  -2  213.78   13.60
   1  -7  -2  218.58   23.50
   1   7  -2  206.68   13.80
  -1   7   2  214.38   14.00
  -1   7   2  221.68   17.10
  -1   7   2  218.18   13.70
   1   7  -2  210.98   14.50
   0  -7   2  484.05   25.40
   0  -7  -2  492.65   32.40
   0  -7   2  452.55   42.40
   0   7   2  457.05   25.80
   0   7  -2  436.36   25.50
   0   7  -2  430.16   28.80
   0   7   2  466.85   28.50
   0   7   2  465.05   25.70
  -1  -7  -2 1365.46   71.89
  -1  -7  -2 1301.27   66.79
   1  -7   2 1307.87   67.49
   1   7   2 1293.87   66.59
  -1   7  -2 1309.27   65.79
   1   7   2 1288.87   66.79
  -1   7  -2 1303.17   66.09
   1   7   2 1271.67   68.59
  -2  -7  -2  133.59   18.40
   2  -7   2  156.58   22.50
   2  -7   2  142.09   10.00
  -2   7  -2  135.59    9.60
  -2   7  -2  115.09   11.00
   2   7   2  122.39   11.60
   2   7   2  135.59   11.20
  -3  -7  -2 1898.41   95.19
  -3  -7  -2 1965.20   95.59
  -3  -7  -2 1912.11  100.39
   3  -7   2 1607.74  107.79
   3  -7   2 1919.31   93.89
   3   7   2 1893.21   95.09
  -3   7  -2 1880.21   93.39
  -3   7  -2 1915.61   93.39
   3   7   2 1823.32   95.09
   4  -7   2  212.78   29.90
  -4  -7  -2  197.38   15.70
  -4  -7  -2  207.58   25.30
  -4  -7  -2  224.38   17.20
   4   7   2  223.68   16.40
  -4   7  -2  232.28   13.40
  -4   7  -2  227.38   14.00
  -5  -7  -2  -10.40   15.20
   5  -7   2   21.70   21.60
  -5  -7  -2    7.00    6.40
  -5  -7  -2   10.10    5.20
   5   7   2   14.40    5.80
  -5   7  -2    8.10    3.40
  -5   7  -2   10.20    6.20
  -6  -7  -2  666.63   37.80
   6  -7   2  518.45   56.69
  -6  -7  -2  629.54   36.30
  -6  -7  -2  596.34   48.30
   6   7   2  638.64   36.70
  -6   7  -2  678.33   32.40
  -7  -7  -2   30.00   20.70
  -7  -7  -2   19.40    9.10
  -7  -7  -2    7.30    6.20
   7  -7   2    0.10   21.00
   7   7   2   36.30    8.40
  -7   7  -2   25.40   27.60
  -8  -7  -2   86.29   25.70
  -8  -7  -2   30.40   10.00
   8  -7   2   50.19   26.20
  -8  -7  -2   37.50   10.10
  -8   7  -2   66.99   36.40
   8   7   2   42.80    9.30
   9  -7   2  313.37   41.60
  -9  -7  -2  264.97   25.90
  -9  -7  -2  278.67   39.00
   9   7   2  249.28   21.70
  -9   7  -2  273.37   45.30
 -10  -7  -2   29.00   27.90
 -10  -7  -2   60.19   13.70
 -10   7  -2   35.10   31.40
 -11  -7  -2   37.70   37.70
 -11  -7  -2   99.39   17.00
 -11   7  -2  137.89   40.40
 -11  -8   2  -16.70   26.10
 -11  -8   2    4.00   11.70
 -11   8   2   32.30   22.80
 -10  -8   2   35.70   23.30
 -10  -8   2   28.50   11.30
 -10   8   2   14.90   21.30
  10   8  -2   21.20    9.40
  -9  -8   2   17.20    9.30
   9  -8  -2    7.50   18.20
  -9  -8   2  -23.00   18.10
   9   8  -2    0.00    7.20
  -9   8   2   -2.10   19.20
  -8  -8   2  167.28   25.90
   8  -8  -2  180.38   27.20
  -8  -8   2  143.29   17.80
  -8   8   2  115.69   26.00
   8   8  -2  148.69   16.00
   7  -8  -2   60.79   20.90
  -7  -8   2   47.50    9.10
   7   8  -2   60.59    9.30
  -7   8   2   73.39   22.80
  -6  -8   2  243.98   28.60
   6  -8  -2  282.97   37.30
  -6  -8   2  259.57   20.20
   6   8  -2  269.47   19.00
  -6   8   2  255.77   13.90
  -5  -8   2    1.50    6.70
  -5  -8   2   15.90   12.70
   5  -8  -2   12.80   18.10
   5   8  -2   -0.10    4.70
  -5   8   2    0.80    2.70
   5   8  -2    7.00    6.00
  -5   8   2   -7.50    4.40
  -4  -8   2   -4.30   11.00
   4  -8  -2    1.30    3.40
  -4  -8   2   -2.00    5.00
   4  -8  -2    2.40   18.70
  -4   8   2    3.50    3.10
  -4   8   2    0.30    4.00
   4   8  -2   -0.40    5.90
   4   8  -2   -0.40    4.80
  -3  -8   2  394.06   24.00
  -3  -8   2  404.26   30.80
   3  -8  -2  389.46   21.50
  -3   8   2  402.16   22.80
  -3   8   2  395.56   21.80
   3   8  -2  382.46   24.40
   2  -8  -2  371.36   21.30
  -2  -8   2  430.06   30.50
  -2  -8   2  384.66   22.80
   2  -8  -2  294.47   35.00
   2   8  -2  389.36   23.40
  -2   8   2  368.36   22.40
   2   8  -2  366.86   22.50
  -2   8   2  401.46   21.60
   1  -8  -2   23.20   13.70
  -1  -8   2   24.60   12.70
   1  -8  -2   43.00    6.50
  -1  -8   2   22.10    4.50
   1   8  -2   21.80    4.80
  -1   8   2   22.40    5.00
   1   8  -2   27.60    6.00
  -1   8   2   33.30    5.90
   0  -8   2    7.50    4.40
   0  -8   2   -1.10   11.30
   0  -8  -2  -10.10   11.40
   0   8   2    5.90    4.70
   0   8   2    1.90    4.20
   0   8  -2    2.70    3.80
   0   8  -2   -4.00    4.20
  -1  -8  -2   -0.10    4.20
   1  -8   2  -25.20   11.30
   1  -8   2    6.40    3.90
   1   8   2    6.70    4.70
  -1   8  -2    4.10    3.70
   1   8   2    1.60    5.00
  -1   8  -2    0.80    4.10
   2  -8   2  395.16   22.80
  -2  -8  -2  433.36   31.60
  -2  -8  -2  385.96   25.90
   2  -8   2  371.46   37.10
   2   8   2  411.46   24.50
  -2   8  -2  394.86   22.60
  -2   8  -2  423.26   23.10
   2   8   2  404.36   24.40
  -3  -8  -2   31.60    7.30
   3  -8   2   26.50    6.30
  -3  -8  -2   16.60   13.00
   3  -8   2   24.60   20.10
  -3   8  -2   27.10    4.70
   3   8   2   20.70   10.00
  -3   8  -2   20.60    4.80
  -4  -8  -2   56.79   16.80
   4  -8   2  115.79   26.50
  -4  -8  -2   64.09    9.10
  -4   8  -2   82.49    8.50
   4   8   2   92.49   11.70
   4   8   2   90.59   10.80
  -4   8  -2   81.09    8.20
   5  -8   2   68.99   26.00
  -5  -8  -2  104.79   21.40
  -5  -8  -2  176.68   20.80
  -5   8  -2   97.69    8.90
  -5   8  -2  117.89   11.30
   5   8   2  116.39   13.00
   6  -8   2    7.20   23.90
  -6  -8  -2   13.30   18.50
  -6  -8  -2    4.00    7.20
  -6   8  -2   -5.20    8.00
  -6   8  -2    0.90    3.20
   6   8   2    4.20    6.80
  -7  -8  -2   79.29   12.80
   7  -8   2   45.00   27.40
  -7  -8  -2   54.39   23.90
  -7   8  -2    5.70   28.70
   7   8   2   78.19   10.90
  -8  -8  -2   23.70   24.10
   8  -8   2    2.80   24.70
  -8  -8  -2   -1.40   10.30
   8   8   2    7.00    8.60
  -8   8  -2   -0.70   28.30
  -9  -8  -2   46.60   28.70
  -9  -8  -2  -27.40   12.70
   9  -8   2   -6.00   26.50
  -9   8  -2   26.50   31.80
   9   8   2    5.60    9.50
 -10  -8  -2   44.80   31.40
  10  -8   2   10.50   29.30
 -10  -8  -2    3.80   11.90
 -10   8  -2   10.20   31.20
 -10  -9   2    9.60   26.80
 -10  -9   2   19.40   12.10
 -10   9   2    3.60   23.30
   9  -9  -2  -17.60   22.40
  -9  -9   2   -0.50   19.80
  -9  -9   2    9.00   10.90
   9   9  -2    9.20    8.40
  -8  -9   2  208.28   29.00
  -8  -9   2  194.48   20.00
   8  -9  -2  143.39   27.60
   8   9  -2  152.98   17.90
  -8   9   2  216.18   32.10
  -7  -9   2   20.30   16.60
  -7  -9   2   30.40    8.80
   7  -9  -2   43.10   22.10
  -7   9   2   39.00   22.90
  -6  -9   2   37.60    9.90
   6  -9  -2   21.10   21.80
  -6   9   2   32.60    7.60
  -6   9   2   39.10    4.30
   6   9  -2   36.80    8.40
  -5  -9   2  215.18   18.60
  -5  -9   2  208.48   27.20
   5  -9  -2  146.79   29.40
   5   9  -2  211.98   18.90
  -5   9   2  247.38   16.20
   5   9  -2  246.28   18.00
  -5   9   2  235.98   13.60
  -4  -9   2  421.06   25.80
  -4  -9   2  413.36   33.70
   4   9  -2  387.26   24.90
  -4   9   2  394.66   22.20
  -4   9   2  393.26   23.60
   4   9  -2  407.66   26.30
  -3  -9   2   82.29    9.90
   3  -9  -2   72.69    8.50
  -3  -9   2   88.69   17.30
   3  -9  -2   47.30   22.40
  -3   9   2   98.89   10.30
   3   9  -2   83.89   10.80
  -3   9   2   82.89    8.20
   3   9  -2   70.99    9.30
  -2  -9   2  410.16   32.90
   2  -9  -2  371.06   22.10
   2  -9  -2  339.07   39.20
  -2  -9   2  386.16   23.70
   2   9  -2  399.66   23.50
   2   9  -2  377.66   24.10
  -2   9   2  382.16   22.20
   1  -9  -2  184.38   25.00
   1  -9  -2  200.38   14.60
  -1  -9   2  173.18   24.70
  -1   9   2  189.98   14.10
  -1   9   2  195.08   14.90
   1   9  -2  203.58   14.70
   1   9  -2  194.48   15.60
   0  -9   2  213.88   14.60
   0  -9   2  183.88   26.00
   0  -9  -2  175.18   23.60
   0  -9  -2  199.18   14.90
   0   9  -2  191.48   15.20
   0   9  -2  202.58   14.40
   0   9   2  202.18   14.80
   0   9   2  201.68   15.30
   1  -9   2   13.70   15.50
  -1  -9  -2   11.60   14.50
  -1  -9  -2   23.90    6.60
   1  -9   2   13.70    5.20
  -1   9  -2   12.80    5.70
   1   9   2   13.30    5.90
   1   9   2   17.10    6.90
  -1   9  -2    6.70    4.70
  -2  -9  -2   98.59   12.20
  -2  -9  -2  121.49   19.20
   2  -9   2  116.09   24.40
   2  -9   2   91.19   10.10
  -2   9  -2   94.49   10.70
   2   9   2  101.49   12.50
  -2   9  -2  106.79    9.70
   2   9   2  112.79   12.20
   3  -9   2    2.70    5.00
  -3  -9  -2   -2.30   13.80
   3  -9   2    4.10   19.40
  -3  -9  -2   -3.50    6.40
  -3   9  -2    3.40    4.20
   3   9   2   -3.50    6.80
  -3   9  -2    2.00    4.60
   3   9   2    3.10    6.10
  -4  -9  -2   13.90   16.10
  -4  -9  -2   17.90    7.50
   4  -9   2   15.10   22.20
   4   9   2   26.20    8.60
  -4   9  -2   30.80    5.60
  -4   9  -2   27.10    5.60
   4   9   2   19.90    7.20
  -5  -9  -2   50.99   19.40
  -5  -9  -2   29.60    9.30
   5  -9   2   61.49   26.40
  -5   9  -2   38.80    7.00
   5   9   2   45.40    8.50
   6  -9   2   61.29   30.20
  -6  -9  -2  142.49   18.10
   6   9   2  159.88   16.20
  -6   9  -2  143.79   10.40
  -7  -9  -2  208.08   32.40
   7  -9   2  166.68   37.90
  -7  -9  -2  202.78   21.60
  -7   9  -2  203.98   42.00
  -8  -9  -2   30.00   25.40
   8  -9   2   17.60   29.60
  -8  -9  -2    5.20   10.50
   8   9   2   26.10   10.50
  -8   9  -2    0.30   31.50
  -9  -9  -2  199.08   37.80
  -9  -9  -2  185.48   24.40
   9  -9   2  138.19   37.20
   9   9   2  179.28   21.40
  -9   9  -2  162.68   42.70
 -10  -9  -2   -5.50   30.50
 -10  -9  -2   42.70   14.30
  10  -9   2   -0.60   30.30
 -10   9  -2  -16.50   34.90
 -10 -10   2    2.00   12.70
 -10 -10   2   14.20   26.20
 -10  10   2    4.00   24.70
   9 -10  -2  112.59   28.30
  -9 -10   2   97.49   28.00
  -9 -10   2   96.29   23.00
  -9  10   2   82.89   28.40
   9  10  -2  120.29   16.50
  -8 -10   2   36.50   11.30
  -8 -10   2   -1.30   20.20
   8 -10  -2   26.20   23.60
  -8  10   2   28.80   23.90
   8  10  -2   25.30    9.80
   7 -10  -2  292.27   39.30
  -7 -10   2  322.67   25.50
  -7 -10   2  367.56   37.60
  -7  10   2  269.77   39.30
   7  10  -2  308.47   24.10
  -6 -10   2  653.83   48.40
   6 -10  -2  585.04   57.79
  -6  10   2  621.44   35.90
   6  10  -2  658.83   37.90
  -6  10   2  617.94   32.70
  -5 -10   2   -3.20   15.10
   5 -10  -2  -16.50   20.10
  -5 -10   2   19.90    8.80
  -5  10   2   10.50   10.60
  -5  10   2    2.20    3.70
   5  10  -2   -5.70    6.70
  -4 -10   2  606.74   36.70
  -4 -10   2  692.83   46.50
  -4  10   2  587.24   34.40
  -4  10   2  636.74   35.10
   4  10  -2  631.04   36.40
  -3 -10   2  306.77   30.80
  -3 -10   2  283.17   20.70
   3 -10  -2  277.57   17.60
  -3  10   2  276.27   17.80
   3  10  -2  288.37   21.20
  -3  10   2  304.17   19.70
   3  10  -2  284.27   20.00
   2 -10  -2   -2.30    4.70
  -2 -10   2    0.70    5.10
  -2 -10   2  -11.50   13.40
   2 -10  -2    7.10   19.70
   2  10  -2    5.20    5.80
  -2  10   2    5.60    6.20
  -2  10   2   -2.60    4.20
   2  10  -2   -2.30    5.80
   1 -10  -2   63.19   21.00
   1 -10  -2   85.79   10.70
  -1 -10   2   87.39   18.90
  -1  10   2   86.49   10.20
  -1  10   2  110.39   12.00
   1  10  -2   84.39   11.00
   1  10  -2   83.69   10.10
   0 -10  -2  181.28   15.10
   0 -10   2  179.98   14.40
   0 -10   2  160.88   24.10
   0 -10  -2  193.28   26.00
   0  10   2  202.48   15.10
   0  10  -2  175.18   14.30
   0  10  -2  203.38   15.80
   0  10   2  183.48   15.80
   1 -10   2   13.30   17.60
  -1 -10  -2    1.60   16.40
  -1 -10  -2   29.70    6.90
   1 -10   2   14.90    5.90
   1  10   2   19.40    6.40
  -1  10  -2   18.30    6.40
   1  10   2   11.30    6.30
  -1  10  -2   19.00    5.60
  -2 -10  -2  559.14   33.10
   2 -10   2  532.45   31.00
   2 -10   2  542.85   49.40
  -2 -10  -2  567.84   44.20
   2  10   2  560.44   32.90
   2  10   2  563.14   33.30
  -2  10  -2  562.44   31.60
  -2  10  -2  552.84   30.90
  -3 -10  -2  237.88   19.90
   3 -10   2  242.68   17.00
  -3 -10  -2  240.58   31.90
   3 -10   2  250.27   37.80
   3  10   2  206.88   19.40
  -3  10  -2  251.07   16.50
   3  10   2  255.17   19.30
  -3  10  -2  251.87   17.10
  -4 -10  -2  346.27   35.50
  -4 -10  -2  346.07   25.10
   4 -10   2  297.97   42.90
  -4  10  -2  335.07   20.90
  -4  10  -2  343.87   21.20
   4  10   2  340.67   24.80
   4  10   2  333.87   23.90
  -5 -10  -2  527.95   36.10
   5 -10   2  654.03   59.99
  -5  10  -2  609.94   31.70
   5  10   2  586.74   35.30
  -5  10  -2  544.95   32.10
  -6 -10  -2    9.10   21.30
   6 -10   2    6.60   27.90
  -6 -10  -2   10.50   10.00
  -6  10  -2    5.50    7.80
  -6  10  -2    5.90    4.90
   6  10   2    8.20    9.00
  -7 -10  -2   70.19   27.50
   7 -10   2  141.69   36.20
  -7 -10  -2  147.49   17.40
   7  10   2  136.19   18.30
  -8 -10  -2   41.00   29.50
  -8 -10  -2   66.69   14.90
   8 -10   2   29.60   30.90
  -8  10  -2   28.90   34.50
   8  10   2   75.29   12.90
   9 -10   2  -22.40   30.20
  -9 -10  -2   15.10   13.60
   9  10   2   -8.00   16.00
  -9  10  -2   -2.80   36.30
  -9 -11   2   22.90   13.60
   9 -11  -2   22.40   26.30
  -9 -11   2   68.19   27.80
   9  11  -2   27.90   13.30
  -9  11   2   55.69   30.00
  -8 -11   2   94.99   15.90
   8 -11  -2   59.09   27.80
  -8 -11   2   39.90   24.00
   8  11  -2   49.99   10.70
  -8  11   2   84.29   29.90
   7 -11  -2   20.20   27.00
  -7 -11   2   -1.80    9.70
  -7 -11   2   -7.00   19.80
  -7  11   2   47.10   31.10
   7  11  -2    9.50    8.60
   6 -11  -2  -22.60   24.20
  -6 -11   2   23.10   18.60
  -6 -11   2   -0.80   10.80
  -6  11   2    1.20    4.00
   6  11  -2   17.40    8.70
  -6  11   2  -20.90    7.20
  -5 -11   2   19.70   18.10
   5 -11  -2   14.40   25.40
  -5 -11   2   13.60    9.00
  -5  11   2   24.60    7.70
  -5  11   2    5.80    4.40
   5  11  -2   11.90    8.30
   4 -11  -2   50.09   29.10
  -4 -11   2   64.09   10.80
  -4 -11   2   95.69   21.00
   4  11  -2   63.49    9.80
  -4  11   2   68.49    8.90
   4  11  -2   55.99   13.40
  -4  11   2   65.99    9.80
   3 -11  -2   58.89    8.30
  -3 -11   2   59.59   19.60
   3 -11  -2   45.50   26.90
  -3 -11   2   62.99   10.30
   3  11  -2   52.49    9.30
  -3  11   2   58.39    9.50
   3  11  -2   45.80   10.50
  -3  11   2   55.59    7.40
   2 -11  -2  153.88   31.30
   2 -11  -2  166.38   14.20
  -2 -11   2  164.28   15.90
  -2 -11   2  214.68   30.60
  -2  11   2  167.38   15.90
   2  11  -2  163.78   15.60
   2  11  -2  171.48   17.50
  -2  11   2  180.58   14.00
   1 -11  -2   -9.40   19.70
   1 -11  -2   -1.00    5.90
  -1 -11   2   -7.00   15.60
   1  11  -2   -4.30    5.50
   1  11  -2   -0.80    5.90
  -1  11   2   -5.30    6.40
   0 -11  -2  491.25   47.00
   0 -11   2  536.85   46.20
   0 -11  -2  518.45   31.00
   0  11   2  537.05   31.90
   0  11  -2  503.85   31.30
   0  11   2  531.85   31.00
   0  11  -2  513.55   31.50
   1 -11   2  446.86   45.80
  -1 -11  -2  502.15   44.30
   1 -11   2  407.96   25.80
   1  11   2  410.86   27.90
  -1  11  -2  420.86   28.00
   1  11   2  433.16   27.00
  -1  11  -2  403.46   26.40
   2 -11   2   54.99   11.10
  -2 -11  -2   22.40   19.00
  -2 -11  -2   48.70    9.30
   2 -11   2   15.20   22.60
  -2  11  -2   51.59    8.40
  -2  11  -2   39.30    7.10
   2  11   2   48.40    8.60
   2  11   2   27.70    8.00
  -3 -11  -2  331.27   36.40
   3 -11   2  195.48   40.70
  -3 -11  -2  312.37   23.80
  -3  11  -2  329.37   21.10
   3  11   2  282.07   23.90
  -3  11  -2  316.97   19.90
   3  11   2  297.97   22.40
   4 -11   2   86.79   36.40
  -4 -11  -2   91.79   13.10
  -4 -11  -2  107.59   24.30
  -4  11  -2   97.49   12.20
  -4  11  -2   99.39   11.20
   4  11   2   78.19   11.40
   4  11   2   96.19   15.50
   5 -11   2  111.49   34.80
  -5 -11  -2   91.99   24.60
  -5 -11  -2   74.29   13.20
   5  11   2   72.79   11.10
  -5  11  -2   95.19   11.60
  -5  11  -2   99.89   11.70
  -6 -11  -2  -17.00   21.60
   6 -11   2   -2.20   30.50
  -6 -11  -2   -9.00   10.50
  -6  11  -2  -12.60    7.40
   6  11   2    9.80    9.80
  -6  11  -2   -2.60    5.40
  -7 -11  -2   18.10   26.60
  -7 -11  -2   12.60   12.80
   7 -11   2  -12.10   29.80
   7  11   2   -1.00    9.70
  -8 -11  -2    5.10   13.80
  -8 -11  -2    1.20   37.40
   8 -11   2   -5.20   31.90
   8  11   2   -3.40   11.30
  -8  11  -2   56.79   36.80
  -8 -12   2   22.40   14.00
   8 -12  -2   33.50   30.10
  -8 -12   2   41.70   26.90
   8  12  -2   10.70   12.90
  -8  12   2  -30.50   28.80
  -7 -12   2    9.80   39.80
   7 -12  -2    9.70   28.80
  -7 -12   2  -16.50   10.80
   7  12  -2    8.10   10.30
   6 -12  -2  -20.90   32.00
  -6 -12   2    7.30   20.40
  -6 -12   2    1.40   10.20
  -6  12   2   -3.40    4.40
   6  12  -2   10.40   10.50
  -6  12   2    5.50    9.30
  -5 -12   2    1.20   10.20
  -5 -12   2   11.60   19.10
   5 -12  -2   24.60   26.80
   5  12  -2    7.40   15.20
  -5  12   2    7.30    5.00
  -5  12   2   -7.60    7.80
  -4 -12   2   70.79   23.10
  -4 -12   2   62.49   12.30
   4 -12  -2   34.00   30.00
  -4  12   2   75.19   11.20
   4  12  -2   95.39   15.80
  -4  12   2   81.09   10.10
   3 -12  -2   96.39   33.10
  -3 -12   2   74.79   15.60
  -3 -12   2   76.89   22.90
  -3  12   2   67.69   10.70
   3  12  -2   51.89    9.90
  -3  12   2   65.89    8.60
  -2 -12   2   17.40   18.90
   2 -12  -2   -3.10   24.10
  -2 -12   2   23.30    7.70
  -2  12   2   22.10    8.80
   2  12  -2    1.70    7.20
  -2  12   2   17.10    6.60
   1 -12  -2  104.99   29.10
  -1 -12   2   89.99   11.20
   1 -12  -2  106.29   12.20
  -1 -12   2  106.79   24.20
  -1  12   2  142.19   13.50
  -1  12   2  127.19   15.60
   1  12  -2  104.49   13.70
   1  12  -2   88.89   11.90
   0 -12   2   86.19   10.70
   0 -12  -2   79.29   25.60
   0 -12   2   80.79   24.90
   0  12   2  104.99   12.50
   0  12  -2   85.89   12.30
   0  12   2   86.39   11.10
   0  12  -2   98.09   12.70
   1 -12   2    3.60    8.70
  -1 -12  -2    2.50   20.40
   1 -12   2    3.60   22.30
  -1  12  -2   -0.40    7.50
  -1  12  -2    7.70    6.30
   1  12   2   16.30    8.90
   1  12   2    6.30    6.90
  -2 -12  -2  115.89   14.10
  -2 -12  -2  109.89   30.20
   2 -12   2   87.49   30.60
  -2  12  -2  111.69   12.70
  -2  12  -2  107.19   12.80
   2  12   2  117.19   14.00
   3 -12   2    2.00   28.80
  -3 -12  -2    3.50    9.40
  -3 -12  -2   18.90   20.60
  -3  12  -2   14.10    8.30
   3  12   2   14.10    8.00
  -3  12  -2    6.60    6.10
  -4 -12  -2   -9.00   20.80
   4 -12   2    8.60   29.60
  -4 -12  -2   15.40   10.70
  -4  12  -2    7.40    6.20
  -4  12  -2   11.30   12.40
   4  12   2    1.20    9.20
  -5 -12  -2   -6.10   10.00
  -5 -12  -2  -12.50   21.50
   5 -12   2   41.80   31.20
  -5  12  -2    1.40    6.60
  -5  12  -2   -2.90    7.10
   6 -12   2   67.39   37.50
  -6 -12  -2  -15.30   23.20
  -6 -12  -2  -11.10   12.50
  -6  12  -2    9.00    7.00
  -6  12  -2   15.70    9.00
   6  12   2    3.10   15.30
   7 -12   2   23.00   37.40
  -7 -12  -2   60.29   16.90
  -7 -12  -2   32.70   49.30
   7  12   2   23.00   14.30
  -6 -13   2   46.20   27.40
   6 -13  -2  -31.60   32.20
  -6  13   2   13.20   13.20
  -6  13   2   -2.30    6.30
   6  13  -2   18.10   11.40
   5 -13  -2   87.09   34.50
  -5 -13   2   34.20   24.60
  -5  13   2   52.69   12.10
  -5  13   2   55.69    9.20
   5  13  -2   78.09   13.40
   4 -13  -2  -28.80   30.80
  -4 -13   2  -10.90   21.80
  -4  13   2   33.00   12.40
   4  13  -2   21.90    9.50
  -4  13   2   17.50    6.50
   3 -13  -2  323.87   50.79
  -3 -13   2  388.66   45.20
  -3  13   2  374.96   24.60
  -3  13   2  414.16   28.20
   3  13  -2  393.66   27.90
   2 -13  -2  107.09   37.70
  -2 -13   2  126.69   28.20
   2  13  -2  139.59   16.80
  -2  13   2  134.99   14.50
  -1 -13   2   -7.40   21.10
   1 -13  -2   46.00   29.00
  -1  13   2   12.30    7.20
   1  13  -2   19.40    8.50
   0 -13  -2  160.38   34.50
   0 -13   2  215.48   35.60
   0  13  -2  218.08   18.90
   0  13   2  219.68   19.00
  -1 -13  -2  209.68   34.20
   1 -13   2  152.58   34.00
   1  13   2  187.88   18.70
  -1  13  -2  180.78   16.80
  -2 -13  -2   12.80   23.30
   2 -13   2   61.99   32.00
  -2  13  -2   17.30    7.50
   2  13   2   22.00    9.60
   3 -13   2    8.70   33.30
  -3 -13  -2   28.10   25.00
   3  13   2   33.10   10.90
  -3  13  -2   25.60    8.00
  -3  13  -2   27.40    9.70
  -4 -13  -2  133.49   30.30
   4 -13   2   75.19   39.00
   4  13   2  156.78   20.00
  -4  13  -2  136.59   17.40
  -4  13  -2  145.79   14.80
   5 -13   2  -30.40   33.80
  -5 -13  -2   60.49   28.40
  -5  13  -2   19.30    9.10
  -5  13  -2   16.00    9.70
   5  13   2   18.20   11.90
  -4 -14   2  189.48   36.80
   4 -14  -2   62.99   40.00
   4  14  -2  197.88   21.70
  -4  14   2  175.18   15.70
  -3 -14   2    0.70   27.30
   3 -14  -2   22.10   38.30
   3  14  -2   25.40   10.60
  -3  14   2   17.40    7.50
   2 -14  -2   47.20   37.10
  -2 -14   2   14.80   25.90
   2  14  -2   59.29   12.10
  -2  14   2   45.40   11.20
  -1 -14   2   86.09   31.10
   1 -14  -2   99.09   37.00
  -1  14   2   74.29   13.40
   1  14  -2   88.69   13.00
   0 -14   2   96.99   33.60
   0 -14  -2   83.39   34.90
   0  14   2   77.59   12.00
   0  14  -2   94.49   12.70
  -1 -14  -2   12.20   27.40
   1 -14   2   33.80   31.10
  -1  14  -2    3.90   13.60
   1  14   2    6.20    8.60
   2 -14   2   34.90   34.80
  -2 -14  -2   -1.90   26.70
   2  14   2    1.20    9.00
  -2  14  -2    8.60    8.10
  -3 -14  -2   70.09   30.20
   3 -14   2   61.89   40.20
   3  14   2   49.00   12.10
  -3  14  -2   74.39   10.90
 -13   0   3   -6.10    7.00
 -13   0   3  -11.70   18.90
 -13   0   3   -0.30    6.70
 -12   0   3    0.50    5.80
 -12   0   3    3.10    6.70
 -12   0   3    4.10   16.60
 -11   0   3    1.10    5.10
 -11   0   3   -0.50   15.10
 -11   0   3    1.10    6.00
  10   0  -3    4.10    5.30
 -10   0   3    3.20   12.60
 -10   0   3    0.80    5.20
 -10   0   3    1.90    4.30
  -9   0   3    2.00    4.70
   9   0  -3    0.10    4.60
  -9   0   3   -2.00    3.50
  -9   0   3    8.40   12.20
  -8   0   3   -4.60    3.70
  -8   0   3    4.40   10.50
   8   0  -3    1.50    3.80
  -8   0   3    1.80    3.20
  -7   0   3    6.60    8.50
  -7   0   3    5.60    3.60
   7   0  -3    6.50    3.60
  -7   0   3    7.20    5.40
  -6   0   3   -0.10    6.80
  -6   0   3   -0.80    2.80
  -6   0   3    3.80    2.50
   6   0  -3    3.50    9.30
   6   0  -3    1.90    3.00
   5   0  -3    0.20    6.70
  -5   0   3    2.40    2.50
  -5   0   3   -0.30    5.40
   5   0  -3    0.10    3.10
  -5   0   3   -2.10    2.00
   5   0  -3    1.80    2.30
  -4   0   3    1.50    2.20
  -4   0   3    0.60    2.00
   4   0  -3    1.30    2.00
   4   0  -3   -1.30    5.40
   4   0  -3    2.30    2.50
  -4   0   3    1.80    4.10
   3   0  -3    5.10    4.10
   3   0  -3    2.40    2.50
  -3   0   3    3.50    2.20
   3   0  -3    0.50    2.00
  -3   0   3    2.80    2.00
  -2   0   3   20.30    3.60
  -2   0   3   26.10    3.60
   2   0  -3   32.30    4.10
   1   0  -3   32.10    4.00
  -1   0   3   33.50    4.30
  -1   0   3   29.70    5.50
   1   0  -3   35.30    5.40
  -1   0   3   27.80    4.00
   0   0   3   18.60    5.20
   0   0  -3    9.10    5.60
   0   0  -3   25.20    6.60
   0   0  -3   19.40    5.90
   0   0   3   18.90    5.40
   0   0   3    2.20    5.30
  -1   0  -3    5.10    8.70
   1   0   3    2.90    5.40
  -1   0  -3   -7.40    4.40
  -1   0  -3   14.40    6.80
   1   0   3   16.60    5.10
   1   0   3    2.80    6.80
  -2   0  -3    5.80    8.70
  -2   0  -3   -0.90    6.40
  -2   0  -3    4.80    4.00
   2   0   3    1.40    4.70
   2   0   3    6.60    7.30
   2   0   3    1.80    7.10
  -2   0  -3    7.40    5.00
   3   0   3   12.00    9.10
  -3   0  -3    4.50    9.40
  -3   0  -3   -0.70    3.30
   3   0   3   -0.80    6.30
   3   0   3    0.80    2.50
  -3   0  -3    9.20    7.90
  -3   0  -3    1.90    3.80
   4   0   3    0.70    4.60
   4   0   3    8.90    8.60
   4   0   3    2.60    2.50
  -4   0  -3   -0.30    8.60
  -4   0  -3    0.80    4.00
  -4   0  -3   -6.90   10.20
  -4   0  -3    6.50    3.70
  -5   0  -3    0.40    3.60
  -5   0  -3    4.80    4.30
  -5   0  -3   -3.60   11.70
   5   0   3    6.50    3.70
  -6   0  -3    7.80    4.50
  -6   0  -3    6.00    4.50
   6   0   3    1.20    3.00
  -6   0  -3    1.70   14.40
  -7   0  -3    4.50    5.00
  -7   0  -3    0.90    5.00
  -7   0  -3    1.70   15.90
   7   0   3    0.90    3.30
  -8   0  -3    9.00   17.80
  -8   0  -3    4.00    5.50
   8   0   3   -0.30    3.90
  -8   0  -3   23.60    6.70
  -9   0  -3   -7.10   19.70
  -9   0  -3  -13.80    5.90
   9   0   3   -3.80    4.50
  -9   0  -3   -2.20    5.60
 -10   0  -3   17.50    8.60
 -10   0  -3    1.60    6.50
  10   0   3   -7.20    5.30
 -10   0  -3  -20.10   21.00
 -11   0  -3    3.10   24.80
 -11   0  -3    4.50   10.10
 -11   0  -3    6.50    7.60
 -12   0  -3    6.20    8.20
 -12   0  -3   -7.60   11.50
 -12   0  -3   18.30   29.30
 -13  -1   3   -9.10    7.90
 -13  -1   3   -7.20   18.40
 -13   1   3  -23.10   16.80
 -13   1   3    8.60    6.60
 -13   1   3   -2.40    7.20
 -12  -1   3  140.19   24.50
 -12  -1   3  128.59   14.80
 -12  -1   3  105.89   13.00
 -12   1   3  120.69   13.10
 -12   1   3  115.39   11.60
 -12   1   3   88.39   21.60
 -11  -1   3    0.80    5.20
 -11  -1   3    5.90    6.50
 -11   1   3   11.50   14.80
  11   1  -3  -10.90    6.60
 -11   1   3    6.00    4.80
 -11   1   3    5.70    5.70
 -10  -1   3  305.07   18.90
 -10  -1   3  296.97   19.90
 -10  -1   3  300.67   29.80
 -10   1   3  302.17   17.90
 -10   1   3  302.77   29.70
 -10   1   3  313.27   18.80
  10   1  -3  277.67   19.30
  -9  -1   3  388.16   31.80
  -9  -1   3  384.46   27.40
  -9  -1   3  385.86   23.40
   9  -1  -3  375.26   23.00
   9   1  -3  403.66   23.20
  -9   1   3  387.06   32.30
  -9   1   3  401.46   21.80
  -9   1   3  413.56   22.60
  -8  -1   3  106.89    8.90
   8  -1  -3  106.99   11.00
  -8  -1   3  101.29   10.00
  -8  -1   3   83.39   15.00
  -8   1   3   99.09    8.90
  -8   1   3  104.59    7.90
   8   1  -3   97.29    9.50
  -8   1   3  103.09   15.00
  -7  -1   3 2113.69  103.79
  -7  -1   3 2046.40  110.59
  -7  -1   3 2103.19  103.39
   7  -1  -3 2072.69  119.19
   7  -1  -3 2073.19  103.59
  -7   1   3 2125.69  103.19
  -7   1   3 2114.59  102.79
  -7   1   3 2033.90  107.99
   7   1  -3 2014.20  104.29
  -6  -1   3 1079.69   54.29
  -6  -1   3 1050.39   58.39
   6  -1  -3 1091.19   54.69
  -6  -1   3 1070.39   54.59
  -6   1   3 1058.09   57.99
  -6   1   3 1113.59   53.79
   6   1  -3 1082.39   60.29
  -6   1   3 1088.19   54.09
  -6   1   3  990.60   63.99
   6   1  -3 1095.89   54.59
  -5  -1   3  243.78   13.70
   5  -1  -3  233.68   21.50
   5  -1  -3  224.48   14.20
  -5  -1   3  245.08   17.60
   5  -1  -3  224.78   12.60
  -5  -1   3  223.88   13.30
  -5   1   3  226.68   19.60
  -5   1   3  232.38   13.20
   5   1  -3  231.58   13.50
  -5   1   3  228.88   13.30
  -5   1   3  251.77   16.90
   5   1  -3  225.28   18.30
   5   1  -3  238.78   13.50
  -4  -1   3 1319.27   68.69
   4  -1  -3 1404.36   67.89
  -4  -1   3 1338.17   66.79
   4  -1  -3 1299.97   66.19
  -4  -1   3 1374.16   66.79
   4  -1  -3 1319.07   70.89
  -4   1   3 1365.16   66.59
   4   1  -3 1336.47   69.59
   4   1  -3 1329.67   66.79
  -4   1   3 1355.96   66.39
  -4   1   3 1314.77   70.39
  -4   1   3 1309.67   68.29
  -3  -1   3  828.92   41.10
  -3  -1   3  790.12   42.30
  -3  -1   3  830.42   41.10
   3  -1  -3  778.62   43.60
   3  -1  -3  814.82   40.70
   3  -1  -3  799.72   43.20
  -3   1   3  819.22   41.70
  -3   1   3  837.42   41.30
  -3   1   3  859.21   41.40
   3   1  -3  818.62   41.10
   3   1  -3  801.62   42.80
   3   1  -3  777.42   42.00
   2  -1  -3   35.40    4.50
   2  -1  -3   20.50    3.80
  -2  -1   3   21.30    2.90
   2  -1  -3   25.90    6.50
  -2  -1   3   25.80    5.30
   2   1  -3   24.20    3.20
   2   1  -3   28.90    3.50
  -2   1   3   23.60    2.80
  -2   1   3   25.30    4.90
  -2   1   3   28.90    6.20
   2   1  -3   22.10    5.40
  -1  -1   3  326.27   17.40
  -1  -1   3  325.17   17.30
  -1  -1   3  313.67   17.70
  -1   1   3  243.68   20.10
   1   1  -3  326.07   17.40
   1   1  -3  331.67   17.50
   1   1  -3  332.67   18.50
   0  -1   3  226.58   14.30
   0  -1  -3  240.48   13.70
   0  -1   3  241.18   16.10
   0  -1   3  233.98   14.40
   0  -1  -3  232.48   14.10
   0  -1  -3  235.68   15.80
   0   1  -3  225.58   14.70
   0   1  -3  224.98   17.30
   0   1   3  218.88   15.20
   0   1  -3  226.68   14.80
   0   1   3  238.38   13.80
   0   1   3  222.98   15.80
  -1  -1  -3 2332.27  121.49
  -1  -1  -3 2365.16  122.69
   1  -1   3 2223.98  122.39
  -1  -1  -3 2418.96  121.69
   1  -1   3 2482.35  124.59
  -1  -1  -3 2463.95  121.39
   1   1   3 2691.63  121.59
   1   1   3 2389.46  121.59
   1   1   3 2573.44  121.59
   2  -1   3  559.24   29.50
   2  -1   3  414.36   33.40
  -2  -1  -3  501.75   27.80
  -2  -1  -3  523.25   28.60
  -2  -1  -3  522.15   32.00
   2  -1   3  597.94   32.00
  -2  -1  -3  530.55   30.00
   2   1   3  551.44   28.50
   2   1   3  525.25   29.90
  -2   1  -3  432.26   29.60
   2   1   3  552.64   27.90
   3  -1   3   31.30   11.00
   3  -1   3   32.40    4.40
  -3  -1  -3   38.00    5.70
  -3  -1  -3   37.90    4.90
  -3  -1  -3   53.99   11.50
   3  -1   3   32.20    7.90
  -3  -1  -3   32.50    7.60
   3   1   3   38.90    5.40
   3   1   3   24.10    4.40
  -3   1  -3   31.90   12.10
  -3   1  -3   18.40    6.10
   3   1   3   34.20    7.70
  -3   1  -3   11.20   10.80
  -3   1  -3   26.40    6.10
   4  -1   3 1405.66   81.79
  -4  -1  -3 1465.25   83.29
   4  -1   3 1629.44   78.69
  -4  -1  -3 1640.04   86.49
  -4  -1  -3 1633.94   79.99
  -4  -1  -3 1562.34   79.49
   4  -1   3 1595.24   86.69
   4   1   3 1484.65   83.09
  -4   1  -3 1680.53   88.89
   4   1   3 1603.34   84.09
  -4   1  -3 1615.04   80.49
  -4   1  -3 1672.13   80.39
  -4   1  -3 1521.25   88.59
  -5  -1  -3 1228.68   70.69
  -5  -1  -3 1184.88   61.49
   5  -1   3 1214.58   60.29
  -5  -1  -3 1207.38   61.79
  -5   1  -3 1214.88   61.69
   5   1   3 1168.58   63.79
  -5   1  -3 1178.98   62.19
   5   1   3 1205.18   60.89
  -5   1  -3 1202.08   72.69
   6  -1   3  157.28   10.00
  -6  -1  -3  160.58   12.00
  -6  -1  -3  163.18   12.80
  -6  -1  -3  143.89   22.50
  -6   1  -3  142.39   13.10
  -6   1  -3  142.59   11.90
   6   1   3  151.58   11.00
  -6   1  -3  105.49   22.30
  -7  -1  -3  822.82   44.40
  -7  -1  -3  881.91   56.99
   7  -1   3  842.52   42.30
  -7  -1  -3  796.22   44.10
  -7   1  -3  829.72   43.60
  -7   1  -3  833.42   45.00
   7   1   3  776.42   43.20
  -7   1  -3  829.62   59.49
  -8  -1  -3  617.04   50.99
  -8  -1  -3  629.64   34.60
  -8  -1  -3  600.04   34.40
  -8   1  -3  587.64   33.30
  -8   1  -3  617.84   52.09
   8   1   3  599.34   33.00
  -8   1  -3  580.34   35.10
  -9  -1  -3  226.08   33.30
  -9  -1  -3  248.38   23.00
  -9  -1  -3  243.38   18.50
   9  -1   3  219.28   16.40
  -9   1  -3  256.77   17.30
  -9   1  -3  236.98   19.90
   9   1   3  246.48   16.60
  -9   1  -3  208.98   32.10
 -10  -1  -3  127.29   14.80
 -10  -1  -3  100.39   12.50
 -10  -1  -3  103.49   28.60
 -10   1  -3  119.29   29.70
 -10   1  -3  101.49   14.00
 -10   1  -3  118.19   12.70
  10   1   3   92.19   12.30
 -11  -1  -3   15.70    8.70
 -11  -1  -3   16.20    9.60
 -11  -1  -3   31.70   26.70
 -11   1  -3   17.00    7.50
 -11   1  -3    6.30   26.60
 -11   1  -3    7.00   10.50
 -12  -1  -3   36.20   31.40
 -12  -1  -3   23.00   10.00
 -12   1  -3   24.30   14.40
 -12   1  -3  -19.60   28.70
 -12   1  -3   31.80    9.10
 -13  -2   3   88.99   12.70
 -13  -2   3   79.29   25.10
 -13   2   3   75.19    9.40
 -13   2   3   84.89   24.00
 -13   2   3   81.69   10.10
 -12  -2   3   12.80    7.00
 -12  -2   3   -9.30   17.30
 -12  -2   3    6.90    8.10
 -12   2   3    8.00    5.40
 -12   2   3   13.70    6.30
 -12   2   3   -1.20   17.00
 -11  -2   3  141.99   16.00
 -11  -2   3  127.79   15.10
 -11  -2   3  123.19   21.50
 -11   2   3  124.49   21.80
 -11   2   3  134.19   12.20
 -11   2   3  136.99   10.70
  11   2  -3  144.39   14.90
 -10  -2   3   87.79   10.20
 -10  -2   3   72.79    9.50
 -10  -2   3   66.29   17.40
  10   2  -3   84.09   11.00
 -10   2   3   86.39    7.80
 -10   2   3   64.99   16.60
 -10   2   3   69.79    9.10
  -9  -2   3    1.20    5.20
  -9  -2   3   -2.50    4.00
  -9  -2   3   -7.90   11.50
  -9   2   3    0.30    4.00
  -9   2   3   20.00   12.60
   9   2  -3    2.50    4.90
  -9   2   3    5.70    3.20
  -8  -2   3 2346.67  118.39
  -8  -2   3 2357.56  123.99
  -8  -2   3 2345.57  117.99
   8   2  -3 2355.26  118.29
  -8   2   3 2345.07  123.59
  -8   2   3 2374.96  116.69
  -8   2   3 2425.76  117.19
  -7  -2   3  257.27   15.40
  -7  -2   3  247.28   16.00
  -7  -2   3  281.47   23.00
   7  -2  -3  276.67   32.80
   7   2  -3  248.78   15.70
  -7   2   3  257.77   14.80
  -7   2   3  207.48   28.20
  -7   2   3  256.37   13.90
  -7   2   3  236.88   21.00
  -6  -2   3 1863.11   90.79
  -6  -2   3 1864.71   90.99
  -6  -2   3 1813.42   94.69
   6  -2  -3 1723.73   89.29
  -6   2   3 1856.71   89.59
  -6   2   3 1781.42   94.19
   6   2  -3 1765.02   99.09
  -6   2   3 1860.61   90.09
   5  -2  -3 2091.39  122.29
  -5  -2   3 2359.06  114.79
  -5  -2   3 2305.67  117.59
  -5  -2   3 2364.16  114.59
   5  -2  -3 2344.37  113.29
   5   2  -3 2342.67  118.59
  -5   2   3 2096.29  121.59
  -5   2   3 2428.46  114.29
  -5   2   3 2290.47  117.19
  -5   2   3 2435.66  113.69
   5   2  -3 2328.27  114.79
  -4  -2   3   52.19    5.10
   4  -2  -3   45.10    7.20
  -4  -2   3   52.19    5.80
  -4  -2   3   50.69    7.90
   4  -2  -3   47.30    3.80
  -4   2   3   42.20    4.90
   4   2  -3   50.89    8.10
  -4   2   3   61.79    6.60
  -4   2   3   31.80   10.20
  -4   2   3   53.29    7.00
   4   2  -3   49.50    5.20
   4   2  -3   42.90    5.60
   3  -2  -3 1184.38   58.19
  -3  -2   3 1175.78   58.69
   3  -2  -3 1169.48   59.99
  -3  -2   3 1190.88   60.19
  -3  -2   3 1181.68   58.59
  -3   2   3 1103.39   60.29
   3   2  -3 1205.08   58.79
  -3   2   3 1155.88   59.39
   3   2  -3 1155.88   60.79
  -2  -2   3  914.01   46.50
   2  -2  -3  933.01   46.40
   2  -2  -3  908.11   45.20
  -2  -2   3  893.41   45.40
  -2   2   3  905.61   45.30
   2   2  -3  927.41   45.20
  -2   2   3  726.43   47.10
   2   2  -3  933.51   47.30
  -2   2   3  917.71   45.60
   1  -2  -3   24.70    6.00
  -1  -2   3   29.00    3.80
  -1  -2   3   22.00    5.40
  -1  -2   3   27.10    3.50
   1  -2  -3   41.80    4.70
  -1   2   3   28.20    4.90
   1   2  -3   21.20    3.40
  -1   2   3   24.90    3.10
   1   2  -3   32.90    6.70
   1   2  -3   19.50    4.00
  -1   2   3   26.70    5.50
   0  -2  -3 1405.76   71.69
   0  -2   3 1437.66   70.79
   0  -2   3 1334.27   71.09
   0  -2  -3 1361.06   71.79
   0  -2   3 1509.75   73.39
   0  -2  -3 1412.26   70.89
   0   2  -3 1501.45   74.49
   0   2   3 1454.55   70.59
   0   2   3 1414.76   71.59
   0   2  -3 1416.76   70.89
   0   2  -3 1413.86   71.09
   1  -2   3 2016.20   97.29
  -1  -2  -3 2022.60   97.89
  -1  -2  -3 1964.90   97.59
   1  -2   3 1853.51  102.29
   1  -2   3 1868.91   98.19
  -1   2  -3 1956.20   97.79
   1   2   3 1977.90   97.89
   1   2   3 2088.19   97.89
   1   2   3 2090.19   97.69
  -1   2  -3 1699.13  102.29
  -1   2  -3 1972.30   98.09
  -2  -2  -3  179.78   11.90
   2  -2   3  126.99   13.50
   2  -2   3  185.78   12.10
  -2   2  -3  180.08   23.90
  -2   2  -3  151.38   14.40
   2   2   3  182.88   11.10
   2   2   3  166.78   12.70
   2   2   3  170.08   11.30
  -2   2  -3  170.58   14.60
   3  -2   3 3892.01  220.48
   3  -2   3 4463.35  214.78
  -3  -2  -3 4652.83  214.08
  -3  -2  -3 4696.63  218.18
   3   2   3 4577.94  215.88
  -3   2  -3 3911.91  215.88
  -3   2  -3 3785.12  215.98
   3   2   3 4718.93  213.48
   3   2   3 4607.64  213.88
  -3   2  -3 3976.80  221.38
  -4  -2  -3 3029.00  147.69
   4  -2   3 2507.55  149.19
   4  -2   3 2805.22  155.98
   4  -2   3 3231.28  146.79
  -4  -2  -3 3128.79  154.18
  -4  -2  -3 3092.89  148.29
  -4   2  -3 3206.88  149.59
   4   2   3 3044.80  147.59
  -4   2  -3 2629.74  156.08
   4   2   3 3056.99  151.18
   5  -2   3 1105.69   68.79
   5  -2   3 1189.48   57.29
  -5  -2  -3 1147.19   67.39
  -5  -2  -3 1120.79   59.39
  -5  -2  -3 1109.69   58.79
  -5   2  -3 1080.29   60.79
  -5   2  -3 1098.49   71.79
  -5   2  -3 1230.98   59.39
   5   2   3 1189.18   61.19
   6  -2   3  232.98   13.50
  -6  -2  -3  250.77   29.50
   6  -2   3  297.07   28.70
  -6  -2  -3  238.78   15.90
  -6  -2  -3  243.58   17.00
  -6   2  -3  231.08   15.60
  -6   2  -3  220.38   29.50
  -6   2  -3  240.78   18.80
  -7  -2  -3    9.50    6.30
   7  -2   3   14.50    3.30
  -7  -2  -3    4.50   16.10
  -7  -2  -3   20.10    5.70
  -7   2  -3   17.30    5.10
  -7   2  -3    7.60   18.30
   7   2   3   17.30    5.00
  -7   2  -3   11.10    7.60
  -8  -2  -3  712.63   40.40
  -8  -2  -3  817.52   56.89
  -8  -2  -3  725.63   41.00
  -8   2  -3  723.03   42.60
   8   2   3  673.83   41.40
  -8   2  -3  753.02   39.00
  -8   2  -3  755.82   58.99
  -9  -2  -3   95.19   13.00
  -9  -2  -3  127.89   28.20
  -9  -2  -3  104.39   14.00
   9   2   3  110.29   11.80
  -9   2  -3   96.69   10.80
  -9   2  -3  135.99   30.70
  -9   2  -3  112.89   14.20
 -10  -2  -3    3.80    7.60
 -10  -2  -3   -7.70   22.20
 -10  -2  -3   -6.90    7.00
 -10   2  -3   -1.70    5.70
 -10   2  -3   -1.40   22.70
 -10   2  -3    8.10   10.90
  10   2   3   14.90    6.90
 -11  -2  -3  127.69   15.60
 -11  -2  -3  144.79   32.80
 -11  -2  -3  147.79   17.70
 -11   2  -3  130.29   13.70
 -11   2  -3  133.89   18.40
 -11   2  -3  199.98   36.70
 -12  -2  -3  249.08   42.50
 -12  -2  -3  247.98   23.10
 -12   2  -3  303.07   48.10
 -12   2  -3  239.98   29.20
 -12   2  -3  238.38   18.80
 -13  -3   3   42.80   14.40
 -13  -3   3   46.20   23.50
 -13   3   3    9.90   20.40
 -13   3   3   33.70    8.20
 -13   3   3   29.00    7.80
 -12  -3   3  194.68   18.80
 -12  -3   3  202.38   29.30
 -12   3   3  219.18   28.30
 -12   3   3  162.78   13.40
 -12   3   3  174.48   14.60
 -11  -3   3   36.30   18.10
 -11  -3   3   22.20    8.30
 -11  -3   3   31.80    7.40
 -11   3   3   37.80    6.70
 -11   3   3   26.30   15.80
  11   3  -3   29.70    8.20
 -11   3   3   30.00    5.30
 -10  -3   3    6.40   15.20
 -10  -3   3    6.30    6.70
 -10  -3   3    0.30    5.30
 -10   3   3    4.90    3.40
  10   3  -3   -1.70    6.20
 -10   3   3   -8.60   12.30
 -10   3   3   -4.30    4.60
  -9  -3   3   17.40   13.90
  -9  -3   3   16.40    5.50
  -9  -3   3   17.80    6.50
   9   3  -3   11.40    5.60
  -9   3   3   16.10    5.00
  -9   3   3   23.70   12.80
  -8  -3   3   75.89    8.70
  -8  -3   3   49.90   13.70
  -8  -3   3   46.00    7.20
  -8   3   3   67.49    7.90
   8   3  -3   51.19    7.90
  -8   3   3   58.89    5.10
  -8   3   3   54.59   13.10
  -7  -3   3  452.65   25.40
  -7  -3   3  470.25   31.90
  -7  -3   3  431.66   24.70
  -7   3   3  421.46   30.80
  -7   3   3  465.65   24.30
  -7   3   3  309.37   44.00
  -7   3   3  445.96   22.50
  -6  -3   3  179.68   12.10
  -6  -3   3  193.08   13.00
  -6  -3   3  164.78   21.00
   6   3  -3  190.58   12.40
  -6   3   3  174.78   13.00
  -6   3   3  208.58   18.40
  -6   3   3  182.38   10.10
  -5  -3   3  114.49   13.70
  -5  -3   3   91.79    7.80
  -5  -3   3   84.29    8.40
   5   3  -3  100.69    8.20
   5   3  -3   98.79   14.00
  -5   3   3  106.09   13.30
   5   3  -3   89.99    8.50
  -5   3   3   93.49    6.30
   4  -3  -3  453.95   26.50
  -4  -3   3  432.86   24.00
  -4  -3   3  473.75   27.40
   4  -3  -3  446.66   22.30
   4  -3  -3  437.66   22.10
  -4  -3   3  436.36   23.80
   4   3  -3  429.76   23.70
  -4   3   3  431.36   26.80
  -4   3   3  444.66   25.10
   4   3  -3  442.56   24.10
   3  -3  -3   25.90    4.70
   3  -3  -3   24.80    3.00
   3  -3  -3    7.90    6.00
  -3  -3   3   22.70    3.90
  -3  -3   3   18.00    2.90
  -3  -3   3   23.60    6.30
  -3   3   3   15.60    6.80
   3   3  -3   35.60    5.80
   3   3  -3   19.70    3.50
  -3   3   3   11.40    7.00
  -3   3   3   24.70    6.90
   3   3  -3   16.80    7.10
  -3   3   3   25.60    5.40
   2  -3  -3  166.48   14.70
  -2  -3   3  204.88   11.80
   2  -3  -3  150.28   16.30
  -2  -3   3  196.68   14.40
   2  -3  -3  212.08   11.70
   2   3  -3  211.38   12.40
  -2   3   3  209.38   13.00
  -2   3   3  205.88   13.00
   2   3  -3  197.58   11.90
  -2   3   3  220.88   13.00
   1  -3  -3  357.06   20.00
   1  -3  -3  355.26   20.30
   1  -3  -3  318.77   19.60
  -1  -3   3  358.16   18.90
  -1  -3   3  336.67   21.30
  -1  -3   3  363.26   18.70
   1   3  -3  350.86   22.50
   1   3  -3  349.47   19.00
   1   3  -3  344.77   18.70
  -1   3   3  352.06   19.40
  -1   3   3  346.57   19.40
  -1   3   3  341.17   18.50
   0  -3  -3   65.39    6.50
   0  -3   3   56.69    8.70
   0  -3   3   67.89    5.30
   0  -3  -3   61.89    7.80
   0  -3  -3   64.19    6.50
   0   3  -3   53.49    9.30
   0   3   3   64.99    6.30
   0   3   3   63.89    6.30
   0   3  -3   61.39    5.50
   0   3  -3   57.69    6.00
   0   3   3   61.09    6.20
  -1  -3  -3 1300.47   67.59
  -1  -3  -3 1368.16   67.89
   1  -3   3 1323.87   66.79
   1  -3   3 1359.96   72.89
  -1  -3  -3 1373.06   68.99
   1  -3   3 1378.56   67.69
   1   3   3 1364.66   67.69
   1   3   3 1321.57   68.79
  -1   3  -3 1395.26   73.59
   1   3   3 1344.87   67.89
  -1   3  -3 1299.47   67.09
  -1   3  -3 1303.07   67.29
  -2  -3  -3   52.59    7.50
   2  -3   3   24.40   10.10
  -2  -3  -3   26.80    7.60
   2  -3   3   34.80    4.10
   2  -3   3   28.40   12.20
  -2  -3  -3   27.10    3.80
  -2   3  -3   39.10    5.30
   2   3   3   26.10    4.60
  -2   3  -3   20.80   13.00
   2   3   3   19.70    3.90
  -2   3  -3   42.70    5.60
   2   3   3   42.20    6.30
   3  -3   3 3212.48  155.48
   3  -3   3 2990.20  145.29
  -3  -3  -3 2940.51  145.39
   3  -3   3 2846.42  145.89
  -3  -3  -3 2856.11  144.79
  -3  -3  -3 2888.01  148.89
   3   3   3 2909.31  144.89
   3   3   3 2953.40  146.89
   3   3   3 2870.71  145.09
  -3   3  -3 2888.31  150.68
  -3   3  -3 2811.12  155.58
  -4  -3  -3  164.88   21.20
   4  -3   3  180.98   10.90
  -4  -3  -3  180.78   13.40
   4  -3   3  188.98   11.00
  -4  -3  -3  184.08   12.30
  -4   3  -3  169.28   24.70
  -4   3  -3  138.49   24.10
  -4   3  -3  158.08   16.80
  -4   3  -3  143.69   16.40
   4   3   3  180.18   12.20
   4   3   3  172.98   16.10
  -5  -3  -3  121.49   11.70
   5  -3   3  109.09    7.10
  -5  -3  -3  116.39   11.80
   5   3   3  102.19    9.70
   5   3   3  113.19   12.10
  -5   3  -3  125.69   14.60
  -6  -3  -3   40.50    7.60
  -6  -3  -3   29.30    5.80
   6  -3   3   40.10    4.10
  -6  -3  -3   64.99   18.70
   6  -3   3   49.80   16.50
   6   3   3   46.10    6.50
  -6   3  -3   39.50    6.20
  -6   3  -3   15.20   19.00
   7  -3   3   25.80   18.00
  -7  -3  -3   28.30    6.40
  -7  -3  -3   16.50   18.60
  -7  -3  -3   11.70    7.00
  -7   3  -3   29.70    5.40
  -7   3  -3   31.50   22.00
  -8  -3  -3   -4.40    5.50
  -8  -3  -3    8.70   19.10
  -8  -3  -3    6.90    7.30
  -8   3  -3   18.80   21.60
   8   3   3    8.10    5.40
  -8   3  -3    2.20    4.50
  -8   3  -3    7.10   10.00
  -9  -3  -3  827.92   47.60
  -9  -3  -3  894.21   48.70
  -9   3  -3  882.51   69.59
   9   3   3  818.82   46.80
  -9   3  -3  895.21   45.20
 -10  -3  -3   82.39   27.20
 -10  -3  -3  136.19   17.00
 -10  -3  -3  118.39   15.70
  10   3   3  140.99   14.90
 -10   3  -3  137.69   11.90
 -10   3  -3  120.79   32.80
 -11  -3  -3    6.90    9.60
 -11  -3  -3   25.20   26.50
 -11   3  -3   10.70    5.90
 -11   3  -3    4.90   27.80
 -12  -3  -3   -2.80   11.20
 -12   3  -3   12.10    6.50
 -12   3  -3   34.80   33.70
 -13   4   3   96.19   24.70
 -12  -4   3   32.80   21.50
 -12  -4   3   36.00   10.90
 -12   4   3   31.50   19.20
 -11  -4   3  225.58   19.60
 -11  -4   3  166.28   26.30
 -11  -4   3  203.48   17.30
 -11   4   3  210.38   26.40
 -10  -4   3  180.28   27.40
 -10  -4   3  181.68   15.00
 -10  -4   3  171.18   17.70
  10   4  -3  156.48   15.30
 -10   4   3  171.58   22.50
  -9  -4   3  143.59   12.50
  -9  -4   3  102.79   19.00
  -9  -4   3  125.09   13.90
  -9   4   3  140.69   19.50
  -8  -4   3  112.69   17.90
  -8  -4   3  132.09   11.80
  -8  -4   3  120.49   12.80
   8   4  -3  140.19   11.90
  -8   4   3  142.39   18.60
  -7  -4   3   46.60   13.00
  -7  -4   3   46.30    6.60
  -7  -4   3   33.30    6.10
   7   4  -3   32.80    5.90
  -7   4   3   25.90   11.40
  -6  -4   3   19.70    4.10
  -6  -4   3   22.40    9.70
  -6  -4   3   23.70    5.20
   6   4  -3   20.20    4.60
  -6   4   3   14.80   16.50
  -6   4   3   21.30   10.10
  -5  -4   3   50.79    6.50
   5  -4  -3   59.99    9.90
  -5  -4   3   41.00    9.50
  -5  -4   3   51.49    6.60
   5   4  -3   35.00    5.60
  -5   4   3   47.80   14.40
   5   4  -3   49.80    6.30
  -5   4   3   56.39    6.30
  -5   4   3   57.19   10.70
  -5   4   3   57.19    6.60
  -4  -4   3    6.20    3.50
  -4  -4   3   16.00    7.70
  -4  -4   3   13.80    3.70
   4  -4  -3   13.30    8.40
   4   4  -3   13.70    8.40
   4   4  -3   12.00    3.70
   4   4  -3    1.40    3.40
  -4   4   3   -2.40    8.30
  -4   4   3    5.30    6.00
  -4   4   3    8.00    8.30
  -4   4   3    8.00    3.10
   3  -4  -3  438.56   35.90
  -3  -4   3  539.05   27.90
   3  -4  -3  542.35   26.50
   3  -4  -3  424.96   32.30
  -3  -4   3  530.15   30.80
  -3  -4   3  539.25   27.70
   3   4  -3  537.75   28.20
   3   4  -3  509.55   31.90
   3   4  -3  519.45   27.70
  -3   4   3  542.15   29.60
  -3   4   3  521.15   28.50
  -3   4   3  544.45   27.30
  -2  -4   3 7633.84  350.66
  -2  -4   3 7235.18  352.76
  -2  -4   3 7654.73  350.76
   2   4  -3 7354.26  350.86
   2   4  -3 6839.32  353.06
  -2   4   3 6874.11  350.56
  -2   4   3 6843.32  350.66
  -2   4   3 6644.24  350.26
   2   4  -3 7360.56  350.56
  -1  -4   3   83.99   11.10
   1  -4  -3   74.09    7.30
  -1  -4   3   68.09    6.40
   1  -4  -3   77.79    6.40
  -1  -4   3   70.19    6.00
   1   4  -3   66.99    6.10
  -1   4   3   79.99    6.80
   1   4  -3   65.69   10.00
  -1   4   3   78.69    6.60
   1   4  -3   71.39    7.10
  -1   4   3   65.99    7.30
   0  -4  -3 1522.95   74.79
   0  -4  -3 1516.45   75.89
   0  -4  -3 1491.95   74.89
   0  -4   3 1450.25   77.79
   0  -4   3 1520.45   74.09
   0   4   3 1447.46   74.69
   0   4  -3 1475.25   78.39
   0   4  -3 1453.05   74.39
   0   4   3 1526.65   74.79
   0   4   3 1520.25   74.79
   0   4  -3 1452.15   74.19
   1  -4   3  546.65   28.40
   1  -4   3  578.34   35.30
  -1  -4  -3  534.35   31.40
  -1  -4  -3  543.15   29.50
   1  -4   3  561.24   29.20
  -1  -4  -3  572.54   29.90
  -1   4  -3  550.54   29.00
   1   4   3  561.44   33.70
  -1   4  -3  565.04   35.70
   1   4   3  542.25   30.20
  -1   4  -3  548.55   28.80
   1   4   3  544.65   29.40
  -2  -4  -3  326.37   19.50
   2  -4   3  335.17   17.50
   2  -4   3  331.97   29.90
  -2  -4  -3  299.87   18.80
  -2  -4  -3  332.37   23.50
   2  -4   3  337.17   19.50
  -2   4  -3  326.97   18.40
   2   4   3  329.07   19.30
   2   4   3  347.57   20.50
   2   4   3  317.37   19.00
  -2   4  -3  342.87   18.60
  -3  -4  -3  134.59   10.90
  -3  -4  -3  158.08   12.20
   3  -4   3  159.78    9.00
   3  -4   3  160.58   14.00
   3  -4   3  176.48   24.60
  -3  -4  -3  160.88   18.30
   3   4   3  147.49   11.20
   3   4   3  150.88   11.60
   3   4   3  148.59   13.60
  -3   4  -3  158.38   12.50
  -3   4  -3  162.28   11.00
  -3   4  -3  133.79   22.40
  -4  -4  -3  637.34   40.70
  -4  -4  -3  592.24   33.00
  -4  -4  -3  611.94   33.90
   4  -4   3  609.84   47.70
   4  -4   3  628.04   32.10
   4   4   3  586.94   33.10
  -4   4  -3  621.04   33.10
   4   4   3  599.44   38.50
  -5  -4  -3    6.80    5.90
  -5  -4  -3   -4.80   11.80
   5  -4   3    6.40    1.80
  -5  -4  -3   13.30    4.90
   5  -4   3   -0.50   14.80
  -5   4  -3   -4.50   18.50
  -5   4  -3   -4.80    7.10
   5   4   3   12.50    4.80
  -5   4  -3   10.90    6.50
  -6  -4  -3  514.75   31.00
  -6  -4  -3  526.15   29.80
   6  -4   3  489.95   45.10
  -6  -4  -3  511.85   41.50
   6   4   3  556.44   29.90
  -6   4  -3  485.95   50.89
  -6   4  -3  552.44   29.30
  -6   4  -3  467.65   31.80
  -7  -4  -3   44.80    7.40
   7  -4   3   54.39   21.80
  -7  -4  -3   42.10    8.50
  -7  -4  -3   35.30   19.20
   7   4   3   52.19    7.90
  -7   4  -3   43.70   23.80
  -7   4  -3   46.20    5.90
  -7   4  -3   19.30   10.40
  -8  -4  -3    8.40    7.60
   8  -4   3   22.60   20.20
  -8  -4  -3   -6.40   17.80
  -8   4  -3   20.20   18.20
  -8   4  -3    3.60    4.00
  -8   4  -3    2.40   21.40
   8   4   3   19.10    6.20
  -9  -4  -3  175.98   16.90
  -9  -4  -3  186.58   18.90
  -9  -4  -3  206.68   33.10
  -9   4  -3  192.28   13.70
  -9   4  -3  164.68   22.60
 -10  -4  -3   10.40    7.40
 -10  -4  -3   30.90   25.20
 -10  -4  -3    8.40    9.30
 -10   4  -3    5.50    4.70
 -10   4  -3   -1.30   26.90
  10   4   3    0.90    7.40
 -10   4  -3   -8.10   12.10
 -11  -4  -3   50.69   30.90
 -11  -4  -3   98.09   14.50
 -11   4  -3  101.49    9.70
 -11   4  -3   87.39   15.90
 -11   4  -3  105.29   36.00
 -12  -4  -3   -0.40   16.30
 -12  -4  -3   -1.50   31.10
 -12   4  -3   -9.20   11.20
 -12   4  -3  -21.60   56.99
 -12   4  -3   -2.00    4.80
 -13  -5   3  100.89   15.50
 -13  -5   3   59.69   26.90
 -13   5   3   86.29   25.50
 -12  -5   3  117.39   15.60
 -12  -5   3  134.99   27.80
 -12   5   3  111.39   24.50
 -11  -5   3   64.39   20.90
 -11  -5   3   47.90   10.80
 -11   5   3   70.09   21.90
 -10  -5   3  184.78   25.80
 -10  -5   3  183.08   15.90
  10   5  -3  131.79   14.60
 -10   5   3  187.48   23.70
  -9  -5   3  238.08   19.60
  -9  -5   3  259.87   28.10
  -9  -5   3  243.48   17.90
   9   5  -3  247.08   18.50
  -9   5   3  265.87   28.40
  -8  -5   3   24.70    5.60
  -8  -5   3   32.80    7.30
  -8  -5   3   35.80   15.30
  -8   5   3   34.80   13.80
   8   5  -3   38.90    7.40
  -7  -5   3   25.20    5.90
  -7  -5   3   17.40    6.20
  -7  -5   3   11.60   13.00
  -7   5   3   19.40   12.10
   6  -5  -3  403.76   30.50
  -6  -5   3  433.36   30.80
  -6  -5   3  430.06   24.70
  -6  -5   3  418.96   24.00
  -6   5   3  422.26   31.80
   6   5  -3  413.46   24.20
  -6   5   3  362.16   35.90
  -5  -5   3  695.63   37.40
   5  -5  -3  688.63   43.60
  -5  -5   3  723.93   42.00
  -5  -5   3  705.83   36.90
  -5   5   3  676.63   43.80
  -5   5   3  743.73   45.20
   5   5  -3  674.63   37.00
   5   5  -3  663.23   37.50
   4  -5  -3 1147.39   55.69
  -4  -5   3 1100.19   56.79
   4  -5  -3 1115.39   54.39
  -4  -5   3 1142.79   60.39
   4  -5  -3 1019.40   63.19
  -4  -5   3 1105.89   56.49
  -4   5   3 1123.49   59.69
  -4   5   3 1093.09   57.09
   4   5  -3 1083.19   56.89
  -4   5   3 1097.69   55.09
   4   5  -3 1114.19   56.59
   3  -5  -3 1089.49   52.29
  -3  -5   3 1057.29   53.49
   3  -5  -3  865.01   54.89
  -3  -5   3 1051.79   53.79
  -3  -5   3 1083.09   57.09
   3   5  -3 1042.70   57.29
   3   5  -3 1057.99   53.99
  -3   5   3 1061.29   54.99
  -3   5   3 1071.49   52.69
  -3   5   3 1089.99   53.59
   2  -5  -3 1716.23   90.49
  -2  -5   3 1856.51   89.59
  -2  -5   3 1802.82   89.79
   2  -5  -3 1802.42   89.09
  -2  -5   3 1825.82   92.89
   2   5  -3 1797.82   89.99
   2   5  -3 1770.62   93.39
  -2   5   3 1736.63   90.09
  -2   5   3 1788.62   89.29
  -2   5   3 1806.52   89.69
   2   5  -3 1838.22   89.69
  -1  -5   3 5870.91  283.67
  -1  -5   3 6071.09  280.27
   1  -5  -3 6081.49  280.07
   1  -5  -3 5355.96  280.47
   1  -5  -3 4954.40  282.47
  -1  -5   3 5966.10  279.97
   1   5  -3 5814.32  280.07
  -1   5   3 5665.63  280.27
  -1   5   3 5501.35  280.37
   1   5  -3 5771.82  280.37
  -1   5   3 5765.02  280.17
   1   5  -3 5686.23  283.67
   0  -5  -3  595.24   34.00
   0  -5  -3  579.14   31.10
   0  -5   3  582.04   35.80
   0  -5   3  583.84   30.40
   0   5   3  594.44   31.80
   0   5  -3  574.34   30.50
   0   5   3  569.84   31.10
   0   5   3  577.24   31.00
   0   5  -3  606.44   36.70
   0   5  -3  586.54   30.90
  -1  -5  -3  182.18   12.70
  -1  -5  -3  198.58   17.10
  -1  -5  -3  186.78   13.10
   1  -5   3  195.28   12.20
   1  -5   3  201.78   21.00
   1  -5   3  181.98   11.20
  -1   5  -3  199.68   11.80
  -1   5  -3  226.58   22.00
   1   5   3  195.28   13.80
  -1   5  -3  181.28   12.10
   2  -5   3 1859.11   92.29
   2  -5   3 1849.21   93.49
  -2  -5  -3 1917.51   97.39
  -2  -5  -3 1916.01   94.29
  -2  -5  -3 1894.71   93.89
   2  -5   3 1788.62  102.89
  -2   5  -3 1908.01  101.69
   2   5   3 1884.21   94.09
  -2   5  -3 1854.41   92.89
  -2   5  -3 1849.52   92.99
   2   5   3 1820.12   99.29
   3  -5   3   24.30    6.80
  -3  -5  -3   32.70    5.50
   3  -5   3   12.20   13.80
  -3  -5  -3   32.70   11.30
  -3  -5  -3   36.10    6.60
  -3   5  -3   31.40    4.50
   3   5   3   27.10    4.80
   3   5   3   31.70    7.30
   3   5   3   49.00    5.90
  -3   5  -3   31.20    5.20
  -4  -5  -3  187.58   14.00
  -4  -5  -3  214.38   15.80
   4  -5   3  180.98   15.50
  -4  -5  -3  185.48   24.50
   4  -5   3  269.37   30.10
  -4   5  -3  212.38   12.90
   4   5   3  197.08   16.40
   4   5   3  217.38   14.60
  -4   5  -3  195.78   16.40
  -5  -5  -3  195.58   14.90
   5  -5   3  174.78   27.60
  -5  -5  -3  215.38   27.70
  -5   5  -3  219.28   21.10
   5   5   3  206.08   15.30
  -5   5  -3  214.38   13.20
  -6  -5  -3   97.79   11.30
   6  -5   3   50.49   21.80
  -6  -5  -3  111.49   13.50
  -6  -5  -3   96.89   20.20
  -6   5  -3  116.19   12.60
   6   5   3  101.59   11.40
  -6   5  -3  122.79   31.10
  -6   5  -3  103.59    9.50
  -7  -5  -3  557.74   31.80
  -7  -5  -3  584.14   48.10
  -7  -5  -3  548.95   33.20
   7  -5   3  495.15   48.30
  -7   5  -3  550.74   31.60
   7   5   3  503.35   38.50
  -7   5  -3  534.45   28.70
  -7   5  -3  515.85   55.39
  -8  -5  -3   56.59   11.00
  -8  -5  -3   76.19   10.10
   8  -5   3   85.69   25.40
  -8  -5  -3   60.09   22.90
  -8   5  -3   61.99    7.40
  -8   5  -3   50.69   27.10
  -8   5  -3   58.59    6.80
   8   5   3   68.89    9.90
  -9  -5  -3    0.20    8.20
  -9  -5  -3    5.50    8.60
  -9  -5  -3    4.30   22.60
  -9   5  -3    2.50    5.10
   9   5   3    6.10    7.20
  -9   5  -3   20.90   26.60
 -10  -5  -3  395.46   30.20
 -10  -5  -3  450.35   52.09
 -10   5  -3  395.16   56.79
 -11  -5  -3   48.30   13.00
 -11  -5  -3   25.80   29.30
 -11   5  -3   31.20   32.80
 -12  -5  -3   75.19   38.00
 -12  -5  -3   54.29   18.00
 -12   5  -3   97.19   44.00
 -12  -6   3    5.40   26.60
 -12  -6   3   -3.80   10.80
 -12   6   3    3.70   19.00
 -11  -6   3   31.80   10.20
 -11  -6   3   36.00   21.20
 -11   6   3   47.90   22.50
 -10  -6   3   25.10   12.60
 -10  -6   3   37.20   11.00
 -10  -6   3   53.19   20.40
 -10   6   3   28.60   17.40
  10   6  -3   36.50    9.20
  -9  -6   3   69.59   19.50
  -9  -6   3   61.49    9.80
  -9  -6   3   54.99   10.50
  -9   6   3   55.59   16.90
  -8  -6   3  209.58   17.50
  -8  -6   3  190.78   27.30
  -8  -6   3  194.68   15.60
   8   6  -3  194.88   16.10
  -8   6   3  174.38   25.60
  -7  -6   3  231.28   25.90
  -7  -6   3  211.28   16.10
  -7  -6   3  229.58   17.50
   7  -6  -3  225.18   28.50
  -7   6   3  205.68   27.50
   7   6  -3  218.98   16.40
   6  -6  -3  224.58   24.80
  -6  -6   3  207.58   23.10
  -6  -6   3  183.08   14.40
  -6  -6   3  205.28   15.70
   6   6  -3  187.28   14.80
  -6   6   3  190.38   26.10
  -6   6   3  214.98   25.90
  -5  -6   3  557.24   36.30
   5  -6  -3  554.54   41.10
  -5  -6   3  552.04   30.60
  -5  -6   3  563.64   31.30
  -5   6   3  557.64   35.80
  -5   6   3  520.25   32.10
   5   6  -3  567.94   30.90
  -5   6   3  556.54   28.10
   4  -6  -3   29.30   14.20
  -4  -6   3   57.79    7.10
  -4  -6   3   28.40    9.70
  -4  -6   3   41.10    6.40
  -4   6   3   39.80    9.40
   4   6  -3   53.69    7.30
  -4   6   3   39.60    4.90
  -4   6   3   49.20    6.40
   4   6  -3   41.90    6.00
   3  -6  -3  102.29    6.90
  -3  -6   3   87.79    9.10
   3  -6  -3   56.49   17.00
  -3  -6   3   85.59    8.70
  -3   6   3   85.89   11.40
   3   6  -3   94.89    8.70
  -3   6   3   83.29    8.30
   3   6  -3   93.69    9.90
   2  -6  -3  268.57   26.30
  -2  -6   3  312.77   18.10
   2  -6  -3  311.57   17.50
  -2  -6   3  305.67   18.50
  -2  -6   3  322.37   23.50
  -2   6   3  326.57   18.40
  -2   6   3  312.37   20.00
   2   6  -3  320.67   18.90
  -2   6   3  309.17   17.70
   2   6  -3  315.67   18.30
   1  -6  -3   12.60    3.90
   1  -6  -3   13.00    9.20
  -1  -6   3   12.50    8.50
  -1  -6   3   16.70    4.20
  -1  -6   3   10.60    3.50
  -1   6   3   12.90    4.20
  -1   6   3   15.10    3.80
   1   6  -3   13.50    4.10
   1   6  -3   12.00    3.80
  -1   6   3    8.20    5.80
   0  -6   3   39.40    5.80
   0  -6  -3   40.40    7.10
   0  -6   3   40.60    5.40
   0  -6  -3   42.60    5.60
   0  -6   3   40.50   10.10
   0  -6  -3   37.80    9.90
   0   6   3   40.10    5.90
   0   6  -3   54.49    7.00
   0   6  -3   51.79    6.10
   0   6   3   41.00    7.30
   0   6   3   41.80    5.40
  -1  -6  -3  270.87   20.60
   1  -6   3  248.28   15.30
  -1  -6  -3  249.88   16.10
   1  -6   3  254.77   24.90
  -1  -6  -3  267.67   16.40
  -1   6  -3  240.48   15.30
  -1   6  -3  246.78   14.90
   1   6   3  251.17   16.00
   2  -6   3  302.27   17.20
  -2  -6  -3  270.47   17.70
  -2  -6  -3  282.67   18.50
  -2  -6  -3  259.27   22.90
   2   6   3  298.07   18.00
   2   6   3  276.07   19.50
   2   6   3  289.67   18.10
  -2   6  -3  276.07   16.80
   3  -6   3  843.32   63.29
  -3  -6  -3  946.31   50.99
   3  -6   3  932.91   50.39
  -3  -6  -3  930.51   55.89
  -3  -6  -3 1033.70   50.99
  -3   6  -3  959.80   48.80
  -3   6  -3  981.80   49.30
   3   6   3  963.90   50.49
   3   6   3  981.90   50.69
   4  -6   3   28.10    7.70
  -4  -6  -3   12.60   13.70
  -4  -6  -3   23.70    6.90
   4  -6   3   46.90   19.50
  -4  -6  -3   23.00    7.00
  -4   6  -3   19.30    6.40
   4   6   3   27.90    6.40
  -4   6  -3   33.20    4.60
   4   6   3   25.50    7.10
   5  -6   3  288.17   38.00
  -5  -6  -3  175.48   14.70
  -5  -6  -3  184.18   24.70
  -5  -6  -3  196.18   16.70
  -5   6  -3  169.08   18.30
  -5   6  -3  180.48   11.80
   5   6   3  198.88   15.20
  -6  -6  -3  488.45   30.20
  -6  -6  -3  509.35   43.00
   6  -6   3  392.36   46.70
  -6  -6  -3  507.25   28.80
  -6   6  -3  524.85   56.29
  -6   6  -3  495.85   25.30
  -6   6  -3  412.36   29.60
   6   6   3  474.75   28.80
  -7  -6  -3   11.90    8.70
  -7  -6  -3  -14.90   18.50
  -7  -6  -3   19.60    7.60
   7  -6   3   -4.70   20.40
  -7   6  -3    9.60    3.30
  -7   6  -3   16.90   25.90
   7   6   3   16.00    7.30
  -7   6  -3    5.20    4.20
  -8  -6  -3    6.60    8.60
  -8  -6  -3    8.00    7.90
   8  -6   3   17.60   23.00
  -8  -6  -3    6.60   26.00
  -8   6  -3   14.50   27.90
   8   6   3    7.10    6.90
  -9  -6  -3   67.59   16.90
  -9  -6  -3   22.60   25.50
  -9  -6  -3   55.39   18.70
   9  -6   3   61.79   27.80
  -9   6  -3   69.79   32.60
 -10  -6  -3    0.40   27.30
 -10  -6  -3   15.00   11.50
 -10   6  -3   -4.90   32.00
 -11  -6  -3   18.70   12.10
 -11  -6  -3   45.80   41.40
 -11   6  -3    1.00   32.30
 -12  -7   3   -7.30   22.80
 -12  -7   3   24.30   12.20
 -12   7   3    5.00   20.60
 -11  -7   3   43.60   11.40
 -11  -7   3   29.30   23.00
 -11   7   3   -3.70   19.00
 -10  -7   3   13.50    9.40
 -10  -7   3    5.10   19.20
 -10   7   3    6.20   17.00
  10   7  -3    1.10    8.40
  -9  -7   3   66.59   11.60
  -9  -7   3   29.90   18.50
  -9  -7   3   48.60   10.20
  -9   7   3   39.10   18.00
   9   7  -3   55.29    9.90
  -8  -7   3   78.69   16.60
   8  -7  -3   66.79   16.70
  -8  -7   3   98.79   12.20
  -8   7   3   88.09   19.80
   8   7  -3   79.29   10.80
  -7  -7   3   -0.40    5.80
  -7  -7   3   11.50   13.70
   7  -7  -3   -7.90   12.60
  -7  -7   3    1.90    6.50
   7   7  -3   -2.90    5.00
  -7   7   3   -3.50   13.60
  -6  -7   3    2.00   12.10
  -6  -7   3   15.40    6.00
   6  -7  -3   -9.60   13.60
  -6  -7   3    6.00    5.60
   6   7  -3    3.30    5.20
  -6   7   3   15.00   15.80
  -6   7   3   -1.00    7.40
  -6   7   3    1.90    1.90
   5  -7  -3  322.57   35.40
  -5  -7   3  339.97   21.50
  -5  -7   3  357.66   22.30
  -5  -7   3  345.57   28.60
  -5   7   3  348.87   18.60
   5   7  -3  329.97   22.50
  -5   7   3  355.76   22.00
   5   7  -3  368.36   22.00
  -5   7   3  350.66   26.60
  -4  -7   3  222.58   22.10
  -4  -7   3  236.98   16.20
   4  -7  -3  229.28   12.70
  -4  -7   3  226.08   15.40
  -4   7   3  234.28   13.40
   4   7  -3  201.48   16.60
  -4   7   3  222.68   19.60
  -4   7   3  232.28   15.20
  -3  -7   3    7.70    7.30
   3  -7  -3   -2.70   14.50
   3  -7  -3   11.20    3.30
  -3  -7   3    5.20    4.60
  -3  -7   3   18.20    9.40
  -3   7   3    8.60    3.50
   3   7  -3    8.50    4.50
   3   7  -3    3.40    5.20
  -3   7   3    9.30    4.30
  -2  -7   3  212.48   20.60
   2  -7  -3  173.68   25.00
  -2  -7   3  193.68   14.10
   2  -7  -3  202.88   12.90
  -2   7   3  212.78   13.90
   2   7  -3  202.88   14.60
   2   7  -3  200.58   13.80
  -2   7   3  207.68   13.10
  -1  -7   3  292.37   26.10
  -1  -7   3  329.07   19.30
   1  -7  -3  311.77   27.30
   1  -7  -3  339.27   19.20
  -1   7   3  338.47   19.80
   1   7  -3  328.57   19.70
   1   7  -3  312.57   19.10
  -1   7   3  331.67   19.20
   0  -7   3  239.98   15.10
   0  -7   3  251.27   23.80
   0  -7  -3  239.48   22.90
   0   7   3  225.68   15.60
   0   7  -3  241.48   15.60
   0   7   3  246.58   18.20
   0   7  -3  226.08   15.00
  -1  -7  -3   53.99   12.30
  -1  -7  -3   63.69    7.80
   1  -7   3   66.49   15.70
   1  -7   3   52.89    9.00
  -1   7  -3   73.49    7.40
   1   7   3   58.19    7.40
  -1   7  -3   60.19    6.80
   1   7   3   71.19    9.90
  -2  -7  -3  186.18   14.30
  -2  -7  -3  150.38   19.80
   2  -7   3  168.98   12.30
   2  -7   3  145.59   22.60
   2   7   3  147.69   13.40
  -2   7  -3  176.28   11.60
   2   7   3  170.98   13.50
   3  -7   3   39.40    6.60
  -3  -7  -3   35.00    7.60
   3  -7   3   10.60   18.00
  -3  -7  -3   32.50   13.60
   3   7   3   24.80    6.00
   3   7   3   29.70    6.60
  -3   7  -3   29.30    4.90
  -3   7  -3   33.30    5.30
  -4  -7  -3   72.39   17.20
  -4  -7  -3   58.89    8.10
   4  -7   3   96.39   24.10
  -4  -7  -3   67.89    9.30
  -4   7  -3   82.79    9.60
   4   7   3   84.29   12.10
  -4   7  -3   71.49    7.70
   4   7   3   58.29    7.90
  -5  -7  -3   -9.40   15.50
  -5  -7  -3   12.70    7.80
   5  -7   3   10.00   21.30
  -5  -7  -3    9.90    6.50
  -5   7  -3   -2.40    7.00
   5   7   3    7.20    6.50
  -5   7  -3    1.60    3.70
  -6  -7  -3  103.99   22.90
  -6  -7  -3  105.29   11.50
   6  -7   3   82.99   27.20
  -6  -7  -3  118.89   13.60
  -6   7  -3  109.99   14.60
   6   7   3   97.49   13.20
  -6   7  -3   93.19    7.90
  -7  -7  -3    5.40   21.00
  -7  -7  -3   15.00    8.50
  -7  -7  -3   11.50    8.20
   7  -7   3   28.50   24.00
  -7   7  -3    9.10   28.50
   7   7   3   12.00    6.60
   8  -7   3    1.70   23.00
  -8  -7  -3    1.00    9.30
  -8  -7  -3    4.60   24.20
  -8  -7  -3   -3.40    8.60
  -8   7  -3   -5.60   29.40
   8   7   3    0.70    7.30
  -9  -7  -3   -3.30   26.20
  -9  -7  -3    9.10   11.80
   9  -7   3   22.90   25.70
  -9   7  -3  -31.10   29.30
   9   7   3    5.20    8.80
 -10  -7  -3   15.60   11.80
 -10  -7  -3   34.40   31.60
 -10   7  -3   18.80   33.90
 -11  -7  -3   29.90   34.90
 -11  -7  -3    9.20   13.60
 -11   7  -3   -8.80   39.20
 -11  -8   3  238.28   25.00
 -11   8   3  262.57   37.80
 -10  -8   3   79.69   24.80
 -10  -8   3   86.29   13.80
 -10   8   3  105.19   26.90
  10   8  -3   58.29   11.80
  -9  -8   3  259.97   34.30
  -9  -8   3  257.27   22.00
  -9   8   3  227.28   29.40
   9   8  -3  231.58   20.90
  -8  -8   3   86.99   20.80
  -8  -8   3  101.49   13.20
   8  -8  -3   99.19   20.60
  -8   8   3  114.99   22.90
   8   8  -3   99.89   12.40
   7  -8  -3   46.40   18.10
  -7  -8   3   49.70    9.30
  -7   8   3   42.80   18.30
   7   8  -3   49.10    9.20
  -6  -8   3    4.00   12.60
  -6  -8   3   15.50    7.10
   6  -8  -3   27.80   17.20
  -6   8   3   11.50    2.80
  -6   8   3  -10.30    7.40
   6   8  -3    9.90    6.30
  -5  -8   3  376.56   23.40
   5  -8  -3  272.07   39.50
  -5  -8   3  366.56   30.60
  -5   8   3  374.26   22.30
   5   8  -3  322.07   23.50
  -5   8   3  347.57   19.10
   5   8  -3  362.66   22.70
   4  -8  -3  291.87   16.10
  -4  -8   3  315.77   26.90
  -4  -8   3  279.27   19.70
  -4   8   3  282.97   16.70
   4   8  -3  260.37   19.10
   4   8  -3  292.17   20.60
  -4   8   3  313.57   18.80
  -3  -8   3  416.26   31.00
   3  -8  -3  392.36   21.70
  -3  -8   3  409.96   24.00
   3   8  -3  396.96   25.20
  -3   8   3  388.16   23.20
  -3   8   3  391.46   22.00
   3   8  -3  377.46   24.40
  -3   8   3  385.36   25.90
   2  -8  -3 2799.72  137.09
  -2  -8   3 2771.42  138.09
  -2  -8   3 2757.22  143.69
   2   8  -3 2748.02  138.39
   2   8  -3 2773.42  137.99
  -2   8   3 2793.02  137.39
  -2   8   3 2793.92  137.99
  -2   8   3 2663.23  139.19
  -1  -8   3   22.70   12.00
   1  -8  -3   28.90    5.40
   1  -8  -3   29.80   15.00
  -1  -8   3   32.10    5.40
   1   8  -3   28.90    6.10
  -1   8   3   26.70    5.20
   1   8  -3   28.20    5.40
  -1   8   3   25.40    8.60
  -1   8   3   30.30    6.30
   0  -8   3  935.01   56.39
   0  -8  -3  879.21   55.59
   0  -8   3  931.01   47.90
   0   8   3  902.41   48.50
   0   8   3  929.51   48.30
   0   8  -3  922.21   47.80
   0   8  -3  899.71   48.20
  -1  -8  -3  118.19   11.80
  -1  -8  -3   95.79   19.50
   1  -8   3  117.49   10.50
   1  -8   3  117.69   18.90
  -1   8  -3  109.59    9.80
   1   8   3  121.79   11.30
  -1   8  -3  115.79   10.80
  -2  -8  -3  604.24   42.40
   2  -8   3  629.84   34.50
   2  -8   3  706.23   49.99
  -2  -8  -3  598.84   38.10
  -2   8  -3  653.03   34.60
  -2   8  -3  641.24   34.20
   2   8   3  625.14   35.70
   2   8   3  664.93   36.20
  -3  -8  -3  217.68   26.20
   3  -8   3  229.38   32.80
   3  -8   3  210.58   16.80
  -3  -8  -3  228.68   18.10
  -3   8  -3  237.58   15.20
  -3   8  -3  239.28   15.30
   3   8   3  250.57   19.60
  -4  -8  -3   74.99   19.10
  -4  -8  -3   63.59    9.40
   4  -8   3   60.69   22.80
  -4   8  -3   70.59    9.20
   4   8   3   41.90    8.40
   4   8   3   58.69    9.50
  -4   8  -3   63.19    6.80
  -5  -8  -3  102.29   22.00
  -5  -8  -3   91.39   11.70
   5  -8   3  146.89   29.80
   5   8   3  113.49   13.50
  -5   8  -3  117.49   13.60
  -5   8  -3   87.19    8.80
   6  -8   3 1070.09   76.39
  -6  -8  -3  951.10   51.69
  -6  -8  -3  844.52   63.29
  -6   8  -3  946.81   45.80
   6   8   3  919.41   50.39
  -6   8  -3  735.53   50.99
  -7  -8  -3  230.38   34.00
  -7  -8  -3  270.67   23.30
   7   8   3  253.97   21.30
  -8  -8  -3   53.39   28.00
  -8  -8  -3   58.19   12.70
   8  -8   3   44.80   28.50
   8   8   3   30.00    9.40
  -8   8  -3   23.90   33.20
   9  -8   3  311.87   47.20
  -9  -8  -3  370.36   29.60
  -9  -8  -3  422.06   53.89
  -9   8  -3  241.98   50.49
   9   8   3  349.47   27.50
 -10  -8  -3    0.90   41.90
  10  -8   3   12.80   31.50
 -10  -8  -3    0.60   12.40
 -10   8  -3    9.00   34.00
 -11  -9   3  -46.10   21.00
 -11  -9   3   -4.80   11.10
 -11   9   3    0.00   22.50
 -10  -9   3   91.99   26.30
 -10  -9   3   58.99   13.50
 -10   9   3   71.49   23.80
   9  -9  -3  131.99   24.80
  -9  -9   3  145.59   27.20
  -9  -9   3  150.08   19.50
   9   9  -3  146.29   16.80
  -9   9   3  152.88   26.50
   8  -9  -3  -13.20   16.90
  -8  -9   3   18.60    9.30
  -8  -9   3   -3.40   16.60
  -8   9   3  -12.70   18.40
   8   9  -3    4.10    8.50
  -7  -9   3   40.90   17.40
   7  -9  -3   25.40   18.70
  -7  -9   3   37.80   10.40
   7   9  -3   44.10   13.30
  -7   9   3   63.59   21.80
  -6  -9   3  378.46   25.50
  -6  -9   3  326.07   39.90
   6  -9  -3  365.46   42.00
   6   9  -3  370.46   24.30
  -6   9   3  347.57   24.60
  -6   9   3  344.57   19.10
  -5  -9   3  195.28   25.00
  -5  -9   3  170.48   17.00
   5   9  -3  195.88   16.30
   5   9  -3  173.78   18.10
  -5   9   3  179.78   15.40
  -5   9   3  187.28   11.80
  -4  -9   3  341.97   23.00
  -4  -9   3  330.67   30.60
   4   9  -3  356.46   24.00
  -4   9   3  339.57   21.90
   4   9  -3  357.16   22.80
  -4   9   3  346.57   19.90
  -3  -9   3  346.17   22.20
  -3  -9   3  332.77   30.20
   3  -9  -3  328.27   19.60
  -3   9   3  353.46   21.60
  -3   9   3  358.86   20.20
   3   9  -3  333.27   21.80
   3   9  -3  315.47   22.90
  -2  -9   3   70.09    9.00
  -2  -9   3   69.59   16.60
   2  -9  -3   79.59    9.10
   2   9  -3   85.69   10.30
   2   9  -3   62.49    8.80
  -2   9   3   71.39    9.00
  -2   9   3   78.89    9.10
   1  -9  -3  512.75   48.40
  -1  -9   3  531.85   40.10
   1   9  -3  530.45   30.70
   1   9  -3  538.55   31.40
  -1   9   3  567.74   31.50
  -1   9   3  565.24   30.80
   0  -9   3  190.88   25.70
   0  -9   3  171.98   13.20
   0  -9  -3  137.99   22.30
   0  -9  -3  198.58   19.80
   0   9   3  163.58   13.40
   0   9  -3  165.78   13.00
   0   9   3  143.69   14.20
   0   9  -3  155.88   14.00
   1  -9   3    4.00   14.60
  -1  -9  -3   17.80   14.30
   1  -9   3    9.70    5.30
  -1  -9  -3    1.90    5.50
  -1   9  -3   11.70    4.90
  -1   9  -3   12.70    5.80
   1   9   3    1.70    5.40
   2  -9   3  455.45   27.60
  -2  -9  -3  511.15   38.60
  -2  -9  -3  460.55   37.60
   2  -9   3  492.25   44.10
   2   9   3  486.25   29.30
  -2   9  -3  509.45   27.50
  -2   9  -3  486.55   27.80
   2   9   3  489.95   29.50
  -3  -9  -3  437.76   28.20
   3  -9   3  431.26   26.10
   3  -9   3  430.46   48.90
  -3  -9  -3  444.76   37.20
  -3   9  -3  446.46   25.60
   3   9   3  448.06   27.80
   3   9   3  438.96   28.00
  -3   9  -3  445.86   25.40
  -4  -9  -3  611.04   37.00
   4  -9   3  600.04   55.79
  -4  -9  -3  595.74   46.10
   4   9   3  610.44   36.60
  -4   9  -3  601.94   33.20
  -4   9  -3  608.74   33.80
   4   9   3  635.34   36.30
  -5  -9  -3  259.87   21.70
   5  -9   3  288.67   40.80
  -5  -9  -3  222.58   29.40
   5   9   3  218.98   19.60
  -5   9  -3  241.38   20.40
  -6  -9  -3   30.80    9.60
  -6  -9  -3   19.80   25.40
  -6   9  -3   18.30   10.20
   6   9   3   46.70   10.50
  -6   9  -3   34.10    5.40
  -7  -9  -3  164.18   30.90
  -7  -9  -3  164.88   20.90
   7  -9   3  141.79   35.50
  -7   9  -3  202.98   45.00
   7   9   3  164.88   18.70
  -8  -9  -3   94.59   16.40
   8  -9   3   67.79   32.90
  -8  -9  -3  111.79   31.50
   8   9   3  127.79   17.20
  -8   9  -3   75.89   39.00
  -9  -9  -3  120.69   35.40
   9  -9   3  111.09   37.00
  -9  -9  -3   78.69   15.90
  -9   9  -3   52.09   41.00
   9   9   3   63.89   14.00
 -10  -9  -3   42.60   15.30
 -10  -9  -3   46.60   37.50
  10  -9   3   48.50   56.99
 -10 -10   3   26.30   24.10
 -10 -10   3   30.00   13.00
 -10  10   3   27.80   23.10
  -9 -10   3   16.50   21.10
  -9 -10   3   23.50   14.40
   9  10  -3    3.30   10.40
   8 -10  -3  126.49   25.60
  -8 -10   3  153.98   19.60
  -8 -10   3  125.19   26.10
   8  10  -3   97.39   13.00
  -8  10   3  142.29   28.40
  -7 -10   3    3.20    9.80
   7 -10  -3   -2.30   20.70
  -7 -10   3    4.00   16.90
  -7  10   3    1.70   21.00
   7  10  -3    3.00    7.10
  -6 -10   3   31.20   18.20
   6 -10  -3   84.59   25.20
  -6 -10   3   50.69   18.00
  -6  10   3   71.79   11.40
   6  10  -3   78.29   11.80
  -6  10   3   68.89    7.00
  -5 -10   3   68.59   17.80
  -5 -10   3   60.19   10.00
   5 -10  -3   48.60   22.30
   5  10  -3   46.90    8.50
  -5  10   3   83.49   12.30
  -5  10   3   66.29    7.50
  -4 -10   3   39.60   18.20
   4 -10  -3   -8.30   21.30
  -4 -10   3   43.30    9.40
   4  10  -3   45.90   11.50
   4  10  -3   29.80    7.50
  -4  10   3   43.00    8.10
  -3 -10   3   37.90    8.60
  -3 -10   3   19.70   14.90
   3 -10  -3   41.40    7.40
   3 -10  -3   20.70   22.10
   3  10  -3   33.40    7.60
   3  10  -3   25.30    7.70
  -3  10   3   52.59    8.60
  -3  10   3   45.90    6.50
   2 -10  -3  580.44   53.79
  -2 -10   3  681.43   48.70
   2 -10  -3  680.63   37.40
  -2 -10   3  690.13   38.70
   2  10  -3  704.93   39.70
   2  10  -3  738.43   38.80
  -2  10   3  697.13   37.80
  -1 -10   3   14.10   14.40
   1 -10  -3   14.90    5.90
   1 -10  -3   30.00   18.20
   1  10  -3   10.40    5.60
   1  10  -3   17.90    7.40
  -1  10   3   15.70    6.90
  -1  10   3   19.80    6.10
   0 -10  -3   32.00   18.20
   0 -10  -3   48.90    8.20
   0 -10   3   29.10   17.60
   0 -10   3   52.39    8.20
   0  10   3   60.49    8.60
   0  10   3   56.19    9.00
   0  10  -3   47.10    7.50
   0  10  -3   49.40    8.80
  -1 -10  -3   50.09    8.80
  -1 -10  -3   40.70   18.20
   1 -10   3   48.20    7.80
   1 -10   3   23.50   18.60
   1  10   3   49.40    8.70
  -1  10  -3   41.30    7.70
  -1  10  -3   47.90    7.30
  -2 -10  -3    5.70   15.70
   2 -10   3   -8.20    5.30
   2 -10   3   10.20   18.70
  -2 -10  -3    9.60    8.50
  -2  10  -3   -0.30    5.40
   2  10   3   14.80    7.30
   2  10   3    2.40    7.00
  -2  10  -3   -7.10    4.50
  -3 -10  -3  128.29   15.90
  -3 -10  -3  133.69   22.80
   3 -10   3  122.09   30.90
   3 -10   3  106.29   13.30
  -3  10  -3  120.59   12.50
   3  10   3  111.99   14.60
   3  10   3  129.99   16.10
  -4 -10  -3  160.38   25.80
   4 -10   3  181.68   35.70
  -4 -10  -3  150.48   18.50
   4  10   3  168.68   18.30
  -4  10  -3  181.98   14.30
   4  10   3  170.18   17.10
  -4  10  -3  170.28   14.20
   5 -10   3   33.40   27.30
  -5 -10  -3   30.50   10.80
  -5  10  -3   34.20    6.60
   5  10   3   33.70   10.50
  -5  10  -3   48.60    8.80
   6 -10   3   37.20   30.90
  -6 -10  -3  -11.70   20.70
  -6 -10  -3   21.00   11.30
  -6  10  -3    3.70    9.20
  -6  10  -3    5.50    5.10
   6  10   3    2.20    8.50
  -7 -10  -3   36.30   25.60
   7 -10   3  -13.90   29.80
  -7 -10  -3    2.90   11.20
   7  10   3    7.10   10.00
  -8 -10  -3   24.50   29.80
  -8 -10  -3   48.20   14.90
   8 -10   3   60.99   34.60
  -8  10  -3   31.00   39.70
   8  10   3   26.00   10.80
   9 -10   3  -30.80   29.30
  -9 -10  -3  -20.30   33.70
  -9 -10  -3   11.30   14.30
  -9  10  -3   -8.00   36.60
   9 -11  -3  111.69   26.80
  -9 -11   3  111.09   27.80
  -9 -11   3  109.29   19.70
  -9  11   3  106.89   28.90
   9  11  -3  114.99   16.70
  -8 -11   3   11.20   20.30
  -8 -11   3    0.00   11.30
   8  11  -3   -5.30    9.10
  -7 -11   3  418.06   42.40
  -7 -11   3  447.26   31.40
   7 -11  -3  375.26   48.50
   7  11  -3  422.76   30.30
  -7  11   3  416.46   50.49
   6 -11  -3  150.98   30.90
  -6 -11   3  117.99   23.70
   6  11  -3  128.79   16.80
  -6  11   3  141.69   14.90
  -6  11   3  114.19    9.80
  -5 -11   3    0.80    8.80
   5 -11  -3    9.60   22.10
  -5 -11   3    4.80   16.50
   5  11  -3   14.40    8.60
  -5  11   3    6.70    4.50
  -5  11   3    9.60    8.10
  -4 -11   3  231.08   31.30
   4 -11  -3  215.58   36.50
  -4 -11   3  248.08   20.70
  -4  11   3  233.78   19.40
  -4  11   3  242.98   16.20
   4  11  -3  243.68   25.40
   4  11  -3  254.47   19.80
  -3 -11   3    4.60   16.00
   3 -11  -3    5.20   23.70
  -3 -11   3   -8.90    7.00
   3 -11  -3   -7.30    5.20
  -3  11   3    4.50    4.90
   3  11  -3    9.60    7.10
  -3  11   3   11.10    7.20
   3  11  -3   -3.60    7.70
  -2 -11   3   18.50   27.50
   2 -11  -3   11.20    6.40
   2 -11  -3   15.60   22.30
  -2 -11   3   -2.80    6.60
  -2  11   3    4.30    5.30
   2  11  -3   -5.00    5.80
   2  11  -3    7.80    7.20
  -2  11   3    6.30    7.00
  -1 -11   3   -1.80   19.50
   1 -11  -3    9.10   20.20
  -1 -11   3   27.10    9.70
   1 -11  -3    9.30    6.60
  -1  11   3   22.20    8.80
   1  11  -3    0.20    6.00
  -1  11   3   -3.30    6.90
   1  11  -3   11.60    7.40
   0 -11  -3   -5.10   19.30
   0 -11   3   14.30   11.30
   0 -11   3    6.00   17.80
   0 -11  -3   12.00    6.90
   0  11  -3   14.70    7.10
   0  11   3   24.30    7.60
   0  11   3   10.00    6.60
  -1 -11  -3  287.57   37.20
   1 -11   3  348.47   45.60
  -1 -11  -3  235.98   20.10
   1 -11   3  275.97   19.70
  -1  11  -3  278.27   20.50
   1  11   3  304.77   21.30
  -1  11  -3  272.07   19.40
  -2 -11  -3  207.98   28.80
  -2 -11  -3  175.38   18.50
   2  11   3  184.08   18.80
   2  11   3  217.58   18.40
  -2  11  -3  191.38   15.50
  -2  11  -3  204.78   16.90
   3 -11   3  125.89   32.90
  -3 -11  -3   88.89   22.90
  -3 -11  -3  116.19   13.70
   3  11   3   81.69   12.30
  -3  11  -3  135.69   13.60
   3  11   3  120.29   16.00
  -3  11  -3   94.29   12.00
   4 -11   3  319.47   45.70
  -4 -11  -3  301.07   25.70
  -4 -11  -3  291.17   37.30
  -4  11  -3  309.47   20.90
   4  11   3  312.17   24.50
  -4  11  -3  320.97   21.00
  -5 -11  -3  164.58   30.40
  -5 -11  -3  225.28   23.30
   5 -11   3  280.27   43.80
  -5  11  -3  231.38   16.50
   5  11   3  211.18   21.10
  -5  11  -3  192.48   17.80
  -6 -11  -3   13.70   24.90
  -6 -11  -3   -9.40   11.70
   6 -11   3   50.99   34.40
  -6  11  -3    8.50    9.50
  -6  11  -3    8.60    5.90
   6  11   3   -0.90    9.60
   7 -11   3  127.69   39.70
  -7 -11  -3  101.59   32.70
  -7 -11  -3   86.89   16.50
   7  11   3  100.39   15.80
  -8 -11  -3   44.10   19.20
   8 -11   3   30.70   35.30
   8  11   3   63.99   15.80
  -8  11  -3   45.10   41.60
  -8 -12   3  100.69   27.80
   8 -12  -3   83.39   28.90
  -8 -12   3   77.89   14.70
   8  12  -3   56.09   13.20
  -8  12   3   71.99   28.40
  -7 -12   3    2.70   10.90
   7 -12  -3  -17.00   29.80
  -7  12   3   24.10   12.30
   7  12  -3   20.30   12.50
  -7  12   3    4.20    4.20
  -7  12   3   -3.80   31.00
  -6 -12   3   38.20   22.40
   6 -12  -3   68.29   29.80
  -6 -12   3   73.69   16.60
   6  12  -3   58.39   14.00
  -6  12   3   38.50   11.40
  -6  12   3   40.80    6.30
   5 -12  -3  110.69   31.20
  -5 -12   3   94.89   14.00
  -5 -12   3   85.49   23.70
  -5  12   3  107.19   10.60
  -5  12   3   87.69   13.00
   4 -12  -3    1.50   26.30
  -4 -12   3   11.50    9.20
  -4 -12   3   -4.10   17.50
  -4  12   3    0.00    5.10
  -4  12   3    3.50    8.70
   4  12  -3    9.40    9.70
  -3 -12   3  386.36   40.20
   3 -12  -3  270.57   45.20
   3  12  -3  360.56   26.10
  -3  12   3  403.36   23.90
  -3  12   3  400.76   26.80
  -2 -12   3  288.17   20.90
   2 -12  -3  217.38   37.40
  -2 -12   3  279.47   36.60
  -2  12   3  256.97   19.10
  -2  12   3  246.68   21.50
   2  12  -3  273.57   20.80
   1 -12  -3   -5.40    8.00
  -1 -12   3   -3.30   18.40
  -1 -12   3   14.10    7.40
   1 -12  -3   -5.60   22.70
  -1  12   3    2.50    6.10
  -1  12   3   14.70    8.20
   1  12  -3   -0.30    6.60
   1  12  -3  -12.10    7.60
   0 -12   3  590.14   34.00
   0 -12  -3  485.75   51.49
   0 -12   3  582.44   50.79
   0 -12  -3  519.65   33.90
   0  12  -3  567.14   33.20
   0  12   3  546.15   35.00
   0  12  -3  550.64   34.00
   0  12   3  562.44   33.60
  -1 -12  -3   87.89   26.10
   1 -12   3  122.99   29.20
  -1  12  -3  114.39   15.10
   1  12   3  116.09   15.00
  -1  12  -3  118.49   13.80
   2 -12   3    3.10   24.60
  -2 -12  -3   12.60    9.30
  -2  12  -3    3.80    7.20
   2  12   3   11.30    7.70
  -2  12  -3   12.10    6.70
   3 -12   3   59.59   31.20
  -3 -12  -3   41.10   23.00
  -3 -12  -3   44.80   11.40
   3  12   3   55.69   11.00
  -3  12  -3   50.39    8.50
  -3  12  -3   38.20    9.40
  -4 -12  -3  125.19   29.00
   4 -12   3  102.29   35.10
  -4 -12  -3  125.39   15.90
  -4  12  -3  129.69   15.40
   4  12   3  153.68   18.90
  -4  12  -3  139.39   14.50
  -5 -12  -3   19.10   24.80
  -5 -12  -3    4.50   11.70
   5 -12   3   46.40   31.60
   5  12   3    3.20   12.00
  -5  12  -3    7.40    7.90
  -5  12  -3    3.10    7.30
  -6 -12  -3   83.29   30.70
   6 -12   3   61.19   38.90
  -6 -12  -3   74.89   16.00
  -6  12  -3   60.69   12.60
  -6  12  -3   76.09    9.40
   6  12   3   14.00   19.10
  -7 -12  -3   42.20   16.60
   7 -12   3   22.20   37.90
  -6 -13   3    3.70   22.60
   6 -13  -3  -21.50   29.50
  -6  13   3    6.40    5.20
  -6  13   3    1.60   11.80
   6  13  -3  -13.90   10.20
  -5 -13   3   23.50   23.20
   5 -13  -3   18.80   30.30
  -5  13   3   54.29   12.50
  -5  13   3   18.50    7.90
   5  13  -3   20.40    9.70
  -4 -13   3   29.20   23.00
   4  13  -3   80.59   13.10
  -4  13   3   59.89    8.80
   3 -13  -3   -4.50   34.10
  -3 -13   3    7.70   20.80
   3  13  -3   13.60    8.20
  -3  13   3   11.30    6.70
  -3  13   3   17.30   12.10
   2 -13  -3   25.70   32.20
  -2 -13   3   11.40   21.60
  -2  13   3   11.30    7.20
   2  13  -3    2.10    7.80
  -1 -13   3    9.90   22.40
  -1  13   3    4.90    7.10
   1  13  -3   11.00    8.00
   0 -13  -3   55.79   28.30
   0 -13   3   64.69   27.70
   0  13  -3   82.79   11.60
   0  13   3   82.79   12.10
   1 -13   3   13.00   25.50
  -1 -13  -3   -0.30   24.30
  -1  13  -3    8.50    7.90
   1  13   3   12.60    8.90
   2 -13   3   43.10   30.10
  -2 -13  -3   42.70   25.50
  -2  13  -3   35.90    8.90
   2  13   3   31.60   10.00
  -3 -13  -3   -0.30   23.90
   3 -13   3   31.00   32.40
   3  13   3   28.50   11.50
  -3  13  -3   12.70    7.80
  -3  13  -3   27.30   12.70
   4 -13   3   16.40   33.20
  -4 -13  -3   23.70   25.60
  -4  13  -3   30.90   10.10
  -4  13  -3   44.10   15.40
   4  13   3   46.20   12.70
   5 -13   3  -21.20   34.60
  -5 -13  -3   33.30   27.70
  -5  13  -3    9.90    8.70
   5  13   3   13.80   11.80
  -5  13  -3    4.80    8.80
   4 -14  -3   61.69   37.60
  -4 -14   3   54.39   27.00
   4  14  -3   23.10   10.60
  -4  14   3    3.80    6.70
   3 -14  -3   25.60   38.00
   3  14  -3   69.09   12.80
  -3  14   3   43.10    9.20
   2 -14  -3  -48.80   32.30
  -2 -14   3    5.90   23.20
  -2  14   3   -5.50    7.60
   2  14  -3   -1.50    8.40
  -1 -14   3    2.90   24.90
   1 -14  -3   24.60   33.20
   1  14  -3    1.20    8.10
  -1  14   3    7.80   13.40
   0 -14  -3   49.00   31.20
   0 -14   3   63.59   31.80
   0  14   3   44.60   10.90
   0  14  -3   50.29   12.60
   1 -14   3  141.49   37.90
  -1 -14  -3  135.69   35.00
  -1  14  -3  182.98   23.60
   1  14   3  142.29   19.50
   2 -14   3   21.30   34.10
  -2 -14  -3   45.40   28.30
  -2  14  -3    3.00    8.40
   2  14   3   12.30   10.50
  -3 -14  -3   96.79   32.70
   3 -14   3   79.59   44.60
  -3  14  -3  104.69   13.10
   3  14   3  128.79   16.50
 -13   0   4   91.89   12.40
 -13   0   4   90.99   22.30
 -13   0   4  109.19   14.50
 -12   0   4  691.13   49.00
 -12   0   4  721.13   39.10
 -12   0   4  648.94   37.60
 -11   0   4  198.58   14.60
 -11   0   4  204.08   26.70
 -11   0   4  205.58   16.10
 -10   0   4 1187.48   67.69
  10   0  -4 1079.59   60.09
 -10   0   4 1200.88   60.09
 -10   0   4 1147.09   59.09
  -9   0   4  548.35   30.70
   9   0  -4  551.54   31.00
  -9   0   4  573.44   37.40
  -9   0   4  553.44   30.00
   8   0  -4   75.29    9.30
  -8   0   4   85.59   13.40
  -8   0   4   91.79    9.20
  -8   0   4   96.29    8.00
  -7   0   4  368.06   25.20
   7   0  -4  377.56   21.30
  -7   0   4  364.96   20.20
  -7   0   4  353.96   20.80
   7   0  -4  386.96   30.70
   6   0  -4   89.89    8.10
  -6   0   4   67.69    9.70
  -6   0   4   70.69    7.20
  -6   0   4   77.59    6.60
  -5   0   4   68.49    6.20
  -5   0   4   68.39    6.70
  -5   0   4   78.89   10.20
   5   0  -4   71.89    6.20
   5   0  -4   73.69   10.90
   5   0  -4   73.89    7.50
  -4   0   4 2310.47  111.29
   4   0  -4 2282.37  111.89
  -4   0   4 2319.97  111.19
   4   0  -4 2217.78  110.99
   4   0  -4 2092.09  113.19
  -4   0   4 2256.47  112.09
   3   0  -4   30.60    5.30
  -3   0   4    7.40    3.00
  -3   0   4   20.00    4.80
   3   0  -4    8.10    3.00
  -3   0   4   17.60    3.50
  -2   0   4  950.20   47.20
   2   0  -4  933.01   49.60
  -2   0   4  921.91   48.40
   2   0  -4  940.01   48.30
  -2   0   4 1002.40   49.20
   2   0  -4  906.51   47.80
  -1   0   4 3563.54  182.28
  -1   0   4 3903.81  180.88
   1   0  -4 3623.34  182.68
   1   0  -4 3692.13  181.08
  -1   0   4 3576.04  183.38
   0   0  -4   26.30    9.00
   0   0   4   32.50    7.30
   0   0  -4   37.80   12.20
   0   0  -4   23.50    9.40
   0   0   4   33.40    9.40
  -1   0  -4 2800.12  152.28
   1   0   4 3492.65  153.38
   1   0   4 3106.69  153.68
   1   0   4 2929.61  153.08
  -1   0  -4 2974.50  153.08
  -1   0  -4 3041.30  154.88
  -1   0  -4 2880.61  153.78
   2   0   4   31.90    7.60
  -2   0  -4   36.50   10.90
  -2   0  -4   29.60    7.70
  -2   0  -4   23.60    6.00
  -2   0  -4   30.10    9.40
   2   0   4   41.10   10.20
   2   0   4   13.90    5.40
  -3   0  -4   41.30   10.80
  -3   0  -4   42.30   13.20
  -3   0  -4   29.80    6.10
  -3   0  -4   50.19    7.60
   3   0   4   29.80    7.50
   3   0   4   33.30    9.70
   4   0   4 6569.44  312.67
  -4   0  -4 5975.30  312.07
   4   0   4 6287.07  308.27
  -4   0  -4 6000.10  306.97
  -4   0  -4 5730.93  313.97
   4   0   4 6700.03  306.07
  -4   0  -4 6307.97  307.47
   5   0   4 1134.79   56.69
  -5   0  -4  964.40   70.79
  -5   0  -4 1130.79   58.39
  -5   0  -4 1144.59   58.39
  -6   0  -4  283.47   33.00
  -6   0  -4  247.58   17.60
   6   0   4  235.58   15.30
  -6   0  -4  237.58   17.80
  -7   0  -4  982.90   51.99
  -7   0  -4  943.21   51.09
  -7   0  -4  930.21   66.39
   7   0   4  946.31   49.50
  -8   0  -4  335.87   41.00
  -8   0  -4  285.37   22.30
   8   0   4  293.77   18.50
  -8   0  -4  300.67   20.80
  -9   0  -4  204.78   51.49
   9   0   4  149.29   13.50
  -9   0  -4  167.78   19.40
  -9   0  -4  198.98   18.20
  10   0   4   22.10    7.20
 -10   0  -4    9.30   10.30
 -10   0  -4   25.60    8.40
 -10   0  -4   15.20   25.90
 -11   0  -4   33.60   28.50
 -11   0  -4   32.30    9.40
 -11   0  -4   23.30   12.50
 -12   0  -4  115.19   69.89
 -13  -1   4    1.10    8.20
 -13  -1   4    5.70   17.80
 -13   1   4   13.90    7.80
 -13   1   4   32.50   19.40
 -13   1   4   17.50    6.70
 -12  -1   4   27.80    7.20
 -12  -1   4   49.00   17.90
 -12  -1   4   32.00    8.40
 -12   1   4   33.60    6.40
 -12   1   4   33.00    7.90
 -12   1   4   15.20   15.80
 -11  -1   4  237.08   32.10
 -11  -1   4  275.37   19.10
 -11  -1   4  246.08   17.40
 -11   1   4  268.67   18.20
 -11   1   4  253.57   16.40
  11   1  -4  231.18   19.50
 -11   1   4  274.57   28.40
 -10  -1   4   44.80   15.30
 -10  -1   4   47.50    6.60
 -10  -1   4   52.29    8.10
  10   1  -4   37.40    7.50
 -10   1   4   54.29    6.20
 -10   1   4   44.00   14.20
 -10   1   4   59.59    7.50
  -9  -1   4    7.60    5.40
   9  -1  -4   11.90    6.30
  -9  -1   4   11.40   11.30
  -9  -1   4    8.50    4.40
  -9   1   4    8.70   10.80
  -9   1   4    7.50    4.80
  -9   1   4    8.80    3.80
   9   1  -4    2.70    5.10
  -8  -1   4  791.32   41.60
  -8  -1   4  783.62   46.90
   8  -1  -4  771.82   42.10
  -8  -1   4  770.02   41.00
  -8   1   4  803.92   41.00
   8   1  -4  770.82   41.50
  -8   1   4  806.02   50.59
  -8   1   4  788.02   40.30
  -7  -1   4  477.55   26.90
   7  -1  -4  467.15   38.30
   7  -1  -4  489.35   27.80
  -7  -1   4  501.35   26.50
  -7  -1   4  472.15   31.50
  -7   1   4  484.05   25.80
  -7   1   4  497.15   26.50
  -7   1   4  508.85   31.40
   7   1  -4  523.75   31.40
  -7   1   4  473.45   35.40
  -6  -1   4  552.04   33.50
  -6  -1   4  568.44   30.30
  -6  -1   4  557.94   29.90
   6  -1  -4  590.34   38.70
   6  -1  -4  607.24   31.60
   6   1  -4  568.14   30.40
  -6   1   4  517.25   36.50
  -6   1   4  591.14   30.00
   6   1  -4  553.54   35.70
  -6   1   4  563.24   29.60
  -6   1   4  570.54   33.10
   5  -1  -4    1.80    8.20
   5  -1  -4    2.00    2.30
  -5  -1   4    5.70    3.20
  -5  -1   4   13.80    6.20
  -5  -1   4    7.40    3.00
   5  -1  -4    4.20    5.10
  -5   1   4    5.90    5.10
   5   1  -4    4.10    3.10
   5   1  -4   -0.40    2.70
   5   1  -4   -0.20    6.40
  -5   1   4    9.90    2.80
  -5   1   4    4.20    3.30
   4  -1  -4  637.24   33.30
  -4  -1   4  649.64   33.90
   4  -1  -4  678.33   36.90
  -4  -1   4  616.24   35.20
   4  -1  -4  648.14   37.30
  -4  -1   4  667.33   33.80
  -4   1   4  636.24   34.60
   4   1  -4  667.93   36.70
  -4   1   4  654.83   33.90
  -4   1   4  696.43   34.30
   4   1  -4  658.33   33.90
   3  -1  -4  512.95   33.60
  -3  -1   4  569.94   31.20
  -3  -1   4  600.54   30.50
   3  -1  -4  583.04   30.50
  -3  -1   4  582.24   30.50
   3  -1  -4  581.04   36.40
  -3   1   4  618.54   31.90
   3   1  -4  580.34   32.10
  -3   1   4  590.64   30.10
  -3   1   4  590.14   31.50
   3   1  -4  591.04   30.50
   3   1  -4  615.04   30.80
   2  -1  -4   76.69    9.40
  -2  -1   4  109.59    9.10
  -2  -1   4   70.59    7.00
   2  -1  -4   87.69    6.00
  -2   1   4   57.89    8.10
   2   1  -4   99.39    9.50
  -2   1   4   73.59    5.10
  -2   1   4   46.60    8.60
   2   1  -4   84.49    9.40
   2   1  -4   79.79    9.70
   1  -1  -4 3265.07  156.58
  -1  -1   4 3322.47  159.28
  -1  -1   4 3108.39  158.48
  -1  -1   4 3321.07  157.78
   1   1  -4 3187.38  161.78
   1   1  -4 3215.58  158.48
   1   1  -4 3128.29  158.08
  -1   1   4 2954.30  160.18
   0  -1   4 1274.17   65.29
   0  -1   4 1224.48   66.39
   0  -1  -4 1254.07   64.99
   0  -1  -4 1115.59   65.99
   0  -1  -4 1276.67   67.29
   0  -1   4 1401.96   65.89
   0  -1  -4 1295.87   66.39
   0   1  -4 1287.47   65.89
   0   1  -4 1217.78   67.89
   0   1   4 1228.78   66.59
   0   1  -4 1242.58   67.29
   0   1   4 1339.97   64.79
   0   1   4 1219.38   66.49
  -1  -1  -4  894.91   51.69
   1  -1   4 1048.70   53.79
  -1  -1  -4  918.31   50.09
  -1  -1  -4  945.01   53.59
   1  -1   4  751.42   51.09
   1   1   4 1036.30   50.59
   1   1   4  959.50   50.19
  -1   1  -4 1026.30   55.99
  -2  -1  -4  124.89   12.30
  -2  -1  -4  120.79   12.90
  -2  -1  -4  126.19   16.20
   2  -1   4  117.69   13.10
  -2  -1  -4  119.59   11.00
  -2   1  -4   94.79   14.20
  -2   1  -4  129.39   16.60
   2   1   4  140.69   10.70
   2   1   4  124.09   11.30
   2   1   4  115.29   13.20
  -3  -1  -4 1672.83   86.39
   3  -1   4 1823.02   83.99
   3  -1   4 1585.14   89.89
  -3  -1  -4 1655.93   83.49
  -3  -1  -4 1691.73   89.59
  -3  -1  -4 1720.63   84.39
   3  -1   4 1492.25   86.69
   3   1   4 1811.12   83.29
  -3   1  -4 1596.94   90.39
   3   1   4 1681.03   86.49
   3   1   4 1689.63   84.19
  -3   1  -4 1414.36   84.79
  -3   1  -4 1438.86   91.49
  -3   1  -4 1693.43   86.59
   4  -1   4   65.69   15.50
  -4  -1  -4   79.79    9.20
   4  -1   4   78.99   12.20
  -4  -1  -4   79.09   16.10
  -4  -1  -4   97.39   10.70
  -4  -1  -4  103.79   13.70
   4  -1   4   83.39   10.40
   4   1   4   81.39   10.30
  -4   1  -4   95.09   12.20
  -4   1  -4   66.09    9.70
  -4   1  -4   70.89   16.40
   4   1   4   83.39   12.10
  -4   1  -4  105.89   17.80
   5  -1   4 3118.29  169.98
  -5  -1  -4 3244.08  157.58
   5  -1   4 3228.78  155.78
  -5  -1  -4 3099.39  157.08
  -5  -1  -4 3036.10  170.68
  -5   1  -4 3009.80  158.18
   5   1   4 3279.27  156.38
  -6  -1  -4   31.30    7.20
  -6  -1  -4   13.00   15.90
   6  -1   4   27.40    4.60
  -6  -1  -4   15.00    5.50
  -6   1  -4   27.20   19.00
  -6   1  -4   26.70    6.80
   6   1   4   32.80    5.60
  -7  -1  -4    7.00    6.40
   7  -1   4   -0.90    3.60
  -7  -1  -4    8.50    5.90
  -7  -1  -4  -15.50   15.40
   7   1   4   -2.30    5.20
  -7   1  -4   21.50   18.30
  -7   1  -4    8.40    5.90
  -7   1  -4  -13.70    6.40
  -8  -1  -4   77.09   25.20
   8  -1   4   79.19    9.40
  -8  -1  -4   79.99   10.60
  -8  -1  -4   91.19   10.90
   8   1   4   74.89   10.20
  -8   1  -4   94.09   11.80
  -8   1  -4   96.69   12.90
  -8   1  -4   72.39   25.60
  -9  -1  -4    0.80    7.40
   9  -1   4    1.70    4.70
  -9  -1  -4    6.10    8.50
   9   1   4    3.70    5.60
  -9   1  -4   -0.10    9.40
 -10  -1  -4   25.30   23.80
 -10  -1  -4    9.80    9.60
 -10  -1  -4   12.00    8.20
  10   1   4   -1.60    6.60
 -10   1  -4   22.60   26.90
 -10   1  -4   25.70   11.50
 -10   1  -4    4.20    6.80
 -11  -1  -4  -24.00   25.50
 -11  -1  -4    8.60    8.90
 -11  -1  -4    5.50   11.50
 -11   1  -4   17.10    7.70
 -11   1  -4   -0.20   12.60
 -11   1  -4    5.90   29.10
 -12   1  -4   15.70   15.60
 -13  -2   4   24.10   20.30
 -13  -2   4   23.90    9.60
 -13   2   4    8.10   18.00
 -13   2   4   22.40    6.50
 -13   2   4   20.80    8.20
 -12  -2   4   20.90   17.70
 -12  -2   4   16.10    7.00
 -12  -2   4    7.70    7.90
 -12   2   4   11.50   15.50
 -12   2   4    8.50    6.80
 -12   2   4    6.40    5.10
 -11  -2   4   20.70   17.80
 -11  -2   4    3.80    7.00
 -11   2   4    2.60    5.80
 -11   2   4    0.90    4.10
  11   2  -4    4.90    7.40
 -11   2   4   -0.90   13.10
 -10  -2   4  110.79   11.20
 -10  -2   4  114.09   18.50
 -10  -2   4  113.69   13.00
 -10   2   4  113.09   17.20
 -10   2   4  111.79   11.30
  10   2  -4   94.99   12.40
 -10   2   4  118.69    8.90
  -9  -2   4   50.49    7.00
  -9  -2   4   39.20   13.90
  -9  -2   4   62.59    8.10
  -9   2   4   54.99    7.00
   9   2  -4   55.69    7.50
  -9   2   4   51.79    6.20
  -9   2   4   27.40   12.00
  -8  -2   4    8.60   10.90
  -8  -2   4    7.00    5.10
  -8  -2   4    1.60    3.80
   8  -2  -4  -22.10    7.50
  -8   2   4    8.40    4.60
   8   2  -4    7.70    4.60
  -8   2   4    8.60    3.10
  -7  -2   4  313.47   18.90
  -7  -2   4  334.27   25.20
  -7  -2   4  325.37   19.60
   7  -2  -4  305.87   35.70
  -7   2   4  322.57   17.60
  -7   2   4  344.27   19.10
  -7   2   4  326.77   23.80
  -7   2   4  298.77   32.70
   7   2  -4  336.37   19.50
  -6  -2   4 1310.97   65.19
  -6  -2   4 1274.07   68.29
   6  -2  -4 1154.28   74.49
  -6  -2   4 1275.07   64.79
  -6   2   4 1370.36   65.19
   6   2  -4 1270.87   69.99
  -6   2   4 1317.27   67.49
  -6   2   4 1338.07   63.89
  -6   2   4 1164.68   72.99
  -5  -2   4    8.50    6.60
  -5  -2   4    6.10    3.10
   5  -2  -4   -0.80   10.60
   5  -2  -4   -3.00    6.90
  -5  -2   4    5.00    3.30
   5  -2  -4    4.80    2.20
  -5   2   4    5.20    5.20
  -5   2   4   10.50    4.50
  -5   2   4   10.10   10.40
   5   2  -4    8.00    3.10
   5   2  -4    2.20    3.40
  -5   2   4    3.90    2.90
   5   2  -4    0.50    7.40
  -4  -2   4  108.39    8.10
   4  -2  -4   85.99   11.60
  -4  -2   4  105.09   11.90
   4  -2  -4  101.09   13.70
  -4  -2   4   97.19    8.00
   4  -2  -4  105.79    7.10
   4   2  -4  116.59   12.50
   4   2  -4  111.79    8.40
  -4   2   4  102.59    9.40
   4   2  -4  117.19    8.10
  -4   2   4  100.49   10.50
  -4   2   4  102.39   10.50
  -4   2   4   91.09   12.90
  -3  -2   4    7.90    4.80
  -3  -2   4    5.20    3.00
   3  -2  -4    1.30    3.50
  -3  -2   4    2.90    2.80
   3  -2  -4    4.00    6.40
  -3   2   4   -0.50    5.20
   3   2  -4   -1.70    5.60
   3   2  -4    4.10    2.50
   3   2  -4    3.50    3.10
  -3   2   4   17.30    6.80
  -3   2   4    1.00    5.60
  -3   2   4    7.20    2.80
   2  -2  -4  136.09   15.90
   2  -2  -4  200.68   15.50
  -2  -2   4  207.88   13.60
  -2  -2   4  199.58   11.60
   2   2  -4  199.38   11.80
  -2   2   4  139.39   15.60
   2   2  -4  195.38   11.90
   1  -2  -4  281.67   20.10
  -1  -2   4  317.07   18.90
  -1  -2   4  313.47   17.30
   1  -2  -4  261.87   20.30
  -1  -2   4  301.47   17.10
  -1   2   4  303.17   19.70
   1   2  -4  301.97   17.40
   1   2  -4  320.17   17.60
  -1   2   4  298.97   20.70
   0  -2  -4 1709.43   88.99
   0  -2   4 1855.81   90.39
   0  -2  -4 1674.13   88.99
   0  -2   4 1805.62   87.99
   0  -2  -4 1736.23   87.49
   0  -2   4 1754.92   87.69
   0   2   4 1703.83   88.59
   0   2  -4 1794.22   91.69
   0   2  -4 1783.82   88.19
   0   2   4 1830.32   89.29
   0   2   4 1637.34   87.79
   0   2  -4 1730.23   87.89
   1  -2   4 1046.60   62.39
   1  -2   4 1200.18   57.79
  -1  -2  -4 1085.29   59.79
  -1  -2  -4 1138.09   57.89
  -1  -2  -4 1134.59   58.89
  -1   2  -4 1128.89   58.59
   1   2   4 1150.68   57.79
  -1   2  -4 1068.89   58.59
  -1   2  -4  946.51   62.99
   1   2   4 1145.69   57.49
   1   2   4 1196.58   58.39
  -2  -2  -4 1351.86   73.69
  -2  -2  -4 1360.36   71.09
  -2  -2  -4 1363.56   70.49
   2  -2   4 1360.76   72.79
   2  -2   4 1417.76   71.69
   2   2   4 1384.76   71.49
   2   2   4 1376.66   70.69
   2   2   4 1449.95   70.59
  -3  -2  -4    1.50    4.30
  -3  -2  -4   16.10   10.10
  -3  -2  -4    4.90    3.80
   3  -2   4    7.50    7.00
   3  -2   4   -2.00   11.40
  -3  -2  -4   14.70    6.60
  -3   2  -4   -1.70    8.30
   3   2   4    6.20    4.10
  -3   2  -4    2.10   14.00
  -3   2  -4    1.60    8.00
   3   2   4    7.90    4.70
   3   2   4    7.20    6.10
  -4  -2  -4  210.58   22.20
  -4  -2  -4  159.58   16.50
   4  -2   4  172.58   18.10
   4  -2   4  184.58   23.40
  -4  -2  -4  183.28   13.30
   4  -2   4  188.68   12.80
  -4  -2  -4  172.08   14.30
   4   2   4  172.58   17.30
   4   2   4  188.58   12.80
  -4   2  -4  197.28   18.10
   4   2   4  189.98   14.00
  -4   2  -4  136.29   21.10
  -4   2  -4  215.78   29.60
   5  -2   4  379.06   20.70
   5  -2   4  399.36   39.40
  -5  -2  -4  382.96   22.60
  -5  -2  -4  419.86   23.80
  -5   2  -4  335.07   25.80
   5   2   4  318.07   21.30
  -5   2  -4  403.06   24.90
  -5   2  -4  378.46   38.80
   6  -2   4   16.20    3.70
  -6  -2  -4   20.50   16.50
   6  -2   4    0.00   14.60
  -6  -2  -4   13.60    6.70
  -6  -2  -4   16.30    5.90
  -6   2  -4   11.40    6.30
  -6   2  -4   33.20   20.40
  -6   2  -4    5.20    8.20
  -7  -2  -4   23.70    6.80
  -7  -2  -4   26.30    7.80
  -7  -2  -4    3.90   17.40
  -7   2  -4   26.40   10.20
  -7   2  -4   21.40   20.60
   7   2   4   15.80    5.50
  -7   2  -4   10.20    6.10
  -8  -2  -4    1.80   19.50
  -8  -2  -4    0.20    7.00
  -8  -2  -4    9.60    6.80
   8  -2   4    1.10    4.10
  -8   2  -4    2.10    5.70
  -8   2  -4   11.70    9.90
   8   2   4    3.20    5.10
  -8   2  -4   17.20   20.70
  -9  -2  -4   -5.00   24.00
  -9  -2  -4    3.50    8.60
  -9  -2  -4    0.40    7.50
  -9   2  -4    3.10   11.30
   9   2   4   -1.30    6.20
  -9   2  -4    1.20    7.00
 -10  -2  -4   61.29   28.50
 -10  -2  -4   77.69   12.70
 -10  -2  -4   69.09   11.90
 -10   2  -4   64.49   15.10
 -10   2  -4   59.89   29.60
 -10   2  -4   88.29   10.10
  10   2   4   87.39   10.80
 -11  -2  -4   -4.70   27.40
 -11  -2  -4    6.00    9.80
 -11   2  -4   14.00   13.90
 -11   2  -4   10.40    7.20
 -11   2  -4   20.50   32.30
 -12  -2  -4   27.10   37.90
 -12  -2  -4   34.90   18.60
 -12   2  -4   37.40   17.40
 -13  -3   4    6.90   20.20
 -13  -3   4   26.20   11.50
 -13   3   4   20.40    7.80
 -13   3   4   12.70   18.70
 -13   3   4   16.50    8.30
 -12  -3   4   34.10   10.10
 -12  -3   4   34.90   18.90
 -12   3   4   32.70    8.20
 -12   3   4   42.30   17.00
 -12   3   4   20.60    5.20
 -11  -3   4  176.78   15.40
 -11  -3   4  181.98   17.20
 -11  -3   4  195.98   25.40
 -11   3   4  190.68   23.40
  11   3  -4  162.28   16.70
 -11   3   4  165.98   11.50
 -11   3   4  173.48   15.00
 -10  -3   4   62.59    8.10
 -10  -3   4   64.69    9.70
 -10  -3   4   65.49   17.50
 -10   3   4   71.49    8.60
  10   3  -4   72.79   15.90
 -10   3   4   64.39   15.10
 -10   3   4   71.99    6.60
  -9  -3   4  257.67   17.10
  -9  -3   4  255.57   26.80
  -9  -3   4  257.17   18.30
   9   3  -4  265.97   18.00
  -9   3   4  243.38   14.20
  -9   3   4  254.87   17.20
  -9   3   4  236.48   24.40
  -8  -3   4  486.55   28.40
  -8  -3   4  533.75   35.30
  -8  -3   4  473.55   27.60
  -8   3   4  501.15   28.00
  -8   3   4  483.65   25.40
  -7  -3   4    7.00    3.90
  -7  -3   4   10.00    5.10
  -7  -3   4    3.30    9.60
  -7   3   4    1.60    5.40
   7   3  -4    6.50    3.80
  -7   3   4    8.80    2.60
  -7   3   4   11.20   17.10
  -7   3   4    4.70    8.10
  -6  -3   4 1380.66   69.39
  -6  -3   4 1376.76   69.69
  -6  -3   4 1353.46   73.39
  -6   3   4 1394.56   67.99
   6   3  -4 1377.46   69.59
  -6   3   4 1396.26   71.99
  -6   3   4 1293.27   76.59
   5  -3  -4  987.70   49.10
  -5  -3   4  988.40   52.89
  -5  -3   4  978.90   49.90
   5  -3  -4  941.11   47.90
   5   3  -4  922.21   49.70
   5   3  -4  969.30   49.99
   5   3  -4  973.40   53.89
  -5   3   4  970.10   51.39
  -5   3   4  991.50   49.40
   4  -3  -4  340.47   18.20
  -4  -3   4  325.87   21.10
  -4  -3   4  319.67   18.20
   4  -3  -4  326.57   17.20
  -4  -3   4  318.77   18.00
  -4   3   4  310.57   19.30
  -4   3   4  254.77   23.40
  -4   3   4  288.37   21.30
   4   3  -4  314.97   18.00
   4   3  -4  323.27   18.40
  -3  -3   4 2222.08  106.89
  -3  -3   4 2196.78  106.69
   3  -3  -4 2090.99  106.69
   3  -3  -4 2256.47  107.19
  -3  -3   4 2220.78  108.49
   3  -3  -4 2141.29  108.59
  -3   3   4 2123.19  106.89
   3   3  -4 2154.58  109.49
   3   3  -4 2197.68  106.99
  -3   3   4 1874.91  108.79
  -2  -3   4 1320.97   65.69
   2  -3  -4 1049.89   63.89
  -2  -3   4 1354.66   63.89
   2  -3  -4 1325.87   64.69
   2   3  -4 1322.17   66.89
  -2   3   4 1183.28   65.49
  -2   3   4 1317.07   62.69
  -2   3   4 1270.17   65.89
   2   3  -4 1265.27   63.79
   2   3  -4 1287.37   64.09
  -1  -3   4  371.96   19.70
   1  -3  -4  363.76   19.80
  -1  -3   4  352.16   22.30
   1  -3  -4  376.86   22.40
  -1  -3   4  370.26   19.80
   1   3  -4  338.47   19.90
  -1   3   4  368.46   21.50
  -1   3   4  352.36   21.00
  -1   3   4  349.77   18.60
   1   3  -4  343.57   19.60
   1   3  -4  353.06   24.30
   0  -3   4 1659.33   90.39
   0  -3  -4 1806.02   90.59
   0  -3   4 1828.72   93.49
   0  -3  -4 1782.72   91.49
   0  -3  -4 1815.12   91.19
   0  -3   4 1788.02   89.99
   0   3  -4 1766.22   90.49
   0   3   4 1826.62   91.29
   0   3   4 1847.92   89.89
   0   3   4 1785.22   90.99
   0   3  -4 2005.30   95.69
   0   3  -4 1824.72   90.29
   1  -3   4  285.37   18.00
   1  -3   4  294.37   16.70
   1  -3   4  270.57   23.90
  -1  -3  -4  292.57   18.30
  -1  -3  -4  291.87   19.60
  -1  -3  -4  298.97   17.90
  -1   3  -4  257.97   26.20
  -1   3  -4  296.87   17.80
   1   3   4  285.67   17.70
  -1   3  -4  299.07   18.00
   1   3   4  310.97   17.70
   1   3   4  313.57   18.00
   2  -3   4  688.73   36.40
  -2  -3  -4  649.04   36.30
  -2  -3  -4  703.23   39.60
   2  -3   4  696.03   44.00
  -2  -3  -4  635.74   35.70
   2   3   4  665.23   35.70
  -2   3  -4  670.43   36.90
   2   3   4  668.13   36.80
   2   3   4  658.53   35.90
  -2   3  -4  661.93   37.20
  -3  -3  -4  839.52   44.60
  -3  -3  -4  864.01   49.99
   3  -3   4  754.52   45.70
   3  -3   4  854.11   43.30
  -3  -3  -4  833.52   43.80
   3   3   4  842.32   45.20
  -3   3  -4  742.03   46.10
  -3   3  -4  957.20   58.59
   4  -3   4    0.40   13.50
  -4  -3  -4   13.50   12.80
  -4  -3  -4    5.20    4.40
  -4  -3  -4    2.50    5.20
   4  -3   4    1.20    4.30
   4   3   4    0.90    3.70
   4   3   4    7.10    6.90
  -4   3  -4  -12.10    8.40
   4   3   4    5.10    4.30
  -4   3  -4   -9.90   15.40
  -4   3  -4   10.90    9.10
   5  -3   4  646.94   52.39
  -5  -3  -4  747.93   42.70
   5  -3   4  755.12   38.90
  -5  -3  -4  766.52   51.59
  -5  -3  -4  754.02   41.90
  -5   3  -4  735.03   58.89
  -5   3  -4  802.42   44.00
  -5   3  -4  847.92   47.30
   5   3   4  728.93   40.60
  -6  -3  -4  526.95   32.90
   6  -3   4  509.15   45.40
  -6  -3  -4  591.64   46.10
  -6  -3  -4  559.34   32.00
   6   3   4  533.65   31.40
  -6   3  -4  691.93   39.70
  -6   3  -4  543.85   32.40
  -6   3  -4  544.25   51.59
  -7  -3  -4   14.50    6.10
   7  -3   4    9.70   16.20
  -7  -3  -4   24.50    8.20
  -7  -3  -4   23.50   18.50
  -7   3  -4   13.70   21.80
   7   3   4    3.80    5.00
  -7   3  -4   24.60    6.40
  -8  -3  -4  456.65   29.20
  -8  -3  -4  533.85   48.10
  -8  -3  -4  437.46   28.00
  -8   3  -4  437.06   25.70
  -8   3  -4  395.26   49.99
   8   3   4  408.16   28.50
  -9  -3  -4  260.57   36.80
  -9  -3  -4  227.88   25.30
  -9  -3  -4  254.17   20.20
   9   3   4  217.88   18.30
  -9   3  -4  225.38   16.60
  -9   3  -4  226.68   39.00
 -10  -3  -4   33.80   10.70
 -10  -3  -4   42.30   27.30
 -10  -3  -4   30.30   10.00
  10   3   4   31.40    8.90
 -10   3  -4   36.00    7.20
 -10   3  -4   44.10   31.30
 -11  -3  -4  180.38   21.40
 -11  -3  -4  154.78   36.10
 -11   3  -4  166.88   41.50
 -11   3  -4  285.07   31.30
 -11   3  -4  169.18   15.40
 -12  -3  -4   40.90   15.10
 -12  -3  -4   41.10   35.10
 -12   3  -4   43.40   13.40
 -12   3  -4   44.50   20.40
 -12   3  -4   74.89   44.20
 -13  -4   4   58.29   26.60
 -13  -4   4   35.00   19.50
 -13   4   4   46.10   21.30
 -12  -4   4  249.38   34.90
 -12  -4   4  224.38   21.60
 -12   4   4  263.97   32.70
 -11  -4   4    3.30    6.30
 -11  -4   4   14.50    8.50
 -11  -4   4   11.00   16.90
  11   4  -4    2.50    9.80
 -11   4   4  -11.10   13.60
 -10  -4   4  154.88   16.10
 -10  -4   4  156.18   14.20
 -10   4   4  169.58   20.90
  10   4  -4  145.69   15.20
  -9  -4   4   26.20    6.10
  -9  -4   4   24.00   14.30
  -9  -4   4   19.80    7.50
  -9   4   4   30.10    3.80
  -9   4   4   23.20   12.20
  -8  -4   4  183.88   15.30
  -8  -4   4  195.38   23.30
   8   4  -4  176.98   14.20
  -7  -4   4  162.48   20.60
  -7  -4   4  163.38   12.40
  -7  -4   4  155.08   13.30
  -7   4   4  156.78    8.90
   7   4  -4  155.78   12.40
  -7   4   4  133.29   23.90
  -7   4   4  134.69   18.00
  -6  -4   4   47.10   11.60
  -6  -4   4   35.90    5.50
  -6  -4   4   57.99    7.10
   6   4  -4   41.90    5.90
  -6   4   4   51.39    8.80
  -6   4   4   35.50   15.50
  -6   4   4   55.69    5.50
  -6   4   4   75.29   11.00
  -5  -4   4  537.25   32.50
   5  -4  -4  528.25   30.60
  -5  -4   4  513.55   28.50
  -5  -4   4  499.35   28.10
   5   4  -4  500.05   28.70
  -5   4   4  478.65   35.20
  -5   4   4  518.45   29.90
  -5   4   4  556.24   30.00
  -5   4   4  520.55   31.10
   4  -4  -4 2294.07  120.79
   4  -4  -4 2481.25  117.89
  -4  -4   4 2386.56  119.09
  -4  -4   4 2377.16  119.29
   4  -4  -4 2447.76  118.79
  -4  -4   4 2503.15  121.89
  -4   4   4 2291.97  121.09
  -4   4   4 2347.97  119.89
   4   4  -4 2399.56  119.49
  -4   4   4 2457.25  121.19
   4   4  -4 2335.87  119.19
   4   4  -4 2425.56  123.09
   3  -4  -4  349.77   23.80
  -3  -4   4  377.96   23.50
  -3  -4   4  357.16   20.30
  -3  -4   4  359.06   20.10
   3  -4  -4  275.97   23.90
   3  -4  -4  366.46   19.60
  -3   4   4  367.96   20.50
   3   4  -4  376.36   20.80
   3   4  -4  373.26   25.50
  -3   4   4  374.66   21.20
  -3   4   4  377.76   22.60
   3   4  -4  341.97   20.10
  -2  -4   4 1083.19   57.89
   2  -4  -4 1130.79   55.49
  -2  -4   4 1113.89   55.39
  -2  -4   4 1116.89   55.59
   2   4  -4 1067.79   55.69
  -2   4   4 1077.49   56.39
   2   4  -4 1074.79   55.39
  -2   4   4 1112.19   56.19
  -2   4   4 1048.30   54.69
   1  -4  -4 2822.72  148.29
  -1  -4   4 3148.68  147.49
  -1  -4   4 3061.09  150.38
  -1  -4   4 3134.49  147.69
   1  -4  -4 2721.13  148.79
   1   4  -4 2993.10  147.49
  -1   4   4 2942.41  148.19
  -1   4   4 2955.20  146.89
   1   4  -4 3062.09  147.79
   1   4  -4 3048.99  151.68
  -1   4   4 2954.10  148.19
   0  -4   4  233.48   14.20
   0  -4  -4  248.98   15.80
   0  -4  -4  234.78   15.60
   0  -4  -4  242.28   17.00
   0  -4   4  248.08   20.00
   0   4  -4  260.47   25.00
   0   4   4  248.28   14.80
   0   4  -4  248.48   15.10
   0   4   4  257.67   15.60
   0   4   4  253.17   15.50
   0   4  -4  244.68   14.60
   1  -4   4  471.25   27.80
   1  -4   4  489.25   32.80
  -1  -4  -4  452.05   26.30
   1  -4   4  496.15   26.20
  -1  -4  -4  459.95   26.60
  -1  -4  -4  460.85   28.40
   1   4   4  450.45   26.20
  -1   4  -4  473.35   25.60
  -1   4  -4  459.65   25.80
   1   4   4  467.35   26.20
  -1   4  -4  514.55   36.80
   1   4   4  485.15   26.30
  -2  -4  -4   39.20    6.30
   2  -4   4   53.19   15.30
   2  -4   4   56.89    8.40
  -2  -4  -4   57.59    7.30
  -2  -4  -4   54.39   10.70
   2  -4   4   45.50    5.40
   2   4   4   65.99    9.30
  -2   4  -4   50.99    6.60
   2   4   4   61.59    7.80
   2   4   4   35.70    5.20
  -2   4  -4   11.60   12.70
  -2   4  -4   48.00    6.30
  -3  -4  -4   57.99   13.00
   3  -4   4   77.09    7.40
  -3  -4  -4   81.09    8.60
  -3  -4  -4   88.89   10.40
   3  -4   4   64.79   16.90
   3  -4   4   89.49   11.30
  -3   4  -4   82.79   14.40
   3   4   4   64.59    8.70
  -3   4  -4   56.09    9.20
   3   4   4   66.49    8.50
   3   4   4   73.99    9.80
  -4  -4  -4  457.25   34.00
   4  -4   4  482.05   26.30
  -4  -4  -4  426.36   26.40
   4  -4   4  574.84   66.29
  -4  -4  -4  439.96   25.30
   4   4   4  416.86   25.30
  -4   4  -4  382.86   32.60
   4   4   4  437.66   25.80
  -4   4  -4  410.96   26.70
  -5  -4  -4   17.30   14.70
   5  -4   4    6.70   17.70
  -5  -4  -4   23.70    7.30
  -5  -4  -4   24.00    5.70
  -5   4  -4    4.40   22.20
  -5   4  -4   16.30    9.90
  -5   4  -4   37.50    9.40
   6  -4   4  275.37   36.40
  -6  -4  -4  287.87   33.90
  -6  -4  -4  275.77   19.10
  -6  -4  -4  296.47   20.90
  -6   4  -4  262.97   20.40
  -6   4  -4  235.48   23.70
   6   4   4  272.17   18.90
  -6   4  -4  305.77   40.80
   7  -4   4  919.91   66.79
  -7  -4  -4  924.71   50.09
  -7  -4  -4  999.20   65.39
  -7  -4  -4  982.90   51.59
   7   4   4  932.01   49.80
  -7   4  -4  937.31   48.80
  -7   4  -4  761.92   53.59
  -7   4  -4  885.41   72.29
  -8  -4  -4   64.89   22.10
  -8  -4  -4   51.99   10.80
  -8  -4  -4   46.20   10.30
   8  -4   4   20.90   22.70
  -8   4  -4   76.19   18.60
   8   4   4   66.99    9.50
  -8   4  -4   56.99    7.30
  -8   4  -4   53.79   27.30
  -9  -4  -4  349.27   45.80
  -9  -4  -4  280.67   22.90
  -9   4  -4  247.88   42.80
  -9   4  -4  288.07   18.70
  -9   4  -4  373.06   31.30
 -10  -4  -4  132.19   33.30
 -10  -4  -4  108.99   14.80
 -10   4  -4  103.59   19.00
 -10   4  -4  136.69   37.10
 -10   4  -4   95.19   10.80
 -11  -4  -4   -9.50   30.40
 -11  -4  -4    7.90   11.60
 -11   4  -4    7.80    5.80
 -11   4  -4   -1.20   32.80
 -11   4  -4    4.60   15.10
 -12  -4  -4   32.10   13.90
 -12  -4  -4   -0.90   34.00
 -12   4  -4   44.60   14.70
 -12   4  -4   10.00   38.20
 -12   4  -4   23.20   10.50
 -13  -5   4    5.10   12.00
 -13  -5   4  -37.00   20.70
 -13   5   4   19.20   19.60
 -12  -5   4    1.00   19.30
 -12  -5   4   -2.70    9.60
 -12   5   4   10.20   17.10
 -11  -5   4   26.90    9.80
 -11  -5   4   28.40   18.00
 -11   5   4   36.30   16.70
 -10  -5   4   18.40   15.40
 -10  -5   4   13.80    6.30
 -10  -5   4   -2.20   15.10
 -10   5   4   44.20   14.40
  10   5  -4   40.00    8.20
  -9  -5   4   18.90    7.80
  -9  -5   4    7.90   15.10
  -9  -5   4   16.60    5.90
  -9   5   4   27.80   12.70
   9   5  -4   22.10    7.30
  -8  -5   4  194.48   22.90
  -8  -5   4  168.68   15.30
  -8  -5   4  173.18   14.20
   8   5  -4  165.38   14.30
  -8   5   4  173.18   20.80
  -7  -5   4  104.29   11.00
  -7  -5   4   71.39   15.10
  -7  -5   4   96.29   11.80
  -7   5   4  115.59   22.50
   7   5  -4  104.29   12.20
  -7   5   4  105.19   14.70
  -6  -5   4    1.40    4.00
  -6  -5   4  -10.90    9.10
  -6  -5   4    3.00    5.10
   6  -5  -4    9.80    8.40
  -6   5   4    7.30    9.30
  -6   5   4    6.20    3.20
   6   5  -4    1.20    4.10
  -6   5   4    7.10    4.30
  -5  -5   4  334.87   24.50
  -5  -5   4  293.67   18.90
  -5  -5   4  315.67   19.70
   5  -5  -4  325.47   23.80
  -5   5   4  305.67   23.40
  -5   5   4  323.47   24.70
  -5   5   4  344.57   24.60
  -5   5   4  321.47   17.90
  -4  -5   4  227.78   14.00
   4  -5  -4  199.28   20.30
  -4  -5   4  211.88   20.90
   4  -5  -4  223.88   12.10
  -4  -5   4  201.68   14.30
   4   5  -4  210.48   14.10
  -4   5   4  230.58   13.60
   4   5  -4  205.88   14.90
  -4   5   4  210.78   17.10
  -4   5   4  212.78   16.30
   3  -5  -4   77.49   13.20
  -3  -5   4   90.29   11.70
  -3  -5   4   81.99    7.90
  -3  -5   4   77.79    8.30
   3  -5  -4   83.49    6.80
   3  -5  -4   68.89   12.10
  -3   5   4   82.69    9.10
   3   5  -4  126.19   12.60
   3   5  -4   69.19   20.50
   3   5  -4   80.29    7.90
  -3   5   4   84.89    7.80
  -3   5   4   73.39   13.10
  -2  -5   4   79.79   10.80
   2  -5  -4   63.29   11.80
   2  -5  -4   77.39    7.30
   2  -5  -4   83.09   10.60
  -2  -5   4   74.29    7.80
  -2  -5   4   72.39    7.20
   2   5  -4   84.79    8.70
  -2   5   4   68.79    7.60
  -2   5   4   73.59    8.40
  -2   5   4   92.79    8.60
   2   5  -4   74.29    7.40
   2   5  -4   91.09   13.10
  -1  -5   4 2120.99  102.39
   1  -5  -4 1979.10  103.39
   1  -5  -4 2032.30  102.59
   1  -5  -4 1948.01  104.49
  -1  -5   4 2123.69  106.19
  -1  -5   4 1951.80  105.09
  -1   5   4 2058.29  102.59
  -1   5   4 2047.80  102.19
   1   5  -4 2125.19  102.69
   1   5  -4 2159.78  107.29
   1   5  -4 2048.90  102.19
  -1   5   4 2018.30  102.79
   0  -5   4   12.50    7.70
   0  -5  -4   18.20    4.60
   0  -5  -4    0.60    3.80
   0  -5   4   16.10    3.50
   0  -5  -4   31.10    7.80
   0   5  -4   13.00    4.10
   0   5  -4   13.80    3.70
   0   5  -4    2.80   10.10
   0   5   4    8.00    4.70
   0   5   4   12.30    4.60
   0   5   4   14.40    3.80
  -1  -5  -4  273.37   20.60
   1  -5   4  272.17   24.70
  -1  -5  -4  266.87   17.40
   1  -5   4  268.57   15.30
   1  -5   4  278.97   16.60
  -1  -5  -4  266.27   18.60
   1   5   4  267.37   17.00
   1   5   4  266.17   17.50
  -1   5  -4  267.77   16.40
  -1   5  -4  260.87   16.10
   1   5   4  277.57   17.20
  -1   5  -4  278.87   26.90
  -2  -5  -4    5.70    9.30
   2  -5   4   -4.50   12.50
   2  -5   4    1.50    4.50
  -2  -5  -4    4.10    4.80
  -2  -5  -4    2.20    4.20
   2   5   4    4.50    4.60
  -2   5  -4    0.00    3.90
   2   5   4   -2.10    3.50
  -2   5  -4   -0.90    3.80
  -3  -5  -4  527.35   30.60
  -3  -5  -4  548.05   37.10
   3   5   4  559.94   31.00
  -3   5  -4  576.84   30.10
   3   5   4  572.94   32.60
  -3   5  -4  501.65   32.90
  -4  -5  -4  145.39   12.70
   4  -5   4  111.09   14.70
   4  -5   4  178.38   27.40
  -4  -5  -4  154.48   14.50
  -4   5  -4  143.59   16.70
  -4   5  -4  175.18   12.50
   4   5   4  155.58   13.20
   4   5   4  138.09   12.90
  -5  -5  -4  989.20   54.99
  -5  -5  -4  988.30   53.79
   5  -5   4 1002.30   51.09
  -5  -5  -4 1004.50   64.09
   5   5   4  986.50   53.89
  -5   5  -4 1175.48   60.09
  -5   5  -4  992.00   52.99
  -6  -5  -4    9.90    8.10
  -6  -5  -4   13.70    6.60
   6  -5   4   18.50   18.90
  -6  -5  -4   11.30   17.80
  -6   5  -4   36.20   26.40
   6   5   4   11.40    6.40
  -6   5  -4    3.30    8.50
  -6   5  -4   14.50    6.80
  -7  -5  -4   36.60   21.70
   7  -5   4    7.20   20.10
  -7  -5  -4   23.60    9.30
  -7  -5  -4   19.70    6.90
  -7   5  -4   17.70    6.70
  -7   5  -4   27.40   27.10
  -7   5  -4   33.70    8.40
   7   5   4   10.30    8.20
  -8  -5  -4  132.59   17.90
  -8  -5  -4  135.89   48.00
  -8  -5  -4  144.59   15.70
   8  -5   4  123.89   29.60
  -8   5  -4  148.49   11.60
   8   5   4  147.39   15.40
  -8   5  -4  141.09   15.00
  -8   5  -4  155.78   42.00
  -9  -5  -4   65.89   14.80
  -9  -5  -4   65.09   11.80
  -9  -5  -4   88.39   30.30
   9   5   4   80.49   11.60
  -9   5  -4   69.89    8.50
  -9   5  -4   64.89   32.20
  -9   5  -4   72.69   10.20
 -10  -5  -4   27.90   29.50
 -10  -5  -4   90.29   15.00
 -10   5  -4   80.49   35.30
 -10   5  -4   76.79   10.00
 -10   5  -4   81.69    8.70
 -11  -5  -4   26.60   32.50
 -11  -5  -4   14.80   12.10
 -11   5  -4   22.10   36.30
 -12  -6   4   -2.50   10.20
 -12  -6   4   21.50   22.60
 -12   6   4  -10.00   17.20
 -11  -6   4   26.10   10.40
 -11  -6   4   28.40   20.70
 -11   6   4   31.40   16.90
 -10  -6   4   31.20   13.30
 -10  -6   4   21.30   17.70
 -10  -6   4    7.80   10.50
 -10   6   4   35.10   15.80
  10   6  -4   12.70    7.70
  -9  -6   4   40.00    9.40
  -9  -6   4   46.50    8.80
  -9  -6   4   25.20   16.00
  -9   6   4   20.40   13.70
   9   6  -4   32.80    7.70
  -8  -6   4   84.89   18.20
  -8  -6   4   89.99   11.10
  -8  -6   4   64.09    8.70
   8   6  -4   85.29   10.60
  -8   6   4   85.09   15.50
  -7  -6   4  808.72   43.30
  -7  -6   4  778.82   42.50
   7  -6  -4  773.72   47.60
  -7  -6   4  790.12   49.50
  -7   6   4  812.52   49.00
   7   6  -4  737.83   42.60
  -6  -6   4  834.72   44.00
   6  -6  -4  773.82   48.10
  -6  -6   4  793.52   43.30
  -6  -6   4  833.42   49.10
  -6   6   4  856.11   49.50
  -6   6   4  808.62   49.20
   6   6  -4  779.62   43.40
  -6   6   4  777.82   40.40
  -6   6   4  816.52   44.10
  -5  -6   4 1301.27   67.59
  -5  -6   4 1349.07   68.09
  -5  -6   4 1352.46   72.29
   5  -6  -4 1382.46   73.69
  -5   6   4 1317.87   65.79
  -5   6   4 1354.96   74.19
  -5   6   4 1398.66   70.29
  -5   6   4 1099.59   69.49
   5   6  -4 1308.07   68.29
   5   6  -4 1320.67   67.79
  -4  -6   4  485.15   33.70
   4  -6  -4  540.15   27.30
   4  -6  -4  462.65   36.50
  -4  -6   4  532.75   33.30
  -4  -6   4  531.85   29.70
  -4   6   4  547.55   30.70
  -4   6   4  550.04   28.10
  -4   6   4  527.75   30.80
   4   6  -4  553.34   29.50
  -3  -6   4   45.60    6.40
   3  -6  -4   38.80   14.60
   3  -6  -4   44.00    5.70
  -3  -6   4   45.90    5.80
  -3  -6   4   41.50    9.30
   3   6  -4   28.40    4.70
  -3   6   4   46.30    5.20
   3   6  -4   39.90    6.40
  -3   6   4   39.60    6.80
  -3   6   4   42.70    6.50
  -2  -6   4  813.02   42.20
  -2  -6   4  740.83   50.59
   2  -6  -4  674.03   47.50
  -2  -6   4  832.02   42.00
   2  -6  -4  845.02   42.80
  -2   6   4  787.62   42.60
   2   6  -4  803.02   42.10
  -2   6   4  849.72   42.70
   2   6  -4  824.42   42.70
  -2   6   4  816.52   42.30
  -1  -6   4  451.15   24.30
   1  -6  -4  438.96   24.70
   1  -6  -4  452.45   30.20
  -1  -6   4  439.96   24.70
  -1  -6   4  434.66   30.10
   1   6  -4  425.06   25.00
  -1   6   4  458.15   25.30
  -1   6   4  450.35   24.90
   1   6  -4  443.76   24.50
  -1   6   4  427.46   25.20
   0  -6  -4   15.50    4.60
   0  -6  -4    4.80    5.20
   0  -6  -4   20.80    8.90
   0  -6   4   13.30    9.70
   0   6   4   13.90    5.80
   0   6   4   15.20    4.90
   0   6  -4   23.70    5.10
   0   6   4   14.30    4.50
   0   6  -4   12.10    3.80
  -1  -6  -4  344.47   25.20
   1  -6   4  357.76   20.20
  -1  -6  -4  336.17   20.90
  -1  -6  -4  323.37   21.00
   1  -6   4  388.46   40.90
   1   6   4  321.17   23.20
  -1   6  -4  336.17   20.60
  -1   6  -4  342.57   20.00
   1   6   4  331.57   20.70
   1   6   4  357.86   20.80
  -2  -6  -4 1619.74   86.69
  -2  -6  -4 1627.24   82.89
   2  -6   4 1603.24   82.39
   2  -6   4 1638.14   93.39
  -2   6  -4 1577.54   81.69
   2   6   4 1616.94   82.89
  -2   6  -4 1654.33   81.99
   2   6   4 1658.43   83.99
   3  -6   4   91.29   11.00
   3  -6   4  106.09   22.70
  -3  -6  -4   97.29   10.90
  -3  -6  -4   90.79   10.80
  -3  -6  -4   92.39   16.00
   3   6   4  112.49   11.30
  -3   6  -4  106.09   10.70
  -3   6  -4  115.89    9.60
   3   6   4   86.39   10.80
   4  -6   4   16.80   10.80
  -4  -6  -4   32.20    7.90
  -4  -6  -4   34.50   15.40
   4  -6   4   38.60   18.80
  -4  -6  -4   34.30    8.10
   4   6   4   24.80    7.00
  -4   6  -4   18.90    7.60
  -4   6  -4   31.60    5.50
  -5  -6  -4    2.10    7.40
  -5  -6  -4   16.00   17.40
  -5  -6  -4   -4.10    6.70
   5  -6   4   17.90   20.60
   5   6   4    3.30    6.20
  -5   6  -4    3.00    4.70
  -5   6  -4    5.30    9.80
  -6  -6  -4  223.98   19.30
   6  -6   4  303.47   42.10
  -6  -6  -4  298.57   36.80
  -6  -6  -4  237.78   20.90
  -6   6  -4  311.47   43.90
   6   6   4  245.68   19.00
  -6   6  -4  229.58   22.90
  -6   6  -4  253.97   15.90
  -7  -6  -4  146.79   18.00
   7  -6   4  139.49   29.80
  -7  -6  -4  134.49   15.40
  -7  -6  -4  135.09   28.30
  -7   6  -4  154.28   38.20
  -7   6  -4  153.48   11.50
  -7   6  -4  158.58   14.30
   7   6   4  147.29   15.90
   8  -6   4   16.10   23.20
  -8  -6  -4    3.00    7.60
  -8  -6  -4   -3.10    9.10
  -8  -6  -4    0.60   23.20
  -8   6  -4   -2.50    4.30
  -8   6  -4  -26.30   29.20
   8   6   4    1.80    6.90
  -9  -6  -4  157.78   35.10
   9  -6   4   98.99   30.80
  -9  -6  -4  135.99   17.70
  -9   6  -4  128.59   38.60
   9   6   4  144.99   23.50
 -10  -6  -4  630.24   65.09
 -10  -6  -4  542.85   39.40
 -10   6  -4  555.24   74.69
 -11  -6  -4   20.90   13.60
 -11  -6  -4   32.00   39.80
 -11   6  -4  -13.70   59.89
 -12  -7   4   30.20   24.40
 -12  -7   4   56.79   14.10
 -12   7   4   29.00   19.90
 -11  -7   4   63.69   13.50
 -11  -7   4   53.89   22.70
 -10  -7   4   12.10   18.30
 -10  -7   4    9.90    9.90
 -10   7   4   24.30   15.40
  10   7  -4    5.90    7.90
  -9  -7   4  358.36   35.90
  -9  -7   4  413.06   27.70
   9   7  -4  362.36   26.30
  -9   7   4  439.46   35.40
  -8  -7   4  215.98   18.90
  -8  -7   4  201.48   19.60
  -8   7   4  223.48   26.70
   8   7  -4  230.78   17.90
  -7  -7   4  368.96   24.80
  -7  -7   4  375.46   32.20
  -7  -7   4  357.36   23.70
   7   7  -4  385.56   24.10
   6  -7  -4  496.05   34.80
  -6  -7   4  457.45   32.40
  -6  -7   4  452.45   27.20
  -6  -7   4  416.06   26.10
  -6   7   4  462.45   32.80
  -6   7   4  349.47   29.30
   6   7  -4  442.66   26.60
  -6   7   4  434.86   22.70
  -6   7   4  433.66   35.30
   5  -7  -4 1152.78   71.09
  -5  -7   4 1170.88   68.09
  -5  -7   4 1228.38   63.09
  -5  -7   4 1235.18   63.49
  -5   7   4 1198.98   64.59
   5   7  -4 1220.28   63.19
  -5   7   4 1213.28   60.79
  -5   7   4 1223.58   65.29
   5   7  -4 1246.58   63.99
   4  -7  -4   59.09    7.30
  -4  -7   4   70.89   11.40
  -4  -7   4   76.79    8.80
   4  -7  -4   41.50   15.00
  -4  -7   4   69.19   12.90
   4   7  -4   36.90    7.30
  -4   7   4   68.49    8.50
   4   7  -4   65.79    8.00
  -4   7   4   58.19    6.70
  -4   7   4   59.79   11.00
  -3  -7   4  436.96   28.40
   3  -7  -4  333.37   35.40
   3  -7  -4  402.96   21.80
  -3  -7   4  377.16   23.40
  -3   7   4  410.66   23.60
   3   7  -4  384.86   23.90
   3   7  -4  397.46   23.20
  -3   7   4  386.56   22.10
  -3   7   4  401.26   24.20
  -2  -7   4  316.27   19.30
   2  -7  -4  326.47   18.60
   2  -7  -4  238.08   28.40
  -2  -7   4  319.07   25.60
   2   7  -4  311.27   20.00
  -2   7   4  314.07   19.50
  -2   7   4  317.27   20.40
  -2   7   4  316.57   18.80
   2   7  -4  315.97   19.10
  -1  -7   4 3456.65  173.48
   1  -7  -4 3100.49  172.68
  -1  -7   4 3452.75  168.08
   1  -7  -4 3452.35  167.98
   1   7  -4 3417.66  168.38
  -1   7   4 3482.25  168.18
  -1   7   4 3405.06  168.48
  -1   7   4 3323.37  168.48
   0  -7   4  903.31   53.89
   0  -7  -4  738.33   46.60
   0  -7  -4  878.51   52.09
   0  -7   4  938.31   46.60
   0   7   4  900.61   47.20
   0   7   4  967.90   49.00
   0   7  -4  887.21   46.80
   0   7   4  876.51   49.10
   0   7  -4  911.71   46.40
   1  -7   4    0.60   12.30
  -1  -7  -4    3.40   10.30
  -1  -7  -4    2.30    4.80
   1   7   4    2.20    4.30
   1   7   4    8.00    5.00
  -1   7  -4    7.80    4.20
  -1   7  -4   -0.10    4.30
   1   7   4    0.00    6.50
   2  -7   4  969.90   50.49
  -2  -7  -4  979.00   51.69
   2  -7   4 1007.40   63.49
  -2  -7  -4  886.71   55.69
   2   7   4  994.80   51.39
  -2   7  -4  972.70   50.09
   2   7   4  957.60   51.19
  -2   7  -4  930.61   51.29
  -3  -7  -4  658.33   44.90
   3  -7   4  659.33   37.00
   3  -7   4  629.14   52.39
  -3  -7  -4  650.93   37.50
   3   7   4  654.83   36.90
  -3   7  -4  631.84   34.90
   3   7   4  666.83   37.00
  -3   7  -4  674.13   35.80
  -4  -7  -4  206.08   26.60
   4  -7   4  378.06   39.10
  -4  -7  -4  244.98   20.20
  -4  -7  -4  248.88   22.90
   4  -7   4  328.37   21.70
  -4   7  -4  260.97   19.10
  -4   7  -4  247.88   16.20
   4   7   4  253.27   18.90
  -5  -7  -4   55.99   10.60
   5  -7   4   57.29   24.90
  -5  -7  -4   32.20   19.00
  -5  -7  -4   35.20    8.70
   5   7   4   38.40    7.80
  -5   7  -4   50.89    6.30
  -5   7  -4   44.00   11.00
  -6  -7  -4  618.34   37.50
  -6  -7  -4  632.14   39.20
  -6  -7  -4  634.04   52.59
   6   7   4  619.54   37.40
  -6   7  -4  607.34   35.20
  -6   7  -4  748.53   42.90
  -7  -7  -4   -8.20   24.80
  -7  -7  -4   13.00    8.20
  -7  -7  -4    7.60    9.60
  -7   7  -4   13.50    7.50
  -7   7  -4   13.60    4.20
   7   7   4   10.60    7.70
   8  -7   4  167.68   35.10
  -8  -7  -4  294.87   40.00
  -8  -7  -4  209.38   22.90
  -8  -7  -4  215.98   23.90
   8   7   4  205.68   20.20
  -8   7  -4  235.98   46.90
  -9  -7  -4  199.18   37.10
  -9  -7  -4  187.28   23.70
   9  -7   4  125.99   34.60
  -9   7  -4  203.28   46.20
   9   7   4  168.58   20.30
 -10  -7  -4   76.09   15.60
 -10  -7  -4   47.90   33.20
 -10   7  -4   37.20   38.80
 -11  -8   4    0.70   11.30
 -11   8   4    5.80   17.50
 -10  -8   4   42.80   20.70
 -10  -8   4   42.50   12.50
  10   8  -4   44.70   11.30
 -10   8   4   40.30   18.10
  -9  -8   4  -11.60   16.50
  -9  -8   4    8.50    9.20
  -9   8   4    1.10   15.00
   9   8  -4    1.50    8.40
  -8  -8   4   17.50    8.20
  -8  -8   4   -7.00   14.70
   8  -8  -4    3.80   12.70
   8   8  -4   -7.80    5.60
  -8   8   4   17.10   15.30
   7  -8  -4   57.69   16.00
  -7  -8   4   59.99    9.50
   7   8  -4   36.80    8.00
  -7   8   4   69.79   17.10
  -6  -8   4  409.56   33.90
  -6  -8   4  428.36   26.80
   6  -8  -4  435.86   40.10
  -6   8   4  346.47   28.70
  -6   8   4  451.55   42.40
  -6   8   4  423.86   21.90
  -5  -8   4   -1.60   11.50
   5  -8  -4   -2.40   14.40
  -5  -8   4   14.50    7.10
  -5   8   4    8.00    3.40
   5   8  -4   -2.90    7.00
  -5   8   4    0.90   10.90
  -5   8   4    3.20    6.80
   5   8  -4    1.10    5.50
   4  -8  -4   10.80   15.30
   4  -8  -4    6.00    3.50
  -4  -8   4    4.20    5.90
  -4  -8   4    5.50   11.20
  -4   8   4    7.60    3.80
  -4   8   4    2.70    7.80
   4   8  -4   -2.70    5.80
  -4   8   4   -0.40    5.70
  -3  -8   4   40.90   12.50
   3  -8  -4   21.30    4.60
   3  -8  -4   15.30   16.90
  -3  -8   4   37.70    7.00
  -3   8   4   28.30    8.30
   3   8  -4   32.00    6.40
  -3   8   4   23.70    5.00
  -3   8   4   18.10    6.10
   3   8  -4   24.30    7.40
  -2  -8   4  311.97   19.80
  -2  -8   4  303.17   26.00
   2  -8  -4  248.38   31.50
   2  -8  -4  314.17   19.00
   2   8  -4  322.77   21.00
  -2   8   4  301.77   21.50
   2   8  -4  330.27   19.80
  -2   8   4  318.77   20.20
  -2   8   4  324.47   19.30
   1  -8  -4   10.00    5.30
  -1  -8   4   13.90   11.50
  -1  -8   4   18.80    4.80
   1  -8  -4    5.20   13.40
   1   8  -4   14.40    6.10
  -1   8   4   18.10    6.00
  -1   8   4    7.80    7.40
  -1   8   4   20.40    5.40
   1   8  -4    4.90    4.60
   0  -8   4  593.34   42.60
   0  -8   4  609.24   33.70
   0  -8  -4  636.54   42.20
   0   8  -4  632.74   33.70
   0   8   4  600.54   34.60
   0   8  -4  589.34   34.10
   0   8   4  627.04   34.30
   0   8   4  628.54   35.80
   1  -8   4  205.08   14.30
  -1  -8  -4  182.88   15.70
  -1  -8  -4  180.88   24.00
   1  -8   4  190.98   26.90
  -1   8  -4  202.78   14.00
   1   8   4  201.48   15.40
  -1   8  -4  184.18   14.50
   1   8   4  179.98   15.20
  -2  -8  -4  299.97   29.00
   2  -8   4  284.17   18.40
   2  -8   4  265.47   33.60
  -2  -8  -4  279.27   20.30
   2   8   4  302.27   20.10
  -2   8  -4  286.27   18.10
   2   8   4  263.87   19.60
  -2   8  -4  276.07   20.10
  -3  -8  -4   27.80    8.40
   3  -8   4    4.90   18.60
  -3  -8  -4   56.99   16.50
   3  -8   4   25.10    7.50
   3   8   4   28.70    8.00
  -3   8  -4   24.90    6.10
  -3   8  -4   31.50    6.10
   3   8   4   35.50    8.00
  -4  -8  -4   17.00    7.90
  -4  -8  -4    9.30   16.00
   4  -8   4    4.30   19.00
   4   8   4    0.60    5.60
  -4   8  -4   14.20    6.70
  -4   8  -4   14.60    5.20
  -5  -8  -4  176.28   19.50
   5  -8   4  350.06   45.50
  -5  -8  -4  215.08   28.90
   5   8   4  204.58   17.90
  -5   8  -4  193.68   13.90
  -5   8  -4  211.98   19.10
  -6  -8  -4   47.10   10.40
  -6  -8  -4   20.50   22.20
   6  -8   4   45.40   29.20
  -6   8  -4   42.90    5.90
  -6   8  -4   57.59   16.50
   6   8   4   36.60    9.00
   7  -8   4   -6.00   28.00
  -7  -8  -4    7.60   10.70
  -7  -8  -4  -10.30   22.70
  -7   8  -4   45.40   33.80
   7   8   4    8.50    7.90
  -7   8  -4   13.40    4.20
  -7   8  -4    5.10    8.60
  -8  -8  -4  -19.10   25.60
  -8  -8  -4    5.20   11.70
   8  -8   4    6.00   26.90
   8   8   4    9.70    9.50
  -8   8  -4  -20.10   32.60
   9  -8   4   -8.00   28.50
  -9  -8  -4    6.00   30.40
  -9  -8  -4   -7.60   11.70
  -9   8  -4    3.40   39.10
   9   8   4    4.20   11.50
  10  -8   4   52.69   34.00
 -10  -8  -4   67.49   47.30
 -10  -8  -4   79.19   17.30
 -11  -9   4   79.69   14.50
 -11  -9   4  108.69   28.00
 -11   9   4  110.29   23.70
 -10  -9   4   21.50   23.90
 -10  -9   4   -3.00    9.60
 -10   9   4    1.60   17.50
  -9  -9   4   32.40   19.80
  -9  -9   4   64.79   12.90
   9   9  -4   49.20   10.40
  -9   9   4   47.40   18.60
   8  -9  -4  123.59   21.30
  -8  -9   4  145.79   23.50
  -8  -9   4  122.19   14.50
   8   9  -4  137.69   17.30
  -8   9   4  153.88   23.30
  -7  -9   4   17.20   15.50
   7  -9  -4    9.90   15.80
  -7  -9   4   -1.80    7.70
  -7   9   4    7.20   16.60
   7   9  -4   -0.80    6.80
  -6  -9   4    1.20    7.50
   6  -9  -4   -6.70   15.20
  -6  -9   4    1.00   13.70
  -6   9   4   -4.30    9.10
  -6   9   4    3.20    3.10
   6   9  -4    3.90    6.50
  -5  -9   4   89.59   17.90
  -5  -9   4  104.79   12.20
   5   9  -4   89.49   12.00
  -5   9   4  103.09    8.80
   5   9  -4  118.59   13.10
  -5   9   4   96.69   12.10
   4  -9  -4    5.80    4.10
  -4  -9   4   14.70    7.20
  -4  -9   4   -7.90   10.80
   4  -9  -4   -1.40   17.10
  -4   9   4    8.30    6.70
   4   9  -4    7.50    5.80
   4   9  -4   -1.40    7.70
  -4   9   4   10.40    4.30
  -3  -9   4  137.59   13.60
   3  -9  -4   83.09   23.40
   3  -9  -4  121.39   10.50
  -3  -9   4  137.79   18.90
  -3   9   4  129.39   10.90
  -3   9   4  125.89   13.10
   3   9  -4  120.29   12.60
   3   9  -4  122.29   14.60
  -2  -9   4   33.70   14.60
   2  -9  -4  -13.30   16.70
   2  -9  -4   13.40    5.20
  -2  -9   4    0.00    4.80
   2   9  -4    9.40    5.20
  -2   9   4   20.50    5.40
   2   9  -4   15.70    7.30
  -2   9   4   18.30    6.50
   1  -9  -4   97.59   20.30
  -1  -9   4   89.79   17.20
   1  -9  -4  112.79   11.70
   1   9  -4  126.89   13.20
  -1   9   4  105.29   12.40
   1   9  -4  112.69   11.30
  -1   9   4  111.49   11.60
   0  -9   4  551.44   41.70
   0  -9  -4  497.75   45.70
   0  -9   4  541.75   30.60
   0   9   4  557.14   31.30
   0   9   4  520.65   31.50
   0   9  -4  540.95   30.50
   0   9  -4  534.45   31.00
   1  -9   4   17.90   16.70
   1  -9   4   47.40    7.40
  -1  -9  -4   22.20   15.70
  -1  -9  -4   46.90    8.50
   1   9   4   30.90    7.30
   1   9   4   34.70    7.00
  -1   9  -4   38.10    7.40
  -1   9  -4   33.00    6.40
  -2  -9  -4  171.78   23.20
   2  -9   4  155.48   14.20
  -2  -9  -4  182.98   16.70
   2  -9   4  172.48   27.70
  -2   9  -4  164.98   13.60
  -2   9  -4  177.28   14.30
   2   9   4  174.18   15.60
   2   9   4  178.28   15.90
  -3  -9  -4  219.38   19.70
  -3  -9  -4  242.68   31.40
   3  -9   4  182.48   33.70
   3  -9   4  228.28   18.10
   3   9   4  232.48   19.40
   3   9   4  232.88   18.70
  -3   9  -4  236.78   16.70
  -3   9  -4  251.27   16.60
  -4  -9  -4   71.69   11.60
   4  -9   4   97.99   27.10
  -4  -9  -4   97.59   21.40
  -4   9  -4   69.89    9.60
   4   9   4   69.29   10.40
   4   9   4   83.99   11.70
  -4   9  -4   93.79   10.40
  -5  -9  -4  111.49   14.60
   5  -9   4  213.68   39.90
  -5  -9  -4  136.39   26.00
  -5   9  -4  146.29   16.30
   5   9   4  144.29   15.50
  -5   9  -4  127.99   14.70
  -6  -9  -4  127.69   29.40
   6  -9   4  194.78   39.50
  -6  -9  -4  149.09   17.20
   6   9   4  129.69   17.30
  -6   9  -4  120.49   16.80
  -6   9  -4  138.29   11.40
  -7  -9  -4   68.89   29.10
   7  -9   4   52.19   29.90
  -7  -9  -4   16.20   10.90
  -7   9  -4   21.60    4.80
  -7   9  -4   15.50   10.00
   7   9   4   18.60   10.40
  -7   9  -4   21.20   34.90
  -8  -9  -4   94.99   17.00
   8  -9   4   77.89   35.80
  -8  -9  -4  122.09   35.20
  -8   9  -4   60.39   40.40
  -9  -9  -4   10.20   13.80
   9  -9   4   13.80   31.30
  -9  -9  -4  -24.10   33.10
  -9   9  -4  -27.00   40.10
 -10 -10   4   93.19   15.00
 -10 -10   4   99.49   26.30
 -10  10   4   73.29   23.50
  -9 -10   4  156.38   27.70
  -9 -10   4  207.18   24.30
   9 -10  -4  133.49   24.50
   9  10  -4  143.29   17.10
  -9  10   4  118.89   24.20
   8 -10  -4   27.10   18.40
  -8 -10   4   41.10   19.30
  -8 -10   4    5.90   10.50
   8  10  -4   26.90   10.50
  -8  10   4   25.50   19.90
  -7 -10   4  553.64   34.40
   7 -10  -4  559.84   45.50
  -7 -10   4  541.55   43.20
   7  10  -4  525.65   33.20
  -7  10   4  475.95   26.70
  -7  10   4  511.55   46.20
  -6 -10   4  158.08   24.20
  -6 -10   4  185.38   22.00
   6 -10  -4  173.68   28.00
  -6  10   4  161.68   19.40
  -6  10   4  166.28   11.60
   6  10  -4  213.48   18.20
  -5 -10   4   88.99   19.70
  -5 -10   4   99.39   12.10
   5 -10  -4   88.89   23.90
  -5  10   4  136.49   15.80
  -5  10   4  114.89    9.70
   5  10  -4  122.09   14.50
  -4 -10   4  212.18   18.30
   4 -10  -4  213.58   32.90
  -4  10   4  202.48   16.10
  -4  10   4  196.08   17.60
   4  10  -4  206.08   17.20
   3 -10  -4   20.80    7.20
  -3 -10   4   15.70   15.20
  -3 -10   4   25.40    6.90
   3 -10  -4    8.40   21.40
   3  10  -4   21.10    6.80
  -3  10   4   30.10    6.00
  -3  10   4   23.40    7.50
   3  10  -4    9.50    8.00
  -2 -10   4  116.79   20.50
  -2 -10   4  159.78   14.50
   2 -10  -4  117.59   25.70
   2 -10  -4  146.09   13.20
  -2  10   4  157.58   14.90
   2  10  -4  161.78   15.90
   2  10  -4  143.99   13.90
  -2  10   4  154.18   13.40
   1 -10  -4  118.29   14.50
   1 -10  -4  143.59   25.00
  -1 -10   4  173.28   23.60
   1  10  -4  119.79   14.30
  -1  10   4  115.89   13.70
  -1  10   4  127.39   12.60
   1  10  -4  109.99   12.40
   0 -10  -4   -2.00    6.60
   0 -10  -4   19.30   17.50
   0 -10   4    2.70    6.00
   0 -10   4   16.30   15.90
   0  10  -4    5.50    5.90
   0  10   4    2.80    6.80
   0  10   4    3.10    5.70
   0  10  -4   -5.80    6.10
  -1 -10  -4  568.24   47.30
   1 -10   4  665.83   51.99
   1 -10   4  657.73   36.90
  -1 -10  -4  681.23   38.30
  -1  10  -4  671.33   36.90
  -1  10  -4  654.83   37.30
   1  10   4  663.43   38.40
   1  10   4  673.83   38.10
   2 -10   4  784.92   42.90
   2 -10   4  856.91   61.79
  -2 -10  -4  743.83   54.49
  -2 -10  -4  677.93   47.50
  -2  10  -4  786.72   42.80
   2  10   4  745.43   44.40
   2  10   4  824.62   44.70
  -2  10  -4  823.52   43.30
   3 -10   4   12.30   22.00
  -3 -10  -4   43.00   10.50
  -3 -10  -4   30.00   18.80
   3 -10   4    9.50    8.30
   3  10   4   20.60    9.00
  -3  10  -4   31.30    7.40
   3  10   4   29.90    9.10
  -3  10  -4   11.40    6.30
  -4 -10  -4  691.43   42.20
  -4 -10  -4  621.94   53.39
   4 -10   4  726.93   70.29
  -4  10  -4  697.03   37.90
   4  10   4  683.03   41.00
  -4  10  -4  678.63   39.00
   4  10   4  733.03   47.90
  -5 -10  -4   97.89   28.90
   5 -10   4  208.48   37.90
  -5 -10  -4  104.09   15.50
  -5  10  -4  107.39   13.10
   5  10   4   94.59   13.50
  -5  10  -4  108.29   11.70
  -6 -10  -4   55.79   26.40
   6 -10   4  147.89   38.60
  -6 -10  -4  110.29   15.60
  -6  10  -4   64.49   14.00
   6  10   4   93.39   14.20
  -6  10  -4   77.49   10.30
  -7 -10  -4   75.29   16.00
  -7 -10  -4  104.49   30.60
   7 -10   4   80.29   36.60
  -7  10  -4   57.39   13.60
  -7  10  -4   70.29    7.20
   7  10   4   60.89   13.50
   8 -10   4   14.50   33.30
  -8 -10  -4    2.30   15.60
  -8 -10  -4   44.40   33.10
  -8  10  -4   58.69   42.00
  -9 -11   4   46.30   17.90
  -9 -11   4   53.29   24.20
   9 -11  -4   39.20   24.00
  -9  11   4   39.70   27.10
   9  11  -4   35.20   11.10
  -8 -11   4    4.30   22.50
  -8 -11   4   -4.40   10.30
   8 -11  -4    5.60   18.90
   8  11  -4    5.30    8.90
  -8  11   4    4.20   21.00
   7 -11  -4    7.70   21.20
  -7 -11   4   10.50   10.40
  -7 -11   4    6.00   18.60
  -7  11   4  -19.30   20.60
  -7  11   4   -4.20    3.40
   7  11  -4   -1.10    9.20
  -7  11   4    6.50   11.90
  -6 -11   4   29.70   19.20
   6 -11  -4   19.80   22.70
  -6  11   4   48.70    6.00
   6  11  -4   36.70    9.70
  -6  11   4   56.49   12.50
  -5 -11   4  185.68   26.10
   5 -11  -4  182.88   30.40
  -5 -11   4  185.78   20.20
  -5  11   4  198.78   14.10
   5  11  -4  235.78   19.10
  -5  11   4  205.28   23.20
   4 -11  -4   75.09   26.10
  -4 -11   4   24.20   16.80
  -4 -11   4   20.00    8.30
   4  11  -4   35.50    9.20
   4  11  -4   22.00   11.20
  -4  11   4   25.00    9.20
  -4  11   4   17.70    5.70
  -3 -11   4  301.17   33.80
  -3 -11   4  283.27   22.00
   3 -11  -4  296.27   39.80
   3 -11  -4  276.37   19.60
  -3  11   4  305.97   22.40
   3  11  -4  312.77   22.10
   3  11  -4  308.17   23.90
  -3  11   4  286.97   19.50
   2 -11  -4  154.88   14.70
  -2 -11   4  159.18   15.50
   2 -11  -4  117.29   29.70
  -2 -11   4  142.99   24.00
   2  11  -4  167.88   15.30
  -2  11   4  169.98   14.60
   2  11  -4  142.19   17.30
  -1 -11   4  292.87   33.90
  -1 -11   4  321.37   24.10
   1 -11  -4  334.57   41.20
   1 -11  -4  319.87   21.90
   1  11  -4  302.77   22.50
   1  11  -4  286.37   23.10
  -1  11   4  298.97   21.70
  -1  11   4  337.47   23.30
   0 -11  -4  157.08   28.30
   0 -11  -4  176.48   17.10
   0 -11   4  192.18   32.40
   0 -11   4  198.78   18.40
   0  11   4  174.18   17.60
   0  11  -4  206.88   18.10
   0  11  -4  208.38   17.60
   1 -11   4  -11.10    7.00
  -1 -11  -4   14.60   19.70
   1 -11   4  -14.90   17.30
  -1 -11  -4   30.40    8.50
  -1  11  -4    9.20    6.30
  -1  11  -4   12.70    7.40
   1  11   4    9.50    7.40
   1  11   4    0.80    6.70
   2 -11   4   45.90   23.70
  -2 -11  -4   -2.00   16.20
   2 -11   4   10.50   13.90
  -2 -11  -4   26.30   19.80
  -2  11  -4   20.90    7.10
   2  11   4   19.40    8.60
   2  11   4   28.60   10.10
  -2  11  -4   16.80    7.40
  -3 -11  -4  -12.40    8.60
  -3 -11  -4   -4.70   17.70
   3 -11   4    1.50   23.40
  -3  11  -4   -6.40    6.50
   3  11   4    7.30    7.80
  -3  11  -4   -0.20    6.20
  -4 -11  -4   17.80   10.40
  -4 -11  -4   33.90   21.60
   4 -11   4   33.50   27.70
  -4  11  -4   21.30    7.60
   4  11   4   45.00   10.50
  -4  11  -4   20.00    7.90
   5 -11   4   -6.50   27.10
  -5 -11  -4   34.30   15.00
  -5 -11  -4    0.30   21.60
  -5  11  -4   25.60    7.30
   5  11   4    1.60    9.50
  -5  11  -4    8.80    8.80
   6 -11   4  109.19   39.30
  -6 -11  -4   83.09   29.10
  -6 -11  -4   35.40   14.80
  -6  11  -4   52.39    8.10
  -6  11  -4   45.50   13.30
   6  11   4   86.49   14.80
  -7 -11  -4   38.70   31.40
  -7 -11  -4   27.80   15.40
   7 -11   4  -35.00   33.20
  -7  11  -4   25.20   13.70
   7  11   4   24.30   11.50
  -7  11  -4   19.20    5.70
   8 -12  -4   61.09   26.80
  -8 -12   4   38.90   24.60
  -8 -12   4    4.90   12.60
  -8  12   4  -17.40   23.50
   8  12  -4   -5.60    9.60
   7 -12  -4   -1.70   22.80
  -7 -12   4    5.40   12.50
  -7  12   4   -1.20    4.10
  -7  12   4   12.20   25.00
   7  12  -4   -2.60   13.90
  -7  12   4   -0.30   13.70
  -6 -12   4   24.80   14.00
  -6 -12   4   30.30   20.60
   6 -12  -4   16.20   25.20
  -6  12   4   30.40    5.90
  -6  12   4   35.50   12.30
  -5 -12   4    8.50   18.50
  -5 -12   4  -12.60    8.00
   5 -12  -4   39.80   25.80
  -5  12   4    5.30   10.40
   5  12  -4   -0.90    8.50
  -5  12   4    1.30    4.90
   4 -12  -4   74.29   29.70
  -4 -12   4   35.70    9.00
  -4 -12   4   55.79   21.30
  -4  12   4   49.50    7.80
  -4  12   4   61.39   11.70
   4  12  -4   59.09   10.80
   3 -12  -4    9.30   27.10
  -3 -12   4    4.10   13.80
  -3 -12   4   -5.50   16.60
   3  12  -4   -8.70    7.70
  -3  12   4  -12.10    8.40
  -3  12   4    1.20    5.70
   2 -12  -4    4.80   24.00
  -2 -12   4   -5.00   17.20
  -2 -12   4   21.40    8.30
   2  12  -4   10.50    7.20
  -2  12   4   23.50    9.10
  -2  12   4    1.50    6.30
  -1 -12   4   50.99   21.00
   1 -12  -4   79.89   28.30
  -1 -12   4   75.79   11.30
   1  12  -4   62.09   12.30
   1  12  -4  115.89   14.30
  -1  12   4   62.99    9.70
  -1  12   4   65.79   11.30
   0 -12  -4    8.90    8.40
   0 -12   4   -4.60   20.10
   0 -12  -4    2.60   21.40
   0  12   4    1.10    7.50
   0  12  -4   -2.40    7.80
   0  12  -4    1.30    6.80
   0  12   4    4.80    8.80
  -1 -12  -4    6.60    7.20
   1 -12   4   18.80   22.80
  -1 -12  -4   28.20   23.00
  -1  12  -4    9.90    8.30
  -1  12  -4   19.20    7.60
   1  12   4   21.50    9.00
  -2 -12  -4    9.00    9.80
   2 -12   4   24.00   25.40
  -2 -12  -4  -25.30   23.90
   2  12   4    4.70    8.20
  -2  12  -4   12.30    7.10
  -2  12  -4    5.20    7.60
  -3 -12  -4   -0.70   10.20
   3 -12   4   29.00   29.00
  -3 -12  -4   12.40   21.40
  -3  12  -4    8.00    7.80
  -3  12  -4   19.30    7.50
   3  12   4    0.20    8.90
  -4 -12  -4  155.48   19.20
   4 -12   4  181.98   38.00
  -4 -12  -4  137.79   29.70
   4  12   4  109.09   15.30
  -4  12  -4  127.09   15.20
  -4  12  -4  132.19   15.80
   5 -12   4  -21.60   29.50
  -5 -12  -4   -7.50   24.30
   5  12   4    3.50   10.80
  -5  12  -4   13.50    7.90
  -5  12  -4   -1.30    9.00
  -6 -12  -4   22.60   27.80
  -6 -12  -4    8.50   14.20
   6 -12   4   45.90   38.00
  -6  12  -4    4.30    7.10
   6  12   4    4.30   11.30
  -6 -13   4   82.99   26.00
   6  13  -4   82.09   14.70
  -6  13   4   73.19    8.40
  -6  13   4   48.30   15.40
   5 -13  -4   63.29   28.70
   5  13  -4   17.70   10.70
  -5  13   4   11.60   12.10
   4 -13  -4    8.50   31.30
  -4 -13   4   61.29   24.60
  -4  13   4   57.69   14.40
  -4  13   4   45.60    8.00
   4  13  -4   54.69   11.80
  -3 -13   4  391.86   43.20
   3 -13  -4  329.67   49.70
  -3  13   4  329.37   23.60
   3  13  -4  377.66   26.90
  -2 -13   4  150.28   28.20
   2 -13  -4   98.39   34.20
  -2  13   4  176.58   16.60
   2  13  -4  166.18   17.80
   1 -13  -4   39.90   29.60
  -1 -13   4   66.79   25.30
   1  13  -4   68.19   11.50
  -1  13   4   54.99   10.50
   0 -13   4  233.68   36.70
   0  13   4  218.18   20.70
   0  13  -4  254.97   20.90
   1 -13   4   23.20   26.00
  -1 -13  -4  104.09   29.50
  -1  13  -4   76.39   11.70
   1  13   4   87.79   12.30
   2 -13   4   55.99   30.80
  -2 -13  -4   15.30   25.00
   2  13   4    2.90    9.30
  -2  13  -4   15.10    8.40
  -3 -13  -4  108.69   30.30
   3 -13   4   91.69   38.00
   3  13   4   99.89   14.20
  -3  13  -4   86.29   13.30
  -4 -13  -4   24.70   26.20
   4 -13   4   39.90   32.70
   4  13   4   24.70   12.30
  -4  13  -4   20.70    9.60
   5 -13   4  447.46   86.49
  -5 -13  -4  294.97   43.00
  -5  13  -4  274.87   24.50
   5  13   4  289.67   28.10
  -5  13  -4  286.07   22.40
   3 -14  -4   21.50   37.00
  -3 -14   4   -0.80   24.40
   3  14  -4   -0.80   10.00
  -3  14   4    6.80    7.40
   2 -14  -4   10.20   35.20
   2  14  -4   19.40   10.40
  -2  14   4   17.40    8.80
   1 -14  -4  106.79   37.00
  -1 -14   4   89.59   33.50
   1  14  -4  112.99   15.60
  -1  14   4   94.89   18.50
   0 -14  -4   75.19   33.70
   0 -14   4   52.89   30.00
   0  14   4   52.69   14.20
   1 -14   4   40.50   34.00
  -1 -14  -4   52.39   31.00
   1  14   4   46.00   12.70
  -1  14  -4   77.49   12.20
  -2 -14  -4   62.09   31.90
  -2  14  -4   31.40   10.40
   2  14   4   43.40   13.30
 -13   0   5   -0.70   16.40
 -13   0   5    1.60    7.60
 -12   0   5    3.60    5.60
 -12   0   5   -3.10   14.40
 -12   0   5    0.40    7.00
 -11   0   5   -4.00   13.40
 -11   0   5    6.70    6.70
 -11   0   5    5.10    4.90
 -10   0   5    1.30   11.40
  10   0  -5    7.50    7.60
 -10   0   5    4.30    5.50
 -10   0   5    2.90    4.50
  -9   0   5   -4.40    3.50
   9   0  -5    7.90    5.90
  -9   0   5   -2.60    4.70
  -9   0   5    0.40    9.80
   8   0  -5    1.20    5.10
  -8   0   5    3.70   10.80
  -8   0   5    0.50    4.30
  -7   0   5   -5.90    7.40
   7   0  -5    5.80    4.70
  -7   0   5    2.80    4.00
  -7   0   5   18.10    3.90
   7   0  -5  -14.90   10.50
  -6   0   5   -3.40    2.80
   6   0  -5    6.60    8.90
  -6   0   5    7.00    6.30
  -6   0   5    1.20    3.70
  -5   0   5   -1.60    2.80
   5   0  -5   12.30    7.00
  -5   0   5    4.80    5.10
   5   0  -5    1.00    4.30
  -5   0   5    1.70    3.60
   5   0  -5    4.80    3.20
  -4   0   5    8.00    4.50
   4   0  -5    0.40    5.10
  -4   0   5    7.40    3.80
  -4   0   5   -0.10    3.00
   4   0  -5    1.40    4.30
   4   0  -5    4.20    3.20
  -3   0   5    1.70    3.30
   3   0  -5   10.90    3.60
  -3   0   5   -0.20    3.70
   3   0  -5   -8.80    6.30
   3   0  -5   -5.90    3.70
  -3   0   5    6.10    3.80
   2   0  -5    3.70    4.60
  -2   0   5    1.90    5.00
   2   0  -5    7.40    6.90
  -2   0   5   -0.10    3.10
  -2   0   5    2.40    4.60
  -1   0   5    8.60    5.00
   1   0  -5   11.70    7.70
   1   0  -5   13.50    6.60
   1   0  -5    4.30    7.30
  -1   0   5    2.20   10.40
   0   0   5    6.00    5.90
   0   0  -5   10.80    9.00
   0   0   5    6.20    8.20
   0   0  -5    8.50   10.00
   0   0  -5   23.70   12.40
  -1   0  -5   11.40   10.20
   1   0   5   18.10    7.10
  -1   0  -5   17.10   10.80
   1   0   5   19.00    8.80
   1   0   5    5.60    8.10
  -1   0  -5   24.70    9.20
  -2   0  -5   -1.00    7.00
  -2   0  -5    3.10    8.40
   2   0   5   11.40    9.40
   2   0   5    6.50    5.40
  -2   0  -5  -12.80    9.80
  -2   0  -5   -1.70    6.20
   2   0   5    1.70    7.10
   3   0   5    1.70    9.10
   3   0   5   -1.40   10.00
  -3   0  -5   -3.60    6.10
  -3   0  -5    4.50   11.80
  -3   0  -5   23.90   11.40
  -3   0  -5    8.80    7.30
  -4   0  -5   -0.50   11.40
  -4   0  -5    6.60    7.20
   4   0   5    1.00    4.20
  -4   0  -5    3.80    5.90
   4   0   5    0.00    7.50
  -4   0  -5   -0.10   14.20
  -5   0  -5   -4.90    5.90
   5   0   5    3.50    4.30
  -5   0  -5   14.50    7.20
  -5   0  -5    7.70   17.40
  -6   0  -5   -2.60    6.80
  -6   0  -5    5.90   18.30
   6   0   5   -1.20    4.20
  -6   0  -5   11.40    7.30
  -7   0  -5   -2.10    7.40
  -7   0  -5   -0.30   18.70
  -7   0  -5   -4.90    6.80
   7   0   5   -4.50    4.40
  -8   0  -5    1.50    7.20
   8   0   5   -1.40    5.10
  -8   0  -5    5.70   21.00
  -9   0  -5    0.40    7.50
   9   0   5    1.60    5.70
  -9   0  -5    7.10   23.80
  -9   0  -5    8.70    9.60
 -10   0  -5   11.00   11.20
 -10   0  -5   16.60   26.30
 -10   0  -5   -1.30    8.00
 -11   0  -5    8.60    9.10
 -11   0  -5    9.40   13.90
 -11   0  -5  -30.70   29.50
 -12   0  -5   -0.80    9.70
 -12   0  -5   22.10   35.90
 -13  -1   5  150.28   17.10
 -13  -1   5  144.99   24.40
 -13   1   5  191.38   24.70
 -13   1   5  167.58   16.40
 -13   1   5  129.79   13.40
 -12  -1   5   58.19    8.80
 -12  -1   5   85.99   10.80
 -12  -1   5   88.99   19.80
 -12   1   5   84.19   10.40
 -12   1   5   59.69   17.50
 -12   1   5   66.69   11.50
 -11  -1   5  234.48   28.00
 -11  -1   5  241.28   18.10
 -11  -1   5  219.88   16.10
 -11   1   5  216.88   15.10
 -11   1   5  228.08   17.20
  11   1  -5  238.48   21.80
 -11   1   5  210.38   26.20
 -10  -1   5  344.77   30.80
 -10  -1   5  374.86   21.90
 -10  -1   5  368.46   23.00
 -10   1   5  374.86   22.60
  10   1  -5  354.16   23.60
 -10   1   5  347.17   28.60
 -10   1   5  357.06   20.90
  -9  -1   5   94.59   10.70
   9  -1  -5   93.79   11.30
  -9  -1   5   86.89    9.10
  -9  -1   5   63.79   13.60
  -9   1   5   64.79   13.20
   9   1  -5   84.79   11.20
  -9   1   5   73.29    8.00
  -9   1   5   90.69   10.10
   8  -1  -5  161.28   15.10
  -8  -1   5  142.29   17.60
  -8  -1   5  149.39   12.20
  -8  -1   5  145.29   11.00
  -8   1   5  138.29   10.10
   8   1  -5  135.59   12.30
  -8   1   5  133.29   16.60
  -8   1   5  162.48   12.00
   7  -1  -5  209.38   26.10
  -7  -1   5  216.78   14.60
   7  -1  -5  209.38   17.20
  -7  -1   5  229.58   13.90
  -7  -1   5  234.38   19.70
  -7   1   5  213.18   18.00
  -7   1   5  186.88   22.60
  -7   1   5  220.78   13.30
   7   1  -5  212.08   15.00
  -7   1   5  237.28   14.70
   6  -1  -5  113.89   13.10
  -6  -1   5  121.39   14.00
  -6  -1   5  130.59    9.90
   6  -1  -5  111.69   16.30
  -6  -1   5  131.79    9.50
   6   1  -5  127.39   10.40
  -6   1   5  116.89    8.90
  -6   1   5  116.89   12.20
   6   1  -5  114.49   14.50
  -6   1   5  124.89   11.20
  -5  -1   5   21.60    4.10
   5  -1  -5   21.80    3.70
  -5  -1   5   23.40    6.70
   5  -1  -5   19.90    7.10
  -5  -1   5   27.10    4.00
   5  -1  -5   12.90    8.80
   5   1  -5   20.90    8.00
   5   1  -5   19.40    4.30
  -5   1   5   22.20    5.40
  -5   1   5   21.00    4.70
  -5   1   5   25.10    4.20
  -4  -1   5  620.94   32.70
   4  -1  -5  625.64   35.00
   4  -1  -5  568.94   36.10
  -4  -1   5  611.14   33.60
  -4  -1   5  632.04   32.80
  -4   1   5  634.34   33.80
  -4   1   5  624.34   33.40
   4   1  -5  620.04   33.20
  -4   1   5  627.04   34.50
   4   1  -5  629.04   32.80
   4   1  -5  634.84   35.20
   3  -1  -5  750.92   40.70
  -3  -1   5  784.22   40.90
   3  -1  -5  799.42   41.50
  -3  -1   5  781.32   40.90
  -3  -1   5  793.42   41.00
  -3   1   5  795.52   43.20
   3   1  -5  814.72   42.40
  -3   1   5  788.02   42.50
   3   1  -5  778.32   40.90
   3   1  -5  782.42   41.40
  -3   1   5  800.12   39.70
   2  -1  -5 2822.02  135.99
  -2  -1   5 2787.12  133.19
  -2  -1   5 2882.11  133.69
   2  -1  -5 2543.25  131.69
   2   1  -5 2805.32  133.69
  -2   1   5 2852.91  131.79
   2   1  -5 2710.93  134.09
   2   1  -5 2773.32  134.19
  -2   1   5 2309.47  135.19
  -2   1   5 2347.86  136.49
  -1  -1   5  965.10   48.30
  -1  -1   5  908.81   47.20
   1  -1  -5  824.22   46.40
   1  -1  -5  781.02   51.59
   1  -1  -5  896.31   51.39
  -1   1   5  988.00   50.59
   1   1  -5  900.41   48.00
  -1   1   5  890.41   46.70
   1   1  -5  934.31   48.90
  -1   1   5  898.01   51.09
   1   1  -5  880.31   49.99
   0  -1   5 2284.77  107.79
   0  -1   5 2182.08  107.89
   0  -1  -5 1889.61  107.39
   0  -1  -5 2001.00  105.79
   0  -1  -5 2016.80  106.69
   0  -1   5 2091.59  106.69
   0   1  -5 2061.39  108.79
   0   1   5 2222.68  118.09
   0   1   5 2171.38  106.19
   0   1  -5 2136.39  107.79
   0   1  -5 2038.80  107.49
   0   1   5 2018.90  107.69
   1  -1   5 5105.89  263.27
  -1  -1  -5 5101.29  261.67
   1   1   5 5160.58  261.97
  -1   1  -5 4913.61  263.47
   1   1   5 5234.58  262.57
   1   1   5 6131.09  263.17
  -2  -1  -5  443.66   28.20
   2  -1   5  424.76   32.50
  -2  -1  -5  471.55   28.80
  -2  -1  -5  425.56   26.70
  -2  -1  -5  437.96   31.60
   2   1   5  453.85   26.70
  -2   1  -5  438.96   30.30
  -2   1  -5  438.96   34.00
  -2   1  -5  477.75   32.20
   2   1   5  419.66   28.20
   2   1   5  410.16   26.90
   3  -1   5  -13.90    9.40
  -3  -1  -5   -1.90    5.60
   3  -1   5   11.10    8.80
   3  -1   5    8.30    5.70
  -3  -1  -5    5.80    5.40
  -3  -1  -5    9.50   11.70
  -3   1  -5    7.80   14.00
  -3   1  -5    2.00    8.50
  -3   1  -5    4.00    6.90
   3   1   5    1.30    4.80
  -3   1  -5    6.50   11.40
   3   1   5    1.30    6.70
   4  -1   5  463.15   36.30
  -4  -1  -5  443.86   27.50
  -4  -1  -5  505.65   28.90
  -4  -1  -5  462.85   37.80
   4  -1   5  514.35   27.10
  -4  -1  -5  461.95   31.90
   4   1   5  477.05   28.40
   4   1   5  370.26   28.00
  -4   1  -5  448.36   40.40
   4   1   5  474.15   32.00
  -4   1  -5  364.16   28.90
  -4   1  -5  472.55   30.90
   5  -1   5  129.49   11.00
  -5  -1  -5  137.89   13.80
   5  -1   5  107.59   20.20
  -5  -1  -5  128.69   22.80
  -5   1  -5  130.09   16.00
  -5   1  -5  120.09   24.00
  -5   1  -5  150.88   16.00
  -6  -1  -5   27.80    7.50
  -6  -1  -5   34.50    8.50
   6  -1   5   33.60    5.40
  -6  -1  -5   15.30   18.70
  -6   1  -5   20.40   20.00
  -6   1  -5   29.50    8.20
   6   1   5   32.80    6.30
  -6   1  -5   16.90    8.80
   7  -1   5  112.49   10.40
  -7  -1  -5  125.49   14.90
  -7  -1  -5   91.99   25.60
  -7  -1  -5  131.99   14.90
  -7   1  -5  130.99   28.10
  -7   1  -5   95.79   14.00
  -7   1  -5  110.29   14.20
   7   1   5  142.09   16.00
  -8  -1  -5   97.09   11.90
  -8  -1  -5   94.49   12.70
   8  -1   5   73.99    9.70
  -8  -1  -5  104.39   28.80
  -8   1  -5   71.89   27.10
   8   1   5   85.59   11.20
  -8   1  -5   89.79   11.50
  -8   1  -5   92.79   14.50
  -9  -1  -5  453.85   29.30
  -9  -1  -5  419.46   30.40
  -9  -1  -5  460.75   51.99
   9  -1   5  420.86   25.30
   9   1   5  434.46   26.70
  -9   1  -5  403.06   32.40
  -9   1  -5  448.76   28.00
  -9   1  -5  423.46   53.19
 -10  -1  -5    9.30   26.70
 -10  -1  -5   13.90   11.70
 -10  -1  -5   29.10   10.00
 -10   1  -5  -18.00   25.10
 -10   1  -5    5.10   12.80
 -10   1  -5   20.00    8.20
 -11  -1  -5   19.80   10.30
 -11  -1  -5   55.79   32.60
 -11   1  -5   36.10   16.00
 -11   1  -5   29.40   32.50
 -11   1  -5   19.10    9.30
 -12  -1  -5   87.19   14.70
 -12  -1  -5  123.89   42.60
 -12   1  -5  151.08   43.20
 -12   1  -5  103.09   13.60
 -13  -2   5   28.20   10.00
 -13  -2   5   10.80   18.50
 -13   2   5   20.60    6.00
 -13   2   5   13.50    8.30
 -13   2   5   27.20   32.30
 -12  -2   5  122.69   21.70
 -12  -2   5  101.29   12.40
 -12  -2   5   85.49   10.70
 -12   2   5  103.59   10.10
 -12   2   5  101.19   11.60
 -12   2   5  113.49   22.70
 -11  -2   5  106.99   13.70
 -11  -2   5   87.19   10.50
 -11   2   5   73.39   16.30
 -11   2   5   90.39    9.50
  11   2  -5  105.79   12.40
 -11   2   5   97.19   12.40
 -10  -2   5   94.49   10.60
 -10  -2   5   97.89   12.20
 -10  -2   5   86.39   17.10
 -10   2   5   92.79   11.50
  10   2  -5   98.09   11.00
 -10   2   5   77.99   15.00
 -10   2   5   90.39    8.40
  -9  -2   5  507.05   29.60
  -9  -2   5  504.55   28.70
  -9  -2   5  519.35   35.90
  -9   2   5  510.85   27.20
  -9   2   5  536.45   34.60
   9   2  -5  497.35   30.40
  -9   2   5  512.25   29.20
  -8  -2   5  796.52   42.00
  -8  -2   5  810.62   42.60
  -8  -2   5  793.52   47.10
  -8   2   5  825.22   42.40
   8   2  -5  778.52   42.60
  -8   2   5  757.82   45.60
  -8   2   5  790.22   40.60
  -7  -2   5  697.83   36.30
  -7  -2   5  658.23   35.70
   7  -2  -5  634.74   48.90
  -7   2   5  694.03   36.50
   7   2  -5  696.13   36.60
  -7   2   5  684.33   38.60
  -7   2   5  671.43   34.60
  -7   2   5  591.94   45.30
  -6  -2   5  568.34   29.60
   6  -2  -5  494.85   40.00
  -6  -2   5  550.14   29.90
  -6  -2   5  559.14   33.00
  -6   2   5  560.54   28.80
  -6   2   5  504.35   37.30
   6   2  -5  540.65   34.90
  -6   2   5  567.94   34.80
  -6   2   5  545.95   31.10
  -5  -2   5  477.85   25.90
  -5  -2   5  452.85   28.40
  -5  -2   5  483.25   25.80
   5  -2  -5  463.45   24.70
   5  -2  -5  422.76   33.10
  -5   2   5  476.45   27.60
   5   2  -5  476.25   26.00
   5   2  -5  490.95   26.10
  -5   2   5  496.85   26.40
   5   2  -5  467.15   31.90
  -5   2   5  474.35   29.80
  -5   2   5  446.86   31.90
   4  -2  -5   33.70   11.10
  -4  -2   5   39.20    7.20
   4  -2  -5   38.80   10.00
   4  -2  -5   53.59    6.40
  -4  -2   5   38.80    4.80
  -4  -2   5   36.30    4.70
   4   2  -5   40.30    4.90
   4   2  -5   40.30    5.10
  -4   2   5   55.09    6.40
  -4   2   5   49.10    8.30
  -4   2   5   53.89    8.10
   4   2  -5   44.30    8.90
  -4   2   5   49.50    9.10
   3  -2  -5  540.75   30.50
  -3  -2   5  548.35   29.70
  -3  -2   5  545.75   28.60
  -3  -2   5  542.85   28.50
   3   2  -5  533.25   28.70
   3   2  -5  545.55   28.80
  -3   2   5  547.05   28.80
  -3   2   5  443.56   32.60
  -3   2   5  520.95   26.80
   3   2  -5  537.65   31.30
  -2  -2   5   63.09    6.90
   2  -2  -5   58.49   10.50
  -2  -2   5   80.49    9.40
  -2  -2   5   50.69    6.70
  -2   2   5   66.69   10.50
  -2   2   5   31.90    7.80
   2   2  -5   45.20    7.90
   2   2  -5   55.59    7.40
   2   2  -5   60.19    9.20
   1  -2  -5  200.38   19.60
  -1  -2   5  267.57   15.90
  -1  -2   5  253.17   17.00
  -1  -2   5  276.27   15.90
   1  -2  -5  245.58   20.20
   1  -2  -5  232.48   14.50
   1  -2  -5  254.87   13.70
   1   2  -5  279.67   20.10
  -1   2   5  231.18   18.90
   1   2  -5  251.57   17.80
   1   2  -5  272.57   16.30
  -1   2   5  209.48   19.50
   0  -2   5 7099.89  317.67
   0  -2  -5 6119.89  316.57
   0  -2   5 6515.75  315.17
   0  -2  -5 6204.88  316.97
   0  -2   5 6832.52  315.47
   0  -2  -5 6479.85  314.77
   0  -2  -5 5921.21  314.07
   0   2  -5 6144.19  315.47
   0   2  -5 6749.82  319.07
   0   2  -5 5986.40  315.27
   0   2   5 6367.46  314.27
   1  -2   5   25.60   10.50
  -1  -2  -5   33.20    8.60
  -1  -2  -5   27.20    5.80
  -1  -2  -5   26.90    7.50
  -1  -2  -5   26.60    6.30
   1  -2   5   14.80    5.90
   1   2   5   22.50    6.40
   1   2   5   22.00    5.60
  -1   2  -5   22.40    8.10
  -1   2  -5   24.50   12.80
   1   2   5   14.20    5.90
  -1   2  -5   16.20    7.20
   2  -2   5 2845.02  150.68
  -2  -2  -5 2953.00  150.08
  -2  -2  -5 2816.62  146.79
  -2  -2  -5 2857.91  146.49
  -2  -2  -5 3110.39  147.69
  -2   2  -5 2477.65  148.79
   2   2   5 2994.70  146.89
   2   2   5 3288.87  146.89
   2   2   5 2953.30  147.09
   3  -2   5 2262.57  110.59
   3  -2   5 1891.61  102.49
  -3  -2  -5 1697.73  100.69
  -3  -2  -5 1895.71  106.29
  -3  -2  -5 1828.22  101.39
   3   2   5 1908.81  100.39
  -3   2  -5 2319.07  113.49
  -3   2  -5 2193.08  106.19
   3   2   5 1868.81  100.99
  -3   2  -5 2161.58  106.69
   4  -2   5  604.74   32.80
   4  -2   5  473.15   41.40
  -4  -2  -5  573.64   38.70
  -4  -2  -5  560.54   32.50
  -4  -2  -5  600.04   34.00
  -4  -2  -5  595.64   42.60
  -4   2  -5  571.34   37.80
   4   2   5  529.15   35.80
   4   2   5  530.75   32.90
  -4   2  -5  590.14   48.50
   4   2   5  579.14   32.10
  -4   2  -5  657.93   38.70
  -5  -2  -5  849.91   57.69
  -5  -2  -5  823.52   45.40
   5  -2   5  852.11   44.00
   5  -2   5  796.82   55.19
  -5   2  -5  876.81   48.60
  -5   2  -5  796.02   59.39
  -5   2  -5  748.93   60.69
   5   2   5  855.91   44.70
  -6  -2  -5  371.86   24.40
  -6  -2  -5  365.46   39.40
   6  -2   5  368.06   21.40
  -6  -2  -5  384.26   25.50
   6  -2   5  360.56   37.10
  -6   2  -5  402.26   25.90
  -6   2  -5  359.96   43.70
  -6   2  -5  352.56   28.10
  -7  -2  -5  128.39   26.50
   7  -2   5  120.79   10.40
  -7  -2  -5  158.38   14.50
  -7  -2  -5  118.89   15.50
  -7   2  -5  118.39   29.20
  -7   2  -5  116.69   16.30
   7   2   5  119.39   12.70
  -7   2  -5  146.99   14.80
  -8  -2  -5  368.56   24.30
   8  -2   5  315.47   19.10
  -8  -2  -5  337.47   43.90
  -8  -2  -5  332.47   24.40
  -8   2  -5  358.26   22.60
  -8   2  -5  260.07   27.70
   8   2   5  297.27   21.50
  -8   2  -5  272.27   40.40
  -9  -2  -5  128.59   31.70
  -9  -2  -5  111.09   13.80
  -9  -2  -5   95.99   13.20
   9   2   5  126.19   13.90
  -9   2  -5  109.09   17.40
  -9   2  -5   77.59   31.10
  -9   2  -5  109.69   13.60
 -10  -2  -5    1.20   10.60
 -10  -2  -5    9.30    9.50
 -10  -2  -5   16.00   27.50
 -10   2  -5    3.90    7.20
 -10   2  -5   12.50   28.80
 -10   2  -5    0.70   13.90
 -11  -2  -5  310.27   26.60
 -11  -2  -5  299.97   47.60
 -11   2  -5  292.77   33.70
 -11   2  -5  327.27   51.79
 -11   2  -5  295.57   22.50
 -12  -2  -5   47.00   13.60
 -12  -2  -5   22.40   36.60
 -12   2  -5   32.40   10.10
 -12   2  -5   66.29   41.90
 -13  -3   5    5.00   19.00
 -13  -3   5   -1.70   10.10
 -13   3   5   24.60   17.00
 -13   3   5    2.20    8.90
 -12  -3   5   14.20    8.70
 -12  -3   5   37.30   18.20
 -12   3   5   29.40    5.20
 -12   3   5   29.10    8.90
 -11  -3   5  411.76   35.20
 -11  -3   5  368.26   25.10
 -11  -3   5  380.36   23.90
 -11   3   5  405.16   32.90
 -11   3   5  340.87   20.40
  11   3  -5  373.66   25.90
 -11   3   5  353.96   24.50
 -10  -3   5   13.30    7.00
 -10  -3   5   18.00   14.20
 -10  -3   5    5.40    5.60
 -10   3   5   14.80   11.60
 -10   3   5   17.80    7.70
 -10   3   5   14.00    3.70
  10   3  -5    5.20    8.30
  -9  -3   5  252.77   25.70
  -9  -3   5  263.47   17.20
  -9  -3   5  251.87   18.40
   9   3  -5  242.18   18.10
  -9   3   5  246.18   18.70
  -9   3   5  259.07   14.50
  -9   3   5  226.08   23.30
  -8  -3   5  322.77   27.20
  -8  -3   5  330.27   21.10
  -8  -3   5  324.17   20.10
  -8   3   5  324.97   17.90
  -8   3   5  339.77   24.60
  -8   3   5  333.37   22.20
   7  -3  -5   84.59   10.70
  -7  -3   5   98.19    9.30
  -7  -3   5   87.49   10.20
  -7  -3   5   83.79   13.00
   7   3  -5  101.49    9.40
  -7   3   5   95.29   11.00
  -7   3   5   82.79    7.10
  -7   3   5   82.59   20.10
  -7   3   5   89.09   11.40
  -6  -3   5  140.09   11.30
   6  -3  -5  150.98   13.50
  -6  -3   5  137.59   16.00
  -6  -3   5  135.49   10.80
  -6   3   5  138.99    9.90
   6   3  -5  130.49   10.80
  -6   3   5  140.09   13.30
  -6   3   5  114.79   15.20
  -5  -3   5  707.53   39.70
  -5  -3   5  685.13   37.00
  -5  -3   5  695.73   36.80
   5  -3  -5  692.93   38.80
  -5   3   5  662.23   42.30
   5   3  -5  716.43   41.60
   5   3  -5  699.23   37.30
  -5   3   5  718.53   38.10
  -5   3   5  703.53   37.30
   5   3  -5  693.53   37.00
  -4  -3   5 1903.21   93.19
   4  -3  -5 1863.51   93.19
  -4  -3   5 1916.61   91.29
  -4  -3   5 1864.71   91.39
   4  -3  -5 1930.11   91.59
  -4   3   5 1580.14   94.49
  -4   3   5 1701.73   92.99
   4   3  -5 1895.01   91.59
   4   3  -5 1867.11   91.39
   4   3  -5 1906.01   95.19
  -4   3   5 1519.35   94.09
  -4   3   5 1871.41   90.69
  -3  -3   5   78.79   10.40
   3  -3  -5   85.49   12.40
   3  -3  -5  107.79   11.50
  -3  -3   5   86.79    8.10
  -3   3   5   78.99   11.80
  -3   3   5   91.09    6.40
  -3   3   5   93.19    6.20
   3   3  -5   80.39   11.60
   3   3  -5   86.09    8.60
   3   3  -5   81.39    8.00
  -3   3   5   78.59   11.30
  -2  -3   5   30.10    4.30
  -2  -3   5   36.00    6.70
  -2   3   5   51.59    8.70
  -2   3   5   49.70    9.00
   2   3  -5   48.40    9.60
   2   3  -5   50.69    6.50
   2   3  -5   38.70    5.30
  -1  -3   5  518.75   27.60
   1  -3  -5  537.25   29.70
  -1  -3   5  483.55   29.60
  -1  -3   5  507.75   27.30
   1  -3  -5  486.55   30.60
   1  -3  -5  494.15   26.40
  -1   3   5  515.65   25.90
   1   3  -5  513.75   27.60
   1   3  -5  458.45   29.00
  -1   3   5  529.85   30.50
  -1   3   5  511.45   29.50
   0  -3  -5  677.83   37.10
   0  -3  -5  693.63   38.60
   0  -3  -5  671.13   38.50
   0  -3   5  691.63   37.10
   0  -3   5  693.63   40.60
   0  -3   5  723.63   36.70
   0   3  -5  766.62   44.00
   0   3  -5  677.43   37.40
   0   3   5  663.93   38.30
   0   3  -5  677.53   37.10
   0   3   5  704.43   38.60
   0   3   5  698.23   36.00
  -1  -3  -5  663.93   37.40
  -1  -3  -5  635.34   36.20
   1  -3   5  696.23   35.30
   1  -3   5  686.23   41.60
   1   3   5  641.74   35.20
  -1   3  -5  628.74   36.30
  -1   3  -5  647.64   36.50
  -1   3  -5  552.24   48.10
   1   3   5  695.23   36.40
  -2  -3  -5  311.57   25.10
   2  -3   5  331.47   20.00
  -2  -3  -5  314.07   20.20
  -2  -3  -5  308.37   21.20
   2  -3   5  329.47   22.40
   2  -3   5  380.86   28.90
   2   3   5  311.07   20.10
  -2   3  -5  290.57   22.70
   2   3   5  328.37   20.40
   2   3   5  322.97   20.70
  -2   3  -5  317.27   22.80
   3  -3   5  111.69   15.20
  -3  -3  -5  140.99   11.70
   3  -3   5  213.18   26.30
  -3  -3  -5  134.19   13.50
   3  -3   5  130.79   14.40
  -3  -3  -5   96.19   16.40
  -3   3  -5  110.39   25.50
   3   3   5  139.29   12.20
   3   3   5  116.69   14.00
  -3   3  -5  132.79   16.10
   3   3   5  128.09   13.60
  -3   3  -5  101.99   14.20
   4  -3   5  122.69   13.10
  -4  -3  -5  125.49   11.90
   4  -3   5  137.49   26.80
  -4  -3  -5  111.99   19.90
  -4  -3  -5  129.69   14.00
  -4   3  -5  133.69   31.60
  -4   3  -5  130.09   19.00
  -4   3  -5  115.79   24.90
   4   3   5  114.19   11.50
   4   3   5  122.59   12.70
  -5  -3  -5  316.57   21.40
   5  -3   5  287.17   34.70
  -5  -3  -5  325.07   25.30
  -5  -3  -5  345.77   35.30
   5  -3   5  311.67   19.70
  -5   3  -5  360.36   44.20
  -5   3  -5  327.87   27.00
  -5   3  -5  391.56   30.70
   5   3   5  333.37   21.10
  -6  -3  -5   92.29   11.60
  -6  -3  -5   81.39   22.60
   6  -3   5   85.19    8.60
   6  -3   5   64.89   20.70
  -6   3  -5   90.19   27.80
  -6   3  -5   89.89   12.50
  -6   3  -5  158.58   20.10
   6   3   5   99.29   11.50
   7  -3   5  149.09   25.90
  -7  -3  -5  155.88   17.60
  -7  -3  -5  151.98   15.50
   7  -3   5  144.49   10.50
  -7  -3  -5  166.68   29.10
  -7   3  -5  231.78   36.70
  -7   3  -5  165.88   15.70
   7   3   5  119.09   13.00
  -8  -3  -5    4.70    7.00
  -8  -3  -5    5.20    8.80
  -8  -3  -5   18.00   23.30
  -8   3  -5    2.30    6.50
  -8   3  -5   29.40   26.60
  -8   3  -5    7.70   14.50
  -9  -3  -5  253.97   40.30
  -9  -3  -5  239.48   21.80
  -9  -3  -5  196.68   20.10
   9   3   5  199.88   18.30
  -9   3  -5  188.78   38.60
  -9   3  -5  200.68   17.00
  -9   3  -5  278.97   31.40
 -10  -3  -5   36.70   11.30
 -10  -3  -5    0.20   27.50
 -10   3  -5   46.50   19.30
 -10   3  -5   20.30    7.50
 -10   3  -5   14.70   30.60
 -11  -3  -5  106.49   15.80
 -11  -3  -5   70.99   34.00
 -11   3  -5  184.98   26.00
 -11   3  -5   83.29   11.00
 -11   3  -5  101.09   40.60
 -12  -3  -5   -5.00   34.90
 -12  -3  -5    6.00   13.10
 -12   3  -5   -1.70    7.70
 -12   3  -5   35.60   22.20
 -12   3  -5    8.40   40.30
 -13  -4   5  -13.50   19.10
 -13   4   5   -1.10   16.40
 -12  -4   5   17.60    9.50
 -12  -4   5   49.00   19.50
 -11  -4   5   96.59   11.40
 -11  -4   5   99.89   20.40
 -11  -4   5  110.59   12.80
 -11   4   5  117.69   18.60
 -11   4   5   83.89    7.10
  11   4  -5   74.19   11.40
 -10  -4   5   29.00    8.80
 -10  -4   5   54.29   27.00
 -10  -4   5   27.70    6.70
 -10   4   5   29.10    3.80
  10   4  -5   30.50    8.70
 -10   4   5   23.80   12.30
  -9  -4   5  262.17   18.10
  -9  -4   5  252.87   19.20
  -9  -4   5  235.18   26.30
  -9   4   5  255.37   14.00
  -9   4   5  256.57   23.00
  -8  -4   5    0.70   11.60
  -8  -4   5    4.70    5.80
  -8  -4   5    6.00    6.10
  -8   4   5    1.80    2.60
  -8   4   5    1.80    8.60
   8   4  -5   -1.20    5.10
  -7  -4   5    0.20    3.90
  -7  -4   5    4.80    5.40
  -7  -4   5   -9.90    9.50
   7   4  -5    5.80    4.80
  -7   4   5   -5.10    8.10
  -7   4   5   -1.40   15.90
  -7   4   5    1.40    2.90
  -7   4   5    2.90    7.20
   6  -4  -5 1275.17   62.39
  -6  -4   5 1320.27   68.59
  -6  -4   5 1262.07   64.59
  -6  -4   5 1282.87   64.99
  -6   4   5 1060.29   71.19
  -6   4   5 1337.47   64.19
   6   4  -5 1233.18   64.79
  -6   4   5 1273.97   66.09
   5  -4  -5   91.99    7.50
  -5  -4   5   72.69    8.90
  -5  -4   5   75.69   11.60
   5   4  -5   72.19    9.40
  -5   4   5   90.59   12.50
  -5   4   5   97.99   18.90
   5   4  -5   78.09    8.70
  -5   4   5   76.19   10.10
  -5   4   5   78.39   11.40
   4  -4  -5  929.91   47.30
  -4  -4   5  914.31   47.50
  -4  -4   5  938.21   50.29
   4  -4  -5  864.11   49.10
   4   4  -5  942.61   48.10
  -4   4   5  945.41   47.80
   4   4  -5  925.81   52.49
   4   4  -5  887.51   47.50
  -4   4   5  902.71   50.39
   3  -4  -5 1566.64   80.19
   3  -4  -5 1508.25   84.69
   3  -4  -5 1671.33   80.69
  -3  -4   5 1675.43   82.69
  -3  -4   5 1622.84   80.49
  -3  -4   5 1644.54   80.39
   3   4  -5 1585.94   80.29
   3   4  -5 1586.24   84.39
  -3   4   5 1623.74   82.49
   3   4  -5 1623.54   80.79
  -3   4   5 1522.15   79.49
  -3   4   5 1498.45   83.09
  -2  -4   5  391.56   23.00
  -2  -4   5  397.36   24.70
   2  -4  -5  353.76   23.60
   2  -4  -5  393.26   22.50
   2  -4  -5  357.96   25.70
  -2  -4   5  384.86   21.60
  -2   4   5  380.06   23.60
  -2   4   5  386.46   20.00
  -2   4   5  388.26   23.80
   2   4  -5  413.96   27.60
   2   4  -5  378.06   22.10
   2   4  -5  372.26   21.60
  -1  -4   5  620.84   36.80
  -1  -4   5  647.24   33.40
   1  -4  -5  585.54   43.40
  -1  -4   5  651.53   33.70
   1  -4  -5  635.24   34.10
   1   4  -5  613.24   33.90
  -1   4   5  625.04   35.10
  -1   4   5  634.74   34.90
  -1   4   5  633.74   32.40
   1   4  -5  648.24   39.10
   1   4  -5  622.94   33.50
   0  -4   5  675.43   41.30
   0  -4  -5  697.13   39.10
   0  -4  -5  681.33   38.30
   0  -4   5  659.63   38.70
   0  -4  -5  720.23   38.60
   0   4  -5  745.93   45.10
   0   4  -5  731.83   37.50
   0   4   5  737.83   38.70
   0   4   5  718.13   36.90
   0   4  -5  698.13   37.70
   0   4   5  703.03   38.40
  -1  -4  -5    4.50    7.30
   1  -4   5    5.50    3.50
  -1  -4  -5    8.80    4.30
  -1  -4  -5    1.60    8.60
   1  -4   5   27.60   11.40
   1  -4   5   11.20    5.00
   1   4   5    6.60    5.00
  -1   4  -5   -4.70   11.00
  -1   4  -5    6.20    4.50
   1   4   5   15.20    4.90
  -1   4  -5    5.50    4.60
   1   4   5    1.00    4.50
  -2  -4  -5   12.30    5.20
   2  -4   5   27.20   13.10
   2  -4   5   13.50    4.10
  -2  -4  -5   27.80    8.20
   2  -4   5   11.10    7.80
  -2  -4  -5   13.30    9.90
   2   4   5   16.10    5.90
  -2   4  -5   16.50    6.40
  -2   4  -5    2.30   14.90
  -2   4  -5   10.70    6.20
   2   4   5   14.60    5.00
   2   4   5   20.30    5.10
  -3  -4  -5    0.90    4.80
  -3  -4  -5    6.40   11.50
   3  -4   5   -7.50   14.60
  -3  -4  -5    5.30    5.50
   3  -4   5   -0.50    7.70
  -3   4  -5   12.20    9.60
  -3   4  -5    6.70    6.80
   3   4   5   -0.70    4.70
   3   4   5    8.60    5.10
   3   4   5   -4.60    6.10
  -4  -4  -5    7.40    7.00
  -4  -4  -5   -5.90    4.20
   4  -4   5  -14.90   15.80
   4  -4   5    9.90    7.20
  -4  -4  -5    4.10   13.20
  -4   4  -5    1.30    7.70
  -4   4  -5   -5.20   10.00
   4   4   5    4.80    5.40
   4   4   5    4.60    4.70
   5  -4   5  920.01   45.50
  -5  -4  -5  860.81   47.00
  -5  -4  -5  926.21   58.79
  -5  -4  -5  823.82   50.49
   5   4   5  862.91   47.00
  -5   4  -5  761.62   49.99
  -5   4  -5  850.31   52.69
  -6  -4  -5 1494.95   92.19
   6  -4   5 1500.85   94.39
   6  -4   5 1472.95   75.79
  -6  -4  -5 1538.85   80.29
  -6  -4  -5 1521.95   79.29
  -6   4  -5 1501.55   81.59
   6   4   5 1575.74   79.09
  -7  -4  -5  229.78   19.00
   7  -4   5  186.58   31.20
  -7  -4  -5  222.78   20.50
  -7  -4  -5  207.08   31.60
   7   4   5  191.38   17.10
  -7   4  -5  205.58   18.30
  -7   4  -5  257.67   42.40
  -7   4  -5  205.58   26.80
  -8  -4  -5  175.78   18.30
  -8  -4  -5  187.68   38.80
  -8  -4  -5  148.19   19.80
   8  -4   5  185.38   49.80
  -8   4  -5  157.78   16.80
  -8   4  -5  214.78   27.90
   8   4   5  174.78   16.30
  -9  -4  -5   15.30   11.80
  -9  -4  -5   20.60   26.10
  -9  -4  -5   12.80   10.30
  -9   4  -5   28.70   16.70
  -9   4  -5   19.90    6.90
  -9   4  -5   11.50   28.30
 -10  -4  -5  134.29   17.80
 -10  -4  -5   82.09   34.00
 -10   4  -5  172.58   23.80
 -10   4  -5  145.39   13.60
 -10   4  -5  172.28   41.50
 -11  -4  -5   27.70   34.10
 -11  -4  -5   11.30   12.50
 -11   4  -5   -1.70    6.20
 -11   4  -5   11.50   35.70
 -11   4  -5    1.80   16.60
 -13  -5   5   74.89   14.20
 -13  -5   5   95.59   27.70
 -13   5   5   94.19   21.60
 -12  -5   5   14.00    9.90
 -12  -5   5  -12.30   17.40
 -12   5   5  -10.00   16.50
 -11  -5   5    7.90    8.40
 -11  -5   5   16.10   16.90
 -11   5   5    9.30   13.90
 -10  -5   5  288.77   32.50
 -10  -5   5  337.27   33.50
 -10  -5   5  330.77   22.60
 -10   5   5  317.47   28.50
  10   5  -5  358.16   23.80
  -9  -5   5   18.70    8.20
  -9  -5   5   20.90   14.40
  -9  -5   5   14.60    6.40
  -9   5   5   23.30   11.30
   9   5  -5   11.90    6.90
  -8  -5   5  325.77   22.70
  -8  -5   5  323.07   29.40
  -8  -5   5  363.06   22.00
   8   5  -5  336.67   22.40
  -8   5   5  350.56   20.40
  -8   5   5  360.46   26.30
  -8   5   5  328.77   17.80
  -7  -5   5  956.10   56.49
  -7  -5   5  973.20   51.79
  -7   5   5  990.50   50.79
   7   5  -5  984.30   51.69
  -7   5   5  970.40   53.79
  -7   5   5  970.90   48.90
  -7   5   5  926.71   60.69
  -6  -5   5    6.70    5.50
  -6  -5   5   10.00    9.80
  -6  -5   5    6.40    4.60
  -6   5   5   -9.20   10.20
  -6   5   5   -2.30    7.10
  -6   5   5    4.70    5.30
  -6   5   5    3.20    6.30
   6   5  -5    7.30    4.80
  -5  -5   5 3162.28  158.08
   5  -5  -5 3012.50  158.98
   5  -5  -5 3121.39  157.08
  -5  -5   5 3309.37  161.58
  -5  -5   5 3222.68  158.38
  -5   5   5 3176.88  158.38
   5   5  -5 3119.89  158.58
  -5   5   5 3369.76  162.58
  -5   5   5 3261.37  159.48
  -5   5   5 3115.39  159.48
   5   5  -5 3148.89  158.28
   4  -5  -5 1171.78   58.19
  -4  -5   5 1154.58   59.49
   4  -5  -5 1157.88   60.99
  -4  -5   5 1194.18   59.39
  -4   5   5 1185.38   59.19
   4   5  -5 1148.79   59.89
  -4   5   5 1231.28   60.29
  -4   5   5 1008.90   62.19
  -4   5   5 1150.18   61.29
   4   5  -5 1122.09   59.39
  -3  -5   5   44.80    6.20
  -3  -5   5   28.30    7.90
  -3  -5   5   43.40    6.00
   3  -5  -5   54.69    7.00
   3   5  -5   37.00    5.80
  -3   5   5   37.50    7.40
  -3   5   5   55.99    7.10
   3   5  -5   55.29    7.90
  -3   5   5   52.19    6.80
   2  -5  -5 1116.59   56.89
  -2  -5   5 1100.49   59.89
   2  -5  -5 1068.09   62.19
   2   5  -5 1204.08   66.19
  -2   5   5 1093.59   55.59
  -2   5   5 1137.99   57.59
  -2   5   5 1035.60   57.69
   2   5  -5 1089.29   57.09
   2   5  -5 1110.49   56.59
  -1  -5   5  260.27   21.10
  -1  -5   5  254.97   16.30
   1  -5  -5  262.27   19.40
   1  -5  -5  271.47   18.80
  -1  -5   5  269.37   16.00
   1   5  -5  262.67   16.80
  -1   5   5  274.97   17.60
  -1   5   5  262.97   15.60
  -1   5   5  261.57   17.20
   1   5  -5  244.38   16.00
   1   5  -5  258.77   24.30
   0  -5  -5    7.90    4.90
   0  -5  -5   -2.40    6.80
   0  -5  -5    9.90    4.80
   0  -5   5    2.10    3.30
   0  -5   5   21.60    8.60
   0   5  -5    7.80    4.20
   0   5  -5    7.00    4.60
   0   5  -5   -1.30   13.00
   0   5   5    9.20    4.90
   0   5   5    4.50    4.40
   0   5   5    6.20    4.20
   1  -5   5   65.99    7.70
   1  -5   5   47.60   13.00
  -1  -5  -5   73.29   11.10
  -1  -5  -5   49.80    7.50
  -1  -5  -5   82.99    9.50
   1   5   5   65.99    8.90
  -1   5  -5   61.19    8.30
   1   5   5   54.89    7.00
   1   5   5   78.09    8.70
  -1   5  -5   56.79    7.30
  -2  -5  -5   20.50    6.90
  -2  -5  -5   20.30    5.60
   2  -5   5   11.60    6.00
  -2  -5  -5   19.30   10.50
   2   5   5   10.50    6.70
   2   5   5   11.20    5.80
  -2   5  -5   15.70    5.60
   2   5   5   13.90    5.50
  -2   5  -5   15.00    9.70
  -3  -5  -5 1463.85   76.79
   3  -5   5 1717.43   88.29
  -3  -5  -5 1429.16   75.89
  -3  -5  -5 1448.26   81.39
   3   5   5 1470.15   75.99
   3   5   5 1422.96   77.09
  -3   5  -5 1460.35   77.09
  -3   5  -5 1428.76   77.19
   3   5   5 1447.66   75.99
   4  -5   5  777.62   46.20
  -4  -5  -5  826.92   54.29
  -4  -5  -5  839.52   45.70
  -4  -5  -5  820.62   44.40
   4   5   5  826.82   44.70
  -4   5  -5  845.82   44.50
   4   5   5  860.21   44.70
  -4   5  -5  669.33   47.20
   5  -5   5  166.28   29.00
  -5  -5  -5  125.39   15.40
  -5  -5  -5  111.49   13.20
   5  -5   5  133.29   12.10
  -5  -5  -5  141.69   24.40
  -5   5  -5  123.69   14.70
  -5   5  -5  148.19   19.20
   5   5   5  118.59   13.60
  -6  -5  -5  944.81   52.49
  -6  -5  -5  935.81   50.99
  -6  -5  -5  990.90   66.19
  -6   5  -5  904.91   51.39
  -6   5  -5  834.12   54.19
   6   5   5  948.11   50.89
   7  -5   5  824.72   63.79
  -7  -5  -5  814.92   46.00
  -7  -5  -5  822.82   47.40
  -7  -5  -5  769.82   62.89
  -7   5  -5  912.41   75.69
  -7   5  -5  753.92   46.00
   7   5   5  803.42   45.50
  -7   5  -5  782.22   45.50
  -8  -5  -5   19.00   25.60
  -8  -5  -5   -0.90    8.30
   8  -5   5   25.40   23.30
  -8  -5  -5   17.80   10.40
  -8   5  -5   18.70   29.00
  -8   5  -5   22.00    7.20
  -8   5  -5   28.00   10.50
   8   5   5   37.10    9.00
  -9  -5  -5  216.88   37.40
  -9  -5  -5  137.09   16.90
  -9   5  -5  143.89   18.50
   9   5   5  160.48   18.20
  -9   5  -5  133.39   12.80
  -9   5  -5  126.89   38.60
 -10  -5  -5  165.78   19.30
 -10  -5  -5  238.58   43.70
 -10   5  -5  126.79   15.60
 -10   5  -5  160.28   12.90
 -10   5  -5  170.18   45.20
 -11  -5  -5   85.69   45.80
 -11  -5  -5   53.19   15.50
 -11   5  -5   46.30    7.10
 -11   5  -5   47.20   10.40
 -12  -6   5   14.00   10.80
 -12  -6   5   28.00   20.60
 -12   6   5   39.20   17.50
 -11  -6   5   89.99   13.60
 -11  -6   5   75.49   22.00
 -11   6   5   96.49   18.10
 -10  -6   5    7.90   10.30
 -10  -6   5    8.90   15.70
  10   6  -5    4.30    8.40
 -10   6   5   -3.50   12.30
  -9  -6   5  155.98   17.10
  -9  -6   5  166.38   15.60
  -9  -6   5  186.28   25.90
   9   6  -5  166.68   16.50
  -9   6   5  151.98   21.00
  -8  -6   5  168.18   16.20
  -8  -6   5  172.88   14.90
  -8  -6   5  150.18   20.30
   8   6  -5  148.49   15.00
  -7  -6   5   -4.80    5.80
  -7  -6   5    7.30   11.80
  -7  -6   5   -9.70    4.40
  -7   6   5   12.70    9.40
   7   6  -5   -4.90    5.40
  -7   6   5    4.50    3.10
  -7   6   5    2.90    6.70
  -7   6   5    5.20   12.90
  -6  -6   5  313.27   20.80
   6  -6  -5  289.87   22.70
  -6  -6   5  347.37   26.50
  -6  -6   5  300.67   19.90
  -6   6   5  264.57   30.00
  -6   6   5  325.67   24.40
  -6   6   5  310.77   17.70
   6   6  -5  311.87   20.10
  -6   6   5  307.47   24.00
  -5  -6   5    9.30    9.30
   5  -6  -5    5.10    2.60
   5  -6  -5    0.00    8.20
  -5  -6   5    7.00    5.30
  -5   6   5    2.70    6.80
  -5   6   5    7.90    4.10
  -5   6   5   -1.30    8.30
   5   6  -5   -1.90    6.00
   5   6  -5    0.70    4.90
  -5   6   5    0.90    8.90
  -4  -6   5  330.27   20.70
   4  -6  -5  355.36   26.80
  -4  -6   5  351.26   21.10
   4  -6  -5  349.47   19.10
  -4  -6   5  354.96   24.90
   4   6  -5  333.37   21.80
  -4   6   5  343.97   20.90
  -4   6   5  348.07   20.30
   4   6  -5  336.77   20.90
  -4   6   5  351.36   23.70
  -3  -6   5  197.78   13.80
   3  -6  -5  219.28   24.00
   3  -6  -5  196.08   12.70
  -3  -6   5  198.08   17.60
  -3  -6   5  178.08   13.40
  -3   6   5  179.98   15.30
  -3   6   5  179.78   13.40
   3   6  -5  181.88   14.60
   3   6  -5  237.88   16.40
  -3   6   5  183.48   13.30
  -2  -6   5    6.10    4.00
  -2  -6   5   10.40    4.80
   2  -6  -5    5.80    4.30
  -2  -6   5   -4.30    7.10
   2  -6  -5    3.30   10.30
  -2   6   5    4.70    4.60
   2   6  -5    0.60    4.80
  -2   6   5    0.60    4.70
  -2   6   5    1.00    4.60
   2   6  -5    5.00    3.90
  -1  -6   5  560.54   39.90
   1  -6  -5  558.04   35.70
  -1  -6   5  571.14   31.30
  -1   6   5  601.04   32.30
  -1   6   5  561.34   31.90
   1   6  -5  568.14   31.10
   1   6  -5  580.94   31.90
  -1   6   5  572.74   31.10
   0  -6   5  437.56   33.20
   0  -6  -5  447.06   25.80
   0  -6  -5  398.86   28.70
   0   6   5  443.16   25.50
   0   6   5  430.86   25.60
   0   6  -5  441.66   25.20
   0   6   5  424.46   25.00
   0   6  -5  437.56   24.70
  -1  -6  -5  135.89   12.70
   1  -6   5  151.58   11.90
  -1  -6  -5  154.38   13.50
   1  -6   5  119.09   17.80
  -1  -6  -5  142.99   17.50
  -1   6  -5  117.99   11.70
  -1   6  -5  139.29   11.40
   1   6   5  120.69   14.30
   1   6   5  141.79   12.60
   1   6   5  138.69   12.20
  -2  -6  -5  446.96   26.80
  -2  -6  -5  443.86   32.80
   2  -6   5  456.05   26.80
  -2  -6  -5  440.96   27.40
   2  -6   5  450.65   38.90
  -2   6  -5  444.66   25.80
   2   6   5  429.16   27.20
   2   6   5  440.16   26.60
  -2   6  -5  458.55   26.10
  -3  -6  -5  393.46   33.80
   3  -6   5  393.76   26.50
  -3  -6  -5  380.36   24.80
   3  -6   5  391.86   38.30
  -3  -6  -5  418.16   26.40
  -3   6  -5  413.26   23.90
   3   6   5  368.96   24.60
   3   6   5  433.36   25.30
  -3   6  -5  388.06   25.30
  -4  -6  -5    5.30    7.60
  -4  -6  -5  -10.50   15.50
  -4  -6  -5    8.10    5.80
   4  -6   5    3.20   11.30
   4  -6   5   29.10   18.70
   4   6   5   13.40    6.90
  -4   6  -5    8.10    8.20
  -4   6  -5   11.00    5.80
   4   6   5    8.30    4.90
  -5  -6  -5   83.79   13.40
  -5  -6  -5   69.29   21.80
  -5  -6  -5   83.19   13.20
   5  -6   5  128.79   26.70
  -5   6  -5  102.49   16.40
   5   6   5   77.19   10.20
  -5   6  -5   93.29   11.30
  -6  -6  -5   73.49   11.80
  -6  -6  -5   79.59   24.50
  -6  -6  -5   84.39   12.90
   6  -6   5  133.89   29.20
  -6   6  -5  117.89   35.60
   6   6   5   74.09   10.80
  -6   6  -5   72.79   15.80
  -6   6  -5   77.79    9.50
  -7  -6  -5   41.10   11.30
  -7  -6  -5   21.30   23.90
   7  -6   5   30.20   26.30
  -7  -6  -5   10.50    8.20
  -7   6  -5   28.20    7.20
   7   6   5   20.00    8.80
  -7   6  -5   34.90   35.30
  -7   6  -5   25.10    9.60
  -8  -6  -5   54.39   12.80
  -8  -6  -5   49.60   27.50
   8  -6   5   -2.10   23.00
  -8  -6  -5   42.00   10.40
  -8   6  -5   33.80    7.60
   8   6   5   40.30   10.60
  -8   6  -5   47.20    7.80
  -8   6  -5   83.89   35.50
  -9  -6  -5   -5.60   27.00
   9  -6   5  -23.10   23.20
  -9  -6  -5   24.20   12.40
  -9   6  -5    9.70    5.90
   9   6   5    3.60    9.50
  -9   6  -5   12.20   35.10
  -9   6  -5    8.40    5.30
 -10  -6  -5   44.00   34.30
 -10  -6  -5   15.60   13.10
 -10   6  -5   74.99   40.80
 -11  -6  -5   43.60   40.00
 -11  -6  -5   72.39   17.80
 -11   6  -5   88.29   45.60
 -12  -7   5   18.60   22.90
 -12  -7   5   -6.60   10.70
 -12   7   5   11.10   17.60
 -11  -7   5   13.30   20.20
 -11  -7   5    9.20   10.70
 -11   7   5   38.20   16.00
 -10  -7   5   -6.60    9.10
 -10  -7   5  -17.30   16.30
  10   7  -5    2.70    8.80
 -10   7   5   -7.90   13.30
  -9  -7   5    1.80    8.00
  -9  -7   5   22.20   16.50
  -9  -7   5   21.30    8.80
   9   7  -5   32.40    9.20
  -9   7   5   27.70   13.20
  -8  -7   5   77.59   11.10
  -8  -7   5   64.19    9.30
  -8   7   5   85.89   15.40
   8   7  -5   67.39    9.80
  -7  -7   5  156.18   16.10
  -7  -7   5  182.48   23.50
  -7  -7   5  156.18   15.00
   7  -7  -5  156.68   19.70
  -7   7   5  159.08    9.80
  -7   7   5  162.38   13.40
   7   7  -5  159.98   14.90
  -7   7   5  194.88   21.10
  -6  -7   5   39.30    8.50
  -6  -7   5   28.30    6.00
   6  -7  -5   49.60   11.60
  -6  -7   5   36.30   13.20
   6   7  -5   28.60    6.40
  -6   7   5   35.10    4.60
  -6   7   5   58.09   12.90
  -6   7   5   47.40   10.80
  -6   7   5   23.40   11.70
   5  -7  -5  538.55   29.10
  -5  -7   5  565.64   32.00
   5  -7  -5  558.64   37.30
  -5  -7   5  546.35   36.00
  -5   7   5  549.54   32.40
  -5   7   5  564.64   29.40
   5   7  -5  521.85   32.20
   5   7  -5  541.35   31.30
  -5   7   5  547.15   34.90
  -4  -7   5   89.39   14.20
  -4  -7   5  102.59   11.30
   4  -7  -5   96.99    8.30
   4  -7  -5   94.09   16.00
   4   7  -5  109.29   12.40
  -4   7   5  108.09    9.40
   4   7  -5  101.69   10.80
  -4   7   5  103.29   11.70
  -4   7   5  104.29   11.60
  -3  -7   5    3.40    5.10
  -3  -7   5   11.90    8.80
   3  -7  -5    0.90    3.80
   3  -7  -5    0.40   13.60
  -3   7   5    7.00    5.80
   3   7  -5    5.00    5.90
  -3   7   5   -1.20    4.10
   3   7  -5    0.80    4.40
   2  -7  -5   15.60    8.60
   2  -7  -5   17.20   12.60
  -2  -7   5   17.60    5.10
  -2  -7   5   25.20   11.20
  -2   7   5   13.40    5.70
  -2   7   5   19.10    5.30
   2   7  -5   12.10    5.50
   2   7  -5   12.00    5.60
  -2   7   5   13.00    6.20
   1  -7  -5   68.19    8.00
  -1  -7   5   67.79    8.90
   1  -7  -5   62.99   14.00
  -1  -7   5   45.80   11.60
  -1   7   5   72.69   10.00
   1   7  -5   50.39    6.60
  -1   7   5   63.59    8.40
   1   7  -5   63.19    7.70
   0  -7   5  251.97   24.70
   0  -7   5  217.88   16.00
   0  -7  -5  245.18   23.00
   0  -7  -5  237.48   16.90
   0   7   5  255.67   17.10
   0   7  -5  202.58   16.20
   0   7  -5  238.08   15.80
   0   7   5  242.88   16.60
   1  -7   5   -7.20   11.50
  -1  -7  -5   -2.20    5.70
   1  -7   5    5.00    5.90
  -1  -7  -5    6.20   11.00
   1   7   5    1.90    4.30
  -1   7  -5   -1.10    5.00
   1   7   5    9.80    6.60
  -1   7  -5   -1.50    4.40
   2  -7   5   -3.80   15.20
   2  -7   5    8.30    5.70
  -2  -7  -5   12.10    7.10
  -2  -7  -5   13.50   12.60
  -2   7  -5    8.20    5.40
   2   7   5    5.90    5.90
  -2   7  -5    6.60    5.30
   2   7   5    8.80    5.70
  -3  -7  -5  394.56   26.70
  -3  -7  -5  405.96   34.30
   3  -7   5  402.26   26.80
   3  -7   5  425.46   41.90
   3   7   5  381.26   25.60
  -3   7  -5  422.56   25.60
  -3   7  -5  396.66   23.90
   3   7   5  418.76   26.00
  -4  -7  -5  179.98   17.70
  -4  -7  -5  157.38   24.30
   4  -7   5  215.48   29.90
   4   7   5  145.39   15.50
   4   7   5  153.48   15.70
  -4   7  -5  174.78   17.00
  -4   7  -5  157.48   13.30
   5  -7   5   84.49   26.70
  -5  -7  -5   57.79   22.10
  -5  -7  -5   53.49   12.90
  -5   7  -5   46.20   12.40
  -5   7  -5   54.49    7.70
   5   7   5   61.99   10.10
  -6  -7  -5  219.18   32.80
  -6  -7  -5  222.98   20.60
  -6  -7  -5  216.58   22.20
   6  -7   5  341.87   46.10
  -6   7  -5  300.47   28.20
   6   7   5  195.38   19.60
  -6   7  -5  218.48   18.10
  -7  -7  -5   13.20    9.10
  -7  -7  -5   25.00   11.40
  -7  -7  -5   37.80   44.30
   7  -7   5   62.69   28.90
  -7   7  -5   16.30   32.30
  -7   7  -5   32.10   10.70
   7   7   5   30.80    9.00
  -7   7  -5   29.40    6.10
   8  -7   5   25.20   25.10
  -8  -7  -5   33.40   29.40
  -8  -7  -5   15.70   11.50
  -8   7  -5   16.10   33.80
  -8   7  -5   38.00    5.90
  -8   7  -5   38.70    7.30
   8   7   5   35.70   10.20
  -9  -7  -5   16.60   32.30
   9  -7   5    0.10   27.50
  -9  -7  -5   -0.80   11.70
   9   7   5    0.90   10.50
  -9   7  -5  -28.50   34.30
 -10  -7  -5   56.49   41.90
 -10  -7  -5   23.60   15.10
 -10   7  -5   -3.30   37.10
 -11  -8   5  158.58   21.00
 -11   8   5  176.88   26.50
 -10  -8   5   27.80   10.10
 -10  -8   5   32.50   19.20
 -10   8   5   13.50   14.70
  10   8  -5   -3.50   10.50
  -9  -8   5  149.49   24.20
  -9  -8   5  170.28   18.70
  -9   8   5  180.08   21.90
   9   8  -5  139.99   17.50
  -8  -8   5   39.80   10.20
  -8  -8   5   63.09   16.80
   8   8  -5   30.80    9.10
  -8   8   5   31.20   13.50
  -7  -8   5    1.90    7.00
  -7  -8   5   -3.40   14.10
  -7   8   5   -2.20    2.50
  -7   8   5    3.90    8.40
   7   8  -5   -1.10    5.00
   6  -8  -5  322.17   28.90
  -6  -8   5  341.77   23.10
  -6  -8   5  322.77   29.50
  -6   8   5  337.97   18.50
   6   8  -5  295.07   21.90
  -6   8   5  332.87   28.20
  -6   8   5  356.86   30.40
  -5  -8   5   99.09   17.40
   5  -8  -5  123.09   19.10
  -5  -8   5  128.89   13.80
  -5   8   5  123.59    9.80
   5   8  -5  129.39   15.70
   5   8  -5  113.09   14.00
  -5   8   5  133.79   16.70
  -5   8   5  127.39   15.20
   4  -8  -5  423.86   39.10
  -4  -8   5  555.34   31.30
  -4  -8   5  526.55   36.30
  -4   8   5  542.35   29.40
  -4   8   5  549.45   33.00
   4   8  -5  556.74   32.30
  -4   8   5  551.84   32.40
  -3  -8   5 1413.16   78.69
   3  -8  -5 1414.66   84.09
   3  -8  -5 1434.06   71.89
  -3  -8   5 1446.06   73.29
  -3   8   5 1435.96   72.49
   3   8  -5 1383.16   73.79
  -3   8   5 1405.36   73.99
   3   8  -5 1403.06   73.19
  -2  -8   5   20.80    6.50
   2  -8  -5    6.60   14.30
   2  -8  -5   19.50    5.60
  -2  -8   5   12.40   10.80
  -2   8   5   14.60    5.30
  -2   8   5   16.50    6.30
   2   8  -5   23.80    7.60
   2   8  -5   28.90    6.30
  -1  -8   5 1041.30   55.09
   1  -8  -5  943.21   62.39
   1  -8  -5 1067.69   55.39
  -1  -8   5 1110.09   62.79
   1   8  -5 1061.39   55.19
   1   8  -5 1088.09   55.79
  -1   8   5 1044.80   55.99
  -1   8   5 1059.39   55.49
  -1   8   5 1030.60   55.59
   0  -8  -5   87.09   10.90
   0  -8  -5   61.99   15.40
   0  -8   5   77.49    8.80
   0  -8   5   69.39   16.00
   0   8   5   57.29    8.40
   0   8  -5   59.49    8.40
   0   8  -5   86.19   10.00
   0   8   5   59.59    9.50
   0   8   5   80.19   10.00
  -1  -8  -5   39.40   14.30
   1  -8   5   17.00   15.50
   1  -8   5   25.70    6.80
  -1  -8  -5   42.90    8.70
  -1   8  -5   30.70    7.00
   1   8   5   32.90    7.50
  -1   8  -5   27.30    6.20
   1   8   5   13.60    5.70
   2  -8   5  283.67   19.40
  -2  -8  -5  275.17   21.10
   2  -8   5  299.87   34.40
  -2  -8  -5  258.97   29.80
  -2   8  -5  281.17   18.70
   2   8   5  270.47   20.20
   3  -8   5  294.87   21.70
  -3  -8  -5  278.27   22.20
   3  -8   5  241.98   34.70
  -3  -8  -5  267.47   30.60
  -3   8  -5  271.07   18.90
   3   8   5  368.36   25.60
  -3   8  -5  284.37   19.90
   4  -8   5   65.69   21.90
  -4  -8  -5   44.10   11.00
  -4  -8  -5   48.50   19.90
   4   8   5   29.60    8.80
   4   8   5   62.59   11.70
  -4   8  -5   51.09    9.70
  -4   8  -5   54.99    7.60
  -5  -8  -5  475.15   47.30
  -5   8  -5  472.75   33.10
  -5   8  -5  469.45   26.80
   5   8   5  452.25   33.00
  -6  -8  -5  733.53   60.79
  -6  -8  -5  710.53   46.00
  -6   8  -5  735.73   39.90
   6   8   5  750.42   44.50
  -6   8  -5  850.01   49.99
  -7  -8  -5   96.99   30.70
  -7  -8  -5   71.49   14.60
   7  -8   5  123.59   36.10
   7   8   5   43.20   10.70
  -7   8  -5   59.89    6.90
  -7   8  -5   50.19   13.20
  -7   8  -5  108.89   41.40
  -8  -8  -5  183.88   22.00
   8  -8   5  233.98   41.20
  -8  -8  -5  133.69   37.60
  -8   8  -5  194.78   12.20
   8   8   5  199.68   22.90
  -8   8  -5  163.18   13.90
  -8   8  -5  286.27   50.89
  -9  -8  -5   17.40   35.10
   9  -8   5   10.30   29.80
  -9  -8  -5    7.20   13.20
  -9   8  -5   13.20   42.60
  10  -8   5  111.19   40.30
 -10  -8  -5  149.49   21.50
 -10  -8  -5  157.78   47.00
 -10   8  -5  217.88   53.09
 -11  -9   5    1.10   10.30
 -11  -9   5   17.90   22.30
 -11   9   5   24.90   18.10
 -10  -9   5  215.48   34.70
 -10  -9   5  168.28   22.10
 -10   9   5  213.48   29.90
  -9  -9   5  170.88   26.40
  -9  -9   5  153.68   17.80
  -9   9   5  131.89   21.60
   9   9  -5  159.28   18.80
   8  -9  -5   17.60   13.50
  -8  -9   5   19.20   16.80
  -8  -9   5   11.80    8.90
  -8   9   5   26.40   15.60
  -7  -9   5  214.78   19.30
   7  -9  -5  186.88   24.60
  -7  -9   5  204.98   27.30
  -7   9   5  228.78   28.10
  -7   9   5  148.59   17.40
   7   9  -5  178.58   17.70
  -7   9   5  180.88   11.10
  -6  -9   5    7.90   14.00
  -6  -9   5   23.60    8.60
   6   9  -5   29.70    8.40
  -6   9   5   24.60   11.90
  -5  -9   5 1021.30   61.69
   5  -9  -5  926.01   63.39
  -5  -9   5  974.60   54.49
   5   9  -5 1061.69   57.39
  -5   9   5 1024.60   56.09
   5   9  -5 1017.80   54.49
  -5   9   5  992.40   51.69
   4  -9  -5   -3.30   14.50
  -4  -9   5   -2.30    6.00
  -4  -9   5    6.00   12.80
   4  -9  -5   10.50    4.40
  -4   9   5   11.10    4.80
   4   9  -5    0.80    7.60
  -4   9   5   16.80    8.20
   4   9  -5   -3.60    4.70
  -4   9   5    7.70    7.50
   3  -9  -5   62.69    7.50
  -3  -9   5   66.19    9.40
  -3  -9   5   87.09   16.90
   3  -9  -5   47.60   20.30
  -3   9   5   63.69    7.90
   3   9  -5   59.59    9.10
   3   9  -5   64.69    9.10
  -3   9   5   36.80    9.80
  -3   9   5   58.89    9.40
   2  -9  -5  469.55   27.50
  -2  -9   5  472.75   28.30
  -2  -9   5  480.75   36.80
   2   9  -5  467.75   29.30
   2   9  -5  460.85   28.20
  -2   9   5  470.25   29.00
  -2   9   5  474.15   29.70
  -2   9   5  473.75   27.70
   1  -9  -5  137.29   21.60
  -1  -9   5   81.49   11.90
   1  -9  -5  123.79   12.90
  -1  -9   5  111.69   17.60
   1   9  -5  116.19   12.40
  -1   9   5  118.39   13.50
  -1   9   5  128.49   12.70
   1   9  -5  118.99   12.20
   0  -9   5   13.40    6.20
   0  -9   5   -0.30   13.30
   0   9  -5   10.40    5.60
   0   9  -5   10.30    6.80
   0   9   5   12.70    6.70
   0   9   5   12.70    7.20
   1  -9   5  149.59   23.60
   1  -9   5  158.38   14.50
  -1  -9  -5  151.78   22.10
  -1  -9  -5  165.88   16.30
   1   9   5  177.18   15.60
   1   9   5  161.58   15.60
  -1   9  -5  148.09   13.90
  -1   9  -5  167.08   15.00
  -2  -9  -5  279.77   21.60
   2  -9   5  324.77   37.10
   2  -9   5  250.57   19.50
  -2  -9  -5  323.67   32.20
  -2   9  -5  250.67   19.30
   2   9   5  298.47   21.00
   2   9   5  256.87   20.70
  -2   9  -5  276.27   19.10
  -3  -9  -5  440.16   29.80
  -3  -9  -5  448.36   40.60
   3  -9   5  418.46   28.40
   3  -9   5  410.96   46.50
  -3   9  -5  429.36   27.00
   3   9   5  485.05   29.20
  -3   9  -5  417.66   26.20
  -4  -9  -5  315.47   39.00
   4  -9   5  439.56   45.40
  -4  -9  -5  360.66   27.50
   4   9   5  321.27   25.10
  -4   9  -5  359.36   22.40
  -4   9  -5  360.26   29.40
   5  -9   5  154.88   32.70
  -5  -9  -5   74.99   24.00
   5   9   5   62.39   10.30
  -5   9  -5   96.49   14.00
  -5   9  -5  106.19   11.50
   6  -9   5  255.07   43.20
  -6  -9  -5  114.39   15.80
  -6  -9  -5  159.08   31.70
   6   9   5  160.88   17.60
  -6   9  -5  154.18   20.20
  -6   9  -5  154.48   12.80
  -7  -9  -5   71.49   15.10
   7  -9   5  142.79   37.80
  -7  -9  -5  124.19   32.70
  -7   9  -5  102.69   16.40
  -7   9  -5   93.69   10.00
  -7   9  -5  194.38   48.20
   7   9   5  140.79   16.90
   8  -9   5  -39.90   28.90
  -8  -9  -5    7.30   33.00
  -8  -9  -5   21.80   18.10
   8   9   5   13.20   12.10
  -8   9  -5   -5.50   40.30
  -9  -9  -5   10.00   14.10
   9  -9   5   30.50   58.59
 -10 -10   5   17.20   20.70
 -10 -10   5   14.70   11.30
 -10  10   5   16.00   18.20
  -9 -10   5  -23.10   17.80
  -9 -10   5   23.10   12.20
  -9  10   5   14.00   16.90
   9  10  -5    1.90    8.60
   8 -10  -5   23.60   16.10
  -8 -10   5   29.40   10.70
  -8 -10   5   41.10   19.80
   8  10  -5   23.50    8.10
  -8  10   5   33.40   17.60
  -7 -10   5  -24.70   15.20
  -7 -10   5   13.70   10.20
   7 -10  -5    4.00   15.50
  -7  10   5    9.10   12.60
  -7  10   5    1.90    3.30
   7  10  -5   -5.20    6.60
  -7  10   5   11.40   16.70
  -6 -10   5  161.48   24.20
   6 -10  -5  169.38   25.00
  -6 -10   5  212.78   24.20
  -6  10   5  184.18   12.50
  -6  10   5  200.78   22.50
   6  10  -5  186.98   18.10
  -5 -10   5   -2.50    5.90
   5 -10  -5   -9.90   16.40
  -5 -10   5   11.70   14.00
  -5  10   5    3.90    8.90
  -5  10   5   -4.00    4.20
   5  10  -5    0.60    6.50
  -4 -10   5   78.19   17.70
  -4 -10   5   83.19   11.10
  -4  10   5   77.09   11.30
  -4  10   5   62.69    7.90
  -3 -10   5   58.79    8.90
  -3 -10   5   93.09   28.30
   3 -10  -5   71.29    8.40
  -3  10   5   82.39   11.00
   3  10  -5   50.19    8.20
   3  10  -5   55.19    9.60
  -3  10   5   57.79   11.60
   2 -10  -5  119.99   12.60
   2 -10  -5   98.59   28.40
  -2 -10   5  120.49   20.30
  -2 -10   5  115.09   13.50
   2  10  -5  126.19   16.20
   2  10  -5  121.79   13.50
  -2  10   5  109.39   14.70
  -2  10   5  134.49   12.90
   1 -10  -5   16.70   17.50
  -1 -10   5    4.70   13.80
   1 -10  -5    8.90    6.60
   1  10  -5   20.10    7.80
   1  10  -5   11.20    6.20
  -1  10   5   -2.90    6.10
  -1  10   5   11.20    6.50
   0 -10  -5  561.84   48.10
   0 -10   5  570.94   34.80
   0 -10   5  612.24   47.50
   0  10   5  651.43   36.10
   0  10  -5  614.24   35.00
   0  10   5  622.94   36.50
   0  10  -5  617.14   35.70
   1 -10   5   15.80   17.40
  -1 -10  -5    4.30    8.10
   1 -10   5    4.70    6.90
  -1 -10  -5   11.50   17.00
   1  10   5    7.90    8.20
  -1  10  -5    8.60    6.80
   1  10   5    1.00    6.80
  -1  10  -5   11.60    6.60
   2 -10   5   82.99   26.50
  -2 -10  -5   37.30   19.10
   2 -10   5   55.79    9.40
  -2 -10  -5   47.80   10.60
   2  10   5   37.40   10.30
  -2  10  -5   51.89    8.80
   2  10   5   53.79    9.50
  -2  10  -5   57.59   10.70
   3 -10   5   22.50   24.90
  -3 -10  -5   74.69   12.80
   3 -10   5   71.09   13.70
  -3 -10  -5   42.00   20.30
   3  10   5   80.79   14.80
  -3  10  -5   73.99    9.60
   3  10   5   78.39   12.10
  -3  10  -5   73.09   10.00
  -4 -10  -5    4.00   19.90
   4 -10   5   35.20   25.20
  -4 -10  -5    4.90   10.50
   4  10   5    7.50    8.80
  -4  10  -5   -7.00    7.40
  -4  10  -5   -4.20    6.00
  -5 -10  -5   28.50   12.90
   5 -10   5   68.59   28.70
  -5 -10  -5   21.50   23.10
   5  10   5   22.90   11.00
  -5  10  -5   49.40   11.40
  -5  10  -5   43.00    7.80
  -6 -10  -5  252.77   26.70
   6 -10   5  417.96   53.79
  -6 -10  -5  235.78   36.80
  -6  10  -5  225.58   25.80
  -6  10  -5  244.88   17.00
   6  10   5  203.18   23.40
  -7 -10  -5  -13.10   28.20
  -7 -10  -5    3.70   12.00
   7 -10   5   14.70   32.80
   7  10   5   -4.30   11.10
  -7  10  -5   46.40   41.30
  -7  10  -5    8.90    5.40
  -7  10  -5   13.80   13.60
  -8 -10  -5   28.60   34.20
  -8 -10  -5    9.00   16.20
   8 -10   5  -23.00   33.90
  -8  10  -5   12.80   43.60
   8  10   5    6.00   12.30
  -9 -11   5   17.70   13.60
  -9 -11   5   19.20   22.90
   9  11  -5    7.80    9.80
  -9  11   5   -6.40   18.70
  -8 -11   5   64.29   12.30
   8 -11  -5   82.39   21.20
   8  11  -5   73.29   13.40
  -8  11   5  100.79   22.60
  -7 -11   5  105.39   15.60
  -7 -11   5  107.09   22.60
   7 -11  -5   94.09   21.90
   7  11  -5   75.49   11.60
  -7  11   5  120.29   23.60
  -7  11   5  100.69    8.40
  -7  11   5   70.39   16.10
  -6 -11   5   -2.80   15.90
   6 -11  -5   -1.10   18.50
  -6  11   5   -5.00   11.20
   6  11  -5   -1.50    7.50
  -6  11   5   -1.90    4.10
  -5 -11   5    4.90   16.30
  -5 -11   5    0.70    8.80
   5 -11  -5   -5.40   18.90
  -5  11   5    5.40   11.70
   5  11  -5    2.00    6.50
  -5  11   5    7.90    5.00
   4 -11  -5  112.09   26.70
  -4 -11   5  136.89   23.60
  -4 -11   5  117.49   15.90
  -4  11   5  120.99   12.10
  -4  11   5  129.19   17.20
   4  11  -5  110.79   15.10
   3 -11  -5   73.99   26.80
  -3 -11   5   64.69   10.80
  -3 -11   5   75.79   19.80
   3 -11  -5   58.19    8.90
  -3  11   5   64.09   11.40
   3  11  -5   65.29   10.50
  -3  11   5   65.09    9.00
   3  11  -5   74.19   13.00
   2 -11  -5   98.89   27.20
   2 -11  -5  118.99   14.30
  -2 -11   5  117.39   21.60
  -2 -11   5  114.89   14.80
  -2  11   5  134.59   14.80
   2  11  -5  113.09   14.40
   2  11  -5  109.99   13.30
  -2  11   5  123.09   13.60
  -1 -11   5  192.18   27.80
   1 -11  -5  212.58   31.40
   1 -11  -5  193.28   18.20
  -1 -11   5  210.18   19.90
  -1  11   5  226.38   18.10
   1  11  -5  235.38   25.70
  -1  11   5  247.88   20.40
   1  11  -5  213.28   19.60
   0 -11   5  112.29   23.50
   0 -11  -5   83.49   24.40
   0 -11   5  111.39   15.00
   0 -11  -5  118.89   15.30
   0  11  -5  127.79   13.90
   0  11   5  130.19   16.00
   0  11  -5  120.39   15.60
   0  11   5   99.09   13.40
   1 -11   5  911.41   64.79
  -1 -11  -5  809.32   61.39
   1 -11   5  888.91   48.30
  -1 -11  -5  833.12   49.20
  -1  11  -5  868.91   48.00
   1  11   5  857.31   49.70
  -1  11  -5  890.81   48.50
   1  11   5  856.11   53.99
   2 -11   5  100.59   18.90
   2 -11   5   56.39   25.60
  -2 -11  -5   65.59   11.10
  -2 -11  -5   66.59   22.70
  -2  11  -5   65.39   10.00
  -2  11  -5   67.59   10.20
   2  11   5   60.79   12.40
   2  11   5   69.99   11.70
  -3 -11  -5   36.30   10.80
   3 -11   5   31.50   27.10
  -3 -11  -5    8.40   20.10
  -3  11  -5   38.60    8.60
   3  11   5   15.20    9.30
  -3  11  -5   20.10    8.10
  -4 -11  -5  180.88   30.90
  -4 -11  -5  219.48   24.00
   4 -11   5  168.38   35.50
   4  11   5  222.28   22.40
  -4  11  -5  252.97   20.30
  -4  11  -5  199.08   17.70
  -5 -11  -5   25.60   13.40
   5 -11   5   47.40   30.10
  -5 -11  -5   29.10   26.40
   5  11   5   26.60   10.50
  -5  11  -5   16.20    7.50
  -5  11  -5   12.30   10.80
  -6 -11  -5    5.30   14.00
  -6 -11  -5    3.00   27.50
   6 -11   5   13.10   35.50
   6  11   5    5.10   11.60
  -6  11  -5   31.40   13.40
  -6  11  -5   22.20    7.10
  -7 -11  -5    6.40   31.20
  -7 -11  -5   22.50   15.60
   7 -11   5   34.70   37.00
   7  11   5   10.90   13.00
  -7  11  -5   19.00   15.80
  -7  11  -5    9.60    5.90
  -7 -12   5   44.40   13.90
   7 -12  -5    8.40   21.00
  -7 -12   5   53.49   25.30
  -7  12   5   21.90   25.60
  -7  12   5   40.70    5.80
  -7  12   5   50.29   22.60
   6 -12  -5  121.39   28.00
  -6 -12   5  101.99   16.80
  -6 -12   5  137.29   25.40
  -6  12   5  125.59   11.10
   6  12  -5  127.79   18.70
  -6  12   5  106.89   17.70
   5 -12  -5  191.18   31.60
  -5 -12   5  243.18   31.10
  -5 -12   5  161.28   20.60
   5  12  -5  175.48   19.40
  -5  12   5  220.98   23.70
  -5  12   5  184.28   14.70
  -4 -12   5   28.10   19.70
  -4 -12   5   11.10    9.90
   4 -12  -5   38.90   24.50
  -4  12   5   14.10    6.50
   4  12  -5   17.10    7.80
  -4  12   5   29.70   11.90
  -3 -12   5  410.26   41.20
  -3 -12   5  384.96   40.10
  -3  12   5  422.46   26.60
   3  12  -5  445.76   29.40
  -3  12   5  417.16   30.30
   2 -12  -5   40.50   26.50
  -2 -12   5   73.99   10.70
  -2 -12   5   63.49   19.70
  -2  12   5   47.50    9.20
   2  12  -5   44.90    9.90
   1 -12  -5   72.39   27.60
  -1 -12   5   88.99   23.60
  -1  12   5   97.29   13.40
   1  12  -5  144.09   15.50
  -1  12   5  111.49   14.80
   0 -12  -5  135.39   28.90
   0 -12   5  185.18   29.80
   0  12   5  188.28   18.40
   0  12  -5  203.98   18.20
   0  12  -5  165.18   21.70
  -1 -12  -5   63.19   15.00
  -1 -12  -5   64.79   25.10
   1 -12   5   81.09   26.90
   1  12   5   60.29   11.00
  -1  12  -5   46.60   10.40
  -1  12  -5   74.79   11.00
   2 -12   5   57.49   28.50
  -2 -12  -5   70.49   25.70
  -2  12  -5   80.19   10.90
   2  12   5   69.39   11.90
  -2  12  -5   59.39   10.70
  -3 -12  -5   35.00   24.30
   3 -12   5   41.40   29.40
  -3 -12  -5   16.90   11.20
  -3  12  -5   44.20    9.80
   3  12   5   49.80   12.10
  -3  12  -5   23.90    8.90
   4 -12   5   57.19   30.00
  -4 -12  -5    4.20   12.40
  -4 -12  -5   16.40   23.80
  -4  12  -5   28.90   10.10
  -4  12  -5   25.80    9.80
   4  12   5    9.70    9.80
  -5 -12  -5  197.68   23.00
  -5 -12  -5  190.58   35.30
   5 -12   5  290.77   47.50
  -5  12  -5  198.28   18.00
  -5  12  -5  204.08   26.30
   5  12   5  209.58   24.50
  -6 -12  -5   55.09   21.10
  -6 -12  -5   63.59   33.50
  -6  12  -5   18.40   14.50
   6  12   5   45.20   13.90
  -6  12  -5   54.49    9.50
  -6 -13   5   44.40   24.00
   6 -13  -5  -29.40   25.70
  -6  13   5    8.50    5.60
  -6  13   5   -3.50   14.70
   6  13  -5    7.00   11.50
  -5 -13   5   37.70   27.50
   5 -13  -5   46.20   27.60
   5  13  -5   37.70   12.30
  -5  13   5   47.90    9.00
  -5  13   5   57.29   15.30
  -4 -13   5   25.20   20.70
   4 -13  -5    8.00   27.40
   4  13  -5   10.60   10.00
  -4  13   5   -2.40    7.30
  -3 -13   5   -8.70   19.30
   3 -13  -5  -16.00   29.90
  -3  13   5   12.30    7.50
   3  13  -5   18.70    9.80
  -2 -13   5   32.30   21.40
   2 -13  -5   32.80   29.70
  -2  13   5   20.10    8.30
   2  13  -5   10.20    9.20
   1 -13  -5   -6.20   29.20
  -1 -13   5   48.30   24.30
   1  13  -5    3.40    8.80
  -1  13   5   27.90    9.70
   0 -13  -5   46.60   28.80
   0 -13   5    6.90   23.40
   0  13  -5   21.10    9.50
   0  13   5   28.10   10.30
  -1 -13  -5   -6.60   25.60
   1 -13   5   54.79   28.00
  -1  13  -5   18.30    8.90
   1  13   5   22.00   10.70
   2 -13   5   58.79   31.10
  -2 -13  -5   22.10   27.50
  -2  13  -5    7.50    8.30
   2  13   5    6.50   10.10
  -3 -13  -5   52.49   28.20
   3 -13   5   64.69   34.80
  -3  13  -5   71.99   18.20
   3  13   5   68.99   14.20
  -4 -13  -5   96.79   31.40
  -4  13  -5   98.69   14.10
   4  13   5   65.09   14.60
  -3 -14   5   45.20   24.60
  -3  14   5   24.10    9.00
   3  14  -5   10.30   10.80
  -2 -14   5   24.90   24.90
   2 -14  -5   -9.80   34.50
  -2  14   5   13.90    8.90
   2  14  -5   13.10   10.20
  -1 -14   5   22.70   30.70
   1 -14  -5    7.80   33.50
  -1  14   5    3.50    8.90
   1  14  -5    7.00   17.30
   0 -14  -5  -33.50   29.80
   0 -14   5  109.39   54.19
   0  14  -5   61.19   12.40
  -1 -14  -5  -11.70   28.50
   1 -14   5    5.80   35.20
   1  14   5  -14.90   11.40
  -1  14  -5   -8.80    8.70
 -13   0   6  276.87   22.20
 -13   0   6  328.47   23.60
 -13   0   6  320.97   34.40
 -12   0   6   52.89    9.70
 -12   0   6   45.00    7.60
 -12   0   6   32.50   15.90
 -11   0   6  419.16   34.00
 -11   0   6  428.36   25.50
 -11   0   6  455.95   27.40
 -10   0   6   11.00    4.80
 -10   0   6    8.50   10.80
 -10   0   6   12.90    6.40
  -9   0   6   39.30    5.80
   9   0  -6   30.40    8.40
  -9   0   6   22.90   10.70
  -9   0   6   35.90    7.00
  -8   0   6   26.10    5.00
  -8   0   6   22.10    5.80
   8   0  -6   20.40    6.90
  -7   0   6    2.70    3.80
  -7   0   6    7.20    7.30
  -7   0   6    3.10    4.70
   7   0  -6   -2.30    5.50
   7   0  -6   -0.80   10.50
  -6   0   6  171.38   18.50
  -6   0   6  173.68   14.60
   6   0  -6  166.98   19.20
  -6   0   6  175.48   12.10
   6   0  -6  192.88   14.80
  -5   0   6 1756.42   86.29
  -5   0   6 1742.63   86.69
   5   0  -6 1683.83   85.89
   5   0  -6 1671.83   88.79
   5   0  -6 1732.83   88.09
  -5   0   6 1696.13   86.49
   4   0  -6 4416.66  234.38
  -4   0   6 5027.00  234.28
   4   0  -6 4300.37  237.18
  -4   0   6 4902.71  233.18
  -4   0   6 5042.00  234.28
   3   0  -6 3182.18  166.98
  -3   0   6 3500.35  166.18
   3   0  -6 3164.88  164.38
   3   0  -6 3356.26  165.18
  -3   0   6 3402.66  165.58
  -2   0   6 5140.89  241.28
  -2   0   6 5012.30  243.68
   2   0  -6 4323.37  244.88
  -2   0   6 5191.38  245.08
   2   0  -6 4868.21  241.78
   1   0  -6 1069.49   51.29
  -1   0   6  962.20   53.79
   1   0  -6  794.22   53.29
  -1   0   6  834.82   51.19
   1   0  -6 1003.90   53.69
   0   0  -6 3560.94  185.68
   0   0   6 4066.59  187.58
   0   0  -6 3032.30  185.78
   0   0   6 4046.30  185.08
   0   0   6 3646.84  185.38
  -1   0  -6  465.65   40.00
   1   0   6  519.05   34.40
  -1   0  -6  594.64   38.00
  -1   0  -6  499.85   34.60
   1   0   6  576.84   34.70
  -1   0  -6  505.25   36.20
   1   0   6  430.16   32.40
  -2   0  -6  411.86   30.00
   2   0   6  395.26   29.50
  -2   0  -6  342.27   27.80
   2   0   6  482.05   29.30
   2   0   6  421.26   31.00
  -2   0  -6  473.65   32.70
   3   0   6   27.80    8.10
  -3   0  -6   60.69   17.00
   3   0   6   68.69   11.40
  -3   0  -6   52.99   11.40
  -3   0  -6   27.60    8.70
  -3   0  -6   25.20   11.80
   3   0   6   31.40   12.40
  -4   0  -6  999.30   56.69
  -4   0  -6 1100.99   58.69
  -4   0  -6  940.01   65.59
   5   0   6   27.40    6.70
  -5   0  -6   34.00   10.40
  -5   0  -6   25.20   18.70
  -5   0  -6   45.20    9.90
  -6   0  -6  223.58   32.30
  -6   0  -6  241.38   21.40
  -6   0  -6  270.97   22.10
  -7   0  -6  381.36   26.70
  -7   0  -6  337.27   27.30
   7   0   6  374.96   23.00
  -7   0  -6  312.57   45.20
  -8   0  -6  187.18   32.80
   8   0   6  205.68   16.10
  -8   0  -6  162.68   21.70
  -8   0  -6  202.08   19.80
  -9   0  -6  415.16   52.59
  -9   0  -6  392.16   32.40
  -9   0  -6  462.75   30.00
   9   0   6  401.06   26.30
 -10   0  -6   10.20    9.40
 -10   0  -6   -6.60   27.80
 -10   0  -6   11.80   13.30
 -11   0  -6  154.58   41.80
 -11   0  -6  108.69   15.20
 -13  -1   6    2.70    8.70
 -13  -1   6   12.40   16.40
 -13   1   6    6.70   16.20
 -13   1   6    2.30    8.30
 -13   1   6    7.40    6.40
 -12  -1   6  119.89   12.90
 -12  -1   6  120.79   15.60
 -12  -1   6  120.59   19.80
 -12   1   6  132.09   15.00
 -12   1   6  112.39   13.50
 -11  -1   6   14.20   13.70
 -11  -1   6   27.60    6.50
 -11  -1   6   37.40    8.50
 -11   1   6   39.00   13.40
 -11   1   6   17.40    5.40
 -11   1   6   27.90    7.80
 -10  -1   6   -5.00    6.10
 -10  -1   6   -0.80   11.30
 -10   1   6    4.50   10.70
 -10   1   6    4.20    6.30
  10   1  -6   -6.10    6.90
 -10   1   6    1.20    4.00
  -9  -1   6   11.60    4.80
  -9  -1   6    7.20    5.80
  -9  -1   6    2.10   10.60
  -9   1   6    7.50    5.90
  -9   1   6    7.00    4.20
  -9   1   6    2.00    9.20
   9   1  -6    6.10    6.60
  -8  -1   6  192.58   19.60
   8  -1  -6  231.18   19.40
  -8  -1   6  206.08   14.20
  -8  -1   6  215.98   15.40
  -8   1   6  207.78   15.50
  -8   1   6  208.08   13.60
  -8   1   6  216.78   19.00
   8   1  -6  213.58   16.40
   7  -1  -6  625.24   37.70
  -7  -1   6  630.84   34.00
   7  -1  -6  656.13   43.50
  -7  -1   6  593.84   36.90
  -7  -1   6  664.03   34.70
   7   1  -6  635.54   35.30
  -7   1   6  649.43   36.80
  -7   1   6  653.43   35.00
  -7   1   6  633.64   36.20
  -7   1   6  598.34   40.80
  -6  -1   6   86.79    9.60
  -6  -1   6   94.49   11.90
   6  -1  -6  112.89   15.20
   6  -1  -6   91.39   12.50
  -6  -1   6  102.49    9.00
  -6   1   6  111.59   12.50
   6   1  -6  115.69   16.40
   6   1  -6   89.49   10.40
  -6   1   6  107.89   10.90
  -6   1   6   98.89    8.70
   5  -1  -6  127.89   15.90
  -5  -1   6  160.98   11.40
  -5  -1   6  153.58   13.10
  -5  -1   6  139.19   10.80
   5  -1  -6  137.79   10.50
   5  -1  -6  141.19   15.80
   5   1  -6  149.09   16.00
  -5   1   6  137.49   11.50
   5   1  -6  134.79   10.90
  -5   1   6  174.68   12.90
  -5   1   6  138.49   11.20
   4  -1  -6 1233.28   64.39
  -4  -1   6 1268.27   63.59
   4  -1  -6 1053.49   67.09
  -4  -1   6 1293.87   63.69
  -4  -1   6 1290.77   63.69
   4  -1  -6 1255.77   63.59
  -4   1   6 1290.27   64.99
   4   1  -6 1213.68   65.39
  -4   1   6 1200.48   62.99
   4   1  -6 1251.47   64.29
  -4   1   6 1324.87   65.09
   4   1  -6 1220.48   63.49
   3  -1  -6 1754.92   89.89
  -3  -1   6 1792.42   88.29
   3  -1  -6 1669.43   87.49
  -3  -1   6 1804.92   88.89
  -3  -1   6 1791.32   89.39
   3   1  -6 1747.23   89.59
   3   1  -6 1769.92   89.79
  -3   1   6 1804.82   86.79
  -3   1   6 1687.33   90.69
   3   1  -6 1759.02   88.79
  -3   1   6 1749.72   91.69
  -2  -1   6  103.19   12.50
   2  -1  -6   85.79   12.40
   2  -1  -6   71.59   14.00
  -2  -1   6   91.09    9.10
  -2  -1   6   77.49   10.40
   2  -1  -6   89.09    8.00
  -2   1   6   83.09    7.90
   2   1  -6  100.39   11.70
   2   1  -6   91.59   10.70
  -2   1   6  129.39   16.80
   2   1  -6  102.49   12.70
   1  -1  -6   22.70   10.70
  -1  -1   6   12.40    6.00
   1  -1  -6   23.30   15.00
   1  -1  -6    5.60    8.10
  -1  -1   6    5.70    5.90
  -1   1   6   16.00   16.20
  -1   1   6    7.20    6.90
   1   1  -6    6.30    6.00
  -1   1   6   22.80    6.50
   1   1  -6    8.50    5.80
   1   1  -6   14.40    8.60
   0  -1   6  828.72   45.90
   0  -1  -6  844.52   47.40
   0  -1   6  689.83   44.40
   0  -1  -6  822.42   49.70
   0  -1   6  815.22   46.40
   0   1   6  758.22   46.60
   0   1  -6  912.71   58.49
   0   1   6  727.53   46.20
   0   1  -6  763.62   46.50
   0   1  -6  836.52   48.10
   0   1   6  811.42   46.90
  -1  -1  -6 2007.10  111.59
  -1  -1  -6 1867.01  109.59
  -1  -1  -6 2180.38  112.59
  -1  -1  -6 2107.49  109.69
  -1   1  -6 2493.45  113.79
   1   1   6 2308.87  111.29
   1   1   6 1882.01  111.69
  -1   1  -6 2120.59  112.89
   1   1   6 2211.08  110.59
  -2  -1  -6  594.54   41.30
  -2  -1  -6  672.03   40.10
  -2  -1  -6  580.74   42.70
  -2  -1  -6  693.93   41.50
   2   1   6  693.53   39.00
   2   1   6  581.74   38.70
  -2   1  -6  813.62   45.20
  -3  -1  -6   32.80    8.60
   3  -1   6   38.90   11.70
  -3  -1  -6   30.00   10.10
   3  -1   6    5.30   11.80
  -3  -1  -6   35.20   10.00
   3  -1   6   30.80    9.10
  -3  -1  -6   15.30   13.90
  -3   1  -6   18.40   11.60
   3   1   6   21.90    7.90
  -3   1  -6   27.80   16.50
  -3   1  -6   32.40   14.00
   3   1   6   26.80    6.90
  -4  -1  -6 1027.40   54.19
   4  -1   6 1044.60   52.29
   4  -1   6  841.72   62.69
  -4  -1  -6  914.01   52.29
  -4  -1  -6  940.91   62.09
  -4   1  -6  796.22   53.59
   4   1   6 1034.80   51.59
  -4   1  -6  965.30   80.39
  -4   1  -6  921.41   63.19
  -5  -1  -6  374.56   38.20
   5  -1   6  315.17   22.50
  -5  -1  -6  312.57   23.90
   5  -1   6  300.67   32.80
  -5  -1  -6  291.67   22.20
  -5   1  -6  313.97   38.00
  -5   1  -6  244.88   24.20
  -5   1  -6  316.97   25.60
  -6  -1  -6   52.09   10.40
  -6  -1  -6   49.99   10.80
   6  -1   6   40.80    7.00
  -6  -1  -6   31.70   21.80
  -6   1  -6   25.10   11.30
   6   1   6   51.89    8.20
  -6   1  -6   42.10   10.60
  -6   1  -6   39.80   23.20
  -7  -1  -6  264.17   22.00
  -7  -1  -6  233.78   35.00
   7  -1   6  262.27   17.40
  -7  -1  -6  207.08   21.20
  -7   1  -6  252.97   21.90
  -7   1  -6  237.18   30.80
  -7   1  -6  268.27   38.20
   7   1   6  261.67   18.70
  -8  -1  -6  126.89   15.30
  -8  -1  -6   88.99   28.20
  -8  -1  -6  131.29   15.20
   8  -1   6  103.49   12.00
  -8   1  -6  104.69   16.70
   8   1   6  137.99   14.00
  -8   1  -6  116.89   32.30
  -8   1  -6  131.29   16.60
  -9  -1  -6  -13.30   10.10
  -9  -1  -6   23.90   26.10
   9  -1   6   18.20    6.80
  -9  -1  -6   11.00    9.80
   9   1   6   17.90    7.50
  -9   1  -6   20.00   13.20
  -9   1  -6  -23.70   25.00
  -9   1  -6   -2.60    8.20
 -10  -1  -6   63.69   32.20
 -10  -1  -6   32.10   16.00
 -10  -1  -6   55.69   12.40
 -10   1  -6   54.39   16.60
 -10   1  -6   73.69   32.50
 -10   1  -6   60.39   11.40
 -11  -1  -6  129.09   40.60
 -11  -1  -6  112.39   16.10
 -11   1  -6  143.69   42.20
 -11   1  -6   94.59   22.00
 -11   1  -6  105.59   14.10
 -13  -2   6   29.20   18.10
 -13  -2   6   49.30   11.30
 -13   2   6   37.90   17.40
 -13   2   6   36.60    6.70
 -13   2   6   35.50   10.30
 -12  -2   6   28.20   16.30
 -12  -2   6   21.70    7.40
 -12  -2   6    6.30    7.90
 -12   2   6    9.20    4.80
 -12   2   6   15.10    8.30
 -12   2   6   17.30   15.20
 -11  -2   6   12.80   15.30
 -11  -2   6    2.20    6.90
 -11  -2   6    4.10    5.60
 -11   2   6   -8.00   11.10
  11   2  -6    3.10    8.40
 -11   2   6    5.60    7.20
 -10  -2   6  167.68   24.10
 -10  -2   6  175.28   15.80
 -10  -2   6  168.48   14.20
  10   2  -6  176.18   16.90
 -10   2   6  171.28   12.20
 -10   2   6  203.18   18.40
 -10   2   6  182.48   20.80
  -9  -2   6    8.30   10.80
  -9  -2   6    6.00    5.70
  -9  -2   6   -1.30    4.60
  -9   2   6   -5.90    8.70
   9   2  -6   -8.40   10.60
  -9   2   6    0.10    6.20
  -9   2   6    1.40    3.70
  -8  -2   6   41.90    6.00
   8  -2  -6   81.99   22.10
  -8  -2   6   39.30   11.40
   8  -2  -6   33.20   14.20
  -8  -2   6   50.19    7.60
  -8   2   6   49.40   10.00
  -8   2   6   48.30    8.20
  -8   2   6   51.59   19.80
   8   2  -6   49.80    7.80
  -8   2   6   56.49    6.70
   7  -2  -6    4.90   10.20
   7  -2  -6   25.20   18.50
  -7  -2   6    6.60    4.40
  -7  -2   6   11.20    5.10
  -7   2   6    7.40    6.60
  -7   2   6    4.20    3.60
  -7   2   6   14.30    6.40
  -6  -2   6  286.67   17.30
   6  -2  -6  206.78   24.10
  -6  -2   6  290.47   17.80
   6  -2  -6  273.87   27.80
  -6  -2   6  293.47   21.00
  -6   2   6  266.27   18.10
   6   2  -6  295.77   24.30
   6   2  -6  273.77   17.80
  -6   2   6  291.87   17.20
  -6   2   6  288.17   25.10
  -6   2   6  291.77   19.80
   5  -2  -6  174.18   21.30
  -5  -2   6  188.38   15.80
  -5  -2   6  195.08   13.10
  -5  -2   6  195.38   13.40
   5  -2  -6  178.38   20.20
   5   2  -6  214.98   21.00
  -5   2   6  179.28   14.30
  -5   2   6  162.18   16.10
   5   2  -6  192.58   13.70
  -5   2   6  186.68   18.80
  -5   2   6  190.28   12.80
   5   2  -6  204.38   13.70
   4  -2  -6  821.12   51.79
  -4  -2   6  893.11   46.30
   4  -2  -6  861.01   45.60
   4  -2  -6  775.22   50.69
  -4  -2   6  902.41   45.90
  -4  -2   6  895.71   45.10
  -4   2   6  885.11   48.50
  -4   2   6  791.42   48.10
  -4   2   6  867.51   43.40
   4   2  -6  867.01   45.40
   4   2  -6  858.91   45.20
   4   2  -6  887.81   48.20
  -3  -2   6  155.48   11.40
  -3  -2   6  138.29   12.30
   3  -2  -6  143.49   17.80
  -3  -2   6  152.18   11.50
   3   2  -6  142.99   11.60
   3   2  -6  142.59   11.80
   3   2  -6  153.58   16.30
  -3   2   6  149.29   16.20
  -3   2   6  169.08   18.90
  -2  -2   6  637.74   34.00
   2  -2  -6  608.24   39.00
  -2  -2   6  649.04   33.70
   2  -2  -6  508.25   38.70
  -2   2   6  706.63   38.90
   2   2  -6  589.94   36.20
  -2   2   6  546.15   38.00
   2   2  -6  644.04   34.00
   2   2  -6  595.84   33.70
  -1  -2   6  328.07   19.90
   1  -2  -6  302.87   18.00
  -1  -2   6  331.47   21.10
   1  -2  -6  298.17   24.70
  -1  -2   6  339.87   20.30
   1   2  -6  325.37   20.40
   1   2  -6  326.97   24.10
  -1   2   6  267.07   22.80
   1   2  -6  307.17   20.60
  -1   2   6  272.67   23.40
   0  -2  -6    1.60    6.90
   0  -2  -6   19.40    6.10
   0  -2  -6   10.90    7.80
   0  -2   6   -1.00    7.20
   0  -2   6   24.50    6.90
   0  -2   6   13.40    5.80
   0   2  -6    6.40    6.70
   0   2   6   13.80    7.10
   0   2   6   18.10    8.30
   0   2  -6   15.60   11.30
   0   2  -6   10.30    7.40
  -1  -2  -6  900.31   50.49
   1  -2   6  899.21   49.30
   1  -2   6  962.30   52.29
  -1  -2  -6  824.72   50.19
  -1  -2  -6  840.12   48.70
  -1  -2  -6  852.31   47.50
   1   2   6  849.22   48.50
  -1   2  -6 1036.60   57.29
   1   2   6  896.81   47.60
  -1   2  -6  814.22   50.49
   1   2   6  943.41   49.60
  -1   2  -6  741.63   49.50
   2  -2   6 1239.68   70.09
  -2  -2  -6 1250.97   72.59
  -2  -2  -6 1372.76   70.19
  -2  -2  -6 1290.47   68.49
   2   2   6 1291.97   68.59
  -2   2  -6 1272.97   72.19
   2   2   6 1406.36   77.69
  -2   2  -6 1233.88   72.39
   2   2   6 1263.97   68.29
  -3  -2  -6   28.40    7.50
   3  -2   6   25.90   14.70
  -3  -2  -6   34.50    9.30
  -3  -2  -6   31.30    9.50
   3  -2   6   39.00   10.30
  -3  -2  -6   10.90   13.10
   3   2   6   31.60    9.00
   3   2   6   17.70    5.90
  -3   2  -6   53.69   14.10
  -3   2  -6   30.40   18.30
  -3   2  -6   39.70   13.20
   3   2   6   16.20    6.90
  -4  -2  -6   28.30   11.00
  -4  -2  -6   32.40    9.80
   4  -2   6   35.10   16.80
   4  -2   6   48.00    9.90
  -4  -2  -6   31.70   16.50
  -4   2  -6   54.49   13.70
  -4   2  -6   38.80   13.50
   4   2   6   51.89    8.00
  -4   2  -6   62.09   21.30
  -5  -2  -6   37.60    8.20
   5  -2   6   39.50    7.60
  -5  -2  -6   55.39   19.80
  -5  -2  -6   40.50   10.30
   5  -2   6   30.20   16.60
  -5   2  -6   49.40   22.40
   5   2   6   28.90    6.40
  -5   2  -6   33.10   12.00
  -5   2  -6   46.20   13.20
  -6  -2  -6  121.19   26.70
   6  -2   6  124.09   11.40
  -6  -2  -6  107.39   13.10
  -6  -2  -6  140.09   17.10
   6  -2   6   87.19   21.60
  -6   2  -6   87.79   25.60
  -6   2  -6  104.99   14.70
  -7  -2  -6  125.39   27.40
  -7  -2  -6   89.19   12.30
   7  -2   6   70.69    8.40
  -7  -2  -6   82.39   13.00
  -7   2  -6   98.69   16.10
  -7   2  -6   74.19   11.90
  -7   2  -6   61.09   25.90
   7   2   6   81.09   10.30
   8  -2   6  168.18   13.10
  -8  -2  -6  153.98   19.00
  -8  -2  -6  181.18   33.30
  -8  -2  -6  158.68   19.30
  -8   2  -6  134.09   47.50
   8   2   6  167.68   15.70
  -8   2  -6  146.69   20.50
  -8   2  -6  120.89   17.90
  -9  -2  -6   93.09   13.90
  -9  -2  -6   91.19   31.00
  -9  -2  -6   63.59   13.30
  -9   2  -6   61.19   16.80
  -9   2  -6   98.39   12.40
  -9   2  -6   95.39   34.10
   9   2   6   59.99   10.30
 -10  -2  -6   39.80   32.80
 -10  -2  -6   71.89   13.50
 -10   2  -6   52.79   33.00
 -10   2  -6   41.30   10.00
 -11  -2  -6   46.50   13.20
 -11  -2  -6    9.60   35.10
 -11   2  -6   21.30   36.70
 -11   2  -6   30.60   10.00
 -13  -3   6   37.30   12.40
 -13  -3   6    8.80   18.60
 -13   3   6    2.90    5.20
 -13   3   6   -3.00   14.80
 -13   3   6    4.10   10.50
 -12  -3   6  153.28   17.20
 -12  -3   6  118.39   22.30
 -12   3   6  118.09   10.10
 -12   3   6  143.79   19.90
 -12   3   6  126.59   14.60
 -11  -3   6   70.59   10.60
 -11  -3   6   56.49    8.40
 -11  -3   6   59.09   16.90
  11   3  -6   74.29   12.00
 -11   3   6   67.99   15.00
 -11   3   6   75.59   11.70
 -11   3   6   70.79    7.60
 -10  -3   6   88.99   17.00
 -10  -3   6   85.19   11.20
 -10  -3   6  110.19   13.60
 -10   3   6   88.69   14.40
  10   3  -6  105.89   12.00
  -9  -3   6  633.44   34.90
  -9  -3   6  620.54   35.60
  -9  -3   6  674.63   42.10
  -9   3   6  609.54   32.50
  -9   3   6  596.94   37.10
   9   3  -6  617.54   35.90
  -9   3   6  633.74   38.70
  -8  -3   6   89.09   11.50
  -8  -3   6   74.99   14.30
  -8  -3   6   97.99   10.30
  -8   3   6   93.99   12.30
  -8   3   6  107.69   14.50
  -8   3   6   93.19    7.90
  -8   3   6   66.49   22.60
   7  -3  -6  460.65   32.80
  -7  -3   6  461.75   26.60
  -7  -3   6  481.25   31.00
  -7  -3   6  490.95   27.30
   7   3  -6  465.45   27.20
  -7   3   6  437.76   30.30
  -7   3   6  477.65   28.20
  -7   3   6  463.25   25.40
  -6  -3   6 1186.28   60.89
  -6  -3   6 1193.08   59.89
   6  -3  -6 1086.49   62.99
  -6  -3   6 1216.68   62.89
   6   3  -6 1165.28   59.99
  -6   3   6  954.30   62.39
  -6   3   6 1174.48   59.69
  -6   3   6 1187.38   66.79
  -6   3   6 1216.28   59.69
  -5  -3   6   15.80    4.70
  -5  -3   6   18.70    4.80
   5  -3  -6    5.50    9.00
  -5  -3   6   15.20    7.30
  -5   3   6   20.60    4.90
   5   3  -6   16.30    5.30
   5   3  -6   11.60    4.60
  -5   3   6   28.60    8.60
  -5   3   6   21.70    9.00
   5   3  -6   20.10   10.00
  -4  -3   6  732.03   38.90
   4  -3  -6  746.53   40.80
  -4  -3   6  745.33   40.50
  -4  -3   6  735.93   38.80
   4  -3  -6  706.93   43.20
  -4   3   6  793.52   44.60
   4   3  -6  759.32   43.60
  -4   3   6  715.93   38.30
  -4   3   6  736.93   36.90
   4   3  -6  722.03   39.20
  -4   3   6  731.03   44.60
   4   3  -6  683.13   40.80
   3  -3  -6  581.04   38.50
  -3  -3   6  648.64   33.70
  -3  -3   6  643.04   33.70
  -3  -3   6  650.13   35.30
   3  -3  -6  650.83   38.00
   3   3  -6  623.14   34.00
   3   3  -6  698.83   42.50
  -3   3   6  589.24   39.20
   3   3  -6  615.14   33.80
  -3   3   6  537.65   38.30
   2  -3  -6  150.28   26.80
  -2  -3   6  107.69    9.70
  -2  -3   6  105.29   12.10
  -2   3   6  101.29   13.40
   2   3  -6  100.89   10.40
   2   3  -6  118.59   16.30
   2   3  -6  114.39   10.10
  -2   3   6   92.49   12.30
   1  -3  -6 1195.88   64.99
   1  -3  -6 1182.98   60.29
   1  -3  -6 1155.78   60.19
  -1  -3   6 1215.98   63.99
  -1  -3   6 1272.17   62.09
   1  -3  -6 1042.90   64.79
  -1  -3   6 1263.77   62.19
   1   3  -6 1261.17   62.39
   1   3  -6 1189.68   62.69
  -1   3   6 1198.28   60.29
  -1   3   6 1264.77   65.69
  -1   3   6 1139.89   64.19
   1   3  -6 1252.97   67.19
   0  -3  -6  590.14   36.20
   0  -3   6  619.44   33.60
   0  -3  -6  611.44   32.40
   0  -3   6  594.74   33.90
   0  -3   6  617.34   37.40
   0  -3  -6  571.54   35.80
   0   3   6  593.14   32.50
   0   3   6  668.83   36.40
   0   3   6  593.74   35.00
   0   3  -6  613.04   34.40
   0   3  -6  599.24   34.70
  -1  -3  -6  227.78   18.00
   1  -3   6  255.57   17.30
   1  -3   6  214.18   24.00
  -1  -3  -6  259.17   19.80
  -1  -3  -6  233.78   16.10
  -1  -3  -6  233.58   20.40
  -1   3  -6  232.48   18.90
   1   3   6  235.28   16.30
   1   3   6  228.68   17.60
  -1   3  -6  247.18   28.90
   1   3   6  255.07   18.60
  -1   3  -6  253.07   19.70
  -2  -3  -6 1983.30  103.59
   2  -3   6 2035.70  103.49
  -2  -3  -6 2004.10  107.09
  -2  -3  -6 2032.50  104.59
  -2  -3  -6 1965.90  103.09
  -2   3  -6 1934.41  105.59
   2   3   6 2181.28  103.89
   2   3   6 2039.70  103.29
   3  -3   6  302.17   30.40
  -3  -3  -6  197.18   17.10
  -3  -3  -6  200.88   26.50
  -3  -3  -6  189.78   18.10
  -3  -3  -6  217.08   16.70
   3   3   6  198.78   17.40
   3   3   6  202.78   16.30
  -3   3  -6  185.88   22.30
  -3   3  -6  226.18   24.20
   3   3   6  165.08   17.70
  -4  -3  -6  524.75   42.50
  -4  -3  -6  519.35   33.20
   4  -3   6  538.85   33.30
   4   3   6  489.05   34.50
  -4   3  -6  573.44   38.90
  -5  -3  -6  748.73   42.90
  -5  -3  -6  748.93   44.40
  -5  -3  -6  742.33   55.99
   5  -3   6  763.02   41.90
  -5   3  -6  981.10   67.09
   5   3   6  718.13   41.90
  -5   3  -6  695.83   48.30
   6  -3   6   36.80   19.20
  -6  -3  -6   38.00   10.40
   6  -3   6   66.09    7.70
  -6  -3  -6   68.79   24.30
  -6  -3  -6   43.00    9.40
  -6   3  -6   58.19   17.90
   6   3   6   47.30    8.70
  -6   3  -6   49.00   12.30
  -6   3  -6   77.99   27.60
   7  -3   6  379.46   41.00
  -7  -3  -6  393.46   46.50
  -7  -3  -6  342.87   27.00
  -7  -3  -6  326.97   28.50
   7  -3   6  334.67   20.80
  -7   3  -6  468.85   52.79
  -7   3  -6  343.37   26.20
   7   3   6  360.26   24.00
  -8  -3  -6  225.88   23.50
  -8  -3  -6  287.27   23.00
  -8   3  -6  300.77   48.90
  -8   3  -6  267.47   24.10
  -9  -3  -6   -4.80    9.90
  -9  -3  -6  -21.20    9.30
  -9  -3  -6   23.90   27.50
  -9   3  -6    2.40   27.60
  -9   3  -6    0.70    7.50
  -9   3  -6  -30.90   16.60
   9   3   6   10.80    8.50
 -10  -3  -6  116.29   17.40
 -10  -3  -6  140.99   38.60
 -10   3  -6  148.29   39.70
 -10   3  -6  138.19   15.80
 -11  -3  -6   51.39   14.90
 -11  -3  -6   44.50   58.79
 -11   3  -6   58.69   12.20
 -11   3  -6  101.89   26.40
 -13  -4   6   29.40   20.00
 -13  -4   6   57.89   21.80
 -13   4   6   68.59   18.80
 -12  -4   6    5.90    8.80
 -12  -4   6   -9.10   15.90
 -12   4   6   -1.40   13.40
 -12   4   6    0.30    3.50
 -11  -4   6  269.47   30.30
 -11  -4   6  259.07   21.10
 -11  -4   6  250.37   20.30
 -11   4   6  256.87   25.90
  11   4  -6  239.88   21.80
 -11   4   6  234.48   14.20
 -10  -4   6   53.89   11.00
 -10  -4   6   65.49   19.50
 -10  -4   6   58.99    8.50
 -10   4   6   63.29    6.50
 -10   4   6   89.49   14.10
  -9  -4   6   21.10    7.10
  -9  -4   6   41.30   13.90
  -9  -4   6   44.30    9.20
  -9   4   6   44.10    5.90
  -9   4   6   40.20   11.00
   9   4  -6   33.70    7.00
  -8  -4   6  320.77   20.80
  -8  -4   6  289.07   26.30
  -8  -4   6  299.97   19.80
  -8   4   6  285.67   36.00
  -8   4   6  306.27   17.20
  -8   4   6  327.77   22.60
  -8   4   6  291.67   24.70
   8   4  -6  296.17   20.50
  -7  -4   6  367.56   26.80
  -7  -4   6  360.96   22.00
  -7  -4   6  352.56   21.40
  -7   4   6  342.47   22.60
  -7   4   6  359.26   19.90
   7   4  -6  338.67   21.60
  -7   4   6  321.47   33.40
  -7   4   6  275.87   26.20
   6  -4  -6    9.90    5.80
  -6  -4   6    0.70    3.70
  -6  -4   6    4.20    8.50
  -6  -4   6    7.20    5.40
  -6   4   6    4.60    5.40
  -6   4   6    0.40   10.80
  -6   4   6    4.50    6.10
  -6   4   6    6.10    9.50
   5  -4  -6  857.01   43.30
  -5  -4   6  815.22   42.70
  -5  -4   6  822.42   48.00
  -5  -4   6  837.22   43.00
  -5   4   6  819.42   43.70
   5   4  -6  811.52   43.30
  -5   4   6  731.43   47.10
  -5   4   6  824.02   42.00
  -5   4   6  691.93   47.00
   5   4  -6  806.02   42.90
   4  -4  -6 2117.79  104.69
  -4  -4   6 2086.19  103.59
  -4  -4   6 2107.99  103.79
  -4  -4   6 2099.79  105.69
  -4   4   6 1851.11  107.79
  -4   4   6 2228.48  109.59
  -4   4   6 1973.20  102.49
   4   4  -6 2095.59  112.49
   4   4  -6 2043.00  103.99
   4   4  -6 2012.40  103.69
  -4   4   6 2095.89  101.99
  -3  -4   6  127.39   10.70
  -3  -4   6  124.09   13.70
   3  -4  -6  104.19   18.30
  -3  -4   6  143.39   11.10
   3  -4  -6  140.39   13.10
  -3   4   6  150.28   15.90
  -3   4   6  126.19   16.00
   3   4  -6  135.69   11.10
   3   4  -6  122.39   11.50
   3   4  -6  121.19   16.10
   2  -4  -6  763.22   49.99
  -2  -4   6  921.41   48.10
   2  -4  -6  876.21   48.20
  -2  -4   6  906.01   48.90
  -2   4   6  922.91   49.50
  -2   4   6  842.52   48.80
   2   4  -6  933.01   51.99
   2   4  -6  878.91   46.20
   2   4  -6  884.51   46.70
   1  -4  -6   44.10    6.60
   1  -4  -6   32.60    8.80
   1  -4  -6   19.30    6.10
  -1  -4   6   35.90    7.20
  -1  -4   6   32.00    8.30
  -1  -4   6   35.60    6.00
  -1   4   6   28.30    7.60
   1   4  -6   37.90   11.40
   1   4  -6   28.50    5.20
   1   4  -6   28.70   12.30
  -1   4   6   26.50    6.30
   0  -4   6  922.41   52.69
   0  -4  -6  849.22   52.19
   0  -4  -6  907.61   49.90
   0  -4  -6  878.21   48.50
   0  -4   6  894.51   47.50
   0  -4   6  907.31   48.30
   0   4   6  934.21   47.10
   0   4   6  886.61   49.60
   0   4  -6  922.51   48.70
   0   4   6  968.30   49.90
   0   4  -6  932.11   48.40
   0   4  -6  902.91   56.29
   1  -4   6   13.80   10.10
   1  -4   6   15.40    6.20
  -1  -4  -6   21.00    6.40
  -1  -4  -6   31.80    9.10
  -1  -4  -6   22.80    7.90
   1  -4   6   25.80    5.50
   1   4   6   33.00    6.20
  -1   4  -6   26.00    7.50
  -1   4  -6   23.40    7.00
   1   4   6   17.20    5.20
  -1   4  -6   28.00   15.60
   1   4   6   35.80    7.90
  -2  -4  -6  762.42   45.30
  -2  -4  -6  725.13   41.00
  -2  -4  -6  741.53   42.00
   2  -4   6  715.93   48.00
   2  -4   6  633.24   41.70
  -2   4  -6  752.32   42.00
   2   4   6  723.73   40.80
   2   4   6  746.23   40.70
   2   4   6  786.82   41.20
  -2   4  -6  718.43   42.30
  -3  -4  -6  899.11   56.39
  -3  -4  -6  935.51   49.40
  -3  -4  -6  968.90   50.89
  -3   4  -6  801.62   52.39
   3   4   6  974.80   49.60
   3   4   6  765.72   53.69
  -3   4  -6  924.21   51.59
   3   4   6  920.11   50.39
  -4  -4  -6 1165.38   63.79
  -4  -4  -6 1214.88   78.19
  -4  -4  -6 1170.98   62.49
   4  -4   6 1147.09   64.49
   4   4   6 1217.18   62.49
  -4   4  -6 1113.49   66.19
   5  -4   6   22.20    7.70
   5  -4   6   36.80   21.00
  -5  -4  -6   41.40   10.20
  -5  -4  -6   25.50    8.40
  -5  -4  -6   22.10   19.40
  -5   4  -6   35.70   14.40
  -5   4  -6   13.90   12.00
   5   4   6   38.70    7.40
  -5   4  -6   35.70   24.30
  -6  -4  -6  629.64   38.80
  -6  -4  -6  609.14   36.90
   6  -4   6  627.74   33.60
  -6  -4  -6  666.23   54.09
   6   4   6  582.74   38.60
  -6   4  -6  601.24   43.90
  -6   4  -6  597.34   41.40
  -7  -4  -6  578.54   55.89
  -7  -4  -6  577.24   37.40
   7  -4   6  706.03   56.09
  -7  -4  -6  558.74   38.80
  -7   4  -6  579.14   38.40
   7   4   6  589.34   36.50
  -7   4  -6  728.13   67.39
  -7   4  -6  722.43   47.20
   8  -4   6  -22.10   20.60
  -8  -4  -6   14.80    9.50
  -8  -4  -6   -3.20   10.00
  -8  -4  -6  -10.50   24.10
  -8   4  -6    0.40    8.00
  -8   4  -6   51.69   30.20
   8   4   6    3.40    7.70
  -8   4  -6   16.50   17.20
  -9  -4  -6   83.49   32.60
  -9  -4  -6   62.49   13.90
  -9   4  -6   55.89   10.20
  -9   4  -6  124.29   22.80
  -9   4  -6   30.90   33.20
 -10  -4  -6   10.70   32.00
 -10  -4  -6    8.50   12.20
 -10   4  -6   15.30   18.40
 -10   4  -6    7.40   34.10
 -10   4  -6   -0.30    7.20
 -11  -4  -6   21.90   14.50
 -11  -4  -6   16.00   42.00
 -11   4  -6   88.79   47.60
 -11   4  -6   48.30   20.00
 -13  -5   6   18.60   26.30
 -13  -5   6   23.90   12.40
 -13   5   6   -8.40   15.70
 -12  -5   6   12.20   18.50
 -12  -5   6    2.30    9.40
 -12   5   6    2.60   13.90
 -11  -5   6   12.40    8.80
 -11  -5   6   13.20   16.10
 -11   5   6    9.20   12.80
 -10  -5   6   70.59    9.90
 -10  -5   6   52.49   16.70
 -10   5   6   46.90   12.80
  10   5  -6   35.10    8.90
  -9  -5   6   77.19    9.90
  -9  -5   6   95.19   12.30
  -9  -5   6   84.39   17.20
  -9   5   6   92.39   11.40
  -9   5   6   93.79   13.60
   9   5  -6   74.69   10.30
  -9   5   6   89.79    6.60
  -8  -5   6   17.70   12.70
  -8  -5   6    4.10    5.30
  -8  -5   6    8.60    6.00
  -8   5   6   -5.50    7.90
  -8   5   6    0.70    8.00
  -8   5   6  -15.70   17.30
  -7  -5   6   83.89   13.80
  -7  -5   6   83.49   10.60
  -7  -5   6   85.29    9.90
  -7   5   6   90.09   10.90
  -7   5   6   77.69   19.50
  -7   5   6   82.39    9.40
   7   5  -6   72.99    9.50
  -7   5   6   94.79   12.20
   6  -5  -6   62.59    6.20
  -6  -5   6   64.89    8.70
  -6  -5   6   63.09   12.10
  -6  -5   6   54.69    6.90
  -6   5   6   60.69   10.20
  -6   5   6   66.79    8.50
   6   5  -6   46.20    6.90
  -6   5   6   65.59   10.90
  -6   5   6   77.59   11.60
  -5  -5   6   33.60    6.50
  -5  -5   6   19.30    9.40
  -5  -5   6   21.40    5.70
   5  -5  -6   25.20    4.70
  -5   5   6   30.70    8.40
  -5   5   6   21.80    6.20
  -5   5   6   47.50   12.60
  -5   5   6   20.70    5.90
   5   5  -6   21.80    6.80
   5   5  -6   26.70    5.90
   4  -5  -6   72.89    8.50
  -4  -5   6   80.89    9.10
   4  -5  -6   64.59    8.70
  -4  -5   6   82.69    9.60
  -4  -5   6   78.79   11.30
  -4   5   6   61.09    9.70
  -4   5   6   70.09    7.50
   4   5  -6   82.19    9.20
  -4   5   6   84.09    8.90
  -4   5   6   70.49   13.30
   4   5  -6   99.39   12.40
   3  -5  -6   88.79    9.80
  -3  -5   6   96.09   11.30
   3  -5  -6   77.39   10.60
  -3  -5   6   78.29   12.80
  -3  -5   6   81.99    9.50
   3   5  -6   83.29   10.60
  -3   5   6   82.19   10.80
   3   5  -6   84.79    9.30
  -2  -5   6  178.58   12.60
  -2  -5   6  167.88   18.40
   2  -5  -6  157.88   13.60
   2  -5  -6  143.79   16.20
  -2  -5   6  166.38   17.10
   2   5  -6  168.98   12.70
  -2   5   6  173.98   15.10
  -2   5   6  198.98   15.30
  -2   5   6  161.48   11.00
   1  -5  -6   43.40    7.10
   1  -5  -6   53.89    9.70
  -1  -5   6   73.89    8.10
  -1  -5   6   66.99   11.40
   1  -5  -6   62.69   11.10
  -1  -5   6   52.59    6.90
  -1   5   6   63.99    8.70
   1   5  -6   73.29    8.90
   1   5  -6   60.99    9.50
  -1   5   6   66.79    7.10
  -1   5   6   81.49    9.70
   0  -5   6  323.97   25.40
   0  -5  -6  298.97   20.60
   0  -5  -6  274.17   21.20
   0  -5  -6  279.67   20.90
   0   5  -6  297.37   19.00
   0   5  -6  293.67   19.40
   0   5   6  296.57   18.10
   0   5   6  302.77   27.50
   0   5   6  314.87   20.40
  -1  -5  -6  197.58   16.60
   1  -5   6  216.68   16.00
  -1  -5  -6  199.38   17.30
  -1  -5  -6  198.48   19.20
  -1   5  -6  205.98   16.10
   1   5   6  199.28   16.40
   1   5   6  207.28   16.30
  -1   5  -6  225.68   16.20
   1   5   6  227.68   15.20
   2  -5   6    5.50   13.30
  -2  -5  -6   12.40    6.80
   2  -5   6    4.90    8.80
  -2  -5  -6    0.50    5.90
  -2  -5  -6  -18.40   10.30
   2   5   6   -8.00    5.30
   2   5   6   -0.20    5.90
  -2   5  -6   -2.90    5.90
  -2   5  -6    1.60    6.60
   2   5   6    0.90    6.10
  -3  -5  -6   22.20    7.80
   3  -5   6   27.70    9.00
  -3  -5  -6   17.00    7.40
   3  -5   6    8.40   16.00
  -3  -5  -6   45.50   15.40
   3   5   6   22.20    7.70
  -3   5  -6   12.30    8.60
  -3   5  -6   35.60    8.50
  -4  -5  -6   97.19   20.80
  -4  -5  -6   62.99    9.30
  -4  -5  -6   89.09   12.70
   4  -5   6  107.19   14.50
   4  -5   6  153.78   25.90
  -4   5  -6   93.69   12.70
   4   5   6   96.89   12.70
  -4   5  -6   94.79   15.30
  -5  -5  -6   29.10    9.50
   5  -5   6   53.89   10.60
  -5  -5  -6   50.29   13.20
   5  -5   6   75.49   24.00
  -5  -5  -6   51.09   21.00
   5   5   6   38.30    8.80
  -5   5  -6   62.19   16.30
  -5   5  -6   31.90   10.80
   6  -5   6   14.40   19.40
  -6  -5  -6  -10.20    8.70
  -6  -5  -6    2.20   21.00
  -6  -5  -6   16.00    7.30
  -6   5  -6   48.10   30.00
  -6   5  -6   -1.10    9.90
  -6   5  -6    2.40   12.30
   6   5   6   23.70    8.40
  -7  -5  -6  348.47   26.90
  -7  -5  -6  397.26   48.30
  -7  -5  -6  394.26   29.70
   7  -5   6  501.15   53.49
  -7   5  -6  563.04   89.29
  -7   5  -6  340.47   29.60
   7   5   6  406.26   27.30
  -7   5  -6  330.97   32.20
  -8  -5  -6    6.50   10.90
  -8  -5  -6   29.80   26.70
   8  -5   6    2.10   22.90
  -8  -5  -6    8.00    9.70
   8   5   6   -0.50    7.70
  -8   5  -6    7.90    8.20
  -8   5  -6   16.40   31.50
  -8   5  -6   19.40   11.80
  -9  -5  -6  -43.90   26.80
  -9  -5  -6    6.40   12.00
   9   5   6    7.00    9.10
  -9   5  -6   17.50   12.30
  -9   5  -6    4.30    7.00
  -9   5  -6  -15.40   31.60
 -10  -5  -6   11.90   13.30
 -10  -5  -6    1.70   33.00
 -10   5  -6  -62.89   33.30
 -10   5  -6    2.40   11.90
 -10   5  -6    2.70    6.70
 -11  -5  -6  -33.50   38.20
 -11  -5  -6   48.60   20.70
 -11   5  -6    8.90   40.90
 -11   5  -6    9.90   11.70
 -11   5  -6   31.60    7.90
 -12  -6   6  -13.70   17.70
 -12  -6   6   12.30   10.10
 -12   6   6    2.00   16.40
 -11  -6   6   23.30    9.40
 -11  -6   6    6.90   17.10
 -11   6   6   30.60   13.80
 -10  -6   6  608.24   44.80
 -10  -6   6  645.24   40.00
 -10   6   6  589.34   39.50
  10   6  -6  553.64   39.10
  -9  -6   6   24.10   15.20
  -9  -6   6   37.40    9.10
  -9  -6   6   26.80    8.00
  -9   6   6   31.30   11.00
   9   6  -6   33.90    8.00
  -8  -6   6 1198.48   63.19
  -8  -6   6 1218.88   68.59
  -8  -6   6 1176.08   62.59
  -8   6   6 1153.38   59.29
  -8   6   6 1216.58   64.49
   8   6  -6 1158.58   63.09
  -8   6   6 1176.98   59.99
  -7  -6   6  789.22   48.80
  -7  -6   6  818.62   43.90
  -7   6   6  772.72   44.40
  -7   6   6  802.62   42.90
   7   6  -6  743.53   43.40
  -7   6   6  790.52   41.80
  -7   6   6  816.72   48.70
  -6  -6   6   46.50    7.40
  -6  -6   6   59.29   12.80
  -6  -6   6   70.89   11.70
  -6   6   6   61.99    9.70
  -6   6   6   65.09   12.80
   6   6  -6   46.00    8.00
  -6   6   6   53.59    9.20
  -6   6   6   67.49    8.00
  -5  -6   6  270.37   18.00
   5  -6  -6  269.77   18.40
  -5  -6   6  256.97   17.60
  -5  -6   6  248.28   21.40
  -5   6   6  247.48   17.10
  -5   6   6  270.97   17.80
   5   6  -6  252.47   19.00
  -5   6   6  252.87   18.80
   5   6  -6  275.27   17.80
  -5   6   6  187.88   23.10
   4  -6  -6  348.37   20.60
  -4  -6   6  357.06   22.10
   4  -6  -6  381.76   23.80
  -4  -6   6  367.66   26.40
  -4  -6   6  360.96   21.70
   4   6  -6  351.56   22.90
  -4   6   6  362.36   20.50
  -4   6   6  353.76   22.40
   4   6  -6  351.96   21.90
  -4   6   6  342.57   25.80
   3  -6  -6   33.60    6.00
  -3  -6   6   38.80    6.60
   3  -6  -6   25.90   10.10
  -3  -6   6   27.80    9.60
  -3  -6   6   38.80    5.70
  -3   6   6   39.10    5.50
   3   6  -6   38.30    7.10
  -3   6   6   35.50    7.00
   3   6  -6   38.80    6.60
  -3   6   6   21.70    7.50
   2  -6  -6   47.70   11.80
  -2  -6   6   80.49   12.60
  -2  -6   6   83.49    9.70
   2  -6  -6   84.09   10.10
   2   6  -6   93.29   11.20
  -2   6   6   84.59    8.30
   2   6  -6   85.69    9.80
  -2   6   6   70.29    8.80
  -2   6   6   84.59   10.30
  -1  -6   6   18.40    9.60
  -1  -6   6   11.40    5.00
   1  -6  -6    5.40    9.10
   1   6  -6    4.60    5.80
  -1   6   6    3.20    4.50
  -1   6   6    8.30    5.10
   1   6  -6    8.10    4.90
   0  -6  -6  147.49   17.60
   0  -6  -6  164.88   14.60
   0  -6   6  173.38   20.80
   0   6   6  157.28   14.20
   0   6  -6  151.28   13.70
   0   6   6  157.78   12.40
   0   6  -6  156.88   15.30
   0   6   6  167.38   20.60
  -1  -6  -6 1871.91  100.29
   1  -6   6 1853.91   97.19
   1  -6   6 2000.40  105.59
   1   6   6 1876.61   97.89
  -1   6  -6 1974.20   97.19
  -1   6  -6 1909.21   97.09
   1   6   6 1897.91   97.89
   1   6   6 1910.91   98.99
  -2  -6  -6  362.56   25.00
   2  -6   6  372.26   25.00
  -2  -6  -6  386.96   25.90
  -2  -6  -6  390.96   31.80
   2  -6   6  395.16   36.90
   2   6   6  390.46   24.80
  -2   6  -6  399.46   24.80
   2   6   6  376.36   24.70
   2   6   6  371.56   24.50
  -2   6  -6  396.36   24.30
  -3  -6  -6 1525.95   82.49
   3  -6   6 1681.63   93.39
  -3  -6  -6 1468.65   81.29
  -3   6  -6 1503.55   82.29
  -3   6  -6 1499.75   80.69
   3   6   6 1563.84   81.59
   3   6   6 1743.03   86.19
  -4  -6  -6  159.08   18.00
  -4  -6  -6  136.39   15.80
   4  -6   6  224.18   21.60
   4  -6   6  287.67   35.10
  -4  -6  -6  155.48   24.90
   4   6   6  182.98   16.40
  -4   6  -6  156.88   15.60
  -4   6  -6  169.88   20.40
   5  -6   6  120.99   29.50
  -5  -6  -6   64.69   23.00
   5  -6   6   49.70   10.80
  -5  -6  -6   80.59   11.40
  -5  -6  -6   79.39   12.50
   5   6   6   90.09   11.80
  -5   6  -6   70.59   10.40
  -5   6  -6   71.09   16.30
  -6  -6  -6  809.22   46.90
  -6  -6  -6  685.53   61.69
  -6  -6  -6  758.42   47.20
   6   6   6  784.92   44.80
  -6   6  -6  756.72   43.50
   7  -6   6  -28.40   21.80
  -7  -6  -6   16.20   11.30
  -7  -6  -6   37.20   30.30
  -7   6  -6   10.00   31.50
  -7   6  -6    2.60   10.70
  -7   6  -6    1.30   13.70
   7   6   6   -9.80    8.20
   8  -6   6   56.89   27.60
  -8  -6  -6   66.29   14.10
  -8  -6  -6   96.59   32.50
   8   6   6   56.89   12.00
  -8   6  -6   43.50   10.00
  -8   6  -6   83.59   38.40
  -8   6  -6   58.79   10.30
  -9  -6  -6   45.20   14.10
   9  -6   6   50.69   30.50
  -9  -6  -6   44.20   33.70
   9   6   6   33.20   15.40
  -9   6  -6   49.80   38.50
  -9   6  -6   84.99   11.10
 -10  -6  -6   78.19   17.10
 -10  -6  -6  127.79   41.90
 -10   6  -6   88.49   11.00
 -10   6  -6   99.59   53.69
 -10   6  -6   62.59   12.30
 -12  -7   6   81.39   14.30
 -12  -7   6   69.19   23.10
 -11  -7   6  133.49   24.60
 -11  -7   6   86.59   13.90
 -11   7   6  112.69   18.30
 -10  -7   6   72.99   12.30
 -10  -7   6   83.39   20.10
 -10   7   6   63.49   14.60
  10   7  -6   51.79   10.70
  -9  -7   6  487.95   38.20
  -9  -7   6  428.46   29.90
  -9  -7   6  489.75   30.80
   9   7  -6  459.65   30.60
  -9   7   6  493.55   33.70
  -8  -7   6   13.00    8.10
  -8  -7   6   21.70   16.30
  -8  -7   6    4.30    6.90
  -8   7   6   19.60   10.20
  -8   7   6    6.30    3.70
   8   7  -6    6.60    7.10
  -8   7   6   -1.10    2.70
  -7  -7   6   53.69   14.20
  -7  -7   6   44.30    9.30
  -7  -7   6   47.40    8.30
  -7   7   6   58.59   11.10
  -7   7   6   49.60   11.20
  -7   7   6   51.49   10.50
  -7   7   6   40.40    5.30
   7   7  -6   26.60    7.50
  -6  -7   6  645.24   36.60
  -6  -7   6  616.04   36.60
  -6  -7   6  650.43   41.90
   6  -7  -6  612.34   37.40
  -6   7   6  624.64   38.40
  -6   7   6  740.43   43.50
   6   7  -6  631.34   36.50
  -6   7   6  633.74   36.70
  -6   7   6  643.54   34.30
   5  -7  -6  181.88   17.40
  -5  -7   6  168.08   14.40
  -5  -7   6  159.38   18.90
   5  -7  -6  161.98   10.80
  -5   7   6  144.49   18.20
  -5   7   6  153.88   12.50
   5   7  -6  160.98   14.30
   5   7  -6  139.79   15.30
  -5   7   6  149.69   18.00
  -5   7   6  163.18   13.80
  -4  -7   6  340.47   22.50
   4  -7  -6  348.97   27.20
   4  -7  -6  362.96   20.60
  -4  -7   6  372.26   27.90
  -4   7   6  345.87   25.30
  -4   7   6  343.57   21.10
  -4   7   6  372.96   22.00
   3  -7  -6  171.88   13.30
   3  -7  -6  219.38   24.80
  -3  -7   6  193.28   19.20
  -3  -7   6  166.68   14.10
   3   7  -6  162.88   15.40
  -3   7   6  176.58   14.10
  -3   7   6  158.68   13.10
  -3   7   6  182.58   16.40
   3   7  -6  175.68   14.00
  -2  -7   6  182.28   20.10
  -2  -7   6  172.18   13.60
   2  -7  -6  158.48   13.50
   2  -7  -6  109.19   17.20
   2   7  -6  169.58   14.70
   2   7  -6  148.79   13.40
  -2   7   6  165.88   12.70
  -2   7   6  168.58   14.00
  -2   7   6  172.08   15.10
   1  -7  -6 1718.93   98.79
  -1  -7   6 1858.91  100.19
  -1  -7   6 1913.21   94.79
  -1   7   6 1880.41   95.89
  -1   7   6 1919.81   95.59
   1   7  -6 1871.61   95.29
   1   7  -6 1899.71   94.79
  -1   7   6 1855.11   93.99
   0  -7  -6  397.46   25.60
   0  -7   6  406.06   31.70
   0  -7  -6  402.46   30.50
   0   7   6  408.66   25.90
   0   7   6  412.46   25.70
   0   7  -6  409.76   25.10
   0   7  -6  385.66   24.30
   0   7   6  419.66   24.60
  -1  -7  -6  305.47   26.60
   1  -7   6  316.97   20.10
  -1  -7  -6  265.67   23.10
   1  -7   6  291.37   29.70
   1   7   6  288.07   20.60
   1   7   6  272.17   19.60
   1   7   6  273.17   20.50
  -1   7  -6  296.37   19.60
  -1   7  -6  303.07   20.00
  -2  -7  -6  859.11   47.50
   2  -7   6  821.62   46.30
   2  -7   6  861.01   58.99
  -2  -7  -6  768.32   52.19
  -2   7  -6  839.92   46.00
  -2   7  -6  842.02   45.50
   2   7   6  872.41   52.79
   2   7   6  838.12   46.60
   3  -7   6  381.26   28.70
   3  -7   6  451.75   42.70
  -3  -7  -6  431.46   38.50
  -3  -7  -6  415.46   29.00
   3   7   6  431.66   27.90
  -3   7  -6  472.95   28.60
  -3   7  -6  437.56   26.30
   4  -7   6   -6.20   17.10
  -4  -7  -6   -7.90    8.10
  -4  -7  -6   -0.20   18.10
   4  -7   6   -8.60   10.10
  -4   7  -6   -4.60    8.50
   4   7   6   15.20    8.30
  -4   7  -6   -6.40    6.10
  -5  -7  -6  291.37   24.90
  -5  -7  -6  334.17   39.40
  -5   7  -6  248.28   27.30
  -5   7  -6  303.47   20.60
   5   7   6  302.37   22.90
  -6  -7  -6   19.60   24.80
   6  -7   6   36.10   30.70
  -6  -7  -6   23.10   15.70
   6   7   6   -3.00    8.80
  -6   7  -6   -6.60   15.90
  -6   7  -6    1.70    6.70
  -7  -7  -6  924.91   56.89
  -7  -7  -6 1054.69   75.89
  -7  -7  -6 1066.49   67.79
  -7   7  -6  830.72   56.19
  -7   7  -6  915.71   50.59
   7   7   6 1017.20   55.49
  -8  -7  -6  138.59   21.90
  -8  -7  -6  155.48   37.00
   8  -7   6  232.68   39.20
   8   7   6  111.19   16.90
  -8   7  -6   94.79   12.20
  -8   7  -6  100.19   12.90
  -8   7  -6  246.78   50.89
  -9  -7  -6   -3.40   33.80
   9  -7   6   25.90   29.40
  -9  -7  -6   24.60   14.20
  -9   7  -6   11.90    6.40
  -9   7  -6    1.10    6.10
  -9   7  -6  -12.50   36.90
 -10  -7  -6  205.68   25.50
 -10  -7  -6  125.99   50.89
 -10   7  -6  246.68   56.39
 -11  -8   6   -4.60    9.30
 -11   8   6    9.20   14.70
 -10  -8   6   72.79   21.30
 -10  -8   6   68.89   13.20
 -10   8   6   68.29   15.50
  10   8  -6   73.99   13.20
  -9  -8   6   25.10   16.50
  -9  -8   6   11.50    7.70
   9   8  -6    8.60    9.50
  -9   8   6   13.60   12.20
  -8  -8   6   23.70   14.90
  -8  -8   6    2.50    6.50
   8   8  -6   20.10    8.40
  -8   8   6    9.10   14.20
  -7  -8   6   20.00    6.90
   7  -8  -6   37.80   10.90
  -7  -8   6   38.90   14.50
  -7   8   6   30.10   11.70
  -7   8   6   23.50   11.40
   7   8  -6   22.40    7.90
  -7   8   6   31.60   12.90
  -7   8   6   38.50    5.50
  -6  -8   6   22.50   13.50
   6  -8  -6    8.30    9.50
  -6  -8   6   23.10    7.60
  -6   8   6   20.10    4.90
  -6   8   6   30.90    8.90
  -6   8   6   13.10   10.70
   6   8  -6   20.40    7.30
  -6   8   6   15.50   12.40
  -5  -8   6  146.79   14.50
   5  -8  -6  160.98   20.50
  -5  -8   6  132.29   18.50
  -5   8   6  157.58   19.10
   5   8  -6  120.49   16.00
   5   8  -6  153.18   17.30
  -5   8   6  154.98   15.70
  -5   8   6  155.58   12.00
  -4  -8   6  194.58   15.90
   4  -8  -6  175.38   13.00
   4  -8  -6  205.98   23.20
  -4  -8   6  195.38   22.50
  -4   8   6  182.68   15.20
  -4   8   6  184.78   14.10
   4   8  -6  195.18   15.70
   4   8  -6  189.48   17.30
  -4   8   6  163.48   18.20
   3  -8  -6   20.90    5.80
  -3  -8   6   14.00   11.70
  -3  -8   6   31.20    7.30
   3  -8  -6   27.70   16.00
   3   8  -6   23.80    6.80
  -3   8   6    7.80    8.50
  -3   8   6   13.80    6.90
  -3   8   6   19.10    6.10
   3   8  -6   19.40    8.20
   2  -8  -6  270.07   20.60
  -2  -8   6  291.77   19.30
   2  -8  -6  245.58   28.90
  -2  -8   6  295.47   25.50
   2   8  -6  270.47   20.40
   2   8  -6  269.27   18.90
  -2   8   6  280.87   18.70
  -2   8   6  269.17   19.10
  -2   8   6  264.67   20.30
   1  -8  -6    2.80   13.20
  -1  -8   6   11.50   11.90
   1  -8  -6    0.60    5.80
  -1  -8   6   16.90    5.80
   1   8  -6    8.40    6.20
   1   8  -6    3.00    5.50
  -1   8   6    5.80    6.00
  -1   8   6    3.50    6.00
   0  -8  -6    9.50    6.70
   0  -8  -6  -12.50   12.20
   0  -8   6   10.60   12.80
   0  -8   6    2.40    5.70
   0   8   6   -4.70    6.20
   0   8   6    4.00    6.00
   0   8  -6    2.10    5.50
   0   8  -6   -1.80    6.10
   0   8   6   -4.50    6.30
   1  -8   6  176.98   17.10
  -1  -8  -6  188.78   17.60
   1  -8   6  211.08   27.90
  -1  -8  -6  209.98   26.40
   1   8   6  200.18   16.90
  -1   8  -6  180.58   16.00
   1   8   6  181.28   16.80
  -1   8  -6  190.38   15.50
   2  -8   6  441.46   42.80
  -2  -8  -6  475.45   30.30
  -2  -8  -6  428.46   37.10
   2  -8   6  482.35   28.90
  -2   8  -6  462.15   28.20
  -2   8  -6  448.26   27.90
   2   8   6  430.56   28.80
   2   8   6  459.55   29.10
  -3  -8  -6   -3.40    8.50
  -3  -8  -6    8.40   16.70
   3  -8   6   -4.20    8.90
   3  -8   6   10.40   19.00
   3   8   6    3.50    5.80
  -3   8  -6   -3.20    6.70
  -3   8  -6   -1.50    5.90
   3   8   6   -4.70    7.00
  -4  -8  -6   19.50    9.60
  -4  -8  -6   13.70   19.50
   4  -8   6   -5.10   12.90
   4  -8   6    4.50   19.50
  -4   8  -6    8.90    6.70
  -4   8  -6   -3.40    8.10
   4   8   6    8.70    7.80
   5  -8   6   -8.00   44.10
  -5  -8  -6   31.10   23.80
  -5  -8  -6    4.40    9.90
   5   8   6    4.30    9.60
  -5   8  -6  -11.90    9.90
  -5   8  -6    0.10    6.10
  -6  -8  -6  117.39   17.10
  -6  -8  -6   53.29   43.40
   6  -8   6  152.08   35.50
   6   8   6   75.29   13.50
  -6   8  -6  116.29   20.10
  -6   8  -6   72.49    9.20
  -7  -8  -6  -15.10   25.90
   7  -8   6   -2.10   27.60
  -7  -8  -6   12.30   12.50
   7   8   6   -2.90   10.20
  -7   8  -6  -16.90   36.40
  -7   8  -6   -2.00   12.80
  -7   8  -6    4.20    5.90
  -8  -8  -6   95.99   37.20
   8  -8   6  141.69   37.20
  -8  -8  -6   73.19   21.30
  -8   8  -6   45.00    7.00
  -8   8  -6   47.20   10.40
  -8   8  -6  119.59   44.30
   8   8   6   65.49   14.60
  -9  -8  -6   38.50   39.00
  -9  -8  -6   69.59   17.10
   9  -8   6   85.09   38.10
  -9   8  -6  117.99   58.69
 -10  -9   6    2.40   10.90
 -10  -9   6   -2.60   21.60
 -10   9   6   19.00   15.00
  -9  -9   6  -10.40   16.70
  -9  -9   6   -4.90    7.70
  -9   9   6   -8.20   12.50
   9   9  -6    8.90   10.70
  -8  -9   6   23.20   15.80
  -8  -9   6    4.70    7.20
  -8   9   6   14.80   12.80
   8   9  -6   23.30    9.80
   7  -9  -6   24.90   13.20
  -7  -9   6   28.90   15.60
  -7  -9   6   10.40    7.20
  -7   9   6   27.30    4.50
  -7   9   6    8.00   12.80
   7   9  -6   19.80    9.00
  -7   9   6   22.70   20.30
  -6  -9   6   42.00   11.00
   6  -9  -6   40.50   13.00
  -6  -9   6   24.40   14.20
  -6   9   6   17.90   24.20
  -6   9   6   32.70    5.50
  -6   9   6   27.70   11.10
   6   9  -6   21.30    8.30
  -6   9   6   40.50   13.90
   5  -9  -6    4.00   12.80
  -5  -9   6   19.30    8.20
   5   9  -6   20.40   11.80
   5   9  -6   21.60    7.60
  -5   9   6    3.50    8.00
  -5   9   6    9.30    9.50
[truncated: 409,528 more chars]
