# Supplementary material for: In Situ Halide Vacancy Tuning of Low‐Dimensional Lead Perovskites to Realize Multiple Adjustable Luminescence Performance
Source: Adv Sci (Weinh). 2025 Mar 17;12(18):2412459. doi: 10.1002/advs.202412459 (PMC12079511; doi:10.1002/advs.202412459)
Supplement: Supplementary file 2 — Supporting Information [file ADVS-12-2412459-s002.zip › G-[DADPA]PbBr5.cif]

data_1
_audit_creation_date               2024-11-26
_audit_creation_method
;
Olex2 1.5
(compiled 2024.02.16 svn.r378c4104 for OlexSys, GUI svn.r6928)
;
_audit_contact_author_address      ?
_audit_contact_author_email        ?
_audit_contact_author_name
;
Xiao-Wu Lei
;
_audit_contact_author_phone        ?
_publ_contact_author_id_orcid      ?
_publ_section_references
;
Bourhis, L.J., Dolomanov, O.V., Gildea, R.J., Howard, J.A.K., Puschmann, H.
 (2015). Acta Cryst. A71, 59-75.

Dolomanov, O.V., Bourhis, L.J., Gildea, R.J, Howard, J.A.K. & Puschmann, H.
 (2009), J. Appl. Cryst. 42, 339-341.
;
_chemical_formula_moiety           '4(C6 H20 N3), 4(Br5 Pb)'
_chemical_formula_sum              'C24 H80 Br20 N12 Pb4'
_chemical_formula_weight           2963.800
loop_
  _atom_type_symbol
  _atom_type_scat_dispersion_real
  _atom_type_scat_dispersion_imag
  _atom_type_scat_Cromer_Mann_a1
  _atom_type_scat_Cromer_Mann_a2
  _atom_type_scat_Cromer_Mann_a3
  _atom_type_scat_Cromer_Mann_a4
  _atom_type_scat_Cromer_Mann_b1
  _atom_type_scat_Cromer_Mann_b2
  _atom_type_scat_Cromer_Mann_b3
  _atom_type_scat_Cromer_Mann_b4
  _atom_type_scat_Cromer_Mann_c
  _atom_type_scat_source
  _atom_type_scat_dispersion_source
 Br -0.29000 2.46000 17.17900 5.23600 5.63800 3.98500 2.17200 16.58000 0.26100
 41.43300 2.95600 'Custom 4-Gaussian'
 'Brennan, Cowan, Rev. Sci. Instrum., 1992, 63, 850'
 C 0.00300 0.00200 2.31000 1.02000 1.58900 0.86500 20.84400 10.20800 0.56900
 51.65100 0.21600 'Custom 4-Gaussian'
 'Brennan, Cowan, Rev. Sci. Instrum., 1992, 63, 850'
 H 0.00000 0.00000 0.49300 0.32300 0.14000 0.04100 10.51100 26.12600 3.14200
 57.80000 0.00300 'Custom 4-Gaussian'
 'Brennan, Cowan, Rev. Sci. Instrum., 1992, 63, 850'
 N 0.00600 0.00300 12.21300 3.13200 2.01300 1.16600 0.00600 9.89300 28.99800
 0.58300 -11.52900 'Custom 4-Gaussian'
 'Brennan, Cowan, Rev. Sci. Instrum., 1992, 63, 850'
 Pb -3.39400 10.11100 31.06200 13.06400 18.44200 5.97000 0.69000 2.35800 8.61800
 47.25800 13.41200 'Custom 4-Gaussian'
 'Brennan, Cowan, Rev. Sci. Instrum., 1992, 63, 850'

_space_group_crystal_system        'monoclinic'
_space_group_IT_number             14
_space_group_name_H-M_alt          'P 1 21/c 1'
_space_group_name_Hall             '-P 2ybc'
loop_
  _space_group_symop_id
  _space_group_symop_operation_xyz
 1 x,y,z
 2 -x,y+1/2,-z+1/2
 3 -x,-y,-z
 4 x,-y-1/2,z-1/2

_symmetry_Int_Tables_number        14
_cell_length_a                     10.484(3)
_cell_length_b                     11.036(3)
_cell_length_c                     15.372(4)
_cell_angle_alpha                  90
_cell_angle_beta                   103.796(5)
_cell_angle_gamma                  90
_cell_volume                       1727.3(8)
_cell_formula_units_Z              1
_cell_measurement_reflns_used      1307
_cell_measurement_temperature      296(2)
_cell_measurement_theta_max        21.56
_cell_measurement_theta_min        2.29
_exptl_absorpt_coefficient_mu      21.315
_exptl_absorpt_correction_T_max    0.7291
_exptl_absorpt_correction_T_min    0.3993
_exptl_absorpt_correction_type     multi-scan
_exptl_absorpt_process_details     'SADABS; Bruker, 2000'
_exptl_crystal_colour              colorless
_exptl_crystal_density_diffrn      2.849
_exptl_crystal_density_method      'not measured'
_exptl_crystal_description         layer
_exptl_crystal_F_000               1320.722
_exptl_crystal_size_max            0.1
_exptl_crystal_size_mid            0.09
_exptl_crystal_size_min            0.01
_diffrn_reflns_av_R_equivalents    0.0905
_diffrn_reflns_av_unetI/netI       0.1162
_diffrn_reflns_Laue_measured_fraction_full  0.9994
_diffrn_reflns_Laue_measured_fraction_max  0.9964
_diffrn_reflns_limit_h_max         12
_diffrn_reflns_limit_h_min         -13
_diffrn_reflns_limit_k_max         14
_diffrn_reflns_limit_k_min         -13
_diffrn_reflns_limit_l_max         15
_diffrn_reflns_limit_l_min         -19
_diffrn_reflns_number              10760
_diffrn_reflns_point_group_measured_fraction_full  0.9994
_diffrn_reflns_point_group_measured_fraction_max  0.9964
_diffrn_reflns_theta_full          25.2417
_diffrn_reflns_theta_max           27.18
_diffrn_reflns_theta_min           2.00
_diffrn_ambient_temperature        296.15
_diffrn_measured_fraction_theta_full  0.9994
_diffrn_measured_fraction_theta_max  0.9964
_diffrn_measurement_device_type    'Bruker APEX-II CCD'
_diffrn_measurement_method         '\f and \w scans'
_diffrn_radiation_type             'Mo K\a'
_diffrn_radiation_wavelength       0.71073
_diffrn_source_current             30.0
_diffrn_source_power               1.5
_diffrn_source_voltage             50.0
_diffrn_standards_number           0
_reflns_Friedel_coverage           0.0
_reflns_limit_h_max                13
_reflns_limit_h_min                -13
_reflns_limit_k_max                14
_reflns_limit_k_min                0
_reflns_limit_l_max                19
_reflns_limit_l_min                0
_reflns_number_gt                  2436
_reflns_number_total               3838
_reflns_threshold_expression       I>=2u(I)
_computing_cell_refinement         'APEX2 Software Suite (Bruker,2005)'
_computing_data_collection         'APEX2 Software Suite (Bruker,2005)'
_computing_data_reduction          'APEX2 Software Suite (Bruker,2005)'
_computing_molecular_graphics      'Olex2 1.5 (Dolomanov et al., 2009)'
_computing_publication_material    'Olex2 1.5 (Dolomanov et al., 2009)'
_computing_structure_refinement    'olex2.refine 1.5 (Bourhis et al., 2015)'
_computing_structure_solution      'olex2.solve 1.5 (Bourhis et al., 2015)'
_refine_diff_density_max           2.7952
_refine_diff_density_min           -2.9692
_refine_diff_density_rms           0.5611
_refine_ls_d_res_high              0.7778
_refine_ls_d_res_low               10.1815
_refine_ls_goodness_of_fit_ref     0.9741
_refine_ls_hydrogen_treatment      constr
_refine_ls_matrix_type             full
_refine_ls_number_constraints      29
_refine_ls_number_parameters       131
_refine_ls_number_reflns           3838
_refine_ls_number_restraints       4
_refine_ls_R_factor_all            0.0986
_refine_ls_R_factor_gt             0.0563
_refine_ls_restrained_S_all        0.9736
_refine_ls_shift/su_max            -0.0006
_refine_ls_shift/su_mean           0.0000
_refine_ls_structure_factor_coef   Fsqd
_refine_ls_weighting_details      
 'w=1/[\s^2^(Fo^2^)+(0.0551P)^2^] where P=(Fo^2^+2Fc^2^)/3'
_refine_ls_weighting_scheme        calc
_refine_ls_wR_factor_gt            0.1189
_refine_ls_wR_factor_ref           0.1421
_olex2_refinement_description
;
1. Fixed Uiso
 At 1.2 times of:
  All C(H,H) groups, All N(H,H) groups, All N(H,H,H) groups
2. Restrained distances
 N3-C1
 1.5 with sigma of 0.01
 C1-C2
 1.5 with sigma of 0.01
 C2-C3
 1.5 with sigma of 0.01
3. Rigid bond restraints
 N3, C1
 with sigma for 1-2 distances of 0.01 and sigma for 1-3 distances of 0.02
4.a Riding coordinates:
 N1(H1a,H1b,H1c), N2(H2a,H2b), N3(H3a,H3b,H3c)
4.b Secondary CH2 refined with riding coordinates:
 C1(H1d,H1e), C2(H2c,H2d), C3(H3d,H3e), C4(H4a,H4b), C7(H7a,H7b), C8(H8a,H8b)
;
_atom_sites_solution_primary       iterative
loop_
  _atom_site_label
  _atom_site_type_symbol
  _atom_site_fract_x
  _atom_site_fract_y
  _atom_site_fract_z
  _atom_site_U_iso_or_equiv
  _atom_site_adp_type
  _atom_site_occupancy
  _atom_site_refinement_flags_posn
  _atom_site_refinement_flags_adp
 N1 N 0.4012(11) 0.5667(9) 0.3372(8) 0.041(3) Uani 1.000000 . .
 H1a H 0.4731(11) 0.5920(9) 0.3764(8) 0.049(4) Uiso 1.000000 R .
 H1b H 0.3403(11) 0.6245(9) 0.3291(8) 0.049(4) Uiso 1.000000 R .
 H1c H 0.3707(11) 0.5003(9) 0.3581(8) 0.049(4) Uiso 1.000000 R .
 N2 N 0.2538(11) 0.4284(10) 0.0209(8) 0.041(3) Uani 1.000000 . .
 H2a H 0.2297(11) 0.3554(10) 0.0375(8) 0.050(4) Uiso 1.000000 R .
 H2b H 0.1827(11) 0.4769(10) 0.0107(8) 0.050(4) Uiso 1.000000 R .
 N3 N 0.0559(11) 0.2762(10) -0.2601(8) 0.050(3) Uani 1.000000 D U
 H3a H -0.0259(11) 0.2974(10) -0.2871(8) 0.060(4) Uiso 1.000000 R .
 H3b H 0.1068(11) 0.2819(10) -0.2987(8) 0.060(4) Uiso 1.000000 R .
 H3c H 0.0565(11) 0.2002(10) -0.2406(8) 0.060(4) Uiso 1.000000 R .
 C1 C 0.1049(14) 0.3631(13) -0.1830(11) 0.071(5) Uani 1.000000 D U
 H1d H 0.1047(14) 0.4453(13) -0.2054(11) 0.085(6) Uiso 1.000000 R .
 H1e H 0.0481(14) 0.3600(13) -0.1416(11) 0.085(6) Uiso 1.000000 R .
 C2 C 0.2406(15) 0.3268(15) -0.1366(12) 0.084(6) Uiso 1.000000 D .
 H2c H 0.2392(15) 0.2465(15) -0.1112(12) 0.100(7) Uiso 1.000000 R .
 H2d H 0.2951(15) 0.3239(15) -0.1794(12) 0.100(7) Uiso 1.000000 R .
 C3 C 0.2979(17) 0.4150(13) -0.0637(10) 0.064(5) Uani 1.000000 D .
 H3d H 0.2893(17) 0.4944(13) -0.0914(10) 0.076(6) Uiso 1.000000 R .
 H3e H 0.3913(17) 0.3977(13) -0.0460(10) 0.076(6) Uiso 1.000000 R .
 C4 C 0.3543(12) 0.4789(12) 0.0941(9) 0.034(3) Uani 1.000000 . .
 H4a H 0.4303(12) 0.4258(12) 0.1051(9) 0.041(4) Uiso 1.000000 R .
 H4b H 0.3813(12) 0.5567(12) 0.0753(9) 0.041(4) Uiso 1.000000 R .
 C7 C 0.4335(15) 0.5395(15) 0.2514(11) 0.055(4) Uani 1.000000 . .
 H7a H 0.4687(15) 0.6116(15) 0.2296(11) 0.066(5) Uiso 1.000000 R .
 H7b H 0.5007(15) 0.4772(15) 0.2606(11) 0.066(5) Uiso 1.000000 R .
 C8 C 0.3135(13) 0.4963(12) 0.1814(9) 0.037(3) Uani 1.000000 . .
 H8a H 0.2437(13) 0.5560(12) 0.1738(9) 0.044(4) Uiso 1.000000 R .
 H8b H 0.2815(13) 0.4206(12) 0.2002(9) 0.044(4) Uiso 1.000000 R .
 Pb1 Pb 0.18042(5) 0.89999(4) 0.06438(4) 0.03096(17) Uani 1.000000 . .
 Br1 Br 0.06279(14) 0.66831(12) -0.02273(12) 0.0483(4) Uani 1.000000 . .
 Br2 Br 0.09935(13) 1.01499(12) -0.12937(10) 0.0402(4) Uani 1.000000 . .
 Br3 Br 0.25295(15) 0.82732(13) 0.25405(11) 0.0444(4) Uani 1.000000 . .
 Br4 Br 0.43257(13) 0.82365(12) 0.04874(11) 0.0418(4) Uani 1.000000 . .
 Br5 Br 0.28182(14) 1.15570(12) 0.11358(12) 0.0481(4) Uani 1.000000 . .

loop_
  _atom_site_aniso_label
  _atom_site_aniso_U_11
  _atom_site_aniso_U_22
  _atom_site_aniso_U_33
  _atom_site_aniso_U_12
  _atom_site_aniso_U_13
  _atom_site_aniso_U_23
 N1 0.036(6) 0.047(7) 0.037(8) 0.000(5) 0.004(5) -0.006(6)
 N2 0.044(7) 0.037(6) 0.033(8) 0.001(5) -0.010(5) 0.005(6)
 N3 0.045(7) 0.050(7) 0.050(9) 0.009(6) 0.003(6) 0.014(6)
 C1 0.066(12) 0.052(9) 0.097(16) -0.003(9) 0.025(10) -0.003(9)
 C3 0.101(15) 0.058(11) 0.026(10) 0.016(10) 0.004(9) -0.009(9)
 C4 0.038(7) 0.043(8) 0.017(8) -0.006(6) -0.003(6) -0.001(6)
 C7 0.049(9) 0.076(11) 0.041(11) -0.002(8) 0.011(8) -0.031(9)
 C8 0.037(8) 0.041(7) 0.029(9) -0.004(6) 0.001(6) -0.002(7)
 Pb1 0.0316(3) 0.0292(3) 0.0322(3) 0.0014(2) 0.0077(2) 0.0028(2)
 Br1 0.0446(8) 0.0346(7) 0.0576(12) -0.0017(6) -0.0040(7) 0.0036(7)
 Br2 0.0454(8) 0.0362(7) 0.0369(10) 0.0011(6) 0.0058(6) 0.0054(7)
 Br3 0.0524(9) 0.0478(8) 0.0345(10) 0.0067(7) 0.0131(7) 0.0089(7)
 Br4 0.0404(8) 0.0419(8) 0.0463(10) 0.0042(6) 0.0166(7) 0.0008(7)
 Br5 0.0416(8) 0.0294(7) 0.0673(13) 0.0030(6) 0.0009(7) 0.0032(7)

loop_
  _geom_bond_atom_site_label_1
  _geom_bond_atom_site_label_2
  _geom_bond_distance
  _geom_bond_site_symmetry_2
  _geom_bond_publ_flag
 N1 H1a 0.8903 . ?
 N1 H1b 0.8900 . ?
 N1 H1c 0.8896 . ?
 N1 C7 1.469(17) . ?
 N2 H2a 0.8993 . ?
 N2 H2b 0.9005 . ?
 N2 C3 1.486(18) . ?
 N2 C4 1.457(16) . ?
 N3 H3a 0.8903 . ?
 N3 H3b 0.8898 . ?
 N3 H3c 0.8902 . ?
 N3 C1 1.516(9) . ?
 C1 H1d 0.9700 . ?
 C1 H1e 0.9700 . ?
 C1 C2 1.487(9) . ?
 C2 H2c 0.9700 . ?
 C2 H2d 0.9700 . ?
 C2 C3 1.498(9) . ?
 C3 H3d 0.9700 . ?
 C3 H3e 0.9700 . ?
 C4 H4a 0.9700 . ?
 C4 H4b 0.9700 . ?
 C4 C8 1.515(18) . ?
 C7 H7a 0.9700 . ?
 C7 H7b 0.9700 . ?
 C7 C8 1.524(19) . ?
 C8 H8a 0.9700 . ?
 C8 H8b 0.9700 . ?
 Pb1 Br1 3.0106(16) . ?
 Pb1 Br2 3.1617(17) . ?
 Pb1 Br3 2.9436(18) . ?
 Pb1 Br4 2.8389(15) . ?
 Pb1 Br5 3.0468(16) . ?

loop_
  _geom_angle_atom_site_label_1
  _geom_angle_atom_site_label_2
  _geom_angle_atom_site_label_3
  _geom_angle
  _geom_angle_site_symmetry_1
  _geom_angle_site_symmetry_3
  _geom_angle_publ_flag
 H1b N1 H1a 109.5 . . ?
 H1c N1 H1a 109.5 . . ?
 H1c N1 H1b 109.5 . . ?
 C7 N1 H1a 109.4 . . ?
 C7 N1 H1b 109.4 . . ?
 C7 N1 H1c 109.6 . . ?
 H2b N2 H2a 107.8 . . ?
 C3 N2 H2a 109.0 . . ?
 C3 N2 H2b 108.9 . . ?
 C4 N2 H2a 108.9(7) . . ?
 C4 N2 H2b 108.9(7) . . ?
 C4 N2 C3 113.3(11) . . ?
 H3b N3 H3a 109.6 . . ?
 H3c N3 H3a 109.5 . . ?
 H3c N3 H3b 109.5 . . ?
 C1 N3 H3a 107.9 . . ?
 C1 N3 H3b 109.3 . . ?
 C1 N3 H3c 111.0 . . ?
 H1d C1 N3 110.1(8) . . ?
 H1e C1 N3 110.1(8) . . ?
 H1e C1 H1d 108.4 . . ?
 C2 C1 N3 108.2(11) . . ?
 C2 C1 H1d 110.1(10) . . ?
 C2 C1 H1e 110.1(11) . . ?
 H2c C2 C1 109.5(10) . . ?
 H2d C2 C1 109.5(11) . . ?
 H2d C2 H2c 108.09167698(3) . . ?
 C3 C2 C1 110.6(13) . . ?
 C3 C2 H2c 109.5(10) . . ?
 C3 C2 H2d 109.5(10) . . ?
 C2 C3 N2 124.5(15) . . ?
 H3d C3 N2 106.2(7) . . ?
 H3d C3 C2 106.2(10) . . ?
 H3e C3 N2 106.2(8) . . ?
 H3e C3 C2 106.2(9) . . ?
 H3e C3 H3d 106.4 . . ?
 H4a C4 N2 108.4(7) . . ?
 H4b C4 N2 108.4(7) . . ?
 H4b C4 H4a 107.5 . . ?
 C8 C4 N2 115.4(11) . . ?
 C8 C4 H4a 108.4(7) . . ?
 C8 C4 H4b 108.4(7) . . ?
 H7a C7 N1 109.3(8) . . ?
 H7b C7 N1 109.3(8) . . ?
 H7b C7 H7a 107.9 . . ?
 C8 C7 N1 111.7(11) . . ?
 C8 C7 H7a 109.3(9) . . ?
 C8 C7 H7b 109.3(8) . . ?
 C7 C8 C4 107.8(11) . . ?
 H8a C8 C4 110.2(7) . . ?
 H8a C8 C7 110.2(8) . . ?
 H8b C8 C4 110.2(7) . . ?
 H8b C8 C7 110.2(9) . . ?
 H8b C8 H8a 108.5 . . ?
 Br2 Pb1 Br1 86.12(4) . . ?
 Br3 Pb1 Br1 101.00(4) . . ?
 Br3 Pb1 Br2 172.03(4) . . ?
 Br4 Pb1 Br1 90.07(4) . . ?
 Br4 Pb1 Br2 94.93(4) . . ?
 Br4 Pb1 Br3 88.69(4) . . ?
 Br5 Pb1 Br1 168.16(5) . . ?
 Br5 Pb1 Br2 82.04(4) . . ?
 Br5 Pb1 Br3 90.80(5) . . ?
 Br5 Pb1 Br4 91.09(4) . . ?

loop_
  _geom_torsion_atom_site_label_1
  _geom_torsion_atom_site_label_2
  _geom_torsion_atom_site_label_3
  _geom_torsion_atom_site_label_4
  _geom_torsion
  _geom_torsion_site_symmetry_1
  _geom_torsion_site_symmetry_2
  _geom_torsion_site_symmetry_3
  _geom_torsion_site_symmetry_4
  _geom_torsion_publ_flag
 N1 C7 C8 C4 176.2(13) . . . . ?
 N2 C3 C2 C1 69.7(17) . . . . ?
 N2 C4 C8 C7 175.4(13) . . . . ?
 N3 C1 C2 C3 175.9(14) . . . . ?

loop_
  _diffrn_refln_index_h
  _diffrn_refln_index_k
  _diffrn_refln_index_l
  _diffrn_refln_intensity_net
  _diffrn_refln_intensity_u
 -1 0 0 110.46 8.79
 -1 0 0 112.1 8.82
 -2 0 0 218.63 17.36
 -2 0 0 219.64 17.32
 -3 0 0 107.78 8.7
 -3 0 0 106.87 8.63
 -4 0 0 3.49 0.72
 -5 0 0 3.07 0.84
 -6 0 0 48.91 4.47
 -7 0 0 4.85 1.17
 -8 0 0 117.44 10.08
 -9 0 0 48.08 4.8
 -10 0 0 -0.72 1.13
 -10 0 0 0.25 1.76
 -11 0 0 48.37 7.35
 -11 0 0 52.15 5.45
 -12 0 0 10.95 3.06
 -12 0 0 9.78 3.82
 -13 0 0 5.4 3.36
 0 -1 0 0.05 0.09
 1 -1 0 125.44 10.1
 -1 -1 0 130.82 10.19
 -2 -1 0 38.68 3.37
 2 -1 0 40.02 3.28
 -2 1 0 41.18 3.59
 -3 -1 0 53.69 4.54
 -3 1 0 53.21 4.44
 -3 1 0 53.68 4.38
 -4 -1 0 178.15 14.93
 -4 1 0 186.6 14.75
 -4 1 0 189.45 14.84
 -5 -1 0 17.98 2.12
 -5 1 0 19.05 1.92
 -5 1 0 16.27 1.82
 -6 -1 0 42.54 4.15
 -6 1 0 46.48 4.11
 -7 -1 0 30.28 3.23
 -7 1 0 31.02 3.11
 -8 -1 0 0.53 0.96
 -8 1 0 0.5 1.57
 -8 1 0 0.56 0.8
 -9 -1 0 9.7 2
 -9 1 0 8.72 2.87
 -9 1 0 10.54 1.96
 -10 -1 0 3.03 1.56
 -10 1 0 2.47 1.37
 -10 1 0 1.05 1.98
 -11 -1 0 24.44 3.6
 -11 1 0 23.35 4.92
 -12 -1 0 2.44 1.77
 -12 -1 0 4.37 2.86
 -12 1 0 1.79 2.57
 -13 -1 0 2.93 3.03
 -13 -1 0 4.24 2.62
 -13 1 0 5.63 3.76
 0 -2 0 2.36 0.4
 0 2 0 2.4 0.38
 -1 -2 0 16.48 1.49
 1 -2 0 12.89 1.64
 -1 2 0 18.17 1.46
 1 2 0 14.8 1.48
 1 2 0 16.12 1.57
 2 -2 0 3.39 0.48
 -2 -2 0 4.35 0.72
 -2 2 0 6.32 1.42
 -3 -2 0 42.96 3.9
 3 -2 0 44.37 3.7
 -3 2 0 47.01 4.33
 4 -2 0 105.72 8.55
 -4 -2 0 106.25 8.75
 -4 2 0 104.67 8.48
 -4 2 0 101.95 9.16
 -4 2 0 106.14 8.55
 -5 -2 0 0.31 0.53
 -5 2 0 -0.08 0.42
 -5 2 0 0.44 0.86
 -5 2 0 0.42 0.42
 -6 -2 0 34.3 3.56
 -6 2 0 35.32 3.25
 -6 2 0 40.5 4.28
 -6 2 0 36.28 3.39
 -7 -2 0 10.53 1.79
 -7 2 0 6.53 1.34
 -7 2 0 10.3 2.46
 -8 -2 0 -0.49 0.86
 -8 2 0 -0.23 0.73
 -8 2 0 0.17 1.44
 -9 -2 0 4.72 1.53
 -9 2 0 1.47 1.08
 -9 2 0 4.08 2.44
 -10 -2 0 17.01 2.89
 -10 2 0 21.19 4.36
 -11 -2 0 5.1 1.95
 -11 2 0 4.94 3.08
 -12 -2 0 0.92 1.82
 -12 2 0 -0.93 2.3
 0 -3 0 -0.22 0.27
 0 3 0 0.18 0.37
 0 3 0 -0.22 0.25
 -1 -3 0 72.93 5.87
 1 -3 0 55.62 6.1
 1 3 0 73.36 5.98
 -1 3 0 74.68 5.83
 -1 3 0 67.21 6.54
 1 3 0 75.98 5.86
 -2 -3 0 107.74 8.41
 2 -3 0 104.64 8.18
 2 3 0 107.01 8.52
 -2 3 0 73.36 9.31
 2 3 0 103.49 8.5
 -3 -3 0 3.96 0.86
 3 -3 0 3.84 0.57
 -3 3 0 4.96 1.65
 -4 -3 0 188.11 16.13
 4 -3 0 201.37 15.86
 -4 3 0 208.76 16.94
 -5 -3 0 61.7 5.63
 -5 3 0 63.52 5.24
 -5 3 0 61.97 5.32
 -5 3 0 67.06 6.38
 -6 -3 0 57.49 5.39
 -6 3 0 61.61 4.96
 -6 3 0 57.35 5.04
 -6 3 0 55.13 6.13
 -7 -3 0 109.21 9.43
 -7 3 0 104.71 9.05
 -7 3 0 113.38 10.44
 -8 -3 0 6.58 1.64
 -8 3 0 6.43 1.4
 -8 3 0 10.14 2.99
 -9 -3 0 24.21 3.36
 -9 3 0 19.15 4.24
 -10 -3 0 31.84 4.09
 -10 3 0 22.48 5.01
 -11 -3 0 1.04 1.49
 -11 3 0 1.83 2.53
 -12 -3 0 3.46 1.94
 -12 3 0 11.34 4.37
 0 -4 0 242.57 19.14
 0 4 0 232.97 19.28
 0 4 0 242.53 19.09
 -1 -4 0 0.81 0.45
 1 -4 0 1.74 0.89
 -1 4 0 1.1 0.9
 1 4 0 1.81 0.63
 1 4 0 1.63 0.52
 -1 4 0 0.65 0.4
 -2 -4 0 156.41 12.57
 2 -4 0 158.95 12.48
 2 4 0 153.71 12.62
 -2 4 0 144.71 12.45
 2 4 0 157.2 12.72
 3 -4 0 62.54 5.02
 -3 -4 0 59.02 5.35
 -3 4 0 61.01 7.88
 4 -4 0 35.54 3.06
 -4 -4 0 36.94 3.49
 -4 4 0 33.32 5.16
 -5 -4 0 64.75 5.73
 5 -4 0 64.98 5.28
 -5 4 0 55.06 6.61
 -6 -4 0 24.99 3.21
 -6 4 0 28.34 4.51
 -6 4 0 25.56 2.47
 -6 4 0 28.83 2.6
 -7 -4 0 9.3 1.87
 -7 4 0 7.06 2.61
 -8 -4 0 39.41 4.79
 -8 4 0 48.33 6.66
 -9 -4 0 55.4 5.96
 -9 4 0 61.83 8.19
 -10 -4 0 0.44 1.43
 -10 4 0 4.51 2.92
 -11 -4 0 16.68 3.33
 -11 4 0 7.36 3.52
 -12 -4 0 0.7 1.93
 -12 4 0 1.41 3.01
 0 -5 0 -0.14 0.45
 0 5 0 -0.12 0.34
 0 5 0 0.07 0.48
 -1 -5 0 10.84 1.47
 1 -5 0 10.01 1.84
 1 5 0 11.24 1.67
 -1 5 0 10.35 1.37
 -1 5 0 9.98 1.89
 1 5 0 11.67 1.45
 -2 -5 0 20 2.48
 2 -5 0 17.93 2.6
 -2 5 0 26.24 2.32
 2 5 0 24.72 2.56
 2 5 0 23.85 2.63
 -2 5 0 26.96 4.1
 -3 -5 0 67.4 5.67
 3 -5 0 65.86 5.26
 -3 5 0 62.48 5.49
 3 5 0 66.78 5.94
 -3 5 0 37.96 7.31
 3 5 0 65.89 5.83
 4 -5 0 0.41 0.36
 -4 -5 0 0.73 0.73
 -4 5 0 -1.5 1.66
 5 -5 0 31.49 2.91
 -5 -5 0 36.95 3.51
 -5 5 0 27.65 5.38
 -6 -5 0 3.72 1.33
 -6 5 0 5.89 2.72
 -7 -5 0 1.01 1.07
 -7 5 0 -2.83 1.47
 -8 -5 0 7.96 2.02
 -8 5 0 8.1 3.02
 -9 -5 0 -0.78 1.32
 -9 5 0 -3.79 1.81
 -10 -5 0 0.59 1.48
 -10 5 0 0.16 2.61
 -11 -5 0 11.1 2.93
 -11 5 0 8.58 4.08
 -12 -5 0 1.29 2.07
 -12 5 0 -1 2.78
 0 -6 0 127.03 10.06
 0 6 0 116.74 9.85
 0 6 0 115.01 10.1
 1 -6 0 3.25 1.23
 -1 -6 0 2.04 0.74
 -1 6 0 1.73 0.94
 -1 6 0 2.8 0.79
 1 6 0 2 0.87
 1 6 0 1.44 0.65
 2 -6 0 18.81 2.99
 -2 -6 0 26.41 2.88
 2 6 0 24.28 2.75
 2 6 0 26.01 2.9
 -2 6 0 25.51 2.7
 -2 6 0 28.36 3.98
 -3 -6 0 100.25 8.88
 3 -6 0 97.43 8.5
 3 6 0 113.18 9.19
 3 6 0 107.76 9.11
 -3 6 0 106.97 8.78
 -3 6 0 111.53 10.73
 -4 -6 0 12.47 1.94
 -4 6 0 3.99 2.75
 -4 6 0 15.69 1.88
 -5 -6 0 145.46 11.44
 -5 6 0 85.62 13.8
 -5 6 0 142.93 11.18
 -6 -6 0 214.38 16.68
 -6 6 0 171.72 18.64
 -7 -6 0 5.77 1.68
 -7 6 0 4.38 2.88
 -8 -6 0 11.33 2.33
 -8 6 0 -0.26 2.63
 -9 -6 0 6.98 2.16
 -9 6 0 6.05 3.86
 -10 -6 0 1.58 1.86
 -10 6 0 3.16 3.16
 -11 -6 0 2.92 2.13
 -11 6 0 4 3.79
 0 -7 0 0.04 0.72
 0 7 0 -0.13 0.64
 0 7 0 -0.3 0.51
 -1 -7 0 39.93 3.96
 1 -7 0 42.25 5.02
 -1 7 0 39.88 4.18
 -1 7 0 42.79 3.84
 1 7 0 37.01 3.81
 1 7 0 42.51 4.11
 -2 -7 0 88.21 7.35
 -2 7 0 90.88 8.04
 -2 7 0 81.41 7.15
 2 7 0 85.16 7.31
 2 7 0 74.15 7.37
 -3 -7 0 29.7 3.71
 3 7 0 33.95 3.75
 -3 7 0 34.92 5.42
 -3 7 0 35.47 3.42
 3 7 0 43.8 4.4
 -4 -7 0 32.09 3.73
 -4 7 0 31.9 5.97
 -4 7 0 30.56 3.44
 -5 -7 0 138.48 11.84
 -5 7 0 137.03 11.59
 -6 -7 0 1.93 1.35
 -6 7 0 2.96 2.96
 -6 7 0 0.15 0.83
 -7 -7 0 24.83 3.59
 -7 7 0 19.97 5.84
 -7 7 0 29.51 3.38
 -8 -7 0 0.32 1.45
 -8 7 0 2.08 3.2
 -8 7 0 0.19 0.95
 -9 -7 0 14.93 2.92
 -9 7 0 4.19 3.77
 -10 -7 0 23.39 3.91
 -10 7 0 24.93 6.61
 -11 -7 0 7.81 2.91
 -11 7 0 7.08 5.3
 0 -8 0 3.12 1.39
 0 8 0 3.17 1.25
 0 8 0 3.34 1
 -1 -8 0 19.09 2.72
 1 -8 0 24.95 3.73
 -1 8 0 17.47 2.81
 1 8 0 17.65 2.72
 1 8 0 22.07 2.62
 -1 8 0 20.77 2.54
 -2 -8 0 2.97 1.19
 -2 8 0 5.64 1.25
 2 8 0 3.79 1.38
 2 8 0 6.07 1.49
 -2 8 0 2.79 1.45
 -3 -8 0 10.82 2.04
 3 8 0 13.41 2.29
 -3 8 0 10.85 1.84
 -3 8 0 14.07 3.15
 3 8 0 11.23 2.17
 -4 -8 0 15.04 2.52
 -4 8 0 16.17 4.09
 -4 8 0 15.67 2.26
 -5 -8 0 3.09 1.35
 -5 8 0 -0.78 2.22
 -5 8 0 1.98 1.16
 -6 -8 0 22.56 3.24
 -6 8 0 21.92 2.87
 -6 8 0 10.18 4.37
 -7 -8 0 1.32 1.45
 -7 8 0 2.05 1.2
 -7 8 0 -1.63 2.95
 -8 -8 0 -0.82 1.29
 -8 8 0 0.61 1.02
 -8 8 0 0.81 3.56
 -9 -8 0 -1.46 1.3
 -9 8 0 0.46 1.19
 -10 -8 0 9.66 2.86
 -10 8 0 4.24 1.79
 0 -9 0 -0.33 1.27
 0 9 0 0.63 0.97
 0 9 0 0.22 0.92
 -1 -9 0 90.19 7.56
 -1 9 0 77.51 7.15
 1 9 0 81.21 7.44
 1 9 0 74.07 7.15
 -1 9 0 78.75 7.51
 -2 -9 0 18.47 2.72
 -2 9 0 15.77 2.37
 -2 9 0 19.24 3.09
 2 9 0 13.6 2.47
 2 9 0 17.84 2.82
 -3 -9 0 -1.3 0.89
 -3 9 0 -0.2 0.81
 3 9 0 0.62 1.12
 3 9 0 -0.62 1.01
 -3 9 0 1.49 1.53
 -4 -9 0 7.77 1.91
 4 9 0 10.74 2.71
 -4 9 0 15.43 3.89
 -4 9 0 7.32 1.7
 -5 -9 0 -0.5 1.13
 -5 9 0 0.01 1.05
 -6 -9 0 -0.67 1.34
 -6 9 0 -2.19 0.94
 -7 -9 0 1.25 1.59
 -7 9 0 1.49 1.24
 -8 -9 0 0.29 1.47
 -8 9 0 -0.74 1.06
 -9 -9 0 6.61 2.44
 -9 9 0 6.59 1.94
 -10 9 0 4.72 1.88
 0 10 0 27.9 4.05
 0 10 0 22.25 3.12
 1 10 0 12.33 2.5
 -1 10 0 17.65 2.48
 1 10 0 15.6 2.5
 -2 -10 0 4.82 1.77
 -2 10 0 7.35 1.61
 2 10 0 8.87 1.91
 2 10 0 4.17 1.58
 -3 -10 0 62.92 6.78
 3 10 0 72.23 7.01
 3 10 0 70.22 6.97
 -3 10 0 78.54 6.7
 -4 -10 0 13.34 2.59
 4 10 0 10.04 2.99
 -4 10 0 15.27 2.38
 -5 -10 0 36.29 4.58
 -5 10 0 31.02 4.01
 -6 -10 0 29.18 4.17
 -6 10 0 27.59 3.74
 -7 -10 0 2.22 1.86
 -7 10 0 3.34 1.51
 -8 -10 0 12.08 2.94
 -8 10 0 9.14 2.34
 -9 -10 0 -1.5 1.63
 -9 10 0 -0.54 1.58
 0 11 0 0.1 1.02
 -1 11 0 12.41 2.19
 1 11 0 5.51 1.78
 2 11 0 1.08 1.32
 -2 11 0 -0.5 1.04
 -3 -11 0 34.54 4.87
 -3 11 0 39.63 4.65
 3 11 0 45.23 5.36
 -4 -11 0 19.07 3.37
 4 11 0 13.44 3.93
 -4 11 0 17.22 2.78
 -5 -11 0 12.3 2.75
 -5 11 0 11.55 2.39
 -6 -11 0 -2.11 1.24
 -6 11 0 0.4 1.22
 -7 -11 0 6.61 2.62
 -7 11 0 11.63 2.52
 -8 -11 0 3.99 2.2
 -8 11 0 9.29 2.36
 0 12 0 69.03 7.36
 1 12 0 0.37 1.54
 -1 12 0 4.6 1.86
 2 12 0 5.19 2.16
 -2 12 0 2.98 1.74
 3 12 0 -0.91 1.76
 -3 12 0 2 1.52
 -4 12 0 1.12 1.47
 -5 -12 0 1.09 1.85
 -5 12 0 2.67 1.51
 -6 -12 0 2.84 2.2
 -6 12 0 0.54 1.4
 0 13 0 1.1 1.45
 -1 13 0 30.71 4.19
 1 13 0 22.12 3.99
 -2 13 0 6.86 2.12
 2 13 0 6.41 2.39
 -3 13 0 -1.8 1.13
 -4 13 0 17.69 3.17
 -5 13 0 1.65 1.53
 0 14 0 26.27 4.17
 1 14 0 2.14 2.07
 -1 14 0 2.79 1.79
 -2 14 0 -0.41 1.46
 -13 0 1 1.11 2.97
 -12 0 1 -0.86 2.38
 -12 0 1 1.59 1.85
 -11 0 1 -1.63 1.28
 -10 0 1 -0.63 1.12
 -9 0 1 -0.42 0.87
 -8 0 1 0.07 0.78
 -7 0 1 0.66 0.87
 -6 0 1 -0.42 0.51
 -6 0 1 0.16 0.5
 -5 0 1 0.23 0.53
 -5 0 1 0.14 0.46
 -4 0 1 0.18 0.35
 -4 0 1 0.42 0.41
 3 0 -1 -0.25 0.3
 2 0 -1 0.31 0.24
 1 0 -1 0.2 0.12
 0 0 -1 1.36 0.4
 -1 0 -1 0.03 0.13
 -2 0 -1 -0.13 0.19
 -3 0 -1 -0.14 0.3
 -4 0 -1 0.8 0.47
 -5 0 -1 0.49 0.53
 -6 0 -1 0.76 0.7
 -7 0 -1 0 0.74
 -8 0 -1 0.1 0.85
 -9 0 -1 0.17 1.41
 -9 0 -1 -0.05 0.8
 -10 0 -1 1.19 2.09
 -10 0 -1 0.01 1.04
 -11 0 -1 -0.03 1.96
 -11 0 -1 2.83 1.59
 -12 0 -1 -1.8 2.42
 -13 -1 1 2.1 2.16
 -13 -1 1 1.85 3.01
 -13 1 1 4.32 3.54
 -12 -1 1 9.47 2.44
 -12 1 1 3.18 2.76
 -11 -1 1 18.92 3.27
 -11 1 1 18.89 3.01
 -11 1 1 21.82 4.81
 -10 -1 1 0.76 1.36
 -10 1 1 1.58 1.31
 -10 1 1 3.51 2.38
 -9 -1 1 1.96 1.46
 -9 1 1 5.16 1.51
 -8 -1 1 2.2 1.11
 -8 1 1 2.99 1.26
 -7 -1 1 52.67 5.03
 -7 1 1 51.59 4.77
 -7 1 1 56.78 4.97
 -6 -1 1 35.1 3.6
 -6 1 1 37.71 3.41
 -6 1 1 39.05 3.57
 -5 -1 1 56.83 4.91
 -5 -1 1 55.22 5.03
 -5 1 1 54.83 4.83
 -5 1 1 61.57 5
 -4 -1 1 82.56 7.24
 -4 -1 1 87.4 7.16
 4 -1 -1 90.92 7.2
 -3 -1 1 585.98 46.96
 -3 -1 1 578.67 46.87
 3 -1 -1 618.75 46.9
 2 -1 -1 19.33 1.71
 -2 -1 1 19.07 1.7
 -2 -1 1 19.41 1.75
 1 -1 -1 105.5 8.43
 1 1 -1 103.97 8.35
 0 -1 -1 265.62 20.65
 0 1 -1 255.44 20.44
 -1 -1 -1 16.52 1.46
 -1 1 -1 15.7 1.3
 -2 -1 -1 67.72 5.93
 -2 1 -1 77.1 6.29
 -2 1 -1 72.82 5.81
 -3 -1 -1 14.34 1.58
 -3 1 -1 13.54 1.31
 -3 1 -1 11.37 1.85
 -4 -1 -1 0.21 0.47
 -4 1 -1 0.63 0.74
 -4 1 -1 0.07 0.32
 -5 -1 -1 19.89 2.23
 -5 1 -1 18.06 1.93
 -5 1 -1 17.38 2.73
 -6 -1 -1 7.66 1.45
 -6 1 -1 8.41 1.36
 -6 1 -1 8.33 2.02
 -7 -1 -1 1.4 0.9
 -7 1 -1 -1.07 0.62
 -7 1 -1 -0.81 0.92
 -8 -1 -1 85.11 7.92
 -8 1 -1 92.94 8.98
 -8 1 -1 91.8 7.85
 -9 -1 -1 6.49 1.58
 -9 1 -1 2.33 1.9
 -9 1 -1 4.18 1.37
 -10 -1 -1 40.97 4.73
 -10 1 -1 36.49 4.38
 -10 1 -1 38.02 6.15
 -11 -1 -1 44.71 5.21
 -11 -1 -1 37.02 6.15
 -11 1 -1 40.06 6.51
 -12 -1 -1 2.17 2.83
 -12 -1 -1 -0.65 1.33
 -12 1 -1 -1.98 2.53
 -13 -2 1 21.22 3.94
 -13 2 1 21.03 5.7
 -12 -2 1 5.22 2.13
 -12 2 1 1.53 2.57
 -11 -2 1 7.98 2.39
 -11 2 1 11.58 3.63
 -10 -2 1 0.26 1.23
 -10 2 1 1.5 1.26
 -10 2 1 0.31 1.67
 -9 -2 1 16.41 2.6
 -9 2 1 15.57 2.42
 -9 2 1 13 3.26
 -8 -2 1 10.06 1.97
 -8 2 1 11.93 1.98
 -8 2 1 12.61 3.02
 -8 2 1 12.11 1.73
 -7 -2 1 108.49 9.66
 -7 2 1 118.06 10.48
 -7 2 1 115.28 9.5
 -7 2 1 109.47 9.31
 -6 -2 1 8.02 1.52
 -6 2 1 10.06 1.51
 -6 2 1 10.7 1.4
 -6 2 1 10.98 2.19
 -5 -2 1 193.4 15.53
 5 -2 -1 190.33 15.34
 -5 2 1 186.79 15.96
 4 -2 -1 607.79 45.94
 -4 -2 1 562.83 46.08
 -4 2 1 571.86 46.42
 3 -2 -1 36.76 3.28
 -3 -2 1 38.16 3.43
 -3 2 1 42.49 3.74
 -2 -2 1 58.55 4.92
 2 -2 -1 58.13 4.87
 -2 2 1 62.26 5.22
 2 2 -1 58.1 5.09
 -1 -2 1 63.93 5.33
 -1 2 1 66.26 5.33
 1 2 -1 66.9 5.53
 0 -2 1 56.38 4.48
 0 -2 -1 59.09 4.69
 0 2 1 55.37 4.57
 0 2 -1 51.41 4.86
 -1 -2 -1 204.65 16.29
 1 2 1 203.44 16.35
 -2 -2 -1 1.08 0.48
 -2 2 -1 0.49 0.99
 -2 2 -1 1.2 0.23
 -2 2 -1 1.27 0.21
 -3 -2 -1 82.18 7.11
 -3 2 -1 89.22 7.74
 -3 2 -1 85.24 6.86
 -4 -2 -1 462.98 36.95
 -4 2 -1 480.28 36.7
 -4 2 -1 445.92 37.48
 -5 -2 -1 9.12 1.46
 -5 2 -1 9.44 1.23
 -5 2 -1 7.35 1.87
 -6 -2 -1 14.35 2.1
 -6 2 -1 15.74 1.88
 -6 2 -1 14.15 2.89
 -7 -2 -1 36.52 3.81
 -7 2 -1 43.13 5.39
 -7 2 -1 35.65 3.53
 -8 -2 -1 0.47 0.92
 -8 2 -1 -0.04 0.76
 -8 2 -1 0.7 1.61
 -9 -2 -1 20.09 3.06
 -9 2 -1 19.99 4.16
 -9 2 -1 20.65 2.74
 -10 -2 -1 4.52 1.68
 -10 2 -1 3.74 2.45
 -11 -2 -1 0.51 1.56
 -11 2 -1 0.16 2.27
 -12 -2 -1 37.01 4.81
 -12 -2 -1 32.11 6.16
 -12 2 -1 33.76 6.67
 -12 -3 1 7.41 2.4
 -12 3 1 -0.09 2.77
 -11 -3 1 0.1 1.4
 -11 3 1 1.46 2.67
 -10 -3 1 0.36 1.25
 -10 3 1 -1.24 1.71
 -9 -3 1 2.71 1.43
 -9 3 1 0.01 1.59
 -9 3 1 -0.46 0.95
 -8 -3 1 4.82 1.51
 -8 3 1 4.74 1.14
 -8 3 1 6.86 2.4
 -8 3 1 7.12 1.42
 -7 -3 1 28.77 3.43
 -7 3 1 28.41 2.87
 -7 3 1 27.41 2.69
 -7 3 1 24.63 4.19
 6 -3 -1 0.26 0.52
 -6 -3 1 0.65 0.77
 -6 3 1 -0.12 1.06
 -5 -3 1 179.87 14.69
 5 -3 -1 180.3 14.41
 -5 3 1 175.11 15.24
 4 -3 -1 47.39 3.99
 -4 -3 1 43.21 4.19
 -4 3 1 50.3 4.82
 -3 -3 1 22.94 2.3
 3 -3 -1 22.32 2.12
 3 3 -1 25.06 2.54
 -3 3 1 25.73 3.3
 -2 -3 1 47.28 3.81
 2 -3 -1 43.29 3.84
 -2 3 1 26.96 4.71
 -2 3 1 46.6 3.74
 2 3 -1 45.76 4.01
 2 3 -1 42.71 3.8
 1 -3 -1 13.64 2.42
 -1 -3 1 21.02 1.78
 1 3 -1 18.13 1.97
 1 3 -1 17.1 1.67
 -1 3 1 20.31 1.77
 0 -3 -1 25.27 2.36
 0 -3 1 25.28 2.14
 0 3 1 24 2.22
 0 3 1 27.04 2.35
 0 3 -1 21.79 2.54
 0 3 -1 24.15 2.16
 -1 -3 -1 877.54 72.63
 1 3 1 1000 72.67
 1 3 1 884.09 72.64
 -2 -3 -1 130.06 10.78
 2 -3 1 133.09 10.42
 -3 -3 -1 1.16 0.6
 -3 3 -1 1.64 0.3
 -3 3 -1 1.57 1.42
 -3 3 -1 1.56 0.33
 -4 -3 -1 -0.08 0.54
 -4 3 -1 0.62 0.34
 -4 3 -1 1.51 0.37
 -4 3 -1 1.8 1.31
 -5 -3 -1 -0.79 0.53
 -5 3 -1 0.61 0.42
 -5 3 -1 -0.53 0.94
 -6 -3 -1 63.48 5.87
 -6 3 -1 64.98 6.81
 -6 3 -1 63.81 5.46
 -7 -3 -1 154.05 13.52
 -7 3 -1 161.77 13.13
 -7 3 -1 167.12 14.69
 -8 -3 -1 9.98 2.05
 -8 3 -1 8.39 2.78
 -9 -3 -1 0.91 1.2
 -9 3 -1 -0.08 1.78
 -10 -3 -1 3.95 1.7
 -10 3 -1 3.4 2.82
 -11 -3 -1 12.6 2.6
 -11 3 -1 1.48 2.55
 -12 -3 -1 0.03 1.66
 -12 3 -1 9.28 3.98
 -12 -4 1 0.25 2.09
 -12 4 1 0.29 2.94
 -11 -4 1 2.24 1.96
 -11 4 1 4.76 3
 -10 -4 1 84.37 8.12
 -10 4 1 84.03 9.63
 -9 -4 1 1.63 1.27
 -9 4 1 -0.22 1.81
 -8 -4 1 26.97 3.61
 -8 4 1 28.53 4.85
 -7 -4 1 36.57 4.28
 -7 4 1 37.61 5.56
 -7 4 1 37.85 3.46
 -7 4 1 37.44 3.57
 -6 -4 1 -0.48 0.71
 6 -4 -1 -0.31 0.46
 -6 4 1 0.5 1.39
 -5 -4 1 -0.24 0.63
 5 -4 -1 1.2 0.51
 -5 4 1 -0.68 0.98
 -4 -4 1 44.15 4.21
 4 -4 -1 45.65 3.9
 -4 4 1 48.2 5.99
 3 -4 -1 17.67 1.72
 -3 -4 1 16.35 2.02
 -3 4 1 19.87 1.84
 -3 4 1 17.75 3.47
 3 4 -1 15.05 2.23
 -2 -4 1 116.78 8.99
 2 -4 -1 102.75 9.24
 -2 4 1 84.74 9.68
 2 4 -1 114.08 9.24
 -2 4 1 114.4 8.94
 2 4 -1 112.84 8.98
 -1 -4 1 38.74 3.18
 1 -4 -1 34.32 4.12
 -1 4 1 33.38 3.15
 1 4 -1 35.26 3.42
 -1 4 1 36.39 3.39
 1 4 -1 35.49 3.13
 0 -4 1 0.23 0.33
 0 -4 -1 -0.28 0.43
 0 4 1 0.22 0.36
 0 4 1 0.5 0.39
 0 4 -1 -0.04 0.59
 0 4 -1 -0.03 0.33
 1 -4 1 226.05 18.96
 -1 -4 -1 231.19 19
 1 4 1 242.9 19.02
 1 4 1 243.67 19
 -1 4 -1 240.82 19.92
 -1 4 -1 236.3 18.88
 2 -4 1 65.32 5.22
 -2 -4 -1 64.44 5.61
 2 4 1 64.74 5.77
 3 -4 1 62.56 4.96
 -3 -4 -1 60.19 5.42
 -3 4 -1 58.18 8.06
 -4 -4 -1 0.8 0.7
 -4 4 -1 -0.77 1.5
 -4 4 -1 0.3 0.29
 -4 4 -1 0.06 0.26
 -5 -4 -1 9.77 1.65
 -5 4 -1 8.33 2.54
 -5 4 -1 8.76 1.1
 -6 -4 -1 112.22 9.49
 -6 4 -1 102.69 10.62
 -6 4 -1 109.72 8.94
 -7 -4 -1 23.44 3.2
 -7 4 -1 25.28 4.62
 -8 -4 -1 0.72 1.17
 -8 4 -1 0.75 1.73
 -9 -4 -1 10.43 2.37
 -9 4 -1 9.46 3.56
 -10 -4 -1 11.53 2.53
 -10 4 -1 11.2 3.99
 -11 -4 -1 6.7 2.28
 -11 4 -1 -0.46 2.34
 -12 -4 -1 0.74 1.79
 -12 4 -1 3.02 3.62
 -12 -5 1 12.58 3.18
 -12 5 1 6.6 4.16
 -11 -5 1 24.44 4
 -11 5 1 16.47 5.1
 -10 -5 1 4.59 1.95
 -10 5 1 0.17 2.55
 -9 -5 1 102.98 9.23
 -9 5 1 93.78 10.64
 -8 -5 1 54.91 5.56
 -8 5 1 55.13 7.78
 -7 -5 1 1.4 1.06
 -7 5 1 2.62 2.2
 -6 -5 1 121.86 10.34
 -6 5 1 116.34 11.76
 -5 -5 1 5.65 1.29
 5 -5 -1 5.28 0.9
 -5 5 1 4.75 2.4
 -5 5 1 4.67 1.09
 4 -5 -1 6.72 0.95
 -4 -5 1 7.38 1.34
 -4 5 1 1.18 1.92
 -4 5 1 5.53 1.06
 3 -5 -1 25.16 2.44
 -3 -5 1 21.18 2.65
 -3 5 1 18.65 4.08
 3 5 -1 26.82 2.85
 3 5 -1 28.11 3.13
 -3 5 1 27.45 2.51
 2 -5 -1 0.61 1.01
 -2 -5 1 0.58 0.54
 2 5 -1 0.7 0.6
 -2 5 1 0.64 0.5
 -2 5 1 2.21 1.24
 2 5 -1 0.61 0.68
 -1 -5 1 110.45 8.93
 1 -5 -1 104.44 9.57
 1 5 -1 109.4 9.25
 -1 5 1 109.69 9.11
 1 5 -1 108.81 8.89
 -1 5 1 104.68 8.92
 0 -5 1 60.19 4.97
 0 -5 -1 61.05 5.24
 0 5 1 58.28 5.08
 0 5 -1 55.16 4.93
 0 5 1 54.4 4.98
 0 5 -1 60.02 5.41
 1 -5 1 39.95 3.43
 -1 -5 -1 31.54 3.25
 -1 5 -1 39.52 4.11
 -1 5 -1 32.65 3.11
 1 5 1 32.88 3.23
 1 5 1 34.73 3.24
 2 -5 1 224.26 16.94
 -2 -5 -1 204.78 17.21
 2 5 1 208.11 17.29
 2 5 1 215.73 17.27
 -2 5 -1 221.42 17.08
 -2 5 -1 179.83 18.57
 -3 -5 -1 133.23 10.73
 3 -5 1 136.14 10.15
 -3 5 -1 86.85 12.23
 -4 -5 -1 4.07 1.13
 4 -5 1 3.89 0.55
 -4 5 -1 3.43 2.75
 -5 -5 -1 218.47 17.01
 -5 5 -1 182.13 18.76
 -6 -5 -1 79.17 7.02
 -6 5 -1 68.85 9.39
 -7 -5 -1 48.96 4.99
 -7 5 -1 47.68 7.3
 -8 -5 -1 26.28 3.5
 -8 5 -1 16.47 4.46
 -9 -5 -1 12.64 2.54
 -9 5 -1 7.61 3.7
 -10 -5 -1 3.91 1.93
 -10 5 -1 2.05 2.96
 -11 -5 -1 2.32 1.86
 -11 5 -1 6.22 4.04
 -12 -5 -1 1.79 2.02
 -12 5 -1 2.57 3.98
 -11 -6 1 -1.22 1.69
 -11 6 1 -0.94 2.92
 -10 -6 1 6.81 2.24
 -10 6 1 0.91 2.95
 -9 -6 1 -0.01 1.3
 -9 6 1 2.25 2.89
 -8 -6 1 2.54 1.53
 -8 6 1 0.47 2.39
 -7 -6 1 17.61 2.78
 -7 6 1 15.94 2.37
 -7 6 1 19.09 4.65
 -6 -6 1 0.99 1.02
 -6 6 1 0.24 0.75
 -6 6 1 0.57 2.21
 -5 -6 1 65.93 5.89
 -5 6 1 65.61 5.66
 -5 6 1 46.44 8.24
 4 -6 -1 12.41 1.42
 -4 -6 1 12.37 1.92
 -4 6 1 4.09 2.73
 4 6 -1 12.12 2.11
 -4 6 1 9.6 1.57
 -3 -6 1 6.26 1.22
 3 -6 -1 6.75 1.2
 3 6 -1 6.5 1.41
 -3 6 1 5.44 1.08
 -3 6 1 0.77 1.57
 3 6 -1 5.95 1.43
 -2 -6 1 70.37 6.46
 -2 6 1 76.98 6.98
 2 6 -1 76.3 6.78
 -2 6 1 77.06 6.45
 -1 -6 1 19.14 2.31
 1 -6 -1 25.21 3.43
 1 6 -1 20.41 2.72
 1 6 -1 21.05 2.29
 -1 6 1 17.88 2.44
 -1 6 1 21.01 2.32
 0 -6 1 1.03 0.64
 0 -6 -1 2.85 1.03
 0 6 1 1.4 0.72
 0 6 1 0.93 0.62
 0 6 -1 1.86 0.93
 0 6 -1 1.79 0.6
 -1 -6 -1 23.52 2.78
 1 -6 1 23.84 2.92
 -1 6 -1 24.27 3.48
 1 6 1 23.19 2.48
 1 6 1 20.29 2.59
 -1 6 -1 22.48 2.49
 -2 -6 -1 77.13 6.66
 2 -6 1 69.14 6.5
 -2 6 -1 70.9 6.44
 -2 6 -1 86.33 8.18
 2 6 1 81.61 6.75
 2 6 1 76.7 6.69
 -3 -6 -1 4.49 1.24
 3 6 1 4.85 1.52
 -3 6 -1 3.02 2.64
 -3 6 -1 8.04 1.26
 -4 -6 -1 24.31 2.84
 -4 6 -1 20.14 2.4
 -4 6 -1 9.39 4.04
 -5 -6 -1 0.8 0.95
 -5 6 -1 -0.27 2.44
 -6 -6 -1 38.35 4.25
 -6 6 -1 25.9 6.16
 -7 -6 -1 8.26 1.95
 -7 6 -1 7.14 3.65
 -8 -6 -1 5.22 1.79
 -8 6 -1 3.03 3
 -9 -6 -1 8.78 2.34
 -9 6 -1 9.6 4.58
 -10 -6 -1 4.08 2.1
 -10 6 -1 3.45 3.94
 -11 -6 -1 0.39 1.73
 -11 6 -1 4.07 4.07
 -11 -7 1 -0.82 1.98
 -11 7 1 0.77 1.56
 -10 -7 1 0.78 1.57
 -10 7 1 0.37 1.49
 -9 -7 1 8.02 2.39
 -9 7 1 6.32 3.96
 -9 7 1 2.88 1.44
 -8 -7 1 21.19 3.33
 -8 7 1 10.68 4.74
 -8 7 1 27.14 3.17
 -7 -7 1 3.49 1.52
 -7 7 1 5.35 3.44
 -7 7 1 3.93 1.22
 -6 -7 1 23.03 3.27
 -6 7 1 23.25 2.93
 -5 -7 1 5.72 1.51
 -5 7 1 2.83 2.42
 -5 7 1 5.09 1.28
 -4 -7 1 4.24 1.27
 -4 7 1 4.81 1.14
 -4 7 1 4.5 2.56
 4 7 -1 3.49 1.36
 3 -7 -1 1.1 0.88
 -3 -7 1 0.19 0.73
 3 7 -1 1.77 1.08
 -3 7 1 0.34 1.42
 3 7 -1 3.92 1.25
 -3 7 1 -0.02 0.63
 2 -7 -1 12.74 3.31
 -2 -7 1 23.38 2.88
 -2 7 1 28.67 3.14
 2 7 -1 28.59 3.04
 -2 7 1 27.17 2.92
 2 7 -1 26.92 3.35
 -1 -7 1 0.37 0.71
 1 -7 -1 1.05 1.36
 -1 7 1 0.19 0.62
 -1 7 1 2.05 0.97
 1 7 -1 0.88 0.72
 1 7 -1 1.67 1.05
 0 -7 -1 0.27 0.87
 0 -7 1 1.08 0.76
 0 7 -1 -1.11 0.72
 0 7 1 0.47 0.62
 0 7 1 0.98 0.73
 0 7 -1 -0.7 0.48
 1 -7 1 7.32 1.8
 -1 -7 -1 6.54 1.53
 1 7 1 5.52 1.34
 1 7 1 6.98 1.42
 -1 7 -1 9.19 2.03
 -1 7 -1 6.21 1.19
 -2 -7 -1 8.86 1.57
 2 7 1 6 1.39
 2 7 1 4.56 1.37
 -2 7 -1 7.36 2.27
 -2 7 -1 7.05 1.32
 -3 -7 -1 36.36 3.86
 3 7 1 36.05 4.38
 -3 7 -1 35.63 3.57
 -3 7 -1 42.27 6.38
 -4 -7 -1 0.63 0.94
 -4 7 -1 0.4 2.43
 -4 7 -1 1.42 0.82
 -5 -7 -1 50.14 4.97
 -5 7 -1 36.47 7.79
 -5 7 -1 51.69 4.72
 -6 -7 -1 2.68 1.38
 -6 7 -1 1.32 1
 -6 7 -1 3.74 3.27
 -7 -7 -1 15.73 2.59
 -7 7 -1 3.03 3.44
 -8 -7 -1 0.33 1.35
 -8 7 -1 -0.61 2.89
 -9 -7 -1 -0.3 1.55
 -9 7 -1 -0.48 3.18
 -10 -7 -1 0.55 1.73
 -10 7 -1 -0.27 3.71
 -11 -7 -1 -1.7 2.06
 -11 7 -1 -1.25 4.09
 -10 -8 1 45.1 5.47
 -10 8 1 27 4.1
 -9 -8 1 1.87 1.69
 -9 8 1 0.89 1.18
 -8 -8 1 25.06 3.8
 -8 8 1 21.73 3.17
 -7 -8 1 10.33 2.35
 -7 8 1 8.47 1.84
 -6 -8 1 4.51 1.62
 -6 8 1 1.49 1.03
 -5 -8 1 15.85 2.4
 -5 8 1 11.19 3.64
 -5 8 1 8.55 1.82
 -4 -8 1 1.53 1.04
 4 8 -1 -0.14 1.41
 -4 8 1 2.78 2.07
 -4 8 1 1.09 0.91
 4 8 -1 0.46 0.96
 -3 -8 1 0.16 0.95
 3 8 -1 0.35 0.95
 3 8 -1 1.89 1.2
 -3 8 1 2.08 1.38
 -3 8 1 0.59 0.71
 -2 -8 1 174.12 14.44
 -2 8 1 170.5 14.35
 -2 8 1 171.22 14.66
 2 8 -1 171.56 14.74
 2 8 -1 180.29 14.43
 1 -8 -1 131.39 12.91
 -1 -8 1 145.55 12.05
 1 8 -1 145.15 11.94
 -1 8 1 151.01 12
 -1 8 1 135.4 12.09
 1 8 -1 146.71 12.37
 0 -8 1 1.04 0.99
 0 -8 -1 2.45 1.32
 0 8 -1 1.37 0.87
 0 8 1 1.19 0.86
 0 8 -1 0.21 0.98
 0 8 1 0.88 0.87
 -1 -8 -1 125.32 10.85
 -1 8 -1 115.64 10.47
 -1 8 -1 124.11 11.16
 1 8 1 131.52 10.74
 1 8 1 127.49 10.67
 -2 -8 -1 35.72 4.18
 -2 8 -1 35.41 4.96
 2 8 1 31.42 4
 -2 8 -1 38.25 3.61
 2 8 1 36.05 3.81
 -3 -8 -1 19.78 2.82
 -3 8 -1 15.15 2.29
 3 8 1 18.73 2.97
 -3 8 -1 20.58 4.15
 -4 -8 -1 1.53 1.15
 -4 8 -1 2.32 1.05
 -4 8 -1 -2.48 1.97
 -5 -8 -1 1.99 1.42
 -5 8 -1 1.76 1.05
 -5 8 -1 -2.52 2.64
 -6 -8 -1 45.2 4.98
 -6 8 -1 36.81 4.3
 -6 8 -1 30.24 7.27
 -7 -8 -1 32.32 4.08
 -7 8 -1 30.25 3.6
 -7 8 -1 12.25 5.12
 -8 -8 -1 -1.24 1.2
 -8 8 -1 0.1 1.09
 -8 8 -1 0.13 3.25
 -9 -8 -1 31.31 4.6
 -9 8 -1 18.15 6.26
 -9 8 -1 31.01 3.99
 -10 -8 -1 11.14 2.98
 -10 8 -1 12.38 2.58
 -10 8 -1 2.75 7.43
 -10 -9 1 0.92 1.81
 -10 9 1 0.81 1.34
 -9 -9 1 23.71 3.84
 -9 9 1 15.97 2.98
 -8 -9 1 11.36 2.64
 -8 9 1 8.93 2.1
 -7 -9 1 0.85 1.45
 -7 9 1 1.86 1.22
 -6 -9 1 38.94 4.66
 -6 9 1 35.33 4.28
 -5 -9 1 1.15 1.28
 -5 9 1 3.53 1.27
 -4 -9 1 46.27 4.59
 4 9 -1 46 5.52
 4 9 -1 39.63 4.7
 -4 9 1 41.1 4.62
 -3 -9 1 21.45 2.96
 3 9 -1 17.9 3.04
 -3 9 1 20.42 2.8
 3 9 -1 17.6 2.89
 -2 -9 1 -1 0.85
 2 9 -1 0.21 0.98
 2 9 -1 -0.98 0.86
 -2 9 1 0.4 0.86
 -1 -9 1 38.84 4.44
 1 9 -1 36.38 4.27
 -1 9 1 42.69 5.91
 -1 9 1 41.09 4.36
 1 9 -1 37.08 4.19
 0 -9 -1 45.9 5.64
 0 9 -1 46.35 4.98
 0 9 -1 49.36 4.52
 0 9 1 41.59 4.81
 0 9 1 46.92 4.66
 -1 -9 -1 153.3 12.81
 -1 9 -1 137.77 12.29
 1 9 1 134.83 12.4
 1 9 1 149.41 12.55
 -1 9 -1 157.86 13.04
 -2 -9 -1 7.96 1.92
 -2 9 -1 9.9 1.83
 2 9 1 11.75 2.11
 -2 9 -1 7.84 2.39
 2 9 1 10.52 2.02
 -3 -9 -1 42.47 4.99
 -3 9 -1 46.25 4.42
 3 9 1 45.66 5.27
 -3 9 -1 40.29 6.12
 -4 -9 -1 3.72 1.6
 -4 9 -1 5.57 1.49
 -4 9 -1 3.68 2.77
 -5 -9 -1 40 5.08
 -5 9 -1 35.11 7.29
 -5 9 -1 52.1 4.66
 -6 -9 -1 -1.33 1.11
 -6 9 -1 -3.28 2.56
 -6 9 -1 0 1.13
 -7 9 -1 62.14 6.11
 -8 -9 -1 10.66 2.75
 -8 9 -1 14.09 2.59
 -9 -9 -1 6.97 2.59
 -9 9 -1 2.32 1.55
 -9 -10 1 0.2 2.04
 -9 10 1 2.55 1.69
 -8 -10 1 0.42 1.8
 -8 10 1 0.53 1.32
 -7 -10 1 1.76 1.89
 -7 10 1 1.16 1.29
 -6 -10 1 0.53 1.32
 -6 10 1 -0.45 1
 -5 -10 1 -0.23 1.39
 -5 10 1 1.11 1.16
 -4 -10 1 35.02 4.58
 4 10 -1 35.79 4.92
 -4 10 1 44.4 4.62
 4 10 -1 46.17 6.28
 -3 -10 1 0.97 1.27
 3 10 -1 0.25 1.42
 -3 10 1 1.25 1.15
 3 10 -1 0.35 1.11
 -2 -10 1 -0.7 0.89
 -2 10 1 -1.66 0.77
 2 10 -1 -1.58 0.81
 2 10 -1 0.68 1.23
 1 10 -1 0.6 1.08
 1 10 -1 2.08 1.31
 -1 10 1 4.29 1.31
 0 10 -1 0.09 0.96
 0 10 1 2.14 1.18
 0 10 -1 2.65 1.44
 -1 -10 -1 0.27 1.35
 -1 10 -1 0.42 0.92
 -1 10 -1 0.27 1.24
 1 10 1 0.65 1.24
 -2 -10 -1 12.4 2.46
 2 10 1 5.66 1.78
 -2 10 -1 6.05 1.64
 -2 10 -1 8.18 2.29
 -3 -10 -1 0.07 1.39
 3 10 1 0.56 1.5
 -3 10 -1 3.44 1.35
 -3 10 -1 3.26 3.13
 -4 -10 -1 2.34 1.51
 -4 10 -1 2.1 1.28
 -5 -10 -1 2.2 1.49
 -5 10 -1 1.85 1.26
 -6 -10 -1 4.34 1.91
 -6 10 -1 9.1 2
 -7 -10 -1 3.05 1.83
 -7 10 -1 0.11 1.31
 -8 -10 -1 1.03 2
 -8 10 -1 0.12 1.26
 -9 -10 -1 5.67 2.69
 -9 10 -1 -2.66 1.11
 -8 -11 1 3.64 2.07
 -8 11 1 -0.03 1.39
 -7 -11 1 4.82 2.37
 -7 11 1 1.62 1.5
 -6 -11 1 16.1 3.11
 -6 11 1 7.64 2.12
 -5 -11 1 20.63 3.28
 -5 11 1 14.53 2.72
 -4 -11 1 22.96 3.56
 -4 11 1 19.72 3.14
 4 11 -1 26.72 4.08
 3 11 -1 50.8 6.08
 -3 11 1 50.39 5.68
 3 11 -1 55.63 5.9
 2 11 -1 -0.5 1.3
 2 11 -1 0.26 1.25
 -2 11 1 1.82 1.24
 1 11 -1 8.87 2
 -1 11 1 7.99 1.99
 0 11 1 30.05 4
 0 11 -1 30.69 3.89
 1 11 1 4.6 1.74
 -1 11 -1 8.49 1.91
 2 11 1 8.52 2.13
 -2 11 -1 4.16 1.55
 -3 -11 -1 12.91 2.92
 3 11 1 18.41 3.41
 -3 11 -1 14.25 2.5
 -4 -11 -1 1.11 1.47
 -4 11 -1 2.83 1.46
 -5 -11 -1 12.29 2.74
 -5 11 -1 11.21 2.32
 -6 -11 -1 1.47 1.78
 -6 11 -1 1.37 1.39
 -7 -11 -1 1.25 1.93
 -7 11 -1 -0.9 1.3
 -8 -11 -1 9.82 2.8
 -8 11 -1 12.33 2.8
 -7 -12 1 12.96 3.2
 -7 12 1 13.32 2.8
 -6 -12 1 3.77 2
 -6 12 1 1.12 1.37
 -5 12 1 1.67 1.54
 -4 12 1 22.68 3.43
 -3 12 1 -1.62 1.22
 2 12 -1 9.74 2.44
 -2 12 1 7.13 2.2
 1 12 -1 16.3 2.91
 -1 12 1 18.64 3.15
 0 12 1 34.31 4.5
 0 12 -1 34.29 4.37
 -1 12 -1 39.48 4.91
 1 12 1 41.98 5.11
 -2 12 -1 0.12 1.39
 2 12 1 1.19 1.56
 -3 12 -1 10.7 2.32
 3 12 1 9.7 2.83
 -4 -12 -1 28.68 4.46
 -4 12 -1 23.63 3.63
 -5 -12 -1 0.77 1.88
 -5 12 -1 0.58 1.56
 -6 -12 -1 1.5 2.05
 -6 12 -1 -1.83 1.31
 -5 13 1 1.68 1.62
 -4 13 1 0.38 1.46
 -3 13 1 0.63 1.37
 -2 13 1 2.49 1.63
 -1 13 1 0.96 1.56
 1 13 -1 1.61 1.85
 0 13 -1 -1.25 1.45
 0 13 1 -0.33 1.71
 1 13 1 5.41 2.16
 -1 13 -1 0.69 1.7
 -2 13 -1 2.45 1.63
 2 13 1 1.71 1.94
 3 13 1 12.9 3.19
 -3 13 -1 4.62 1.9
 -4 13 -1 -1.35 1.37
 -5 13 -1 10.88 2.68
 -2 14 1 0.37 1.59
 -1 14 1 1.17 1.79
 0 14 1 5.02 2.45
 0 14 -1 1.29 1.75
 -1 14 -1 2.34 1.93
 1 14 1 0.73 2.12
 -13 0 2 2.92 2.39
 -13 0 2 5.11 3.06
 -12 0 2 27.47 4.18
 -11 0 2 8.02 2.22
 -10 0 2 20.48 3.1
 -9 0 2 62.83 6.04
 -8 0 2 26.33 2.95
 -8 0 2 24.59 3.18
 -7 0 2 118.04 10.26
 -7 0 2 124.42 10.12
 -6 0 2 41.13 3.91
 -6 0 2 41.7 3.76
 5 0 -2 27.72 2.72
 4 0 -2 398.51 31.66
 3 0 -2 494.11 39.07
 2 0 -2 5.69 0.76
 1 0 -2 314.92 24.91
 0 0 -2 149.38 12.29
 -1 0 -2 71.21 6.18
 -1 0 -2 74.39 5.95
 -2 0 -2 75.76 6.54
 -2 0 -2 77.08 6.26
 -3 0 -2 13.93 2.02
 -3 0 -2 12.71 1.49
 -4 0 -2 55.21 5.26
 -4 0 -2 55.55 4.8
 -5 0 -2 87.35 8.22
 -5 0 -2 93.81 7.69
 -6 0 -2 19.6 3.08
 -6 0 -2 15.46 2.14
 -7 0 -2 123.17 11.1
 -7 0 -2 118.41 10.18
 -8 0 -2 337.05 27.81
 -8 0 -2 352.5 28.96
 -9 0 -2 0.64 1.82
 -9 0 -2 0.17 1.04
 -10 0 -2 19.18 3.02
 -10 0 -2 30.72 5.26
 -11 0 -2 9.27 3.37
 -12 0 -2 5.15 3.29
 -13 -1 2 -0.25 1.93
 -13 1 2 -1.36 2.16
 -12 -1 2 3.16 2.02
 -12 1 2 -0.34 1.87
 -12 1 2 3.04 2.85
 -11 -1 2 8.92 2.32
 -11 1 2 10.26 2.43
 -11 1 2 12.42 3.7
 -10 -1 2 5.57 1.79
 -10 1 2 2.67 1.56
 -9 -1 2 71.95 6.65
 -9 1 2 70.25 6.26
 -9 1 2 67.1 6.51
 -8 -1 2 31.41 3.73
 -8 1 2 34.43 3.22
 -8 1 2 28.37 3.53
 -7 -1 2 104.8 8.46
 -7 -1 2 96.95 8.61
 -7 1 2 98.94 8.35
 -7 1 2 96.72 8.52
 -6 -1 2 -0.15 0.57
 -6 -1 2 0.08 0.52
 6 -1 -2 0.17 0.53
 -5 -1 2 91.6 7.61
 5 -1 -2 86.17 7.5
 -5 -1 2 91.97 7.47
 -4 -1 2 0.22 0.38
 4 -1 -2 -0.06 0.33
 -4 -1 2 0.31 0.45
 4 1 -2 0.48 0.46
 3 -1 -2 703.02 55.46
 3 1 -2 703.53 55.5
 2 1 -2 55.22 4.61
 2 1 -2 50.45 4.42
 -2 1 2 54.28 4.34
 1 -1 -2 6.02 1.08
 1 1 -2 5.93 0.91
 1 1 -2 6.66 0.69
 0 -1 -2 31.86 2.65
 0 1 -2 22.29 2.72
 0 1 -2 24.19 2.11
 -1 -1 -2 17.02 1.76
 -1 1 -2 20.74 2.88
 -1 1 -2 20.04 1.72
 -2 -1 -2 85.58 7.08
 -2 1 -2 87.32 6.93
 -2 1 -2 84.61 7.56
 -3 -1 -2 14.05 1.64
 -3 1 -2 13.39 1.4
 -3 1 -2 15.16 2.19
 -4 -1 -2 85.66 7.29
 -4 1 -2 86.15 7.15
 -4 1 -2 88.44 7.83
 -5 -1 -2 58.91 5.4
 -5 1 -2 62.75 6.03
 -5 1 -2 62.36 5.28
 -6 -1 -2 62.93 5.75
 -6 1 -2 64.28 5.59
 -6 1 -2 64.11 6.44
 -7 -1 -2 61.78 5.55
 -7 1 -2 61.14 6.46
 -7 1 -2 57.21 5.37
 -8 -1 -2 10.14 1.93
 -8 1 -2 7.04 2.49
 -8 1 -2 7.65 1.57
 -9 -1 -2 13.71 2.31
 -9 -1 -2 20.98 3.99
 -9 1 -2 9.97 3.12
 -9 1 -2 15.38 2.32
 -10 -1 -2 0.74 1.21
 -10 -1 -2 0.31 1.99
 -10 1 -2 0.38 1.89
 -11 -1 -2 1.6 2.33
 -11 -1 -2 0.38 1.45
 -11 1 -2 -0.08 2.04
 -12 -1 -2 2.75 3.12
 -12 1 -2 2.57 2.76
 -13 -2 2 -1.44 1.81
 -13 2 2 0.52 2.74
 -12 -2 2 0.86 1.72
 -12 2 2 -1.23 2.5
 -11 -2 2 0.57 1.43
 -11 2 2 0.41 2.18
 -10 -2 2 -0.04 1.42
 -10 2 2 1.72 2.02
 -10 2 2 0.63 1.05
 -9 -2 2 1.44 1.34
 -9 2 2 0.67 0.89
 -9 2 2 0.14 1.05
 -9 2 2 0.66 1.71
 -8 -2 2 22.01 3.04
 -8 2 2 25.6 2.75
 -8 2 2 17.81 3.52
 -8 2 2 24.4 2.94
 7 -2 -2 18.97 2.42
 -7 -2 2 24.58 2.93
 -7 2 2 20.3 2.4
 -7 2 2 21.14 2.58
 6 -2 -2 85.34 7.72
 -6 -2 2 98.54 7.79
 -6 -2 2 93.76 7.97
 5 -2 -2 3.27 0.77
 -5 -2 2 2.75 0.77
 -5 -2 2 4.29 1
 -4 -2 2 0.81 0.49
 4 -2 -2 0.95 0.47
 -4 -2 2 1.13 0.55
 -3 -2 2 97.92 8.08
 -3 -2 2 103.86 8.2
 3 -2 -2 99.16 8.12
 3 2 -2 96.51 8.4
 2 -2 -2 135.8 10.51
 -2 -2 2 123.09 10.35
 -2 -2 2 127.21 10.29
 2 2 -2 130.86 10.6
 -2 2 2 126.86 10.29
 1 -2 -2 3.24 1.24
 -1 2 2 1.63 0.42
 1 2 -2 4.04 0.83
 1 2 -2 3 0.5
 0 -2 -2 1.69 0.68
 0 2 -2 1.08 0.24
 0 2 2 0.97 0.4
 0 2 -2 2.08 0.96
 -1 -2 -2 33.01 2.85
 1 2 2 28.54 2.9
 -1 2 -2 31.49 4.65
 -2 -2 -2 94.64 7.84
 -2 2 -2 99.78 8.98
 -2 2 -2 93.32 7.53
 -3 -2 -2 17.14 2.08
 -3 2 -2 21.5 3.19
 -3 2 -2 19.23 1.71
 -4 -2 -2 55.02 5.16
 -4 2 -2 61.82 4.91
 -4 2 -2 56.79 5.86
 -5 -2 -2 31.46 3.01
 -5 2 -2 30.81 4.1
 -5 2 -2 26.77 2.65
 -6 -2 -2 8.37 1.62
 -6 2 -2 10.06 1.39
 -6 2 -2 8.05 2.19
 -7 -2 -2 39.17 4.15
 -7 2 -2 48.77 6.01
 -7 2 -2 41.22 3.89
 -8 -2 -2 2.2 1.14
 -8 2 -2 0.16 0.78
 -8 2 -2 1.3 1.68
 -9 -2 -2 5.72 1.66
 -9 2 -2 3.83 2.31
 -10 -2 -2 3.06 1.57
 -10 2 -2 -0.82 2.41
 -11 -2 -2 7.34 3.12
 -11 -2 -2 3.48 1.92
 -11 2 -2 6.41 3.54
 -12 -2 -2 1.4 1.76
 -12 -2 -2 2.61 2.77
 -12 2 -2 1.96 2.79
 -13 -3 2 13.59 3.28
 -13 3 2 13.07 4.66
 -12 -3 2 0.44 1.59
 -12 3 2 -1.06 2.46
 -11 -3 2 12.49 2.79
 -11 3 2 11.35 3.62
 -10 -3 2 35.6 4.74
 -10 3 2 37.58 6.01
 -9 -3 2 -0.84 1.03
 -9 3 2 0.13 0.98
 -9 3 2 0.07 0.91
 -9 3 2 1.77 1.71
 -8 -3 2 37.56 4.54
 -8 3 2 41.93 4.1
 -8 3 2 42.31 3.91
 -8 3 2 38.42 5.48
 7 -3 -2 61.14 5.53
 -7 -3 2 66.11 5.89
 -7 3 2 60.37 6.46
 6 -3 -2 9.96 1.45
 -6 -3 2 8.79 1.65
 -6 3 2 12.93 2.44
 5 -3 -2 129.04 10.48
 -5 -3 2 128.72 10.7
 -5 3 2 125.11 11.11
 -4 -3 2 29.91 2.86
 4 -3 -2 26.78 2.66
 -4 3 2 32.06 3.28
 3 -3 -2 39.09 3.72
 -3 -3 2 43.14 3.81
 3 3 -2 44.42 4.09
 -3 3 2 41.75 3.69
 -3 3 2 46.92 4.25
 -2 -3 2 203.96 17.14
 -2 -3 2 213.54 17.24
 2 -3 -2 225.77 17.64
 2 3 -2 216.37 17.16
 2 3 -2 217.05 17.53
 -2 3 2 219.66 17.21
 1 -3 -2 2.05 1.41
 -1 -3 2 4.19 0.66
 -1 3 2 3.89 0.69
 1 3 -2 4.18 0.56
 1 3 -2 3.71 0.97
 0 -3 2 100.82 8.15
 0 -3 -2 109.08 8.62
 0 3 -2 102.35 8.94
 0 3 2 97.72 8.34
 0 3 -2 102.18 8.21
 -1 -3 -2 208.66 16.28
 -1 3 -2 164.35 17.47
 1 3 2 220.47 16.34
 -2 -3 -2 14.18 1.72
 -2 3 -2 11.2 3.12
 -3 -3 -2 194.43 15.93
 -3 3 -2 201.38 15.49
 -3 3 -2 184.21 17.23
 -4 -3 -2 119.2 10.31
 -4 3 -2 125.03 9.88
 -4 3 -2 124 11.41
 -5 -3 -2 2.96 0.99
 -5 3 -2 2.26 1.55
 -5 3 -2 1.18 0.53
 -6 -3 -2 78.04 7.71
 -6 3 -2 92.61 8.92
 -6 3 -2 93.23 7.37
 -7 -3 -2 10.75 2.15
 -7 3 -2 15.95 2.06
 -7 3 -2 17.35 3.55
 -8 -3 -2 11.72 2.37
 -8 3 -2 16.04 3.75
 -9 -3 -2 26.99 3.62
 -9 3 -2 22.58 4.92
 -10 -3 -2 2.57 1.59
 -10 3 -2 3.05 2.55
 -11 -3 -2 10.41 2.58
 -11 3 -2 4.73 3.55
 -12 -3 -2 12.72 2.87
 -12 -3 -2 7.35 3.41
 -12 3 -2 9.75 4.26
 -12 -4 2 23.69 4.12
 -12 4 2 24.66 5.87
 -11 -4 2 8.07 2.27
 -11 4 2 8.79 3.6
 -10 -4 2 10.38 2.54
 -10 4 2 17.41 4.16
 -9 -4 2 53.83 5.76
 -9 4 2 63.25 7.92
 -8 -4 2 31.55 4.17
 -8 4 2 37.75 3.69
 -8 4 2 37.6 3.53
 -8 4 2 33.24 5.28
 -7 -4 2 2.08 1.1
 7 -4 -2 1.15 0.69
 -7 4 2 1.54 1.65
 -6 -4 2 2.49 1.09
 6 -4 -2 2.43 0.78
 -6 4 2 6.28 1.9
 -5 -4 2 7.76 1.42
 5 -4 -2 6.7 1.1
 -5 4 2 9.17 2.21
 -5 4 2 6.93 1.19
 -4 -4 2 43.59 3.97
 4 -4 -2 40.69 3.75
 -4 4 2 47.91 4.88
 -4 4 2 39 3.77
 4 4 -2 45 4.3
 -3 -4 2 49.24 4.16
 3 -4 -2 47.65 4.15
 -3 4 2 51.65 4.07
 -3 4 2 34.59 5.32
 3 4 -2 39.82 4.15
 3 4 -2 45.62 4.42
 2 -4 -2 58.33 6.12
 -2 -4 2 62.66 5.48
 -2 4 2 66.82 5.49
 -2 4 2 60.98 5.98
 2 4 -2 71.47 5.46
 2 4 -2 65.4 5.84
 1 -4 -2 264.56 23.88
 -1 -4 2 291.03 23
 1 4 -2 308.85 23.5
 1 4 -2 297.51 22.96
 -1 4 2 285.48 23.03
 -1 4 2 281.52 23.06
 0 -4 2 145.56 12.14
 0 -4 -2 155.82 12.63
 0 4 2 155.21 12.36
 0 4 2 156.21 12.25
 0 4 -2 150.99 12.22
 0 4 -2 151.19 12.93
 1 -4 2 67.33 5.17
 -1 -4 -2 63.3 5.52
 -1 4 -2 52.22 6.53
 1 4 2 60.2 5.46
 -2 -4 -2 85.7 7.26
 2 4 2 91.55 7.49
 -2 4 -2 69.71 9.74
 -3 -4 -2 24.61 2.78
 -3 4 -2 21.96 4.81
 -4 -4 -2 3.53 1.12
 -4 4 -2 4.38 2.4
 -4 4 -2 5.25 0.63
 -5 -4 -2 35.3 3.43
 -5 4 -2 29.9 5.05
 -5 4 -2 30.71 2.76
 -6 -4 -2 35.23 3.94
 -6 4 -2 30.31 5.26
 -7 -4 -2 8.16 1.93
 -7 4 -2 9.78 3.04
 -8 -4 -2 55.68 5.64
 -8 4 -2 55.98 7.87
 -9 -4 -2 1.61 1.41
 -9 4 -2 0.93 2.31
 -10 -4 -2 18.66 3.4
 -10 4 -2 18.49 4.97
 -11 -4 -2 1.55 1.7
 -11 4 -2 0.65 2.78
 -12 -4 -2 3.44 2.22
 -12 4 -2 4.12 3.9
 -12 -5 2 2.37 2.1
 -12 5 2 2.63 3.28
 -11 -5 2 -0.66 1.74
 -11 5 2 1.14 2.74
 -10 -5 2 5.18 1.97
 -10 5 2 4.18 2.72
 -9 -5 2 20.25 3.3
 -9 5 2 26.26 5
 -8 -5 2 0.41 1.18
 -8 5 2 0.2 1.72
 -7 -5 2 15.42 2.51
 -7 5 2 16.57 3.78
 6 -5 -2 1.42 0.67
 -6 -5 2 0.84 0.93
 -6 5 2 0.56 0.71
 -6 5 2 -1.01 1.44
 5 -5 -2 18.59 1.94
 -5 -5 2 22.11 2.6
 -5 5 2 15.23 2.11
 -5 5 2 17.61 3.78
 4 -5 -2 4.13 0.85
 -4 -5 2 1.78 0.84
 -4 5 2 4.11 0.91
 4 5 -2 1.48 0.94
 -4 5 2 5.25 2.38
 3 -5 -2 154.38 12.55
 -3 -5 2 149.81 12.39
 3 5 -2 156.09 12.79
 3 5 -2 143.9 12.44
 -3 5 2 148.68 12.31
 2 -5 -2 14.12 2.83
 -2 -5 2 13.87 1.8
 2 5 -2 17.21 1.86
 2 5 -2 14.34 2.27
 -2 5 2 16.45 1.9
 -2 5 2 19.56 2.39
 1 -5 -2 13.38 2.67
 -1 -5 2 11.26 1.48
 1 5 -2 15.7 1.58
 -1 5 2 13.52 1.47
 -1 5 2 11.04 1.57
 1 5 -2 10.15 1.89
 0 -5 2 25.75 2.52
 0 -5 -2 29.21 3.03
 0 5 2 26.96 2.69
 0 5 2 30.79 2.66
 0 5 -2 27.74 2.57
 0 5 -2 27.16 3.55
 -1 -5 -2 21.7 2.58
 1 -5 2 20.73 2.08
 1 5 2 17.71 2.33
 1 5 2 21.87 2.16
 -1 5 -2 21.69 3.82
 -1 5 -2 20.36 2.04
 -2 -5 -2 25.4 2.71
 2 5 2 30.28 3.26
 -2 5 -2 20.84 4.58
 -3 -5 -2 38.59 3.77
 -3 5 -2 35.79 6.73
 -4 -5 -2 8.47 1.58
 -4 5 -2 2.55 2.49
 -5 -5 -2 56.5 5.37
 -5 5 -2 54.53 8.19
 -6 -5 -2 9.31 1.91
 -6 5 -2 6.41 3.03
 -7 -5 -2 1.86 1.24
 -7 5 -2 1.27 2.41
 -8 -5 -2 0.65 1.2
 -8 5 -2 -0.57 2.15
 -9 -5 -2 1.28 1.54
 -9 5 -2 1.03 2.88
 -10 -5 -2 2.7 1.76
 -10 5 -2 0.24 3.01
 -11 -5 -2 5.37 2.27
 -11 5 -2 2.87 3.45
 -12 -6 2 11.17 3.65
 -12 6 2 10.02 2.43
 -11 -6 2 6.92 2.67
 -11 6 2 7.04 2.04
 -10 -6 2 -0.72 1.79
 -10 6 2 2.84 1.46
 -10 6 2 3.43 3.18
 -9 -6 2 14.86 2.9
 -9 6 2 17.62 2.62
 -9 6 2 19.44 5
 -8 -6 2 1.88 1.4
 -8 6 2 -0.83 0.83
 -8 6 2 0.2 2
 -7 -6 2 7.02 1.72
 -7 6 2 6.57 1.44
 -7 6 2 5.46 2.92
 -6 -6 2 105.99 8.8
 -6 6 2 103.37 8.51
 -6 6 2 78.18 10.18
 -5 -6 2 1.21 0.97
 5 -6 -2 1.11 0.62
 -5 6 2 -1.21 2.05
 -5 6 2 2.26 0.88
 -4 -6 2 3.2 1
 4 -6 -2 1.87 0.69
 -4 6 2 -0.69 1.6
 4 6 -2 1.08 0.96
 -4 6 2 2.17 0.88
 3 -6 -2 13.59 2.18
 -3 -6 2 12.49 1.83
 -3 6 2 10.3 2.43
 3 6 -2 11.89 1.88
 -3 6 2 13.38 1.77
 3 6 -2 12.19 2.15
 -2 -6 2 0.33 0.6
 2 -6 -2 -1.2 1.32
 -2 6 2 0 0.5
 -2 6 2 0.81 0.76
 2 6 -2 0.99 0.78
 2 6 -2 -0.26 0.46
 -1 -6 2 28.35 2.86
 1 -6 -2 26.41 4.16
 1 6 -2 32.04 3.45
 -1 6 2 30.74 2.95
 -1 6 2 33.11 3
 1 6 -2 30.23 2.87
 0 -6 -2 12.05 2.08
 0 -6 2 13.06 1.6
 0 6 2 11.22 1.72
 0 6 -2 11.39 2.17
 0 6 2 14.4 1.72
 0 6 -2 9.82 1.46
 -1 -6 -2 3.22 1.04
 1 -6 2 5.82 1.13
 -1 6 -2 4.47 0.91
 1 6 2 1.85 0.98
 -1 6 -2 4.24 1.77
 1 6 2 4.56 1.01
 2 -6 2 642.98 50.12
 -2 -6 -2 654.31 50.57
 -2 6 -2 637.57 50.29
 -2 6 -2 586.22 52.22
 2 6 2 637.6 50.62
 -3 -6 -2 84 7.41
 -3 6 -2 74.93 10.87
 -3 6 -2 84.78 7.15
 -4 -6 -2 42.23 4.07
 -4 6 -2 27.04 6.54
 -5 -6 -2 65.13 5.96
 -5 6 -2 49.46 8.95
 -6 -6 -2 -0.77 0.99
 -6 6 -2 -2.83 2.36
 -7 -6 -2 3.74 1.69
 -7 6 -2 5.99 3.39
 -8 -6 -2 19.78 3.2
 -8 6 -2 13.29 4.64
 -9 -6 -2 -0.22 1.43
 -9 6 -2 -0.31 2.77
 -10 -6 -2 12.64 2.98
 -10 6 -2 9.85 5.01
 -11 -6 -2 6.48 2.53
 -11 6 -2 6.45 4.59
 -11 -7 2 0.27 1.93
 -11 7 2 3.16 1.69
 -10 -7 2 14.12 3.3
 -10 7 2 15.11 2.7
 -9 -7 2 29.91 4.36
 -9 7 2 30.56 3.82
 -8 -7 2 28.92 3.88
 -8 7 2 22.74 3.21
 -7 -7 2 6.71 1.86
 -7 7 2 4.52 1.34
 -6 -7 2 25.04 3.11
 -6 7 2 18.39 2.52
 -6 7 2 10.13 3.87
 -5 -7 2 70.9 6.43
 -5 7 2 74.21 6.26
 -5 7 2 53.97 8.47
 -4 -7 2 53.41 5.27
 -4 7 2 60.84 6.55
 4 7 -2 62.04 6.22
 -4 7 2 55.38 5.12
 4 7 -2 53.38 5.59
 -3 -7 2 43.56 4.44
 3 -7 -2 46.2 4.91
 3 7 -2 49.94 4.59
 -3 7 2 47.35 4.94
 -3 7 2 46.59 4.39
 3 7 -2 48.92 4.9
 -2 -7 2 153.85 13.35
 -2 7 2 158.79 13.47
 2 7 -2 170.46 13.91
 -2 7 2 166.75 13.42
 2 7 -2 164.22 13.38
 -1 -7 2 15.46 2.19
 1 -7 -2 17.87 3.4
 -1 7 2 18.75 2.35
 1 7 -2 19.24 2.24
 1 7 -2 23.84 3.12
 -1 7 2 19.75 2.41
 0 -7 2 37.8 3.81
 0 -7 -2 35.62 4.62
 0 7 -2 41.68 3.78
 0 7 2 44.65 3.89
 0 7 -2 39.84 4.4
 0 7 2 40.35 3.9
 1 -7 2 106.22 9.85
 -1 -7 -2 113.47 9.72
 1 7 2 109.13 9.41
 -1 7 -2 117.71 9.34
 -1 7 -2 110.36 10.35
 1 7 2 109.49 9.5
 -2 -7 -2 9.21 1.77
 -2 7 -2 8.54 2.93
 2 7 2 9.58 1.82
 -2 7 -2 10.45 1.56
 -3 -7 -2 157.99 13.53
 3 7 2 158.21 13.82
 -3 7 -2 167.46 13.29
 -3 7 -2 152.83 15.87
 -4 -7 -2 20.61 2.79
 -4 7 -2 14.85 2.14
 -4 7 -2 6.49 3.79
 -5 -7 -2 3.23 1.38
 -5 7 -2 3.03 3.12
 -6 -7 -2 53.2 5.11
 -6 7 -2 32.03 7.44
 -7 -7 -2 -0.47 1.31
 -7 7 -2 -0.98 2.99
 -8 -7 -2 1.94 1.65
 -8 7 -2 2.91 3.88
 -9 -7 -2 21.45 3.65
 -9 7 -2 14.42 5.42
 -10 -7 -2 3.6 2.25
 -10 7 -2 -0.77 3.69
 -11 8 2 1.41 1.46
 -10 -8 2 1.06 1.9
 -10 8 2 4.32 1.65
 -9 -8 2 0.31 1.71
 -9 8 2 -0.73 1.05
 -8 -8 2 15.24 2.98
 -8 8 2 13.2 2.39
 -7 -8 2 4.68 1.75
 -7 8 2 8.37 1.75
 -6 -8 2 22.57 3.26
 -6 8 2 20.87 2.86
 -5 -8 2 1.72 1.18
 -5 8 2 -0.06 0.81
 5 8 -2 0.58 1.23
 -4 -8 2 -1.28 0.71
 4 8 -2 -1.13 1
 4 8 -2 -0.14 1.28
 -4 8 2 0.88 0.87
 -3 -8 2 34.71 3.72
 -3 8 2 35.5 3.89
 3 8 -2 32.96 4.39
 3 8 -2 40.6 4.22
 -2 -8 2 27.38 3.52
 2 8 -2 34.14 4.34
 2 8 -2 39.73 3.83
 -2 8 2 35.17 3.73
 -1 -8 2 0.89 0.87
 1 -8 -2 2.77 2.22
 1 8 -2 1.92 0.91
 -1 8 2 1.5 0.84
 1 8 -2 2.33 1.23
 -1 8 2 2.52 1
 0 -8 -2 0.27 1.2
 0 8 2 0.72 0.95
 0 8 -2 -1.93 0.82
 0 8 -2 0.51 0.7
 0 8 2 0.29 0.71
 -1 -8 -2 1.6 1.07
 -1 8 -2 -0.33 1.13
 1 8 2 -0.25 0.88
 -1 8 -2 0.57 0.77
 1 8 2 -0.49 0.7
 -2 -8 -2 41.64 4.58
 -2 8 -2 35.98 3.95
 2 8 2 34.15 4.28
 -2 8 -2 39.45 5.86
 -3 -8 -2 1.17 1.11
 3 8 2 3.01 1.54
 -3 8 -2 2.91 2.54
 -3 8 -2 1.76 0.9
 -4 -8 -2 8.92 1.9
 -4 8 -2 4.36 3.2
 -4 8 -2 6.23 1.47
 -5 -8 -2 8.85 2.08
 -5 8 -2 8.32 1.71
 -5 8 -2 2.71 3.48
 -6 -8 -2 -0.15 1.3
 -6 8 -2 0.1 2.82
 -6 8 -2 1.52 1.17
 -7 -8 -2 6.28 2.07
 -7 8 -2 6.44 1.69
 -7 8 -2 5.33 4.19
 -8 -8 -2 -2.05 1.4
 -8 8 -2 1.81 3.69
 -9 -8 -2 0.56 1.78
 -9 8 -2 -0.85 3.6
 -10 -8 -2 2.62 1.98
 -10 8 -2 1.05 4.34
 -10 -9 2 2.86 1.94
 -10 9 2 -0.37 1.43
 -9 -9 2 -1.08 1.54
 -9 9 2 1.1 1.32
 -8 -9 2 17.57 3.42
 -8 9 2 22.31 3.2
 -7 -9 2 -0.33 1.54
 -7 9 2 1.31 1.14
 -6 -9 2 4.49 1.7
 -6 9 2 3.06 1.28
 -5 -9 2 24.18 3.21
 -5 9 2 18.35 2.79
 5 9 -2 18.34 3.34
 -4 -9 2 30.64 3.95
 -4 9 2 39.66 4.05
 4 9 -2 31.97 4.49
 -3 -9 2 6.94 1.68
 3 9 -2 7.96 2
 3 9 -2 4.11 1.53
 -3 9 2 6.65 1.56
 -2 -9 2 31.76 3.84
 2 9 -2 33.88 4.49
 -2 9 2 33.03 3.85
 2 9 -2 38.54 4.05
 1 -9 -2 20.78 4.28
 1 9 -2 22.52 3.51
 -1 9 2 16.95 2.63
 1 9 -2 18.48 2.6
 0 -9 -2 16.81 3.36
 0 9 -2 17.67 3.09
 0 9 -2 18.3 2.41
 0 9 2 15.18 2.44
 -1 -9 -2 0.5 1.34
 -1 9 -2 2.93 1.05
 1 9 2 0.42 1.12
 -1 9 -2 1.32 1.39
 -2 -9 -2 7.18 1.85
 -2 9 -2 13.72 3.24
 -2 9 -2 5.77 1.5
 2 9 2 9.92 2.02
 -3 -9 -2 -1.39 1.09
 -3 9 -2 -0.79 1.72
 3 9 2 -0.56 1.35
 -3 9 -2 1.06 0.95
 -4 -9 -2 0.41 1.24
 -4 9 -2 2.57 1.2
 -4 9 -2 2.05 3.25
 -5 -9 -2 5.33 1.75
 -5 9 -2 1.88 1.22
 -5 9 -2 1.02 3.25
 -6 -9 -2 12.66 2.65
 -6 9 -2 9.7 4.86
 -6 9 -2 12.59 2.29
 -7 -9 -2 19 3.4
 -7 9 -2 19.85 3.08
 -7 9 -2 22.48 6.59
 -8 -9 -2 3.34 2.04
 -8 9 -2 0.99 1.38
 -8 9 -2 -2.56 3.6
 -9 -9 -2 10.34 3.16
 -9 9 -2 12.51 2.64
 -9 -10 2 8.7 2.64
 -9 10 2 5.29 1.95
 -8 -10 2 3.93 1.89
 -8 10 2 2.5 1.56
 -7 -10 2 18.81 3.42
 -7 10 2 22.71 3.27
 -6 -10 2 56.18 6.27
 -6 10 2 50.95 5.72
 -5 -10 2 0.11 1.33
 5 10 -2 0.75 1.39
 -5 10 2 2.15 1.23
 -4 -10 2 55.7 5.35
 4 10 -2 49.65 5.7
 -4 10 2 46.08 5.31
 -3 -10 2 25.26 3.32
 -3 10 2 20.16 2.98
 3 10 -2 21.29 3.24
 3 10 -2 20.51 3.54
 2 10 -2 -0.39 1.01
 2 10 -2 -0.51 1.09
 -2 10 2 0.53 1.05
 1 10 -2 8.8 1.88
 -1 10 2 6.49 1.68
 1 10 -2 6.19 1.95
 0 -10 -2 20.02 4.26
 0 10 2 14.06 2.46
 0 10 -2 14.26 2.4
 0 10 -2 15.85 3.03
 -1 -10 -2 0.46 1.52
 -1 10 -2 -0.93 1.19
 -1 10 -2 -1.22 0.77
 1 10 2 3.36 1.5
 -2 -10 -2 41.55 5.51
 2 10 2 47.58 5.59
 -2 10 -2 57.58 6.14
 -2 10 -2 47.5 5.17
 -3 -10 -2 18.66 3.32
 -3 10 -2 23.98 3.04
 -3 10 -2 21.58 4.54
 3 10 2 17.18 3.29
 -4 -10 -2 29.99 4.16
 -4 10 -2 28.85 3.72
 -4 10 -2 25.71 5.58
 -5 -10 -2 53 6
 -5 10 -2 49.19 5.41
 -5 10 -2 42.19 7.9
 -6 -10 -2 0 1.61
 -6 10 -2 1.65 1.48
 -7 -10 -2 14.33 3.01
 -7 10 -2 9.73 2.37
 -8 -10 -2 11.77 2.98
 -8 10 -2 8.36 2.25
 -8 -11 2 2.71 1.99
 -8 11 2 5.26 1.95
 -7 -11 2 1.82 1.66
 -7 11 2 0.31 1.27
 -6 -11 2 2.28 1.88
 -6 11 2 -1.23 0.99
 -5 -11 2 2.2 1.67
 -5 11 2 1.37 1.31
 4 11 -2 5.84 2.16
 -4 11 2 2.08 1.44
 3 11 -2 3.21 1.76
 -3 11 2 5.68 1.72
 2 11 -2 17.34 2.81
 2 11 -2 13.32 2.86
 -2 11 2 18.62 2.85
 -1 11 2 2.11 1.34
 1 11 -2 2.13 1.28
 1 11 -2 0.24 1.29
 0 11 2 48.62 5.67
 0 11 -2 49.15 5.8
 0 11 -2 57.92 5.37
 -1 11 -2 40.07 4.7
 -1 11 -2 42.45 5.7
 1 11 2 35.72 4.7
 -2 -11 -2 5.31 2.17
 -2 11 -2 6.76 1.73
 2 11 2 2.72 1.82
 -3 -11 -2 23.88 4.12
 3 11 2 33.35 4.59
 -3 11 -2 27.74 3.71
 -4 -11 -2 4.23 1.94
 -4 11 -2 5.92 1.79
 -5 -11 -2 14.98 3.08
 -5 11 -2 11.46 2.41
 -6 -11 -2 2 2.08
 -6 11 -2 0.58 1.37
 -7 -11 -2 -0.44 1.8
 -7 11 -2 3.04 1.74
 -7 -12 2 -1.06 1.87
 -7 12 2 1.39 1.59
 -6 -12 2 4.09 1.93
 -6 12 2 0.63 1.46
 -5 12 2 -0.17 1.27
 4 12 -2 4.09 2.12
 -4 12 2 4.62 1.79
 3 12 -2 5.8 2.35
 -3 12 2 8.05 2.07
 -2 12 2 1.42 1.46
 1 12 -2 11.39 2.42
 -1 12 2 9.51 2.42
 0 12 2 5.35 1.79
 0 12 -2 6.35 2
 -1 12 -2 -0.43 1.22
 1 12 2 0.11 1.43
 -2 12 -2 11.85 2.48
 2 12 2 11.17 2.75
 -3 12 -2 1.68 1.37
 3 12 2 0.64 1.78
 -4 -12 -2 2.26 2.2
 -4 12 -2 1.32 1.43
 -5 -12 -2 -1.22 1.6
 -5 12 -2 -0.08 1.41
 -6 -12 -2 -0.22 2.13
 -6 12 -2 1.89 1.61
 -5 13 2 4.82 2.09
 -4 13 2 -1.18 1.33
 -3 13 2 33.47 4.67
 -2 13 2 12.16 2.79
 -1 13 2 5.48 1.92
 0 13 2 22.09 3.75
 0 13 -2 23.36 3.76
 1 13 2 15.93 3.38
 -1 13 -2 15.59 3.04
 2 13 2 0.89 2.01
 -2 13 -2 6.9 2.19
 3 13 2 0.13 2.16
 -3 13 -2 2.68 1.77
 -4 13 -2 16.48 3.16
 -1 14 2 3.6 2.01
 0 14 2 4.44 2.34
 1 14 2 -0.5 1.56
 -1 14 -2 0.37 1.79
 -13 0 3 -1.06 1.88
 -12 0 3 0.39 1.92
 -11 0 3 0.02 1.22
 -10 0 3 0.92 1.3
 -9 0 3 0.12 1.02
 -9 0 3 -0.75 1.08
 -8 0 3 -0.47 0.95
 -8 0 3 0.11 0.89
 -7 0 3 -0.08 0.67
 -7 0 3 0.24 0.79
 6 0 -3 -0.1 0.6
 5 0 -3 0.13 0.48
 4 0 -3 -0.24 0.41
 3 0 -3 0.07 0.34
 2 0 -3 1.01 0.42
 2 0 -3 0.74 0.42
 1 0 -3 0.62 0.45
 0 0 -3 3.28 1.13
 0 0 -3 2.25 1.15
 -1 0 -3 0.6 0.77
 -1 0 -3 0.84 0.49
 -2 0 -3 0.21 0.35
 -2 0 -3 0.18 0.64
 -3 0 -3 -0.24 0.56
 -3 0 -3 -0.27 0.4
 -4 0 -3 -0.22 0.7
 -4 0 -3 0.28 0.48
 -5 0 -3 -0.26 0.8
 -5 0 -3 0.66 0.62
 -6 0 -3 0.28 0.75
 -6 0 -3 -0.05 0.93
 -7 0 -3 0.51 0.76
 -7 0 -3 -0.19 1.18
 -8 0 -3 1.07 1.76
 -8 0 -3 0.64 0.88
 -9 0 -3 -0.41 1.05
 -9 0 -3 0.1 1.56
 -10 0 -3 -0.23 1.14
 -10 0 -3 2.09 2.29
 -11 0 -3 0.9 2.53
 -12 0 -3 -0.42 2.46
 -13 -1 3 -1.44 1.92
 -13 1 3 -0.02 2.39
 -12 -1 3 12.18 2.89
 -12 1 3 14.04 2.97
 -12 1 3 12.9 3.75
 -11 -1 3 0.5 1.41
 -11 1 3 0.22 1.39
 -10 -1 3 27.91 4.09
 -10 1 3 32.53 4.12
 -10 1 3 33.08 3.86
 -9 -1 3 39.26 4.53
 -9 1 3 36.05 3.97
 -9 1 3 35.11 4.25
 -8 -1 3 12.46 1.88
 -8 -1 3 8.64 1.93
 -8 1 3 11.88 1.8
 -8 1 3 10.03 1.89
 -7 -1 3 198.76 15.9
 -7 -1 3 191.93 16.08
 7 -1 -3 192.7 15.96
 6 -1 -3 104.06 8.43
 -6 -1 3 96.37 8.33
 -6 -1 3 97.24 8.51
 5 -1 -3 20.21 2.18
 5 1 -3 22.5 2.29
 4 -1 -3 115.27 9.55
 4 1 -3 117.1 9.58
 3 -1 -3 71.12 6.06
 -3 1 3 73.17 5.87
 3 1 -3 73.86 6.26
 3 1 -3 71.01 6.04
 2 -1 -3 2.96 0.69
 -2 1 3 2.47 0.41
 2 1 -3 1.83 0.48
 2 1 -3 1.41 0.55
 1 -1 -3 33.03 3.46
 1 1 -3 26.25 2.37
 -1 1 3 26.77 2.33
 1 1 -3 26.42 2.61
 0 -1 -3 21.66 2.8
 0 1 -3 22.27 2.03
 0 1 -3 15.66 2.88
 -1 -1 -3 233.76 18.37
 -1 -1 -3 228.95 18.35
 -1 1 -3 203.78 19.31
 -1 1 -3 242.08 18.52
 -2 -1 -3 45.36 3.99
 -2 -1 -3 45.78 4.15
 -2 1 -3 43.75 3.85
 -2 1 -3 51.83 4.78
 -3 -1 -3 2.29 0.7
 -3 1 -3 2.64 0.58
 -3 1 -3 3.61 1.27
 -4 -1 -3 152.21 12.18
 -4 1 -3 149.27 12.02
 -4 1 -3 141.37 12.73
 -5 -1 -3 116.53 9.51
 -5 1 -3 108.05 10.13
 -5 1 -3 112.4 9.33
 -6 -1 -3 18.26 2.38
 -6 1 -3 14.94 2.92
 -6 1 -3 14.81 2.02
 -7 -1 -3 76.06 6.76
 -7 -1 -3 77.36 7.58
 -7 1 -3 71.06 7.62
 -7 1 -3 74.5 6.59
 -8 -1 -3 63.2 6.51
 -8 -1 -3 55.61 5.51
 -8 1 -3 60.93 6.76
 -8 1 -3 52.62 5.26
 -9 -1 -3 18.94 2.8
 -9 -1 -3 27.45 4.48
 -9 1 -3 16.02 2.52
 -9 1 -3 17.87 3.94
 -10 -1 -3 14.69 2.6
 -10 -1 -3 10.05 3.3
 -10 1 -3 7.24 3.05
 -11 -1 -3 1.57 2.27
 -11 -1 -3 0.4 1.51
 -11 1 -3 -0.89 2.11
 -12 -1 -3 1.96 2.74
 -12 1 -3 4.42 3.29
 -13 -2 3 4.3 2.39
 -13 2 3 7.6 3.82
 -12 -2 3 1.01 1.68
 -12 2 3 1.87 2.78
 -11 -2 3 13.45 2.89
 -11 2 3 13.16 2.74
 -11 2 3 19.51 4.19
 -10 -2 3 10.79 2.31
 -10 2 3 6.09 1.72
 -10 2 3 9.42 3.08
 -10 2 3 8.2 1.99
 -9 -2 3 -1 1.03
 -9 2 3 -0.26 0.91
 -9 2 3 -0.18 0.9
 8 -2 -3 234.34 19.79
 -8 -2 3 234.77 20.06
 -8 2 3 250.31 19.95
 -8 2 3 251.5 19.75
 -7 -2 3 24.99 3.1
 -7 -2 3 22.33 2.76
 7 -2 -3 25.96 2.92
 -6 -2 3 165.38 13.17
 -6 -2 3 159.42 13.34
 6 -2 -3 157.58 13.17
 5 -2 -3 216.34 17.63
 -5 -2 3 219.65 17.59
 -5 -2 3 219.04 17.76
 -4 -2 3 4.59 0.82
 4 -2 -3 6.3 1.03
 -4 -2 3 4.08 0.88
 -4 2 3 3.05 0.65
 4 2 -3 3.47 1.06
 4 2 -3 3.23 0.82
 3 -2 -3 104.19 8.84
 -3 2 3 110.78 8.68
 3 2 -3 106.72 8.81
 3 2 -3 106.25 9.07
 2 -2 -3 88.25 7.34
 2 2 -3 84.75 7.23
 -2 2 3 83.2 6.87
 2 2 -3 83.31 6.94
 1 -2 -3 -1.05 1.17
 1 2 -3 2.1 0.79
 -1 2 3 1.08 0.4
 1 2 -3 1.78 0.43
 0 -2 -3 145.43 11.04
 0 2 -3 125.16 11.44
 0 2 -3 126 10.29
 0 2 3 125.81 10.51
 -1 -2 -3 190.6 14.56
 -1 2 -3 180.81 14.29
 -1 2 -3 154.17 15.91
 -2 -2 -3 15.88 1.94
 -2 2 -3 16.83 1.61
 -2 2 -3 19.31 3.63
 -3 -2 -3 462.31 35.69
 -3 2 -3 445.69 36.65
 -3 2 -3 437.44 35.35
 -4 -2 -3 295 23.22
 -4 2 -3 289.08 22.89
 -4 2 -3 276.99 24.01
 -5 -2 -3 104.33 8.99
 -5 2 -3 104.67 9.82
 -5 2 -3 106.14 8.68
 -6 -2 -3 26.61 3.05
 -6 2 -3 23.53 2.4
 -6 2 -3 18.63 3.61
 -7 -2 -3 1.6 1.13
 -7 2 -3 1.11 0.77
 -7 2 -3 3.12 1.84
 -8 -2 -3 72.91 6.67
 -8 2 -3 67.83 7.78
 -9 -2 -3 9.24 3.07
 -9 -2 -3 11.45 2.25
 -9 2 -3 10.92 3.39
 -10 -2 -3 -1.96 1.41
 -10 -2 -3 0.11 1.29
 -10 2 -3 1.7 2.65
 -11 -2 -3 14.4 4.03
 -11 -2 -3 9.51 2.39
 -11 2 -3 17.96 4.92
 -12 -2 -3 30.95 5.76
 -12 -2 -3 17.35 3.46
 -12 2 -3 19.37 5.28
 -13 -3 3 3.73 2.52
 -13 3 3 1 2.57
 -12 -3 3 20.54 3.68
 -12 3 3 18.09 4.68
 -11 -3 3 4.38 1.91
 -11 3 3 2.01 2.49
 -10 -3 3 -1.34 1.18
 -10 3 3 1.14 2.01
 -10 3 3 0.07 1.21
 -10 3 3 0.7 1.16
 -9 -3 3 0.03 1.13
 -9 3 3 0.4 1.64
 -9 3 3 2.94 1.28
 -9 3 3 1.35 1.08
 8 -3 -3 3.16 1.14
 -8 -3 3 7.23 1.69
 -8 3 3 5.45 2.17
 -7 -3 3 46.39 4.54
 7 -3 -3 44.72 4.17
 -7 3 3 39.92 5.29
 -6 -3 3 14.56 2.25
 6 -3 -3 15.6 2.02
 -6 -3 3 19.23 2.24
 -6 3 3 19.08 2.9
 -5 -3 3 8.79 1.53
 5 -3 -3 9.86 1.43
 -5 -3 3 10.32 1.46
 -5 3 3 8.8 1.28
 -5 3 3 11.34 2.01
 4 -3 -3 37.89 3.57
 -4 -3 3 41.65 3.66
 -4 -3 3 39.52 3.5
 -4 3 3 34.59 3.43
 4 3 -3 38.88 3.95
 -4 3 3 44.49 3.93
 3 -3 -3 1.57 0.68
 -3 -3 3 2.2 0.65
 -3 -3 3 1.43 0.49
 3 3 -3 1.62 0.77
 -3 3 3 1.49 0.49
 -3 3 3 2.43 0.84
 2 -3 -3 15.33 2.58
 -2 -3 3 16.19 1.69
 -2 -3 3 18.95 1.81
 -2 3 3 19.61 1.79
 2 3 -3 19.28 2.17
 -1 -3 3 29.98 2.58
 -1 -3 3 30.64 2.53
 1 -3 -3 13.66 3.4
 -1 3 3 33.68 2.72
 1 3 -3 31.34 2.61
 1 3 -3 29.47 3.12
 1 3 -3 28.92 2.5
 0 -3 -3 5.57 1.38
 0 3 -3 3.88 1.59
 0 3 -3 6.84 0.75
 0 3 3 6.39 1.04
 -1 -3 -3 113.68 9.86
 -1 3 -3 88.25 11.17
 -1 3 -3 129.6 9.38
 1 3 3 117.28 9.93
 -2 -3 -3 2.24 0.76
 -2 3 -3 1.69 1.99
 -3 -3 -3 261.24 20.83
 -3 3 -3 252.1 20.34
 -3 3 -3 264.63 22.55
 -4 -3 -3 15.11 2.07
 -4 3 -3 15 1.45
 -4 3 -3 13.55 3.24
 -5 -3 -3 8.95 1.74
 -5 3 -3 11.8 1.37
 -5 3 -3 10.19 2.84
 -6 -3 -3 5.35 1.35
 -6 3 -3 1.08 1.61
 -6 3 -3 2.81 0.8
 -7 -3 -3 3.21 1.26
 -7 3 -3 1.89 1.91
 -8 -3 -3 1.07 1.15
 -8 3 -3 -1.74 1.61
 -9 -3 -3 87.86 8.22
 -9 3 -3 87.46 9.9
 -10 -3 -3 7.69 2.24
 -10 3 -3 11.03 3.85
 -11 -3 -3 0.93 2.13
 -11 -3 -3 1.95 1.65
 -11 3 -3 3.36 2.86
 -12 -3 -3 -1.49 2.1
 -12 -3 -3 -0.62 1.88
 -12 3 -3 -2.23 2.52
 -12 -4 3 -0.34 1.79
 -12 4 3 7.51 3.53
 -11 -4 3 20.59 3.61
 -11 4 3 22.93 5.12
 -10 -4 3 16.24 3.04
 -10 4 3 17.89 4.13
 -9 -4 3 16.23 2.88
 -9 4 3 17.66 2.87
 -9 4 3 9.5 3.13
 -9 4 3 18.95 3.29
 -8 -4 3 12.62 2.26
 8 -4 -3 9.02 1.69
 -8 4 3 10.5 2.75
 -7 -4 3 4.62 1.39
 7 -4 -3 2.05 0.87
 -7 4 3 4.13 1.83
 6 -4 -3 1.44 0.73
 -6 -4 3 2.32 1.03
 -6 4 3 1.12 0.7
 -6 4 3 2.34 1.46
 5 -4 -3 4.33 0.99
 -5 -4 3 4.43 1.16
 -5 4 3 5.52 1.68
 -5 4 3 4.31 0.94
 4 -4 -3 0.64 0.56
 -4 -4 3 0.57 0.65
 -4 4 3 1.34 1.07
 4 4 -3 -0.03 0.71
 -4 4 3 1.08 0.53
 3 -4 -3 50.75 4.4
 -3 -4 3 48.05 4.05
 -3 4 3 28.8 4.78
 3 4 -3 47.9 4.42
 -3 4 3 46.1 3.95
 3 4 -3 42.88 3.98
 -2 -4 3 639.98 52.11
 2 4 -3 666.65 52.61
 -2 4 3 655.07 52.13
 2 4 -3 676.84 51.99
 1 -4 -3 5.52 2.08
 -1 -4 3 5.75 0.86
 -1 4 3 5.87 0.97
 1 4 -3 7.69 0.9
 1 4 -3 6.06 1.47
 0 -4 -3 128.93 11.05
 0 -4 3 133.6 10.38
 0 4 -3 125.93 10.46
 0 4 -3 133.64 11.58
 0 4 3 126.26 10.66
 1 -4 3 48.46 3.86
 -1 -4 -3 47.7 4.44
 1 4 3 47.72 4.42
 -1 4 -3 43.9 6.56
 -2 -4 -3 29.28 2.9
 -2 4 -3 22.48 5.18
 -3 -4 -3 15.78 2.08
 -3 4 -3 10.07 3.75
 -4 -4 -3 50.17 4.75
 -4 4 -3 52.48 7.48
 -4 4 -3 49.55 4.06
 -5 -4 -3 -0.4 0.83
 -5 4 -3 0.28 1.99
 -6 -4 -3 56.91 5.31
 -6 4 -3 45.03 7.08
 -7 -4 -3 3.02 1.41
 -7 4 -3 5.31 2.64
 -8 -4 -3 1.15 1.33
 -8 4 -3 -0.05 2.12
 -9 -4 -3 16.13 2.84
 -9 4 -3 11.84 4.03
 -10 -4 -3 0.94 1.48
 -10 4 -3 1.64 2.81
 -11 -4 -3 12.08 2.79
 -11 4 -3 6.83 4.06
 -12 -5 3 14.51 3.28
 -12 5 3 8.59 2.26
 -11 -5 3 4.3 2.09
 -11 5 3 4.72 1.72
 -11 5 3 2.89 2.92
 -10 -5 3 15.57 3.1
 -10 5 3 22.46 4.84
 -10 5 3 15.15 2.57
 -9 -5 3 17.98 3.21
 -9 5 3 25.67 3.07
 -9 5 3 23.83 4.78
 -8 -5 3 2.67 1.41
 -8 5 3 1.66 1.96
 -8 5 3 2.78 1.04
 7 -5 -3 1.58 0.78
 -7 -5 3 0.32 1.04
 -7 5 3 2.29 0.98
 -7 5 3 0.42 1.65
 6 -5 -3 37.2 3.49
 -6 -5 3 40.66 3.94
 -6 5 3 37.48 3.57
 -6 5 3 28.57 4.83
 -5 -5 3 59.08 5.53
 5 -5 -3 61 5.33
 -5 5 3 65.39 5.39
 -5 5 3 49.66 6.93
 5 5 -3 62.05 5.98
 -4 -5 3 100.19 8.37
 4 -5 -3 92.37 8.29
 4 5 -3 101.53 8.84
 -4 5 3 98.65 8.24
 3 -5 -3 98.73 8.5
 -3 -5 3 96.74 7.97
 -3 5 3 79.15 8.41
 3 5 -3 100.18 7.98
 3 5 -3 92.91 8.4
 -3 5 3 99.06 7.94
 -2 -5 3 151.92 12.55
 2 5 -3 158.47 13.13
 -2 5 3 154.23 12.6
 2 5 -3 155.02 12.46
 -2 5 3 152.95 12.52
 1 -5 -3 456.45 39.87
 -1 -5 3 500.73 38.68
 -1 5 3 490.73 38.61
 -1 5 3 471.1 38.81
 1 5 -3 511.63 38.66
 1 5 -3 487.14 39.4
 0 -5 3 50.33 4.19
 0 -5 -3 52.35 4.96
 0 5 3 49.55 4.25
 0 5 3 45.45 4.45
 0 5 -3 54.8 5.4
 0 5 -3 49.59 4.29
 1 -5 3 17.49 1.56
 -1 -5 -3 20.17 2.46
 -1 5 -3 12.35 1.73
 -1 5 -3 14.82 3.53
 1 5 3 17.39 2.25
 -2 -5 -3 157.7 12.66
 -2 5 -3 111.95 14.35
 2 5 3 172.78 12.91
 -3 -5 -3 1.84 0.96
 -3 5 -3 0.82 2.32
 -4 -5 -3 18.54 2.57
 -4 5 -3 17.3 5.22
 -5 -5 -3 18.91 2.77
 -5 5 -3 21.91 5.16
 -6 -5 -3 7.69 1.83
 -6 5 -3 9.95 4.09
 -7 -5 -3 55.92 5.54
 -7 5 -3 48.77 8.11
 -8 -5 -3 6.69 1.96
 -8 5 -3 3.81 3.03
 -9 -5 -3 -1.26 1.23
 -9 5 -3 -0.77 2.21
 -10 -5 -3 32.45 4.75
 -10 5 -3 38.01 7.71
 -11 -5 -3 -0.5 1.88
 -11 5 -3 3.33 4.03
 -12 -6 3 1.12 2.16
 -12 6 3 -0.94 1.19
 -11 -6 3 2.28 1.83
 -11 6 3 2.05 1.54
 -10 -6 3 3.97 1.84
 -10 6 3 4.62 1.51
 -9 -6 3 3.29 1.69
 -9 6 3 3.16 1.34
 -8 -6 3 17.12 2.91
 -8 6 3 15.33 4.16
 -8 6 3 18.52 2.54
 -7 -6 3 20.04 2.89
 -7 6 3 16.6 2.38
 -7 6 3 18.47 4.18
 -6 -6 3 16 2.61
 -6 6 3 18.09 2.3
 -6 6 3 14.38 3.8
 -5 -6 3 42.63 4.32
 5 -6 -3 45.33 4.07
 -5 6 3 45.1 4.16
 5 6 -3 51.65 4.92
 -5 6 3 26.85 5.65
 -4 -6 3 5.25 1.2
 4 -6 -3 3.12 1.1
 4 6 -3 1.64 1.22
 -4 6 3 3.18 0.97
 -4 6 3 2.02 1.68
 -3 -6 3 7.67 1.45
 3 -6 -3 6.95 1.95
 -3 6 3 11.49 1.98
 3 6 -3 7.94 1.81
 -3 6 3 8.24 1.38
 3 6 -3 9.27 1.49
 2 -6 -3 18.78 4.21
 -2 -6 3 25.59 2.65
 -2 6 3 30.85 2.79
 -2 6 3 26.37 2.59
 2 6 -3 27.29 2.59
 2 6 -3 27.1 3.52
 1 -6 -3 1.64 1.51
 -1 -6 3 1.78 0.6
 1 6 -3 0.88 0.96
 1 6 -3 0.05 0.46
 -1 6 3 1.46 0.74
 -1 6 3 1.65 0.55
 0 -6 -3 4.4 1.44
 0 -6 3 2.43 0.7
 0 6 3 3.25 0.79
 0 6 3 1.48 0.76
 0 6 -3 3.03 1.38
 0 6 -3 3.71 0.81
 1 -6 3 22.81 2.22
 -1 -6 -3 20.93 2.94
 -1 6 -3 21.07 4
 -1 6 -3 22.29 2.47
 1 6 3 22.21 2.79
 -2 -6 -3 23.48 2.93
 -2 6 -3 20.78 2.45
 2 6 3 20.55 2.96
 -2 6 -3 23.1 5.12
 -3 -6 -3 75.47 6.79
 -3 6 -3 69.75 10.69
 -4 -6 -3 1.63 1.04
 -4 6 -3 5.01 3.23
 -5 -6 -3 18.85 2.84
 -5 6 -3 18.98 5.65
 -6 -6 -3 40.17 4.73
 -6 6 -3 37.95 7.7
 -7 -6 -3 2.08 1.52
 -7 6 -3 1.19 2.64
 -8 -6 -3 -0.62 1.47
 -8 6 -3 -2.14 2.78
 -9 -6 -3 4.95 2.11
 -9 6 -3 -0.46 3.18
 -10 -6 -3 0.14 1.73
 -10 6 -3 3.06 4.32
 -11 -6 -3 3.69 2.29
 -11 6 -3 1.86 4.45
 -11 -7 3 4.83 2.29
 -11 7 3 0.2 1.28
 -10 -7 3 0.06 1.55
 -10 7 3 -0.01 1.29
 -9 -7 3 4.16 1.84
 -9 7 3 6.07 1.61
 -8 -7 3 6.93 1.96
 -8 7 3 6.69 1.62
 -7 -7 3 -0.56 1.03
 -7 7 3 -0.83 0.74
 -6 -7 3 2.76 1.22
 -6 7 3 0.88 0.88
 -5 -7 3 26.74 3.41
 -5 7 3 27.22 3.26
 5 7 -3 33.08 4.27
 -4 -7 3 20.8 2.71
 4 -7 -3 20.36 2.8
 4 7 -3 19.5 3.02
 -4 7 3 21.46 2.6
 4 7 -3 19.88 3.23
 -3 -7 3 0.66 0.77
 3 -7 -3 -1.69 1.14
 -3 7 3 1.13 0.77
 3 7 -3 0.27 0.88
 3 7 -3 1.85 0.94
 2 -7 -3 11.57 3.36
 -2 -7 3 18.23 2.28
 -2 7 3 21.55 2.46
 -2 7 3 16.78 2.47
 2 7 -3 17.49 2.97
 2 7 -3 20.55 2.31
 1 -7 -3 24.62 4.47
 -1 -7 3 27.36 2.81
 1 7 -3 26.57 3.94
 -1 7 3 31.56 2.84
 1 7 -3 27.56 2.79
 -1 7 3 29.07 3.22
 0 -7 -3 18.91 3.18
 0 -7 3 21.64 2.26
 0 7 -3 27.48 2.37
 0 7 -3 19.4 3.31
 0 7 3 14.3 2.42
 0 7 3 22.12 2.27
 -1 -7 -3 3.51 1.4
 -1 7 -3 9.18 2.7
 -1 7 -3 4.76 1.13
 1 7 3 7.81 1.57
 -2 -7 -3 16.04 2.5
 -2 7 -3 14.23 2.05
 -2 7 -3 17.17 4.44
 2 7 3 17.12 2.64
 -3 -7 -3 2.72 1.33
 -3 7 -3 1.77 0.94
 -3 7 -3 1.45 3.13
 -4 -7 -3 8.87 1.94
 -4 7 -3 9.95 4.43
 -5 -7 -3 1.29 1.21
 -5 7 -3 -0.1 3.27
 -6 -7 -3 9.97 2.32
 -6 7 -3 9.36 4.5
 -7 -7 -3 3.28 1.68
 -7 7 -3 0.38 2.88
 -8 -7 -3 0.77 1.55
 -8 7 -3 1.86 3.26
 -9 -7 -3 -0.94 1.5
 -9 7 -3 -2.18 2.8
 -10 -7 -3 -0.37 1.78
 -10 7 -3 -0.99 3.24
 -11 8 3 16.7 3.12
 -10 -8 3 5.72 2.45
 -10 8 3 6.68 1.93
 -9 -8 3 27.68 4.06
 -9 8 3 18.28 3.11
 -8 -8 3 7.01 2.11
 -8 8 3 8.28 1.93
 -7 -8 3 3.35 1.52
 -7 8 3 1.48 1.13
 -6 -8 3 -0.01 1.16
 -6 8 3 2.23 1.09
 -5 -8 3 37.32 4.19
 5 8 -3 32.52 4.56
 -5 8 3 32.36 3.85
 -4 -8 3 29.56 3.31
 -4 8 3 21.41 2.96
 4 8 -3 23.83 3.71
 3 -8 -3 24.89 4.55
 -3 -8 3 36.34 3.63
 3 8 -3 36.91 4.68
 -3 8 3 31.86 3.77
 3 8 -3 41.5 4.11
 -2 -8 3 228.6 19.56
 2 8 -3 254.42 19.61
 -2 8 3 233.91 19.65
 2 8 -3 247.27 20.33
 -1 -8 3 1.23 0.93
 1 -8 -3 3.7 2.2
 1 8 -3 1.78 1.28
 -1 8 3 4.93 1.35
 1 8 -3 2.71 0.93
 0 -8 -3 77.94 7.83
 0 8 -3 82.43 6.87
 0 8 3 77.32 7.05
 0 8 -3 75.63 7.8
 -1 -8 -3 9.48 2.25
 -1 8 -3 13.29 3.11
 1 8 3 7.67 1.71
 -1 8 -3 9.84 1.64
 -2 -8 -3 57.18 5.83
 -2 8 -3 67.7 8.61
 -2 8 -3 56.47 5.33
 2 8 3 58.31 5.77
 -3 -8 -3 19.41 3.03
 3 8 3 16.5 3.08
 -3 8 -3 19.69 2.53
 -3 8 -3 18.66 4.99
 -4 -8 -3 6.55 1.75
 -4 8 -3 6.34 1.5
 -4 8 -3 2.06 3.67
 -5 -8 -3 9.19 2.24
 -5 8 -3 8.82 4.57
 -5 8 -3 10.66 1.96
 -6 -8 -3 82.3 7.6
 -6 8 -3 63.07 11.03
 -7 -8 -3 24.01 3.75
 -7 8 -3 21.89 6.54
 -8 -8 -3 3.82 1.93
 -8 8 -3 3.4 3.69
 -9 -8 -3 29.16 4.53
 -9 8 -3 21.8 6.99
 -10 8 -3 1.08 4.01
 -10 -9 3 7.8 2.52
 -10 9 3 6.85 2.04
 -9 -9 3 14.09 3.12
 -9 9 3 12.51 2.48
 -8 -9 3 0.55 1.77
 -8 9 3 -1.26 1
 -7 -9 3 7.18 2.24
 -7 9 3 5.4 1.65
 -6 -9 3 32.65 4.27
 -6 9 3 30.27 3.85
 -5 -9 3 19.85 2.85
 -5 9 3 11.86 2.21
 5 9 -3 13.56 2.84
 -4 -9 3 29.29 3.76
 4 9 -3 33.15 4.54
 -4 9 3 31.78 3.75
 -3 -9 3 27.33 3.55
 3 9 -3 32.78 4.47
 -3 9 3 32.54 3.78
 3 9 -3 33.79 3.85
 2 -9 -3 6.23 3.46
 -2 -9 3 5.15 1.46
 2 9 -3 6.47 2.07
 -2 9 3 8.18 1.72
 2 9 -3 5.1 1.4
 1 -9 -3 39.75 6.54
 -1 9 3 47.03 4.85
 1 9 -3 35.7 5.18
 1 9 -3 49.44 4.35
 0 -9 -3 15.29 3.26
 0 9 3 15.61 2.41
 0 9 -3 11.69 2.04
 0 9 -3 13.33 2.96
 -1 -9 -3 -0.17 1.1
 -1 9 -3 0.99 1.63
 1 9 3 2.99 1.31
 -1 9 -3 1.03 0.97
 -2 -9 -3 43.58 5.11
 2 9 3 38.36 4.84
 -2 9 -3 42.51 4.45
 -2 9 -3 37.27 6.05
 -3 -9 -3 39.95 4.83
 -3 9 -3 36.44 4.23
 -3 9 -3 39.76 7.06
 3 9 3 37.88 5.06
 -4 -9 -3 53.68 6.13
 -4 9 -3 44.41 8.43
 -4 9 -3 58.05 5.33
 -5 -9 -3 20.71 3.38
 -5 9 -3 21.94 6.47
 -5 9 -3 19.32 2.9
 -6 -9 -3 6.11 2.06
 -6 9 -3 2.61 3.81
 -6 9 -3 6.64 1.85
 -7 -9 -3 16.33 3.18
 -7 9 -3 11.54 2.41
 -7 9 -3 16.06 6.15
 -8 -9 -3 5.87 2.36
 -8 9 -3 3.96 1.75
 -8 9 -3 6.82 5.05
 -9 -9 -3 8.83 2.72
 -9 9 -3 6.71 2.2
 -9 9 -3 1.83 4.28
 -9 -10 3 -0.6 1.78
 -9 10 3 -0.18 1.22
 -8 -10 3 16.22 3.14
 -8 10 3 9.33 2.34
 -7 -10 3 0.57 1.57
 -7 10 3 1.35 1.34
 -6 -10 3 6.05 1.91
 -6 10 3 5.66 1.65
 -5 -10 3 8.86 2.16
 -5 10 3 7.35 1.88
 5 10 -3 5.32 2.11
 -4 -10 3 1.74 1.33
 -4 10 3 2.66 1.32
 4 10 -3 2.81 1.83
 3 10 -3 2.02 1.64
 -3 10 3 3.1 1.35
 2 10 -3 60.03 5.86
 -2 10 3 63.57 5.95
 2 10 -3 59.54 6.47
 1 10 -3 -0.48 0.84
 -1 10 3 1.57 1.19
 1 10 -3 1.43 1.57
 0 -10 -3 4.11 2.52
 0 10 -3 4.03 1.35
 0 10 -3 5.99 2.27
 0 10 3 3.48 1.45
 -1 -10 -3 6.82 2.2
 1 10 3 5.08 1.64
 -1 10 -3 3.12 2.01
 -1 10 -3 4.28 1.43
 -2 -10 -3 -0.33 1.38
 -2 10 -3 -0.29 1.66
 2 10 3 -0.13 1.32
 -2 10 -3 -0.44 0.97
 -3 -10 -3 6.78 2.12
 -3 10 -3 14.29 2.18
 -3 10 -3 5.64 3.12
 3 10 3 17.01 3.26
 -4 -10 -3 13.27 2.81
 -4 10 -3 10.4 2.21
 -4 10 -3 11.63 4.46
 -5 -10 -3 3.59 1.78
 -5 10 -3 0.92 3.46
 -5 10 -3 1.04 1.3
 -6 -10 -3 2.62 2.06
 -6 10 -3 -1.45 3.29
 -6 10 -3 0.13 1.16
 -7 -10 -3 1.06 1.73
 -7 10 -3 0.47 3.82
 -7 10 -3 0.31 1.3
 -8 -10 -3 2.87 2.44
 -8 10 -3 1.6 1.54
 -8 -11 3 1.72 1.72
 -8 11 3 0.02 1.26
 -7 -11 3 35.41 4.96
 -7 11 3 38.64 4.66
 -6 -11 3 15.74 3.01
 -6 11 3 12.11 2.49
 -5 -11 3 0.38 1.53
 5 11 -3 -0.93 1.23
 -5 11 3 -1.19 1
 -4 11 3 23.76 3.3
 4 11 -3 19.03 3.72
 -3 11 3 -1.26 0.95
 3 11 -3 -1.58 1.18
 -2 11 3 -0.67 1.01
 2 11 -3 0.97 1.51
 1 11 -3 0.48 1.31
 1 11 -3 0.94 1.57
 -1 11 3 1.74 1.47
 0 11 -3 2.13 1.41
 0 11 -3 -0.74 1.43
 0 11 3 -1.23 1.07
 -1 -11 -3 31.48 4.83
 -1 11 -3 17.79 3.88
 1 11 3 22.44 3.55
 -1 11 -3 23.45 3.24
 -2 -11 -3 23.05 3.84
 -2 11 -3 14.97 3.81
 2 11 3 16.6 3.19
 -2 11 -3 20.7 2.96
 -3 -11 -3 8.1 2.59
 -3 11 -3 10.36 2.19
 -3 11 -3 11.18 3.71
 3 11 3 5.71 2.31
 -4 -11 -3 19.13 3.87
 -4 11 -3 25.93 3.55
 -4 11 -3 36.24 7.62
 -5 -11 -3 18.27 3.63
 -5 11 -3 18 3.12
 -6 -11 -3 1.48 1.9
 -6 11 -3 0.04 1.24
 -7 -11 -3 6.9 2.56
 -7 11 -3 6.38 2.21
 -7 -12 3 0.04 1.71
 -7 12 3 -1.11 1.27
 -6 12 3 3.24 1.8
 -5 12 3 9.59 2.35
 5 12 -3 8.73 2.73
 -4 12 3 0.71 1.49
 4 12 -3 -0.08 1.56
 3 12 -3 36.91 5.31
 -3 12 3 34.35 4.6
 2 12 -3 21.41 3.88
 -2 12 3 23.66 3.61
 1 12 -3 -0.36 1.39
 -1 12 3 -1.2 1.26
 0 12 3 44.29 5.86
 0 12 -3 56.19 7.56
 0 12 -3 58.72 6.06
 -1 12 -3 8.06 2.22
 1 12 3 11.33 2.69
 -2 12 -3 -3.32 1.13
 2 12 3 -2.07 1.67
 -3 -12 -3 7.44 2.77
 3 12 3 5.48 2.27
 -3 12 -3 4.25 1.7
 -4 -12 -3 10.73 2.96
 -4 12 -3 9.34 2.46
 -5 -12 -3 0.29 1.91
 -5 12 -3 2.9 1.78
 -6 -12 -3 7.4 2.89
 -6 12 -3 5.26 2.09
 -5 13 3 0.94 1.65
 -4 13 3 7.95 2.28
 -3 13 3 1.49 1.7
 -2 13 3 -0.61 1.4
 -1 13 3 -0.4 1.7
 0 13 3 6.78 2.46
 -1 13 -3 1.46 1.63
 1 13 3 2.28 1.88
 -2 13 -3 1.25 1.77
 2 13 3 4.64 2.53
 -3 13 -3 3.22 1.8
 3 13 3 3.13 2.37
 -4 13 -3 2.98 1.94
 -1 14 3 -1.56 1.89
 0 14 3 3.32 2.2
 -13 0 4 14.48 3.39
 -12 0 4 64.61 7.36
 -11 0 4 17.14 3.16
 -10 0 4 123.21 11.2
 -10 0 4 127.38 10.91
 -9 0 4 57.43 5.62
 -9 0 4 53.27 5.28
 -8 0 4 8.62 1.63
 -8 0 4 8.61 1.78
 7 0 -4 28.94 3.33
 6 0 -4 6.51 1.3
 5 0 -4 6.19 1.15
 -4 0 4 203.08 16.17
 4 0 -4 205.12 16.5
 3 0 -4 0.65 0.5
 3 0 -4 0.4 0.46
 2 0 -4 86.52 7.13
 2 0 -4 83.84 7.14
 1 0 -4 364.14 28.74
 1 0 -4 353.17 28.82
 0 0 -4 2.86 1.33
 0 0 -4 3.23 1.73
 -1 0 -4 361.17 29.67
 -1 0 -4 378.76 30.14
 -2 0 -4 2.81 0.77
 -2 0 -4 2.22 1.06
 -3 0 -4 5.26 1.32
 -3 0 -4 4.26 0.87
 -4 0 -4 570.04 47.23
 -4 0 -4 604.72 46.67
 -5 0 -4 102 8.81
 -5 0 -4 107.51 9.55
 -6 0 -4 21.96 2.81
 -6 0 -4 25.02 3.8
 -7 0 -4 86.23 7.38
 -7 0 -4 78.71 8.23
 -8 0 -4 27.99 4.69
 -8 0 -4 26.11 3.32
 -9 0 -4 18.55 3.84
 -9 0 -4 14.07 2.49
 -10 0 -4 2.78 2.28
 -11 0 -4 2.88 2.61
 -12 0 -4 13.7 4.36
 -13 -1 4 0.13 1.87
 -13 1 4 0.71 2.83
 -13 1 4 5.61 2.74
 -12 -1 4 2.82 1.9
 -12 1 4 2.15 1.77
 -11 -1 4 25.36 4.02
 -11 1 4 25.04 3.82
 -11 1 4 26.88 3.53
 -10 -1 4 3.9 1.62
 -10 -1 4 5.68 1.95
 -10 1 4 9.29 1.8
 -10 1 4 4.52 1.68
 -9 -1 4 2.34 1.34
 -9 -1 4 1.79 1.25
 -9 1 4 -0.13 0.92
 -9 1 4 -0.29 0.96
 -8 -1 4 75.99 6.92
 8 -1 -4 69.12 6.69
 -8 -1 4 80.84 6.72
 7 -1 -4 39.02 4.04
 -7 -1 4 43.66 4.01
 -7 -1 4 42.78 4.21
 6 -1 -4 48.18 4.45
 6 1 -4 48.38 4.51
 5 -1 -4 0.83 0.62
 5 1 -4 -0.12 0.49
 4 -1 -4 53.67 4.96
 4 1 -4 58.47 4.98
 4 1 -4 58.63 5.23
 -4 1 4 56.84 4.7
 3 -1 -4 53.77 4.66
 3 1 -4 53.9 4.79
 3 1 -4 52.08 4.56
 -3 1 4 51.71 4.34
 2 -1 -4 6.05 1.22
 2 1 -4 7.72 1.26
 2 1 -4 4.89 0.9
 -2 1 4 7.12 0.81
 1 -1 -4 228.09 22.75
 -1 1 4 274.96 22.05
 1 1 -4 289.23 22.13
 1 1 -4 304.48 22.58
 0 -1 -4 97.55 9.43
 0 -1 -4 113.11 9.62
 0 1 -4 92.99 9.8
 0 1 -4 113.83 8.97
 -1 -1 -4 81.51 6.92
 -1 -1 -4 83.82 6.93
 -1 1 -4 77.72 8.13
 -1 1 -4 73.23 7.13
 -2 -1 -4 14.99 1.98
 -2 -1 -4 10.39 1.54
 -2 1 -4 12.45 1.56
 -2 1 -4 13.01 2.51
 -3 -1 -4 142.9 12.23
 -3 -1 -4 145.86 11.96
 -3 1 -4 140.59 11.8
 -3 1 -4 158.44 12.81
 -4 -1 -4 6.02 1.24
 -4 -1 -4 7.18 1.64
 -4 1 -4 8.71 1.2
 -4 1 -4 8.72 1.96
 -5 -1 -4 278.95 22.96
 -5 -1 -4 275.97 23.44
 -5 1 -4 286.15 22.8
 -5 1 -4 295.43 23.82
 -6 -1 -4 2.51 1.4
 -6 -1 -4 1.1 0.89
 -6 1 -4 2.8 0.95
 -6 1 -4 1.66 1.55
 -7 -1 -4 -0.09 1.3
 -7 -1 -4 1.62 1.11
 -7 1 -4 0.38 0.78
 -7 1 -4 0.07 1.54
 -8 -1 -4 10.62 2.76
 -8 -1 -4 6.31 1.68
 -8 1 -4 4.89 1.42
 -8 1 -4 4.41 2.22
 -9 -1 -4 0.7 1.77
 -9 -1 -4 0.6 1.08
 -9 1 -4 0.95 1.99
 -10 -1 -4 1.68 2.02
 -10 -1 -4 -0.94 1.05
 -10 1 -4 2.38 2.29
 -11 -1 -4 1.13 2.31
 -11 1 -4 0.03 2.57
 -12 -1 -4 1.8 2.64
 -12 1 -4 4.17 3.16
 -13 -2 4 3.7 2.48
 -13 2 4 1.84 2.76
 -12 -2 4 2.79 2.28
 -12 2 4 -2.91 2.1
 -12 2 4 0.7 2.08
 -11 -2 4 3.3 1.92
 -11 2 4 1.9 1.39
 -11 2 4 0.14 1.48
 -11 2 4 -1.73 1.92
 -10 -2 4 10.99 2.49
 -10 2 4 13.6 2.31
 -10 2 4 11.17 2.36
 -9 -2 4 2.36 1.41
 9 -2 -4 6.6 1.64
 -9 -2 4 6.65 1.55
 -9 2 4 7.99 1.82
 -9 2 4 6.7 1.6
 -8 -2 4 -0.25 0.92
 8 -2 -4 0.45 0.81
 -8 -2 4 -0.56 0.84
 -7 -2 4 33.35 3.44
 7 -2 -4 33.29 3.53
 -7 -2 4 26.06 3.45
 -6 -2 4 124.92 10.26
 -6 -2 4 123.76 10.08
 6 -2 -4 114.1 10.09
 5 -2 -4 0.21 0.48
 -5 2 4 0.38 0.37
 5 2 -4 0.39 0.58
 4 -2 -4 10.32 1.48
 4 2 -4 12.74 1.58
 -4 2 4 9.08 1.18
 4 2 -4 8.96 1.7
 3 -2 -4 1.95 0.75
 3 2 -4 0.36 0.57
 3 2 -4 -0.43 0.38
 -3 2 4 0.17 0.31
 2 -2 -4 18.42 2.7
 2 2 -4 18.46 1.81
 -2 2 4 16.81 1.72
 2 2 -4 19.24 2.15
 1 -2 -4 24.43 3.95
 -1 2 4 28.35 2.56
 1 2 -4 26.64 3.04
 1 2 -4 28.04 2.47
 0 -2 -4 169.06 13.63
 0 2 -4 151.03 14.17
 0 2 4 153.1 12.94
 0 2 -4 160.93 12.71
 -1 -2 -4 100.11 8.19
 -1 -2 -4 108.95 8.47
 -1 2 -4 85.18 8.22
 -1 2 -4 113.55 10.45
 -2 -2 -4 116.64 9.81
 -2 -2 -4 116.19 9.81
 -2 2 -4 113.69 11.3
 -2 2 -4 122.42 9.81
 -3 -2 -4 0.58 0.64
 -3 2 -4 -0.76 1.18
 -3 2 -4 0.53 0.42
 -4 -2 -4 17.55 2.25
 -4 2 -4 17.08 3.27
 -4 2 -4 16.5 1.86
 -5 -2 -4 33.84 3.32
 -5 2 -4 35.11 4.89
 -5 2 -4 28.63 2.91
 -6 -2 -4 1.95 1.08
 -6 2 -4 0.32 0.73
 -6 2 -4 -0.03 1.53
 -7 -2 -4 2.21 1.71
 -7 -2 -4 3.9 1.35
 -7 2 -4 1.82 0.94
 -7 2 -4 1.97 1.87
 -8 -2 -4 0.93 1.57
 -8 -2 -4 0.68 1.09
 -8 2 -4 4.18 2.37
 -9 -2 -4 2.26 1.52
 -9 -2 -4 2.41 1.91
 -9 2 -4 1.69 2.31
 -10 -2 -4 8.17 2.14
 -10 -2 -4 6.19 3
 -10 2 -4 6.32 3.12
 -11 -2 -4 0.61 1.49
 -11 -2 -4 0.85 2.15
 -11 2 -4 2.37 3.21
 -12 -2 -4 1.1 2.54
 -12 2 -4 1.06 3.28
 -13 -3 4 1.12 2.26
 -13 3 4 0 2.91
 -12 -3 4 4.54 2.22
 -12 3 4 6.05 3.04
 -11 -3 4 20.48 3.64
 -11 3 4 17.84 4.26
 -10 -3 4 5.65 1.98
 -10 3 4 7.11 2.57
 -10 3 4 8.68 1.85
 -10 3 4 11.05 2.2
 -9 -3 4 25.38 3.48
 9 -3 -4 18.16 2.77
 -9 3 4 23.8 4.28
 -8 -3 4 49.7 4.65
 8 -3 -4 48.21 4.62
 -8 -3 4 49.64 4.97
 -8 3 4 41.37 5.85
 -7 -3 4 1 1
 7 -3 -4 -0.41 0.65
 -7 -3 4 0.26 0.75
 -7 3 4 0.26 0.69
 -6 -3 4 117.28 10.23
 -6 -3 4 116.9 10.05
 6 -3 -4 121.02 10.11
 -6 3 4 125.17 9.95
 -5 -3 4 81.22 7.13
 5 -3 -4 87.69 7.25
 -5 -3 4 86.69 7.32
 5 3 -4 83.39 7.69
 -5 3 4 82.2 7.03
 4 -3 -4 24.48 2.8
 -4 -3 4 28.72 2.7
 -4 -3 4 29.36 2.85
 -4 3 4 30.35 2.67
 4 3 -4 30.48 3.22
 3 -3 -4 205.58 16.74
 3 3 -4 193.5 16.72
 -3 3 4 221.97 16.47
 3 3 -4 193.34 16.33
 -3 3 4 197.37 16.24
 2 -3 -4 103.62 10.37
 -2 3 4 113.57 9.39
 2 3 -4 117.43 9.42
 2 3 -4 120.72 9.93
 1 -3 -4 21.44 4.06
 1 3 -4 31.51 2.75
 1 3 -4 33.99 3.59
 -1 3 4 32.1 2.88
 0 -3 -4 163.28 13.75
 0 3 -4 169.07 14.53
 0 3 4 155.32 13.18
 0 3 -4 161.44 12.87
 -1 -3 -4 20.33 2.76
 -1 3 -4 25.81 2.12
 -1 3 -4 28.47 5.43
 -2 -3 -4 57.42 4.83
 -2 3 -4 49.5 4.38
 -2 3 -4 54.34 7.67
 -3 -3 -4 72.59 6.57
 -3 3 -4 76.99 6.26
 -3 3 -4 72.19 9.25
 -4 -3 -4 0.1 0.68
 -4 3 -4 0.15 0.37
 -4 3 -4 1.54 1.74
 -5 -3 -4 69.61 6.37
 -5 3 -4 82.46 8
 -5 3 -4 66.63 5.84
 -6 -3 -4 47.17 4.93
 -6 3 -4 58.3 7.41
 -7 -3 -4 2.84 1.38
 -7 3 -4 2.51 2.25
 -8 -3 -4 32.34 4.31
 -8 3 -4 42.96 6.37
 -9 -3 -4 18.25 3.22
 -9 -3 -4 21.8 4.18
 -9 3 -4 20.38 4.9
 -10 -3 -4 0.99 1.91
 -10 -3 -4 2.25 1.84
 -10 3 -4 4.94 3.17
 -11 -3 -4 16.11 3.33
 -11 -3 -4 14.4 3.87
 -11 3 -4 14.3 5.04
 -12 -4 4 18.42 3.76
 -12 4 4 23.96 5.34
 -12 4 4 20.33 3.11
 -11 -4 4 1.65 1.65
 -11 4 4 0.04 2.09
 -11 4 4 0.27 1.17
 -10 -4 4 15.23 2.94
 -10 4 4 13.17 3.64
 -10 4 4 16.29 2.44
 9 -4 -4 2.65 1.18
 -9 -4 4 1.99 1.34
 -9 4 4 3.57 2.16
 -9 4 4 3.99 1.23
 8 -4 -4 18.93 2.48
 -8 -4 4 16.05 2.74
 -8 4 4 19.73 3.61
 -8 4 4 16.58 2.31
 7 -4 -4 13.62 2.07
 -7 -4 4 19.4 2.6
 -7 4 4 12.78 2.8
 -7 4 4 15.36 2.03
 -6 -4 4 7.67 1.52
 -6 -4 4 5.05 1.2
 6 -4 -4 5.78 1.19
 -6 4 4 2.59 0.86
 -6 4 4 7.85 1.93
 -5 -4 4 37.91 3.93
 -5 -4 4 45.37 4.21
 5 -4 -4 44.16 4.1
 -5 4 4 43.64 3.96
 -5 4 4 44.66 4.58
 5 4 -4 46.87 4.64
 -4 -4 4 208.44 17.01
 4 -4 -4 217.95 17.16
 -4 -4 4 205.8 16.85
 4 4 -4 202.11 17.44
 -4 4 4 221.86 16.89
 -4 4 4 198.63 17.31
 3 -4 -4 26.26 3.63
 -3 -4 4 33.89 2.8
 -3 -4 4 29.9 2.89
 3 4 -4 32.09 2.77
 -3 4 4 22.1 3.57
 3 4 -4 26.03 3.21
 -3 4 4 34.5 2.86
 -2 -4 4 88.28 7.48
 -2 -4 4 94.35 7.4
 2 -4 -4 70.94 8.61
 -2 4 4 93.93 7.54
 2 4 -4 92.08 7.3
 2 4 -4 90.1 8.08
 -1 -4 4 265.44 21.2
 1 -4 -4 227.49 22.46
 -1 -4 4 263.64 21.12
 1 4 -4 275.44 21.15
 -1 4 4 266.98 21.39
 1 4 -4 286.73 22.18
 0 -4 4 22.2 1.85
 0 -4 -4 23.5 3.19
 0 -4 4 21.13 1.9
 0 4 -4 25.84 4.03
 0 4 4 16.62 2.32
 -1 -4 -4 42.62 3.98
 1 -4 4 39.04 3.17
 1 -4 4 39.79 3.2
 -1 4 -4 36.06 6.26
 1 4 4 37.58 3.86
 -2 -4 -4 5.29 1.24
 -2 4 -4 6.59 3.3
 -3 -4 -4 6.68 1.43
 -3 4 -4 6.75 3.12
 -4 -4 -4 37.79 3.77
 -4 4 -4 31.15 6.1
 -5 -4 -4 3.12 1.26
 -5 4 -4 3.82 2.53
 -6 -4 -4 21.97 3.14
 -6 4 -4 26.02 5.26
 -7 -4 -4 75.08 7.37
 -7 4 -4 85.77 9.45
 -8 -4 -4 3.7 1.75
 -8 4 -4 4.26 2.86
 -9 -4 -4 28 4.08
 -9 4 -4 29.41 6.2
 -10 -4 -4 11.41 3.43
 -10 -4 -4 10.91 2.63
 -10 4 -4 8.04 3.97
 -11 -4 -4 -1.57 1.93
 -11 -4 -4 -1 1.79
 -11 4 -4 -0.8 3.38
 -12 -5 4 -2.32 1.92
 -12 5 4 1.75 1.54
 -11 -5 4 2.33 1.91
 -11 5 4 4.71 1.55
 -10 -5 4 0.32 1.47
 -10 5 4 1.36 1.24
 -9 -5 4 2.25 1.62
 -9 5 4 2.58 2.17
 -9 5 4 3.19 1.15
 8 -5 -4 16.74 2.56
 -8 -5 4 15.63 2.66
 -8 5 4 13.91 2.12
 -8 5 4 12.96 3.24
 -7 -5 4 7.34 1.77
 7 -5 -4 8.57 1.54
 -7 5 4 6.06 2.29
 -7 5 4 6.96 1.4
 -6 -5 4 -0.16 0.85
 6 -5 -4 0.77 0.76
 -6 5 4 -0.14 0.59
 -6 5 4 -0.53 1.18
 -5 -5 4 28.22 3.23
 5 -5 -4 28.36 2.87
 -5 5 4 23.89 3.96
 5 5 -4 25.59 3.66
 -5 5 4 26.28 2.92
 -4 -5 4 20.32 2.39
 4 -5 -4 16.68 2.45
 -4 5 4 14.01 3.03
 -4 5 4 18.96 2.2
 4 5 -4 17.84 2.76
 3 -5 -4 5.27 1.82
 -3 -5 4 6.47 1.26
 3 5 -4 7.05 1.14
 -3 5 4 7.57 1.46
 3 5 -4 6.05 1.54
 -3 5 4 7.81 1.22
 2 -5 -4 7.83 2.62
 -2 -5 4 9.11 1.29
 2 5 -4 6.31 1.68
 -2 5 4 7.38 1.25
 2 5 -4 8 1.07
 1 -5 -4 156.63 15.79
 -1 -5 4 182.43 14.49
 1 5 -4 188.35 15.52
 -1 5 4 179.81 14.71
 1 5 -4 183.41 14.47
 0 -5 -4 2.15 1.27
 0 -5 4 1.23 0.4
 0 5 -4 0.66 0.41
 0 5 -4 -0.49 1.35
 0 5 4 -0.02 0.6
 -1 -5 -4 23.23 3.07
 1 -5 4 23.31 1.95
 1 5 4 22.03 2.88
 -1 5 -4 18.81 4.46
 -2 -5 -4 0.09 0.74
 -2 5 -4 1.95 2.85
 -3 -5 -4 44.79 4.45
 -3 5 -4 44.37 7.76
 -4 -5 -4 13.88 2.38
 -4 5 -4 22.24 5.53
 -5 -5 -4 84.48 7.33
 -5 5 -4 63.26 10.09
 -6 -5 -4 0.65 1.13
 -6 5 -4 1.03 2.69
 -7 -5 -4 1.58 1.35
 -7 5 -4 0.9 2.57
 -8 -5 -4 8.73 2.31
 -8 5 -4 16.69 4.98
 -9 -5 -4 3.27 1.99
 -9 5 -4 6.88 4.03
 -10 -5 -4 7.59 2.53
 -10 5 -4 7.08 4.52
 -11 -5 -4 0.94 1.96
 -11 -5 -4 1.59 2.18
 -11 5 -4 1.59 4.14
 -12 -6 4 -2.73 1.47
 -12 6 4 0.74 1.59
 -11 -6 4 2.87 2.06
 -11 6 4 3.1 1.58
 -10 -6 4 1.68 1.63
 -10 6 4 3.72 1.44
 -9 -6 4 3.72 1.84
 -9 6 4 5.23 1.48
 -8 -6 4 6.54 1.81
 -8 6 4 4.88 1.43
 -7 -6 4 71.59 6.72
 -7 6 4 67.67 6.25
 6 -6 -4 68.81 6.27
 -6 -6 4 75.78 6.69
 6 6 -4 73.49 7.13
 -6 6 4 66.86 6.28
 5 -6 -4 122.1 10.15
 -5 -6 4 124.2 10.26
 5 6 -4 120.67 10.81
 -5 6 4 110.28 10
 4 -6 -4 41.78 4.94
 -4 -6 4 45.36 4.34
 -4 6 4 52.34 4.34
 4 6 -4 39.46 4.73
 4 6 -4 46.01 4.92
 -3 -6 4 3.69 1.07
 3 -6 -4 3.03 1.89
 -3 6 4 7.55 1.26
 3 6 -4 4.59 1.05
 3 6 -4 4 1.49
 2 -6 -4 47.88 7.91
 -2 -6 4 72.04 6.07
 -2 6 4 69.41 5.92
 -2 6 4 74.31 6.2
 2 6 -4 70.85 5.96
 2 6 -4 75.1 6.88
 -1 -6 4 37.83 3.42
 1 -6 -4 39.21 5.51
 -1 6 4 38.14 3.28
 -1 6 4 38.88 3.7
 1 6 -4 39.41 4.43
 1 6 -4 37.06 3.42
 0 -6 4 0.55 0.46
 0 -6 -4 -0.4 1
 0 6 -4 0.3 1.29
 0 6 4 2.25 0.92
 0 6 -4 0.75 0.52
 -1 -6 -4 30.42 3.69
 -1 6 -4 25.83 2.72
 -1 6 -4 31.42 5.65
 1 6 4 30.72 3.47
 -2 -6 -4 141.24 11.94
 2 6 4 136.86 12.02
 -2 6 -4 138.26 14.62
 -3 -6 -4 10.96 2.1
 -3 6 -4 11.55 4.76
 -4 -6 -4 3.46 1.37
 -4 6 -4 4.05 3.44
 -5 -6 -4 -0.13 1.06
 -5 6 -4 0.55 2.88
 -6 -6 -4 20.62 3.18
 -6 6 -4 19.81 5.54
 -7 -6 -4 8.76 2.27
 -7 6 -4 13.49 4.7
 -8 -6 -4 2.25 1.57
 -8 6 -4 -0.77 2.89
 -9 -6 -4 10.03 2.6
 -9 6 -4 7.49 4.69
 -10 -6 -4 44.38 6.05
 -10 6 -4 56.71 10.14
 -11 -7 4 7.34 2.56
 -11 7 4 6.93 1.98
 -10 -7 4 1.15 1.69
 -10 7 4 -0.56 0.96
 -9 -7 4 34.56 4.59
 -9 7 4 30.89 3.9
 -8 -7 4 17.59 3.11
 -8 7 4 21.72 2.83
 -7 -7 4 28.72 3.82
 -7 7 4 29.15 3.49
 -6 -7 4 37.95 4.32
 -6 7 4 36.64 4.03
 6 7 -4 36 4.88
 -5 -7 4 106.47 9.29
 5 -7 -4 108.19 9.21
 5 7 -4 103.22 9.87
 -5 7 4 106.26 9.13
 4 -7 -4 2.87 1.55
 -4 -7 4 5.18 1.3
 4 7 -4 5.13 1.74
 -4 7 4 5.59 1.28
 3 -7 -4 28.54 5.01
 -3 -7 4 32.52 3.38
 3 7 -4 33.26 3.61
 -3 7 4 39.12 3.53
 3 7 -4 34.33 4.45
 2 -7 -4 24.01 5.01
 -2 -7 4 30.08 2.9
 2 7 -4 28.43 2.78
 -2 7 4 26.92 3.18
 2 7 -4 26.04 3.92
 1 -7 -4 254.81 24.91
 -1 -7 4 293.42 23.39
 1 7 -4 294.8 23.42
 1 7 -4 320.21 24.63
 -1 7 4 284.97 23.66
 0 -7 -4 89.41 8.22
 0 7 -4 80.81 7.04
 0 7 4 78.14 7.31
 0 7 -4 86.28 8.5
 -1 -7 -4 1.8 1.31
 -1 7 -4 -0.39 0.6
 1 7 4 0.64 0.92
 -1 7 -4 -1.19 1.65
 -2 -7 -4 81.81 7.7
 2 7 4 87.65 7.88
 -2 7 -4 77.69 10.8
 -2 7 -4 84.31 7.24
 -3 -7 -4 50.64 5.05
 -3 7 -4 41.6 8.3
 -4 -7 -4 19.53 2.94
 -4 7 -4 14.23 5.13
 -5 -7 -4 1.84 1.47
 -5 7 -4 5.23 3.94
 -6 -7 -4 56.87 5.69
 -6 7 -4 43.06 8.85
 -7 -7 -4 0.32 1.33
 -7 7 -4 3.3 3.88
 -8 -7 -4 18.56 3.52
 -8 7 -4 20.77 6.36
 -9 -7 -4 19.07 3.56
 -9 7 -4 8.57 5.02
 -10 -7 -4 6.87 2.66
 -10 7 -4 5.71 4.26
 -11 8 4 1.73 1.48
 -10 -8 4 4.28 2.16
 -10 8 4 2.75 1.46
 -9 -8 4 3.37 1.86
 -9 8 4 0.79 1.19
 -8 -8 4 0.86 1.39
 -8 8 4 0.55 1.09
 -7 -8 4 4.35 1.58
 -7 8 4 3.28 1.39
 -6 -8 4 38.69 4.56
 -6 8 4 35.98 4.23
 6 8 -4 39.36 5.31
 -5 -8 4 -0.8 0.86
 -5 8 4 0.96 0.93
 5 8 -4 -1.16 1.08
 -4 -8 4 -0.94 0.88
 -4 8 4 0.5 0.83
 4 8 -4 1.6 1.27
 3 -8 -4 2.44 2
 -3 -8 4 1.3 0.92
 -3 8 4 1.76 0.99
 3 8 -4 1.29 1.29
 -2 -8 4 29.22 3.29
 2 -8 -4 28.25 5.3
 2 8 -4 26.61 4.11
 -2 8 4 31.53 3.52
 2 8 -4 30.47 3.29
 1 -8 -4 3 2.41
 1 8 -4 0.38 0.79
 -1 8 4 -0.65 0.82
 1 8 -4 2.53 1.64
 0 -8 -4 50.4 6.43
 0 8 -4 49.25 4.74
 0 8 -4 60.65 6.25
 0 8 4 48.39 4.99
 -1 -8 -4 13.95 3.01
 -1 8 -4 17.78 2.32
 -1 8 -4 20.57 4.3
 1 8 4 18.1 2.74
 -2 -8 -4 23.89 3.58
 -2 8 -4 28.51 5.89
 -2 8 -4 23.93 2.94
 2 8 4 28.15 3.73
 -3 -8 -4 1.86 1.38
 -3 8 -4 1.13 0.99
 -3 8 -4 0.41 2.69
 -4 -8 -4 0.91 1.27
 -4 8 -4 -0.39 0.82
 -4 8 -4 -0.76 3.41
 -5 -8 -4 24.84 3.58
 -5 8 -4 15.99 6.27
 -6 -8 -4 3.9 1.83
 -6 8 -4 3.82 4.22
 -7 -8 -4 -0.42 1.48
 -7 8 -4 -1.59 3
 -8 -8 -4 0.27 1.96
 -8 8 -4 -0.25 3.7
 -9 -8 -4 2.69 2.13
 -9 8 -4 -0.85 3.33
 -10 -9 4 1.22 1.87
 -10 9 4 1.65 1.48
 -9 -9 4 4.05 2.1
 -9 9 4 5.85 1.81
 -8 -9 4 11.62 2.67
 -8 9 4 10.19 2.17
 -7 -9 4 -0.48 1.26
 -7 9 4 -0.41 0.97
 -6 -9 4 1.8 1.38
 6 9 -4 0.16 1.35
 -6 9 4 -0.34 0.96
 -5 -9 4 4.72 1.6
 5 9 -4 3.92 1.79
 -5 9 4 7.42 1.66
 -4 -9 4 2.25 1.21
 -4 9 4 -0.04 0.95
 4 9 -4 0.18 1.32
 -3 -9 4 10.32 1.97
 3 9 -4 12.69 2.8
 -3 9 4 9.93 1.94
 2 -9 -4 -1.78 2.21
 2 9 -4 -0.7 1.12
 2 9 -4 -0.24 0.84
 -2 9 4 2.56 1.19
 1 -9 -4 10.59 3.57
 -1 9 4 9.27 1.96
 1 9 -4 13.13 2.79
 1 9 -4 9.88 1.82
 0 -9 -4 47.61 6.5
 0 9 -4 49.73 6.56
 0 9 4 49.98 5.36
 0 9 -4 47.82 4.62
 -1 -9 -4 4.85 1.84
 -1 9 -4 2.09 1.87
 1 9 4 3.29 1.42
 -1 9 -4 0.42 0.97
 -2 -9 -4 18.78 3.16
 -2 9 -4 16.77 4.54
 -2 9 -4 16.39 2.45
 2 9 4 18.33 3.1
 -3 -9 -4 16.9 3.05
 -3 9 -4 19.62 2.73
 -3 9 -4 21.05 5.62
 -4 -9 -4 9.14 2.28
 -4 9 -4 6.83 4.24
 -4 9 -4 6.98 1.74
 -5 -9 -4 11.72 2.7
 -5 9 -4 9.6 5.08
 -5 9 -4 12.37 2.33
 -6 -9 -4 13.2 3.04
 -6 9 -4 10.79 2.32
 -6 9 -4 11.21 5.48
 -7 -9 -4 4.44 2.18
 -7 9 -4 2.1 1.49
 -7 9 -4 2.23 4.09
 -8 -9 -4 5.75 2.51
 -8 9 -4 3.4 4.03
 -8 9 -4 7.97 2.26
 -9 9 -4 0 4.43
 -9 -10 4 18.02 3.33
 -9 10 4 8.47 2.21
 -8 -10 4 3.98 2.08
 -8 10 4 4.05 1.65
 -7 -10 4 44.66 5.55
 -7 10 4 46.99 5.28
 -6 -10 4 12.76 2.65
 -6 10 4 19.65 2.82
 6 10 -4 15.03 3.34
 -5 -10 4 17.44 2.77
 -5 10 4 6.43 1.76
 5 10 -4 8.16 2.44
 -4 -10 4 17.31 3.16
 4 10 -4 22.03 3.83
 -4 10 4 14.4 2.58
 -3 10 4 2.15 1.31
 3 10 -4 3.34 1.86
 -2 10 4 17.1 2.63
 2 10 -4 12.63 2.95
 1 -10 -4 8.2 3.8
 1 10 -4 9.28 2.63
 -1 10 4 8.98 2.12
 1 10 -4 14.95 2.28
 0 -10 -4 -2.03 1.56
 0 10 -4 0.57 1
 0 10 -4 0.06 1.62
 0 10 4 -1.58 0.96
 -1 -10 -4 59.01 7.37
 -1 10 -4 55.89 7.92
 1 10 4 57.2 6.55
 -1 10 -4 67.07 5.86
 -2 -10 -4 64.28 7.69
 2 10 4 65.75 7.52
 -2 10 -4 71.23 9.38
 -2 10 -4 72.69 6.5
 -3 -10 -4 -1.89 1.36
 -3 10 -4 4.55 1.45
 3 10 4 -0.02 1.52
 -3 10 -4 1.98 2.99
 -4 -10 -4 68.55 6.95
 -4 10 -4 60.27 6.13
 -4 10 -4 62.21 10.34
 -5 -10 -4 10.68 2.67
 -5 10 -4 11.25 2.27
 -5 10 -4 2.31 3.93
 -6 -10 -4 7.4 2.48
 -6 10 -4 6.55 2.02
 -6 10 -4 2.38 4.61
 -7 -10 -4 10.13 2.84
 -7 10 -4 2.12 4.78
 -7 10 -4 5.35 1.98
 -8 -10 -4 -1.01 1.78
 -8 10 -4 -1.31 1.38
 -8 10 -4 1.87 4.61
 -8 -11 4 2.27 2.05
 -8 11 4 1.91 1.52
 -7 -11 4 1.08 1.61
 -7 11 4 0.93 1.34
 -6 -11 4 4.74 1.85
 -6 11 4 5.08 1.67
 6 11 -4 1.47 1.9
 5 11 -4 15.78 3.44
 -5 11 4 12.98 2.58
 -4 11 4 3.25 1.52
 4 11 -4 -0.79 1.53
 -3 11 4 26.14 3.68
 3 11 -4 28.58 4.5
 -2 11 4 18.46 2.94
 2 11 -4 14.49 3.37
 1 11 -4 27.55 4.44
 -1 11 4 16.44 3.03
 0 11 -4 16.3 3.68
 0 11 -4 9.37 2.1
 0 11 4 12.94 2.55
 -1 -11 -4 -2.91 2
 -1 11 -4 0.42 1.71
 -1 11 -4 0.19 1.12
 1 11 4 1.7 1.59
 -2 -11 -4 0.58 2.01
 -2 11 -4 2.9 1.55
 2 11 4 2.02 1.68
 -2 11 -4 0.8 1.9
 -3 -11 -4 -0.73 1.73
 -3 11 -4 1.87 1.19
 3 11 4 1.77 2.23
 -3 11 -4 1.91 2.58
 -4 -11 -4 4.75 2.32
 -4 11 -4 8.57 4.2
 -4 11 -4 4.34 1.87
 -5 -11 -4 1.66 1.83
 -5 11 -4 3.64 3.88
 -5 11 -4 -0.39 1.32
 -6 -11 -4 8.72 2.66
 -6 11 -4 7.07 2.13
 -6 11 -4 4.85 5.05
 -7 -11 -4 3.7 2.49
 -7 11 -4 1.35 1.63
 -7 12 4 1.37 1.45
 -6 12 4 2.88 1.67
 5 12 -4 -0.75 1.79
 -5 12 4 -1.72 1.28
 4 12 -4 3.52 2.19
 -4 12 4 6.67 2.03
 -3 12 4 1.12 1.5
 3 12 -4 0.26 1.6
 -2 12 4 0.88 1.46
 2 12 -4 1.45 1.66
 -1 12 4 3.69 1.84
 1 12 -4 3.88 2.16
 0 12 4 0.91 1.43
 0 12 -4 -0.87 1.53
 0 12 -4 -2.43 1.47
 -1 12 -4 3.37 1.49
 1 12 4 0.49 1.5
 -1 12 -4 1.38 2.32
 -2 -12 -4 0.01 2.48
 -2 12 -4 1.71 1.62
 -2 12 -4 1.56 2.26
 2 12 4 0.76 1.69
 -3 -12 -4 1.89 2.36
 -3 12 -4 1.64 1.57
 3 12 4 1.1 1.97
 -4 -12 -4 10.23 3.06
 -4 12 -4 10.84 2.45
 -5 -12 -4 0.76 1.98
 -5 12 -4 0.8 1.56
 5 13 -4 1.64 2.25
 -5 13 4 2.12 1.81
 -4 13 4 9.52 2.47
 4 13 -4 3.52 2.42
 3 13 -4 28.54 4.97
 -3 13 4 30.45 4.35
 2 13 -4 16.49 4.16
 -2 13 4 10.43 2.72
 -1 13 4 6.18 2.27
 0 13 4 18.18 3.51
 -1 13 -4 7.44 2.3
 1 13 4 11 2.93
 -2 13 -4 2.7 1.71
 2 13 4 1.61 2.2
 -3 13 -4 5.37 2.26
 -13 0 5 -0.69 1.63
 -12 0 5 0.25 1.95
 -11 0 5 1.12 1.52
 -11 0 5 0.8 1.28
 -10 0 5 0.96 1.07
 -10 0 5 0.51 1.24
 -9 0 5 -0.04 1.12
 -9 0 5 0.76 1.29
 8 0 -5 -1.07 0.89
 7 0 -5 -0.52 0.74
 6 0 -5 -0.37 0.57
 5 0 -5 -0.27 0.49
 -5 0 5 0.16 0.27
 4 0 -5 0.18 0.53
 -4 0 5 -0.11 0.23
 3 0 -5 0.26 0.52
 3 0 -5 -0.35 0.41
 -3 0 5 -0.03 0.25
 2 0 -5 0.3 0.49
 -2 0 5 0.26 0.37
 2 0 -5 0.86 0.6
 1 0 -5 1.05 0.85
 1 0 -5 1.27 0.99
 0 0 -5 -0.7 1.2
 0 0 -5 0.2 1.28
 -1 0 -5 0.8 1.07
 -1 0 -5 0.53 1.2
 -2 0 -5 0.61 0.88
 -2 0 -5 0.82 0.6
 -3 0 -5 0.08 0.5
 -3 0 -5 0.39 0.83
 -4 0 -5 -0.55 0.57
 -4 0 -5 0.22 0.88
 -5 0 -5 -0.51 0.56
 -5 0 -5 -0.43 0.92
 -6 0 -5 -0.5 0.62
 -6 0 -5 -0.35 1.1
 -7 0 -5 1.35 1.01
 -7 0 -5 -0.55 1.5
 -8 0 -5 -2.37 1.15
 -8 0 -5 0.55 1.02
 -9 0 -5 1.25 1.25
 -9 0 -5 -1.21 1.58
 -10 0 -5 0.17 2.01
 -11 0 -5 0.4 2.42
 -13 -1 5 26.37 4.37
 -13 1 5 17.09 3.84
 -12 -1 5 3.8 2.45
 -12 1 5 9.69 2.62
 -12 1 5 8.59 2.27
 -11 -1 5 20.88 3.39
 -11 -1 5 24.13 3.89
 -11 1 5 23.62 3.4
 -11 1 5 25.4 3.81
 -10 -1 5 40.58 4.68
 -10 -1 5 45.23 5.22
 -10 1 5 41.87 4.98
 -10 1 5 36.9 4.47
 -9 -1 5 8.73 1.72
 9 -1 -5 5.96 1.7
 -9 -1 5 5.59 1.79
 -8 -1 5 13.64 2.15
 8 -1 -5 15.63 2.28
 -8 -1 5 11.31 2.2
 7 -1 -5 18.94 2.51
 7 1 -5 18.73 2.59
 6 -1 -5 9.57 1.69
 -6 1 5 12.23 1.39
 6 1 -5 9.53 1.7
 5 -1 -5 2.68 0.82
 -5 1 5 1.48 0.47
 5 1 -5 1.95 0.79
 4 -1 -5 56.9 5.15
 -4 1 5 57.14 4.77
 4 1 -5 57.83 5.32
 4 1 -5 58.94 5.11
 3 -1 -5 68.94 6.34
 3 -1 -5 75.34 6.16
 3 1 -5 69.88 6.19
 3 1 -5 75.5 6.43
 -3 1 5 71.8 5.92
 2 -1 -5 259.94 20.64
 2 -1 -5 267.98 21.24
 2 1 -5 252.18 20.73
 -2 1 5 251.29 20.53
 2 1 -5 262.97 21.01
 1 -1 -5 66.51 7.4
 1 -1 -5 70.42 6.66
 -1 1 5 74.96 6.45
 1 1 -5 81.55 7.16
 1 1 -5 87.86 6.65
 0 -1 -5 181.77 15.99
 0 -1 -5 188.11 15.86
 0 1 -5 205.7 16.82
 0 1 -5 172.73 15.43
 -1 -1 -5 511.16 39.71
 -1 -1 -5 502.73 39.73
 -1 1 -5 445.77 40.74
 -1 1 -5 512.34 39.93
 -2 -1 -5 32.99 3.55
 -2 -1 -5 37.61 3.81
 -2 1 -5 40.53 3.69
 -2 1 -5 42.34 5.26
 -3 -1 -5 1.47 0.7
 -3 -1 -5 0.28 0.79
 -3 1 -5 0.15 0.51
 -3 1 -5 0.51 1.03
 -4 -1 -5 39.31 3.87
 -4 -1 -5 39.81 4.26
 -4 1 -5 40.12 3.72
 -4 1 -5 44.11 4.76
 -5 -1 -5 13.27 1.94
 -5 -1 -5 11.94 2.39
 -5 1 -5 10.55 1.69
 -5 1 -5 13.32 2.73
 -6 -1 -5 0.02 1.17
 -6 -1 -5 3.29 1.2
 -6 1 -5 0.46 1.33
 -6 1 -5 2.65 0.96
 -7 -1 -5 11.82 2.86
 -7 -1 -5 7.95 1.8
 -7 1 -5 11.07 1.86
 -7 1 -5 13.89 3.24
 -8 -1 -5 5.24 2.42
 -8 -1 -5 8.3 1.84
 -8 1 -5 7.53 2.66
 -9 -1 -5 40.95 6.11
 -9 -1 -5 33.23 4.35
 -9 1 -5 36.9 6.09
 -10 -1 -5 0.36 1.31
 -10 -1 -5 2.91 2.39
 -10 1 -5 0.02 2.18
 -11 -1 -5 4.46 3.13
 -11 1 -5 1.36 2.77
 -13 -2 5 1.21 2.32
 -13 2 5 -0.52 2.28
 -12 -2 5 10.9 2.78
 -12 2 5 10.01 3.35
 -12 2 5 8.6 2.69
 -12 2 5 9.21 2.35
 -11 -2 5 10.99 2.73
 -11 2 5 14.6 2.87
 -11 2 5 12.64 2.43
 -10 -2 5 7.6 2.17
 -10 -2 5 6.81 1.85
 -10 2 5 11.27 2.3
 -10 2 5 11.42 2.14
 -9 -2 5 47.66 4.87
 -9 -2 5 45.58 4.85
 9 -2 -5 42 4.49
 -8 -2 5 77.96 6.98
 8 -2 -5 82.97 7.12
 -8 -2 5 73.26 7.18
 -7 -2 5 56.87 5.59
 7 -2 -5 57.76 5.43
 -7 -2 5 68.32 5.47
 -7 2 5 56.14 5.12
 6 -2 -5 45.39 4.53
 6 2 -5 46.86 4.61
 -6 2 5 53.59 4.3
 5 -2 -5 42.51 4.15
 5 2 -5 47.8 4.2
 5 2 -5 43.07 4.46
 -5 2 5 43.79 3.83
 4 -2 -5 5.11 1.13
 -4 2 5 4.05 0.74
 4 2 -5 3.97 0.97
 4 2 -5 6.91 1.44
 3 -2 -5 48.68 4.54
 3 2 -5 45.38 4.12
 3 2 -5 43.12 4.41
 -3 2 5 47.9 3.94
 2 -2 -5 1.1 1.29
 2 2 -5 5.44 1.33
 2 2 -5 5.21 0.91
 -2 2 5 7.58 0.97
 1 -2 -5 22.48 3.93
 -1 2 5 24.62 2.3
 1 2 -5 25.58 3.48
 1 2 -5 21.21 2.18
 0 -2 -5 623.51 49.92
 0 -2 -5 651.57 49.33
 0 2 -5 629.3 48.97
 0 2 -5 554.74 50.59
 -1 -2 -5 2.39 0.82
 -1 -2 -5 1.49 0.88
 -1 2 -5 2.27 0.99
 -1 2 -5 3.18 2.39
 -2 -2 -5 262.66 20.58
 -2 -2 -5 260.26 20.6
 -2 2 -5 240.34 20.67
 -2 2 -5 244.46 22.22
 -3 -2 -5 165 13.46
 -3 -2 -5 157.42 13.55
 -3 2 -5 167.38 13.27
 -3 2 -5 157.68 14.76
 -4 -2 -5 43.65 4.34
 -4 -2 -5 46.49 4.6
 -4 2 -5 43.06 4.02
 -4 2 -5 54.55 5.71
 -5 -2 -5 73.2 7.08
 -5 -2 -5 75.59 6.76
 -5 2 -5 74.58 6.39
 -5 2 -5 76.02 7.86
 -6 -2 -5 31.66 4.36
 -6 -2 -5 32.68 3.77
 -6 2 -5 26.71 4.72
 -6 2 -5 32.4 3.16
 -7 -2 -5 17.78 2.61
 -7 -2 -5 10.65 2.78
 -7 2 -5 12.71 3.52
 -8 -2 -5 26.94 4.56
 -8 -2 -5 29.64 3.93
 -8 2 -5 31.82 5.59
 -9 -2 -5 16.11 2.7
 -9 -2 -5 8.44 2.79
 -9 2 -5 4.81 2.79
 -10 -2 -5 0.18 1.54
 -10 -2 -5 -0.53 1.74
 -10 2 -5 2.79 2.65
 -11 -2 -5 19.31 3.49
 -11 -2 -5 24.87 5.03
 -11 2 -5 22.74 5.63
 -13 -3 5 -1.85 2.14
 -13 3 5 0.61 2.68
 -12 -3 5 2.48 2.04
 -12 3 5 2.51 2.53
 -11 -3 5 34.69 4.85
 -11 3 5 32.31 5.71
 -11 3 5 37.6 4.33
 -11 3 5 39.91 4.82
 10 -3 -5 0.91 1.08
 -10 -3 5 -1.34 1.2
 -10 3 5 1.38 1.93
 -10 3 5 -0.74 0.84
 -9 -3 5 22.46 3.56
 -9 -3 5 20.8 3.03
 9 -3 -5 23.11 3.13
 -9 3 5 27.63 2.99
 8 -3 -5 30.88 3.45
 -8 -3 5 25.95 3.57
 -8 -3 5 27.66 3.3
 -8 3 5 26.04 2.99
 -7 -3 5 6.55 1.42
 -7 -3 5 7.19 1.7
 7 -3 -5 9.49 1.67
 -7 3 5 10.5 1.48
 6 -3 -5 13.92 1.96
 -6 -3 5 13.17 2.06
 -6 -3 5 11.85 1.83
 -6 3 5 11.83 1.6
 5 -3 -5 59.41 5.52
 5 3 -5 63.1 5.55
 5 3 -5 61.67 5.94
 -5 3 5 61.13 5.25
 4 -3 -5 165.54 13.96
 -4 3 5 160.21 13.53
 4 3 -5 173.27 13.77
 4 3 -5 172.79 14.23
 3 -3 -5 6.87 1.72
 -3 3 5 6.2 0.99
 3 3 -5 6.44 1.52
 3 3 -5 7.61 1.18
 2 -3 -5 3.02 1.84
 -2 3 5 3.28 0.71
 2 3 -5 3.54 1.22
 2 3 -5 1.9 0.63
 1 -3 -5 34.65 5.3
 1 3 -5 38.12 3.55
 -1 3 5 48.47 3.8
 1 3 -5 41.57 4.55
 0 -3 -5 54.86 5.95
 0 3 -5 60.2 4.98
 0 3 5 64.09 5.4
 0 3 -5 55.1 7.46
 -1 -3 -5 58.54 4.93
 -1 -3 -5 53.8 5.33
 -1 3 -5 54.94 4.73
 -1 3 -5 70.56 9.13
 -2 -3 -5 27.89 3.26
 -2 -3 -5 29.07 2.87
 -2 3 -5 27.49 2.77
 -2 3 -5 23.19 5.27
 -3 -3 -5 12.35 1.89
 -3 3 -5 10.1 3.41
 -3 3 -5 9.9 1.7
 -4 -3 -5 10.89 1.9
 -4 3 -5 6.92 2.84
 -4 3 -5 11.19 1.46
 -5 -3 -5 30.17 3.61
 -5 3 -5 28.35 5.08
 -6 -3 -5 7.95 1.79
 -6 -3 -5 9.5 2.32
 -6 3 -5 6.12 2.72
 -7 -3 -5 12.78 2.36
 -7 -3 -5 10.15 2.57
 -7 3 -5 14.86 3.88
 -8 -3 -5 0.18 1.57
 -8 -3 -5 -1.25 1.03
 -8 3 -5 -0.45 1.9
 -9 -3 -5 19.56 3.26
 -9 -3 -5 20.3 4.17
 -9 3 -5 17.28 4.66
 -10 -3 -5 -0.03 1.87
 -10 -3 -5 -0.03 1.41
 -10 3 -5 3.66 3.36
 -11 -3 -5 8.76 2.54
 -11 -3 -5 3.02 2.89
 -11 3 -5 5.63 3.8
 -12 -4 5 -0.42 1.84
 -11 -4 5 8.39 2.54
 -11 4 5 7.28 1.75
 -10 -4 5 5.31 2.03
 -10 4 5 1.68 1.02
 -10 4 5 2.4 1.99
 9 -4 -5 22.3 3.07
 -9 -4 5 25.54 3.69
 -9 4 5 25.15 2.96
 -9 4 5 23.74 4.21
 -8 -4 5 -0.05 1.05
 -8 -4 5 1.13 1.06
 8 -4 -5 -0.41 0.75
 -8 4 5 -0.52 1.27
 -8 4 5 0.2 0.72
 -7 -4 5 0.39 0.93
 -7 -4 5 -0.02 0.78
 7 -4 -5 0.95 0.81
 -7 4 5 -0.51 0.66
 -7 4 5 0.38 1.09
 6 -4 -5 108.77 9.58
 -6 -4 5 119.6 9.75
 -6 -4 5 117.84 9.51
 6 4 -5 106.3 10.14
 -6 4 5 115.35 10.03
 -6 4 5 107.18 9.37
 5 -4 -5 7.95 1.53
 -5 -4 5 7.85 1.52
 -5 -4 5 5.5 1.21
 5 4 -5 7.54 1.83
 -5 4 5 9.14 1.77
 -5 4 5 7.38 1.23
 -4 -4 5 78.77 7.09
 4 -4 -5 86.06 7.5
 -4 -4 5 84.69 6.98
 -4 4 5 80.14 6.95
 4 4 -5 82.67 7.61
 -4 4 5 83.19 7.25
 3 -4 -5 157.12 12.97
 -3 -4 5 146.68 11.92
 -3 -4 5 138.82 11.77
 3 4 -5 146.43 11.93
 -3 4 5 145.18 11.85
 3 4 -5 142.1 12.5
 2 -4 -5 35.48 5.44
 2 4 -5 33.44 2.9
 2 4 -5 35.38 3.16
 -2 4 5 33.58 3.2
 2 4 -5 35.76 3.94
 1 -4 -5 49.88 6.63
 1 4 -5 58.94 5.8
 1 4 -5 54 4.55
 -1 4 5 49.74 4.73
 0 -4 -5 66.53 6.51
 0 4 -5 63.03 7.32
 0 4 -5 65.14 5.39
 0 4 5 66.37 5.84
 -1 -4 -5 -0.47 0.71
 -1 4 -5 1.76 2.51
 -1 4 -5 0.42 0.28
 1 4 5 0.01 0.78
 -2 -4 -5 1.18 0.88
 -2 4 -5 1.78 0.29
 -2 4 -5 2.43 2.66
 -3 -4 -5 -1.39 0.55
 -3 4 -5 1.09 2.45
 -4 -4 -5 0.43 0.88
 -4 4 -5 0.62 2.62
 -5 -4 -5 73.19 6.71
 -5 4 -5 66.2 9.48
 -6 -4 -5 123.54 10.77
 -6 4 -5 119.28 12.67
 -7 -4 -5 24.27 3.48
 -7 4 -5 21.88 5.18
 -8 -4 -5 12.3 2.53
 -8 4 -5 8.33 3.59
 -9 -4 -5 1.52 1.99
 -9 -4 -5 3.35 1.69
 -9 4 -5 0.72 2.99
 -10 -4 -5 9.63 2.65
 -10 -4 -5 10.75 3.25
 -10 4 -5 12.11 4.64
 -11 -4 -5 2.25 2.39
 -11 -4 -5 0.91 1.77
 -11 4 -5 -0.38 3.59
 -12 -5 5 -2.63 1.59
 -12 5 5 0.26 1.29
 -11 -5 5 0.93 1.92
 -11 5 5 2.97 1.42
 -10 -5 5 34.14 4.51
 -10 5 5 28.09 3.61
 -9 -5 5 2.26 1.56
 -9 5 5 2.41 1.13
 8 -5 -5 26.42 3.28
 -8 -5 5 30.29 3.83
 -8 5 5 26.99 3.2
 7 -5 -5 76.33 7.15
 -7 -5 5 79.41 7.51
 -7 5 5 88.27 7.14
 -6 -5 5 -0.95 0.65
 6 -5 -5 0.1 0.72
 -6 -5 5 -0.45 0.88
 6 5 -5 0.92 1.13
 -6 5 5 0.74 0.8
 -5 -5 5 277.34 22.14
 -5 -5 5 275.78 22.35
 5 -5 -5 265.46 22.37
 5 5 -5 276.49 22.92
 -5 5 5 276.88 22.14
 -4 -5 5 105.12 8.75
 4 -5 -5 106.35 9.42
 -4 -5 5 104.5 8.91
 4 5 -5 105.06 9.52
 -4 5 5 103.35 8.79
 3 -5 -5 6.13 2.15
 -3 -5 5 4.3 0.98
 -3 -5 5 6.25 0.97
 3 5 -5 4.71 0.85
 3 5 -5 3.55 1.38
 -3 5 5 4.28 1.04
 -2 -5 5 100.66 7.92
 2 -5 -5 92.71 9.95
 -2 -5 5 100.82 8.05
 2 5 -5 92.4 7.84
 -2 5 5 94.15 8.14
 2 5 -5 94.32 8.92
 -1 -5 5 21.67 2.07
 -1 -5 5 21.5 1.96
 1 -5 -5 18.06 3.79
 1 5 -5 28.38 3.94
 -1 5 5 22.67 2.58
 1 5 -5 18.97 1.99
 0 -5 5 0.93 0.34
 0 -5 -5 0 1.11
 0 -5 5 0.09 0.35
 0 5 -5 -0.32 1.61
 0 5 5 0.14 0.72
 1 -5 5 6.28 0.7
 -1 -5 -5 4.33 1.51
 -1 5 -5 4.5 2.79
 1 5 5 7.05 1.59
 -2 -5 -5 0.35 0.91
 -2 5 -5 4.5 3.36
 -3 -5 -5 125.49 11.44
 -3 5 -5 155.78 15.01
 -4 -5 -5 67.27 6.64
 -4 5 -5 91.76 11.93
 -5 -5 -5 4.95 1.65
 -5 5 -5 9 3.77
 -6 -5 -5 78.39 7.19
 -6 5 -5 61.02 10.12
 -7 -5 -5 65.91 6.59
 -7 5 -5 64.26 9.88
 -8 -5 -5 0.33 1.38
 -8 5 -5 2.36 3.23
 -9 -5 -5 14.73 2.99
 -9 5 -5 17.05 5.44
 -10 -5 -5 11.11 3.27
 -10 -5 -5 17.01 3.33
 -10 5 -5 9.33 4.8
 -12 -6 5 2.04 2.52
 -12 6 5 1.39 1.34
 -11 -6 5 6.95 2.42
 -11 6 5 5.45 1.71
 -10 -6 5 0.98 1.78
 -10 6 5 -0.66 1.13
 -9 -6 5 12.96 2.71
 -9 6 5 12.99 2.15
 -8 -6 5 15.66 2.79
 -8 6 5 10.43 1.94
 -7 -6 5 1.27 1.37
 7 -6 -5 0.25 0.78
 -7 6 5 0.52 0.81
 6 -6 -5 23.96 3.14
 -6 -6 5 29.24 3.45
 6 6 -5 24.52 3.95
 -6 6 5 28.65 3.13
 5 -6 -5 0.88 0.9
 -5 -6 5 0.23 0.85
 -5 6 5 1.59 0.81
 5 6 -5 0.27 1.1
 -4 -6 5 31.18 3.07
 4 -6 -5 29.72 4.05
 4 6 -5 24.12 3.76
 -4 6 5 27.97 3.13
 3 -6 -5 12.33 3.26
 -3 -6 5 17.02 2.14
 3 6 -5 16.58 1.98
 3 6 -5 17.94 3.13
 -3 6 5 17.57 2.21
 -2 -6 5 -0.28 0.48
 2 -6 -5 2.28 2.17
 2 6 -5 0.12 1
 -2 6 5 1.24 0.72
 2 6 -5 -0.4 0.41
 -1 -6 5 50.34 4.38
 1 -6 -5 51.61 6.81
 1 6 -5 48.93 4.37
 1 6 -5 48.9 5.63
 -1 6 5 53.16 4.72
 0 -6 5 36.21 3.26
 0 -6 -5 39.91 5.06
 0 6 5 39.76 4.14
 0 6 -5 39.92 6.13
 0 6 -5 37.56 3.42
 -1 -6 -5 14.24 2.5
 -1 6 -5 12.79 4.02
 1 6 5 14.74 2.36
 -2 -6 -5 35.69 4.23
 -2 6 -5 30.19 6.9
 -3 -6 -5 31.86 4.05
 -3 6 -5 38.35 8
 -4 -6 -5 0.95 1.15
 -4 6 -5 1.23 3.1
 -5 -6 -5 6.61 1.89
 -5 6 -5 7.67 4.24
 -6 -6 -5 7.53 2.14
 -6 6 -5 1.46 3.07
 -7 -6 -5 1.47 1.45
 -7 6 -5 3.89 3.66
 -8 -6 -5 4.64 2
 -8 6 -5 9.61 4.56
 -9 -6 -5 -0.01 1.57
 -9 6 -5 3.98 4.31
 -10 -6 -5 1.35 1.94
 -10 6 -5 2.06 4.12
 -11 -7 5 -0.54 2.1
 -11 7 5 0.33 1.27
 -10 -7 5 -2.08 1.4
 -10 7 5 -0.31 1.17
 -9 -7 5 1.18 1.59
 -9 7 5 0.43 1.01
 -8 -7 5 8.02 2.29
 -8 7 5 7.46 1.69
 -7 -7 5 14.78 2.61
 -7 7 5 16.65 2.37
 -6 -7 5 4.76 1.56
 6 7 -5 1.53 1.45
 -6 7 5 3 1.12
 -5 -7 5 45.64 4.71
 5 -7 -5 47.87 4.88
 5 7 -5 48.21 5.37
 -5 7 5 49.5 4.61
 -4 -7 5 10.55 1.81
 4 -7 -5 8.24 2.25
 -4 7 5 8.63 1.59
 4 7 -5 6.34 2.03
 -3 -7 5 -0.16 0.69
 3 -7 -5 -0.06 1.89
 3 7 -5 -0.53 1
 -3 7 5 -0.16 0.68
 2 -7 -5 -1.87 2.02
 -2 -7 5 2.18 0.79
 2 7 -5 1.12 0.69
 -2 7 5 2.11 1.02
 2 7 -5 2.26 1.59
 -1 -7 5 6.75 1.14
 1 -7 -5 8.34 3.08
 1 7 -5 6.55 1.17
 -1 7 5 5.91 1.42
 1 7 -5 5.09 2.07
 0 -7 -5 24.5 3.89
 0 7 -5 15.28 3.86
 0 7 -5 19.79 2.36
 0 7 5 21.28 2.79
 -1 -7 -5 -0.14 1.24
 1 7 5 0.68 1.07
 -1 7 -5 -0.95 1.97
 -1 7 -5 -0.51 0.58
 -2 -7 -5 0.67 1.08
 2 7 5 0.85 1.22
 -2 7 -5 -1.5 3.08
 -3 -7 -5 32.55 4.27
 -3 7 -5 37.37 8.32
 -4 -7 -5 14.59 2.72
 -4 7 -5 21.69 6.48
 -5 -7 -5 7.2 2.04
 -5 7 -5 6.51 4.09
 -6 -7 -5 21.96 3.53
 -6 7 -5 18.93 6.02
 -7 -7 -5 5.73 2.21
 -7 7 -5 -1.69 2.83
 -8 -7 -5 2.6 1.91
 -8 7 -5 3.86 3.72
 -9 -7 -5 -1.45 1.62
 -9 7 -5 -1.44 3.68
 -10 -7 -5 4.28 2.73
 -10 7 -5 1.53 3.6
 -11 8 5 17.94 3.14
 -10 -8 5 1.12 1.79
 -10 8 5 2.13 1.46
 -9 -8 5 16.78 3.31
 -9 8 5 15.09 2.67
 -8 -8 5 1.24 1.67
 -8 8 5 3.25 1.37
 -7 -8 5 -0.56 1.09
 -7 8 5 -0.93 0.76
 -6 -8 5 28.28 3.75
 6 8 -5 29.33 4.58
 -6 8 5 27.15 3.42
 -5 -8 5 8.78 1.89
 -5 8 5 10.35 1.9
 5 8 -5 10.17 2.56
 4 -8 -5 49.31 6.2
 -4 -8 5 48.77 4.78
 4 8 -5 47.23 5.38
 -4 8 5 46.64 4.67
 3 -8 -5 87.18 12
 -3 -8 5 113.24 9.92
 3 8 -5 120.4 10.94
 -3 8 5 131.7 10.16
 -2 -8 5 0.54 0.83
 2 -8 -5 4.62 3.36
 -2 8 5 2.51 1.12
 2 8 -5 3.1 1.01
 2 8 -5 1.41 1.44
 1 -8 -5 61.46 9.89
 1 8 -5 108.01 9.65
 -1 8 5 93.29 8.35
 1 8 -5 99.06 8.06
 0 -8 -5 5.54 2.36
 0 8 5 4.63 1.46
 0 8 -5 4.1 1.17
 0 8 -5 5.73 2.51
 -1 -8 -5 3.24 1.78
 -1 8 -5 1.88 1.01
 1 8 5 1.33 1.25
 -1 8 -5 -0.01 2.08
 -2 -8 -5 20.86 3.39
 -2 8 -5 22.06 2.72
 2 8 5 19.25 3.35
 -2 8 -5 23.25 5.65
 -3 -8 -5 17.15 3.32
 -3 8 -5 33.13 3.4
 -3 8 -5 23.5 6.65
 -4 -8 -5 2.94 1.62
 -4 8 -5 2.87 3.95
 -5 -8 -5 37.79 4.93
 -5 8 -5 34.99 8.32
 -6 -8 -5 65.48 7.66
 -6 8 -5 79.28 12.24
 -7 -8 -5 7.31 2.42
 -7 8 -5 4.97 4.56
 -8 -8 -5 11.21 3.03
 -8 8 -5 22.24 6.95
 -9 -8 -5 1.68 2.2
 -9 8 -5 -1.72 4.23
 -10 -9 5 13.13 3.26
 -10 9 5 15.59 2.84
 -9 -9 5 12.61 2.89
 -9 9 5 11.83 2.36
 -8 -9 5 5.72 2.15
 -8 9 5 1.11 1.35
 -7 -9 5 21.37 3.3
 -7 9 5 17.12 2.78
 -6 -9 5 1.9 1.31
 -6 9 5 1.66 1.28
 6 9 -5 1.16 1.44
 -5 -9 5 91.2 7.99
 -5 9 5 91.29 7.87
 5 9 -5 74.96 8.43
 -4 -9 5 0.46 1.06
 -4 9 5 0.76 1
 4 9 -5 -0.85 1.06
 3 -9 -5 3.96 2.77
 3 9 -5 3.55 1.85
 -3 9 5 3.84 1.37
 2 -9 -5 42.46 7
 -2 9 5 44.36 4.88
 2 9 -5 41.42 5.84
 1 -9 -5 4.25 3.05
 1 9 -5 10.75 1.81
 -1 9 5 11.64 2.14
 1 9 -5 9.14 2.99
 0 -9 -5 -0.63 1.82
 0 9 -5 -0.86 1.51
 0 9 5 2.04 1.32
 0 9 -5 1.23 0.91
 -1 -9 -5 13.28 3.1
 1 9 5 9.8 2.45
 -1 9 -5 18.43 4.43
 -1 9 -5 15.06 2.24
 -2 -9 -5 24.65 4.07
 -2 9 -5 24.86 3.27
 -2 9 -5 29.19 6.45
 2 9 5 31.73 4.29
 -3 -9 -5 37.39 5.07
 -3 9 -5 41.45 4.45
 -3 9 -5 32.92 7.61
 -4 -9 -5 21.63 3.72
 -4 9 -5 25.78 3.33
 -4 9 -5 25.43 7
 -5 -9 -5 8.11 2.37
 -5 9 -5 10.59 2.13
 -5 9 -5 9.13 5.44
 -6 -9 -5 15.84 3.39
 -6 9 -5 13.34 6.11
 -6 9 -5 14.21 2.64
 -7 -9 -5 3.81 2.23
 -7 9 -5 6.64 4.88
 -8 -9 -5 0.2 2.01
 -8 9 -5 2.95 4.62
 -9 -10 5 1.47 2
 -9 10 5 0.14 1.28
 -8 -10 5 3.28 1.9
 -8 10 5 0.52 1.25
 -7 -10 5 -1.8 1.38
 -7 10 5 0.29 1.18
 -6 -10 5 19.81 3.24
 6 10 -5 18.16 3.84
 -6 10 5 16.61 2.79
 -5 -10 5 -1.36 1.1
 5 10 -5 -0.85 1.19
 -5 10 5 -0.08 1.09
 4 10 -5 4.5 2.16
 -4 10 5 6.63 1.8
 -3 10 5 5.62 1.63
 3 10 -5 3.29 1.98
 -2 10 5 14.74 2.49
 2 10 -5 9.67 2.84
 1 -10 -5 1.23 2.72
 1 10 -5 4.38 2.2
 -1 10 5 -0.05 1.15
 0 -10 -5 50.16 7.56
 0 10 -5 58.52 5.49
 0 10 5 52.75 6.13
 0 10 -5 65.54 8.29
 -1 -10 -5 -1.01 1.69
 1 10 5 -1.63 1.11
 -1 10 -5 -0.56 2.12
 -1 10 -5 0.24 1.19
 -2 -10 -5 7.49 2.45
 2 10 5 6.25 2.22
 -2 10 -5 7 3.55
 -2 10 -5 4.63 1.58
 -3 -10 -5 3.85 2.02
 -3 10 -5 8.23 2.01
 -3 10 -5 5.96 4.12
 -4 -10 -5 0.08 1.76
 -4 10 -5 1.8 4.06
 -4 10 -5 2.21 1.5
 -5 -10 -5 3.21 1.97
 -5 10 -5 -3.76 3.57
 -5 10 -5 2.6 1.49
 -6 -10 -5 26.37 4.25
 -6 10 -5 12.98 5.98
 -6 10 -5 24.57 3.6
 -7 -10 -5 1.4 2.03
 -7 10 -5 -0.8 4.31
 -7 10 -5 -1.07 1.24
 -8 -11 5 6.92 2.44
 -8 11 5 3.52 1.71
 -7 -11 5 5.94 2.44
 -7 11 5 6.7 1.92
 -6 11 5 -1.43 1.08
 6 11 -5 -0.14 1.7
 -5 11 5 -0.5 1.18
 5 11 -5 -0.34 1.41
 4 11 -5 7.86 2.6
 -4 11 5 13.78 2.58
 -3 11 5 5.29 1.85
 3 11 -5 5.73 2.27
 -2 11 5 11.58 2.51
 2 11 -5 13.78 3.5
 1 11 -5 17.79 4.02
 -1 11 5 19.98 3.23
 0 -11 -5 10.32 3.77
 0 11 -5 11.16 2.21
 0 11 5 9.47 2.39
 0 11 -5 12.25 3.49
 -1 -11 -5 63.1 8.5
 1 11 5 73.73 7.7
 -1 11 -5 69.53 6.68
 -2 -11 -5 1.28 2.29
 -2 11 -5 6.6 1.9
 2 11 5 10.73 2.8
 -2 11 -5 6.05 3.41
 -3 -11 -5 -0.67 1.89
 -3 11 -5 1.03 2.62
 -3 11 -5 1.48 1.51
 -4 -11 -5 23.74 4.2
 -4 11 -5 15.46 5.67
 -4 11 -5 12.14 2.72
 -5 -11 -5 3.81 2.25
 -5 11 -5 3.48 1.72
 -5 11 -5 -1.74 3.57
 -6 -11 -5 0.44 1.87
 -6 11 -5 1.11 1.56
 -6 11 -5 1.43 4.6
 6 12 -5 14.87 3.69
 -6 12 5 10.12 2.49
 -5 12 5 19.77 3.38
 5 12 -5 18.37 4
 4 12 -5 2.57 2.25
 -4 12 5 2.74 1.72
 3 12 -5 32.75 5.29
 -3 12 5 37.62 4.82
 2 12 -5 2.83 2.32
 -2 12 5 5.83 2.1
 1 12 -5 5.02 2.66
 -1 12 5 8.85 2.39
 0 12 5 17.02 3.31
 0 12 -5 21.2 4.44
 1 12 5 0.71 1.62
 -1 12 -5 4.98 2.98
 -1 12 -5 0.12 1.34
 -2 -12 -5 2.28 2.76
 -2 12 -5 2.98 2.99
 -2 12 -5 10.57 2.33
 2 12 5 7.95 2.78
 -3 -12 -5 7.21 2.71
 -3 12 -5 1.97 3.42
 -3 12 -5 4.51 1.98
 -4 -12 -5 -3.22 1.88
 -4 12 -5 3.57 1.76
 -4 12 -5 5.91 4.16
 -5 12 -5 15.59 3.14
 4 13 -5 0.78 2
 -4 13 5 -1.7 1.4
 3 13 -5 2.21 2.33
 -3 13 5 0.49 1.55
 2 13 -5 1.85 2.14
 -2 13 5 1.27 1.75
 -1 13 5 5.37 2.13
 1 13 -5 0.52 2.31
 0 13 -5 5.03 3.01
 0 13 5 2.39 1.91
 1 13 5 0.16 1.77
 -2 13 -5 -2.79 1.19
 2 13 5 0.04 2.1
 -3 -13 -5 13.41 4.18
 -3 13 -5 10.67 2.73
 -13 0 6 36.95 5.35
 -12 0 6 3.01 1.72
 -12 0 6 4.71 2.09
 -11 0 6 40.07 4.8
 -11 0 6 43.51 5.33
 -10 0 6 0.96 1.4
 -10 0 6 0.87 1.26
 9 0 -6 4.49 1.48
 8 0 -6 3.21 1.25
 7 0 -6 1.21 0.91
 -7 0 6 0.16 0.41
 6 0 -6 18.05 2.39
 -6 0 6 15 1.52
 -5 0 6 152.51 12.28
 5 0 -6 156.41 12.81
 -4 0 6 437.3 35.28
 4 0 -6 460.46 35.87
 4 0 -6 446.44 35.8
 -3 0 6 299.15 23.91
 3 0 -6 304.66 24.35
 3 0 -6 301.68 24.38
 2 0 -6 486.2 37.96
 2 0 -6 460.63 38.05
 1 0 -6 86.64 8.14
 1 0 -6 89.21 8.2
 0 0 -6 267.17 22.99
 0 0 -6 278.53 23.48
 -1 0 -6 38.3 5.26
 -1 0 -6 36.85 4.58
 -2 0 -6 37.89 3.93
 -2 0 -6 41.44 4.65
 -3 0 -6 4.94 1.75
 -3 0 -6 5.17 1.16
 -4 0 -6 94.68 8.82
 -4 0 -6 93.09 8.05
 -5 0 -6 3.37 1.75
 -5 0 -6 1.62 0.95
 -6 0 -6 22.08 2.82
 -6 0 -6 18.46 3.54
 -7 0 -6 29.9 4.83
 -7 0 -6 30.99 3.69
 -8 0 -6 15.86 2.54
 -8 0 -6 15.51 3.71
 -9 0 -6 39.41 6.42
 -10 0 -6 -1.64 1.96
 -11 0 -6 9.24 3.69
 -13 -1 6 1.54 2.3
 -13 1 6 -2.5 1.92
 -12 -1 6 9.91 2.99
 -12 1 6 12.92 2.8
 -12 1 6 10.25 2.3
 -11 -1 6 0.52 1.47
 -11 -1 6 2.91 1.5
 -11 1 6 2.43 1.57
 -11 1 6 4.36 2.04
 -10 -1 6 0.81 1.22
 10 -1 -6 -0.43 1.16
 -10 -1 6 -0.34 1.2
 -10 1 6 1.75 1.44
 -10 1 6 -0.07 1.23
 -9 -1 6 2.19 1.35
 9 -1 -6 -0.64 0.92
 -9 -1 6 -0.95 0.98
 8 -1 -6 18.09 2.74
 -8 1 6 19.39 2.17
 8 1 -6 17.71 2.69
 7 -1 -6 53.61 5.21
 7 1 -6 58.77 5.32
 -7 1 6 54.19 4.74
 6 -1 -6 11.15 1.8
 -6 -1 6 8.71 0.99
 6 1 -6 7.79 1.56
 -6 1 6 9.72 1.21
 5 -1 -6 15.25 2.08
 5 1 -6 12.39 1.91
 5 1 -6 11.6 2.05
 -5 1 6 14.32 1.49
 4 -1 -6 105.54 9.62
 4 1 -6 118.63 9.58
 4 1 -6 115.38 9.8
 -4 1 6 113.39 9.15
 3 -1 -6 164.29 13.44
 3 -1 -6 167.12 13.07
 -3 1 6 163.75 12.83
 3 1 -6 144.27 13.29
 3 1 -6 157.91 13.14
 2 -1 -6 7.57 1.96
 2 -1 -6 7.81 1.27
 2 1 -6 7.97 1.35
 -2 1 6 9.57 1.25
 2 1 -6 5.85 1.49
 1 -1 -6 1.24 1.07
 1 -1 -6 0.21 1.34
 1 1 -6 0.74 1.13
 1 1 -6 0.56 0.74
 0 -1 -6 82.13 7.72
 0 -1 -6 75.64 7.67
 0 1 -6 68.04 7.19
 0 1 -6 86.78 8.57
 -1 -1 -6 207.63 17.42
 -1 -1 -6 195.52 17.44
 -1 1 -6 197.18 18.54
 -1 1 -6 232.15 17.7
 -2 -1 -6 49.62 5.2
 -2 -1 -6 64.11 5.64
 -2 1 -6 63.11 5.52
 -2 1 -6 46.95 6.69
 -3 -1 -6 -0.57 0.68
 -3 -1 -6 1.07 1.04
 -3 1 -6 0.9 1.47
 -3 1 -6 2.1 0.84
 -4 -1 -6 76.96 7.07
 -4 -1 -6 81.34 7.61
 -4 1 -6 82.84 6.98
 -5 -1 -6 24.01 3.14
 -5 -1 -6 22.4 3.58
 -5 1 -6 28.31 3.02
 -5 1 -6 26.75 4.3
 -6 -1 -6 4.42 1.38
 -6 -1 -6 6.47 2.09
 -6 1 -6 4.59 2.13
 -6 1 -6 3.97 1.21
 -7 -1 -6 19 2.98
 -7 -1 -6 21.82 3.88
 -7 1 -6 18.98 3.98
 -7 1 -6 27.18 3.06
 -8 -1 -6 6.5 2.7
 -8 -1 -6 10.25 2.05
 -8 1 -6 9.78 3.2
 -9 -1 -6 -1.06 1.15
 -9 -1 -6 -1.41 1.6
 -9 1 -6 -1.39 1.91
 -10 -1 -6 3.29 2.51
 -10 1 -6 4.24 2.64
 -11 -1 -6 6.58 3.35
 -11 1 -6 6.98 3.47
 -13 -2 6 7.22 2.6
 -13 2 6 4.21 3.08
 -12 -2 6 -0.16 1.7
 -12 2 6 2.45 1.87
 -12 2 6 -1.64 1.44
 -11 -2 6 2.45 1.63
 -11 -2 6 0.37 1.8
 -11 2 6 0 1.4
 -11 2 6 1.54 1.68
 -10 -2 6 17.3 2.71
 -10 -2 6 15.07 2.85
 10 -2 -6 13.81 2.59
 9 -2 -6 0.36 1.01
 -9 -2 6 2.18 1.19
 -9 -2 6 -0.42 1.04
 -9 2 6 0.13 0.76
 -8 -2 6 3.61 1.26
 8 -2 -6 5.83 1.46
 -8 -2 6 2.86 1.37
 -8 2 6 4.37 1
 7 -2 -6 0.62 0.85
 -7 2 6 0.27 0.55
 7 2 -6 0.67 0.89
 6 -2 -6 24.77 2.98
 -6 2 6 23.6 2.3
 6 2 -6 22.79 2.93
 5 -2 -6 14.07 2.14
 5 2 -6 15.11 2.09
 -5 2 6 15.44 1.7
 5 2 -6 14.62 2.47
 4 -2 -6 86.87 6.93
 4 2 -6 70.8 6.52
 -4 2 6 73.75 6.25
 4 2 -6 74.13 6.91
 3 -2 -6 15.44 2.48
 3 2 -6 12.95 1.77
 -3 2 6 14.01 1.56
 3 2 -6 10.26 2.06
 2 -2 -6 44.35 6.26
 -2 2 6 60.71 4.89
 2 2 -6 55.78 4.95
 2 2 -6 56.63 5.53
 1 -2 -6 34.2 4.89
 1 2 -6 28.56 2.78
 1 2 -6 28.05 4.2
 -1 2 6 27.96 2.85
 0 -2 -6 0.73 1.5
 0 -2 -6 2.55 1.27
 0 2 -6 1.16 0.76
 0 2 -6 -0.65 1.72
 -1 -2 -6 71.58 7.22
 -1 -2 -6 80.32 7.02
 -1 2 -6 86.96 9.18
 -1 2 -6 78.32 7.22
 -2 -2 -6 113.7 9.41
 -2 -2 -6 103.89 9.3
 -2 2 -6 104.23 11
 -2 2 -6 111.01 9.59
 -3 -2 -6 3.99 1.23
 -3 -2 -6 0.29 0.86
 -3 2 -6 -0.74 1.34
 -3 2 -6 1.14 0.98
 -4 -2 -6 2.71 1.12
 -4 -2 -6 3.39 1.32
 -4 2 -6 5.42 2.42
 -4 2 -6 5.24 1.12
 -5 -2 -6 1.41 1.08
 -5 -2 -6 1.5 1.22
 -5 2 -6 3.37 0.97
 -5 2 -6 3.51 2.02
 -6 -2 -6 10.99 2.08
 -6 -2 -6 11.2 2.49
 -6 2 -6 8.96 3.02
 -7 -2 -6 7.66 2.3
 -7 -2 -6 3.23 1.58
 -7 2 -6 11.04 3.3
 -8 -2 -6 13.37 2.52
 -8 -2 -6 10.4 2.88
 -8 2 -6 19.14 4.29
 -9 -2 -6 5.73 2.56
 -9 -2 -6 9.68 2.32
 -9 2 -6 3.4 3.01
 -10 -2 -6 4.59 2.81
 -10 -2 -6 5.51 2.04
 -10 2 -6 4.82 3.25
 -11 -2 -6 0.9 2.54
 -11 2 -6 -0.14 2.73
 -13 -3 6 -0.58 1.85
 -12 -3 6 16.21 3.44
 -11 -3 6 3.53 2.07
 11 -3 -6 6.32 1.89
 -11 3 6 12.38 2.35
 -11 3 6 3.35 2.38
 -11 3 6 9.24 2.33
 -10 -3 6 8.41 2.35
 10 -3 -6 12.99 2.3
 -10 -3 6 11.59 2.18
 -10 3 6 8.83 1.82
 9 -3 -6 53.11 5.41
 -9 -3 6 53.45 5.73
 -9 -3 6 59.6 5.8
 -9 3 6 56.74 5.13
 -8 -3 6 10.83 1.88
 -8 -3 6 9.24 2
 8 -3 -6 10.08 1.91
 -8 3 6 8.07 1.48
 7 -3 -6 37.13 4.11
 -7 -3 6 45.87 4.38
 -7 -3 6 44.71 4.14
 -7 3 6 40.5 3.83
 6 -3 -6 110.83 9.37
 6 3 -6 105.99 9.3
 6 3 -6 106.39 9.79
 5 -3 -6 -0.13 0.87
 5 3 -6 1.93 1.12
 -5 3 6 1.6 0.59
 5 3 -6 2.36 0.89
 4 -3 -6 69.77 6.29
 4 3 -6 65.71 6.29
 4 3 -6 62.57 5.76
 -4 3 6 65.21 5.55
 3 -3 -6 55.34 5.9
 3 3 -6 57.8 4.98
 3 3 -6 55.01 5.54
 -3 3 6 54.98 4.82
 2 -3 -6 7.75 2.69
 2 3 -6 8.91 2.12
 -2 3 6 10.46 1.4
 2 3 -6 7.96 1.25
 1 -3 -6 118 10.64
 1 3 -6 105.67 8.77
 1 3 -6 95.83 9.98
 -1 3 6 110.57 8.98
 0 -3 -6 46.59 6.06
 0 -3 -6 55 4.94
 0 3 6 53.3 4.99
 0 3 -6 53.9 4.61
 0 3 -6 52.25 7.78
 -1 -3 -6 23.8 3.16
 -1 -3 -6 20.88 2.3
 -1 3 -6 19.43 2.14
 -1 3 -6 31.83 5.87
 -2 -3 -6 169.72 14.58
 -2 -3 -6 171.21 14.38
 -2 3 -6 173.95 14.38
 -2 3 -6 192.86 17.2
 -3 -3 -6 16.82 2.46
 -3 -3 -6 18.36 2.49
 -3 3 -6 19.02 2.55
 -3 3 -6 8.82 3.51
 -4 -3 -6 45.09 4.48
 -4 -3 -6 42.99 4.32
 -4 3 -6 34.02 6.22
 -4 3 -6 41.64 4.08
 -5 -3 -6 64.58 6.04
 -5 -3 -6 62.58 6.25
 -5 3 -6 59.52 8.45
 -6 -3 -6 4.86 1.64
 -6 -3 -6 5.32 1.82
 -6 3 -6 2.12 2.26
 -7 -3 -6 32.55 4.64
 -7 -3 -6 34.99 4.24
 -7 3 -6 24.35 5.38
 -8 -3 -6 23.2 4.17
 -8 -3 -6 32.22 4.17
 -8 3 -6 22.45 5.33
 -9 -3 -6 1.72 1.52
 -9 -3 -6 1.57 2.15
 -9 3 -6 0.1 2.23
 -10 -3 -6 10.51 2.7
 -10 -3 -6 14.48 3.79
 -10 3 -6 19.47 5.21
 -11 -3 -6 5.42 3.16
 -11 -3 -6 9.16 2.55
 -11 3 -6 5.28 3.85
 -12 -4 6 -0.68 1.57
 -11 -4 6 26.59 4.21
 10 -4 -6 4.18 1.65
 -10 -4 6 7.86 2.34
 -10 4 6 8.02 1.7
 9 -4 -6 1.69 1.15
 -9 -4 6 2.84 1.5
 -9 -4 6 4.75 1.85
 -9 4 6 4.8 1.26
 8 -4 -6 26.68 3.35
 -8 -4 6 34.43 3.97
 -8 -4 6 22.57 3.19
 -8 4 6 28.16 5.94
 -8 4 6 27.83 3.12
 7 -4 -6 31.31 3.66
 -7 -4 6 33.68 3.59
 -7 -4 6 26.35 3.6
 -7 4 6 33.4 3.36
 -7 4 6 27.5 4.04
 -6 -4 6 1.12 0.96
 6 -4 -6 0.73 0.8
 -6 -4 6 -0.92 0.65
 -6 4 6 2.19 1.17
 6 4 -6 0.56 1.01
 -6 4 6 0.84 0.65
 5 -4 -6 75.39 6.94
 -5 -4 6 76.94 6.75
 -5 -4 6 74.65 6.53
 5 4 -6 79.55 6.75
 -5 4 6 72.58 6.73
 5 4 -6 69.62 7.18
 -5 4 6 79.15 6.48
 4 -4 -6 191.19 15.72
 4 4 -6 185.86 15.68
 4 4 -6 177.79 15.03
 -4 4 6 189.25 14.9
 -4 4 6 177.05 14.94
 3 -4 -6 9.67 2.68
 3 4 -6 12.23 1.69
 -3 4 6 12.1 1.61
 3 4 -6 11.79 2.35
 2 -4 -6 100.77 8.98
 2 4 -6 77.23 6.51
 -2 4 6 77.2 6.58
 2 4 -6 72.72 7.4
 2 4 -6 74.24 6.21
 1 -4 -6 2.84 1.96
 -1 4 6 3.27 1.02
 1 4 -6 4.38 1.86
 1 4 -6 2.57 0.68
 0 -4 -6 75.16 7.7
 0 -4 -6 79.75 7.03
 0 4 -6 77.59 8.85
 0 4 -6 79.5 6.44
 0 4 6 73.37 6.9
 -1 -4 -6 3.38 1.34
 -1 -4 -6 2.64 0.82
 -1 4 -6 1.61 0.49
 -1 4 -6 6.3 3.68
 -2 -4 -6 72.65 6.31
 -2 -4 -6 65.9 5.86
 -2 4 -6 80.69 10.52
 -2 4 -6 62.84 5.4
 -3 -4 -6 79.14 7.57
 -3 -4 -6 87.73 7.49
 -3 4 -6 81.93 11.3
 -4 -4 -6 98.24 8.9
 -4 -4 -6 105.65 8.96
 -4 4 -6 83.46 12.04
 -5 -4 -6 3.75 1.47
 -5 -4 -6 1.95 1.35
 -5 4 -6 2.31 2.59
 -6 -4 -6 58.66 5.84
 -6 -4 -6 53.12 5.59
 -6 4 -6 46.59 8.19
 -7 -4 -6 56.31 5.58
 -7 -4 -6 51.34 5.72
 -7 4 -6 41.51 7.69
 -8 -4 -6 -0.88 1.56
 -8 -4 -6 0.14 1.42
 -8 4 -6 -1.28 2.51
 -9 -4 -6 9.68 3.03
 -9 -4 -6 7.3 2.35
 -9 4 -6 5.28 3.61
 -10 -4 -6 -0.14 1.9
 -10 -4 -6 1.82 1.88
 -10 4 -6 -0.89 3.68
 -12 -5 6 -0.15 1.91
 -11 -5 6 0.13 1.63
 -11 5 6 1.07 1.25
 -10 -5 6 6.01 2.09
 -10 5 6 3.88 1.47
 9 -5 -6 8.26 1.75
 -9 -5 6 8.51 2.32
 -9 5 6 4.86 1.39
 8 -5 -6 0.47 0.85
 -8 -5 6 -0.75 1.14
 -8 5 6 0.43 0.88
 7 -5 -6 9.02 1.77
 -7 -5 6 7.34 1.6
 -7 -5 6 6.39 1.77
 -7 5 6 8.16 1.5
 -6 -5 6 5.93 1.56
 6 -5 -6 6.16 1.51
 -6 -5 6 3.47 1.24
 6 5 -6 6.05 1.96
 -6 5 6 6.8 1.32
 5 -5 -6 1.47 1.1
 -5 -5 6 2.67 1.07
 -5 -5 6 2.71 0.95
 5 5 -6 1.9 1.33
 -5 5 6 2.53 0.94
 -4 -5 6 6.01 1.28
 -4 -5 6 5.76 1.08
 4 -5 -6 2.71 1.7
 4 5 -6 8.2 2.07
 -4 5 6 7.02 1.25
 -3 -5 6 5.01 1.04
 3 -5 -6 6.34 2.58
 -3 -5 6 7.88 1.27
 -3 5 6 6.39 1.27
 3 5 -6 6.76 1.93
 -2 -5 6 13.99 1.8
 -2 -5 6 14.01 1.71
 2 -5 -6 19.53 4.23
 2 5 -6 14.8 3.05
 2 5 -6 15.46 1.52
 -2 5 6 16.38 2.1
 -1 -5 6 3.99 0.85
 1 -5 -6 4.11 2.28
 1 5 -6 6.42 0.94
 1 5 -6 7.6 1.07
 1 5 -6 6.81 2.35
 -1 5 6 5.35 1.23
 0 -5 -6 29.31 4.34
 0 5 -6 26.43 2.43
 0 5 6 22.89 3.12
 0 5 -6 33.46 5.75
 -1 -5 -6 19.64 3.14
 -1 5 -6 12.51 4.34
 1 5 6 17.81 2.73
 -2 -5 -6 0.44 1.01
 -2 5 -6 -1.88 3.11
 -3 -5 -6 1.72 1.15
 -3 5 -6 2.22 3.27
 -4 -5 -6 4.85 1.59
 -4 5 -6 7.28 3.88
 -5 -5 -6 4.47 1.59
 -5 5 -6 0.68 2.59
 -6 -5 -6 -0.42 1.25
 -6 5 -6 0.34 2.58
 -7 -5 -6 29.98 4.11
 -7 -5 -6 22.56 3.67
 -7 5 -6 16.43 5.38
 -8 -5 -6 -0.17 1.4
 -8 -5 -6 0.08 1.51
 -8 5 -6 1.2 3.02
 -9 -5 -6 0.42 1.6
 -9 -5 -6 -0.82 1.73
 -9 5 -6 -2.28 2.92
 -10 -5 -6 2.24 2.09
 -10 -5 -6 3.35 1.97
 -10 5 -6 -1.03 3.52
 -12 -6 6 0.39 3.52
 -11 -6 6 2 1.87
 -11 6 6 1 1.43
 -10 -6 6 48.98 6.17
 -10 6 6 52.98 5.56
 -9 -6 6 4.26 1.91
 -9 6 6 4.06 1.44
 -8 -6 6 108.38 9.51
 -8 6 6 98.92 8.97
 -7 -6 6 64.5 6.4
 7 -6 -6 64.6 6.16
 7 6 -6 67.76 7.06
 -7 6 6 68.71 6.07
 -6 -6 6 3.56 1.39
 6 -6 -6 5.05 1.47
 -6 6 6 4.82 1.2
 6 6 -6 4.78 1.94
 5 -6 -6 24.59 3.46
 -5 -6 6 24.36 3.01
 -5 -6 6 25.2 2.75
 5 6 -6 17.09 3.35
 -5 6 6 24.07 2.82
 -4 -6 6 31.71 3.14
 4 -6 -6 30.88 4.77
 -4 -6 6 32.62 3.35
 -4 6 6 34.4 3.3
 4 6 -6 29.17 4.28
 3 -6 -6 -1.52 2.01
 -3 -6 6 2.09 0.83
 -3 -6 6 3.25 1
 -3 6 6 3.02 0.97
 3 6 -6 1.5 1.38
 -2 -6 6 5.2 1.2
 2 -6 -6 15.57 4
 -2 -6 6 7.49 1.17
 -2 6 6 8.47 1.51
 2 6 -6 9.27 1.2
 2 6 -6 12.66 2.83
 -1 -6 6 0.79 0.59
 1 -6 -6 -0.86 1.66
 -1 -6 6 0.78 0.46
 1 6 -6 2.09 0.69
 -1 6 6 1.25 0.91
 1 6 -6 0.33 1.57
 0 -6 -6 7.3 2.48
 0 6 6 9.43 1.92
 0 6 -6 16.71 1.8
 0 6 -6 17.5 4.24
 -1 -6 -6 161.07 13.84
 1 6 6 150.48 13.45
 -1 6 -6 162.66 16.31
 -2 -6 -6 29.8 4.14
 -2 6 -6 49.63 8.94
 -3 -6 -6 139.66 12.77
 -3 6 -6 168.36 16.8
 -4 -6 -6 18.85 2.89
 -4 6 -6 6.78 4.2
 -5 -6 -6 6.93 2.02
 -5 6 -6 5.92 4.26
 -6 -6 -6 76 7.44
 -6 6 -6 70.71 11.34
 -7 -6 -6 2.56 1.92
 -7 6 -6 2.3 3.3
 -8 -6 -6 2.28 1.87
 -8 6 -6 6.92 4.55
 -9 -6 -6 9.9 2.98
 -9 -6 -6 6.87 2.88
 -9 6 -6 4.85 3.88
 -10 -6 -6 5.42 2.9
 -10 -6 -6 9.56 2.9
 -10 6 -6 5.94 5.02
 -11 -7 6 11.19 2.96
 -11 7 6 4.87 1.9
 -10 -7 6 4.24 2.2
 -10 7 6 5.62 1.75
 -9 -7 6 41.82 5.2
 -9 7 6 35.08 4.26
 -8 -7 6 -0.55 1.22
 -8 7 6 -0.02 0.88
 -7 -7 6 3.47 1.5
 -7 7 6 3.36 1.26
 7 7 -6 2.86 1.93
 6 -7 -6 56.16 5.32
 -6 -7 6 47.61 5.16
 6 7 -6 47.21 6.4
 -6 7 6 56.55 5.05
 -5 -7 6 17.6 2.5
 5 -7 -6 17.18 3.03
 5 7 -6 17.74 3.31
 -5 7 6 11.59 2.09
 4 -7 -6 25.37 4.57
 -4 -7 6 31.63 3.55
 -4 7 6 29.08 3.44
 4 7 -6 32.78 4.64
 3 -7 -6 4.15 2.91
 -3 -7 6 15.26 2.04
 3 7 -6 12.88 2.91
 -3 7 6 16.28 2.22
 2 -7 -6 12.32 3.68
 -2 -7 6 13.19 1.81
 -2 7 6 11.39 1.99
 2 7 -6 10.42 2.76
 1 -7 -6 137.35 14.8
 1 7 -6 154.87 13.02
 1 7 -6 176.16 15
 -1 7 6 166.69 13.47
 0 -7 -6 31.54 5.19
 0 7 6 35.77 4.2
 0 7 -6 41.63 6.44
 0 7 -6 34.98 3.39
 -1 -7 -6 27.5 4.01
 1 7 6 23.68 3.45
 -1 7 -6 22.4 2.73
 -1 7 -6 24.57 5.76
 -2 -7 -6 66.39 6.71
 -2 7 -6 66.48 10.78
 -3 -7 -6 39.59 4.82
 -3 7 -6 29.09 7.79
 -4 -7 -6 -0.14 1.12
 -4 7 -6 3.56 3.86
 -5 -7 -6 27.91 3.9
 -5 7 -6 11.11 5.32
 -6 -7 -6 0.29 1.43
 -6 7 -6 1.59 3.72
 -7 -7 -6 80.39 8.16
 -7 7 -6 80.86 12.5
 -8 -7 -6 7.41 2.56
 -8 7 -6 4.14 3.92
 -9 -7 -6 -0.86 1.8
 -9 7 -6 0.71 4.03
 -11 8 6 2.6 1.61
 -10 -8 6 6.12 2.43
 -10 8 6 6.52 2.01
 -9 -8 6 2.19 1.74
 -9 8 6 0.12 1.08
 -8 -8 6 0.9 1.53
 -8 8 6 0.64 1.06
 -7 -8 6 1.93 1.44
 7 8 -6 0.37 1.54
 -7 8 6 3.12 1.28
 -6 -8 6 2.32 1.45
 6 8 -6 0.54 1.48
 -6 8 6 -0.86 0.85
 5 -8 -6 17.26 3.13
 -5 -8 6 12.53 2.14
 5 8 -6 9.54 2.6
 -5 8 6 10.15 2.01
 4 -8 -6 17.03 3.84
 -4 -8 6 19.97 2.7
 -4 8 6 14.32 2.41
 4 8 -6 18.13 3.43
 3 -8 -6 4.66 2.67
 -3 -8 6 3.66 1.13
 3 8 -6 1.37 1.54
 -3 8 6 1.11 1.03
 2 -8 -6 26.27 5.57
 2 8 -6 24.48 4.33
 -2 8 6 26.04 3.28
 1 -8 -6 -2.81 1.86
 1 8 -6 1.86 0.89
 1 8 -6 0.67 1.63
 -1 8 6 0.67 1.07
 0 -8 -6 2.14 2.05
 0 8 -6 -1.21 1.77
 0 8 -6 0.22 0.78
 0 8 6 0.22 1.15
 -1 -8 -6 17.28 3.51
 -1 8 -6 13.03 4.49
 -1 8 -6 18.38 2.41
 1 8 6 18.82 3.01
 -2 -8 -6 43.14 5.31
 -2 8 -6 37.72 4.22
 -2 8 -6 40.41 8.32
 2 8 6 35.67 4.95
 -3 -8 -6 -1.33 1.29
 -3 8 -6 3.67 3.99
 -4 -8 -6 -0.37 1.28
 -4 8 -6 3.4 4.61
 -5 -8 -6 -0.66 1.53
 -5 8 -6 2.27 3.62
 -6 -8 -6 9.05 2.56
 -6 8 -6 10.98 5.36
 -7 -8 -6 0.88 1.92
 -7 8 -6 0.74 4.13
 -8 -8 -6 5.08 2.4
 -8 8 -6 6.93 4.71
 -9 8 -6 3.96 4.45
 -10 -9 6 5.76 2.3
 -10 9 6 -0.31 1.29
 -9 -9 6 -0.01 1.57
 -9 9 6 1.97 1.44
 -8 -9 6 3.38 1.96
 -8 9 6 2.7 1.39
 -7 -9 6 3.04 1.68
 -7 9 6 3.03 1.44
 7 9 -6 3.16 2.17
 -6 -9 6 2.15 1.51
 6 9 -6 2.12 1.69
 -6 9 6 0.77 1.14
 -5 -9 6 3.03 1.43
 -5 9 6 1.89 1.11
 5 9 -6 0.55 1.58
 -4 -9 6 32.18 3.93
 4 9 -6 33.14 4.99
 -4 9 6 36.56 4.15
 3 -9 -6 29.18 6.22
 -3 9 6 48.12 4.82
 3 9 -6 38.26 5.73
 2 -9 -6 6.52 3.05
 -2 9 6 5.55 1.72
 2 9 -6 3.22 1.97
 1 -9 -6 43.27 6.89
 1 9 -6 32.93 5.67
 -1 9 6 38.21 4.51
 0 -9 -6 16.67 4.08
 0 9 6 18 2.98
 0 9 -6 19.42 4.68
 0 9 -6 20.96 2.66
 -1 -9 -6 6.02 2.41
 1 9 6 6.12 1.97
 -1 9 -6 6.58 3.7
 -1 9 -6 5.8 1.5
 -2 -9 -6 2.14 1.75
 -2 9 -6 -0.34 3.27
 -2 9 -6 1.77 1.11
 2 9 6 -1.27 1.46
 -3 -9 -6 4.32 2
 -3 9 -6 0.79 1.32
 -3 9 -6 2.94 4.14
 -4 -9 -6 -1.4 1.51
 -4 9 -6 2.12 1.31
 -4 9 -6 1.89 3.95
 -5 -9 -6 1.82 1.94
 -5 9 -6 4.16 4.57
 -6 -9 -6 3.25 2.21
 -6 9 -6 -0.15 3.87
 -7 -9 -6 3.2 2.41
 -7 9 -6 5.06 4.7
 -8 -9 -6 1.33 2.46
 -8 9 -6 2.32 4.55
 -9 -10 6 0.01 1.74
 -9 10 6 1.63 1.68
 -8 -10 6 22.62 3.61
 -8 10 6 11.97 2.56
 -7 -10 6 10.41 2.67
 -7 10 6 11.88 2.33
 7 10 -6 9.3 3.06
 -6 -10 6 11.63 2.58
 -6 10 6 6.75 2.04
 6 10 -6 7.63 2.72
 5 10 -6 25.12 4.36
 -5 10 6 16.51 2.85
 4 10 -6 -0.34 1.55
 -4 10 6 0.46 1.12
 -3 10 6 13.43 2.54
 3 10 -6 16.32 3.57
 2 -10 -6 37.7 6.84
 2 10 -6 34.15 5.52
 -2 10 6 33.46 4.3
 1 -10 -6 21.12 5.52
 1 10 -6 20.28 4.37
 -1 10 6 17.6 3.02
 0 -10 -6 12.21 4.07
 0 10 6 19.01 3.16
 0 10 -6 16.55 4.42
 0 10 -6 16.65 2.9
 -1 -10 -6 88.65 9.41
 -1 10 -6 88.03 8.02
 -1 10 -6 99.9 10.94
 1 10 6 84.12 8.54
 -2 -10 -6 5.45 2.57
 -2 10 -6 7.45 4.04
 -2 10 -6 3.52 1.58
 2 10 6 4.78 2.07
 -3 -10 -6 32.73 4.83
 -3 10 -6 25.47 7.13
 -3 10 -6 24.98 3.63
 -4 -10 -6 5.07 2.23
 -4 10 -6 3.83 1.59
 -4 10 -6 4.67 4.61
 -5 -10 -6 7.37 2.78
 -5 10 -6 12.49 5.9
 -5 10 -6 11.2 2.59
 -6 -10 -6 7.23 2.77
 -6 10 -6 1.67 4.84
 -6 10 -6 11.19 2.59
 -7 -10 -6 1.45 2.29
 -7 10 -6 -1.76 4.41
 -7 10 -6 -0.45 1.66
 -8 -11 6 -1.54 1.87
 -8 11 6 0.61 1.44
 7 11 -6 -1.01 1.79
 -7 11 6 0.42 1.47
 6 11 -6 6.22 2.82
 -6 11 6 14.1 2.63
 -5 11 6 3.82 1.7
 5 11 -6 3.61 2.27
 -4 11 6 0.13 1.27
 4 11 -6 0.99 1.88
 3 11 -6 1.25 1.86
 -3 11 6 -1.54 1.13
 -2 11 6 7.5 2.08
 2 11 -6 3.82 2.53
 1 -11 -6 13.19 5
 -1 11 6 16.42 2.97
 1 11 -6 17.59 4.28
 0 -11 -6 1.3 3.01
 0 11 -6 -0.79 1.93
 0 11 6 0.83 1.43
 -1 -11 -6 -3.85 1.85
 1 11 6 0.88 1.51
 -1 11 -6 1.51 1.31
 -1 11 -6 -1.71 2.42
 -2 -11 -6 10.32 3.4
 -2 11 -6 6.82 3.96
 -2 11 -6 10.71 2.22
 2 11 6 3.91 2.37
 -3 -11 -6 5.14 2.41
 -3 11 -6 2.25 3.27
 -3 11 -6 6.57 1.93
 -4 -11 -6 0.13 2.25
 -4 11 -6 -0.19 1.37
 -4 11 -6 -0.46 3.78
 -5 -11 -6 18.98 3.79
 -5 11 -6 11.51 2.75
 -5 11 -6 11.71 5.83
 -6 -11 -6 2.56 2.57
 -6 11 -6 -0.18 4.29
 -6 11 -6 0.42 1.61
 6 12 -6 -0.92 1.98
 -6 12 6 1.48 1.8
 5 12 -6 2.09 2.2
 -5 12 6 3.8 1.86
 -4 12 6 19.14 3.17
 4 12 -6 12.64 3.51
 3 12 -6 7.71 2.96
 -3 12 6 4.15 1.88
 2 12 -6 10.89 3.68
 -2 12 6 8.76 2.52
 -1 12 6 5.15 1.97
 1 12 -6 -1.02 2
 0 12 6 5.73 2.18
 0 12 -6 2.71 2.93
 -1 -12 -6 1.58 2.79
 -1 12 -6 -3.03 2.47
 1 12 6 2.01 1.91
 -2 -12 -6 7.03 3.57
 -2 12 -6 6.36 3.84
 2 12 6 8.73 2.91
 -2 12 -6 10.88 2.44
 -3 -12 -6 -0.23 2.47
 -3 12 -6 0.59 2.87
 -3 12 -6 2.6 1.96
 -4 -12 -6 3.87 2.64
 -4 12 -6 4.64 2.12
 -4 12 -6 4.74 3.88
 -4 13 6 9.55 2.53
 4 13 -6 9.29 3.41
 -3 13 6 15.77 3.21
 3 13 -6 15.67 4.11
 -2 13 6 -1.42 1.5
 2 13 -6 -0.88 2.01
 -1 13 6 1.86 2.06
 1 13 -6 4.09 2.88
 0 13 6 3.37 2.23
 0 13 -6 1.6 2.92
 1 13 6 16.19 3.83
 -1 13 -6 21.93 5.66
 -2 13 -6 14.97 5.07
 2 13 6 5.49 2.83
 -13 0 7 -0.9 1.48
 -13 0 7 0.77 1.99
 -12 0 7 -2.09 1.14
 -12 0 7 -0.44 1.61
 -11 0 7 0.86 1.21
 -11 0 7 0.57 1.42
 10 0 -7 -1.92 1.22
 9 0 -7 0.96 1.28
 8 0 -7 -0.27 0.93
 7 0 -7 -0.65 0.79
 -6 0 7 -0.02 0.33
 6 0 -7 0.59 0.8
 5 0 -7 0.2 0.71
 -5 0 7 0.28 0.32
 5 0 -7 -0.13 0.6
 4 0 -7 1.2 0.78
 4 0 -7 0.52 0.68
 -4 0 7 -0.14 0.34
 3 0 -7 -0.11 0.54
 3 0 -7 -0.07 0.68
 2 0 -7 -0.9 0.82
 2 0 -7 0.39 0.81
 1 0 -7 -1.14 1.04
 1 0 -7 -2.01 0.84
 0 0 -7 0.8 1.82
 0 0 -7 0.21 1.67
 -1 0 -7 -1.21 1.24
 -1 0 -7 -1.73 0.81
 -2 0 -7 -0.72 0.96
 -2 0 -7 -0.66 0.99
 -3 0 -7 -0.24 1.04
 -3 0 -7 -0.09 0.89
 -4 0 -7 0.86 1.43
 -4 0 -7 0.38 0.76
 -5 0 -7 -0.11 0.87
 -5 0 -7 -0.18 1.25
 -6 0 -7 -0.53 1.32
 -6 0 -7 0.48 0.95
 -7 0 -7 0.91 1.87
 -7 0 -7 0.1 1.02
 -8 0 -7 0.21 1.99
 -9 0 -7 0.61 2.15
 -10 0 -7 -1.29 2.17
 -11 0 -7 0.72 2.6
 -13 -1 7 0.58 2.19
 -13 1 7 4.39 2.45
 -13 1 7 8.33 2.38
 -12 -1 7 0.64 1.68
 -12 -1 7 2.88 1.73
 -12 1 7 -0.64 1.23
 -12 1 7 0.31 1.56
 -11 -1 7 11.96 2.7
 -11 -1 7 12.57 2.4
 -11 1 7 13 2.77
 -11 1 7 10.84 2.3
 10 -1 -7 -0.23 1.12
 -10 -1 7 0.94 1.36
 -10 -1 7 1.51 1.25
 9 -1 -7 1.91 1.25
 9 1 -7 1.7 1.26
 8 -1 -7 34.13 4.2
 8 1 -7 36.69 4.24
 7 -1 -7 9.27 1.87
 7 1 -7 10.02 1.91
 -7 1 7 9.99 1.32
 6 -1 -7 38.15 4.06
 6 1 -7 39.59 4.05
 -6 1 7 41.69 3.51
 5 -1 -7 169.32 13.75
 -5 1 7 160.14 13.1
 5 1 -7 158.31 13.6
 5 1 -7 167.38 13.92
 4 -1 -7 25.75 2.71
 4 -1 -7 25.61 3.26
 4 1 -7 25.99 3.31
 4 1 -7 23.55 2.97
 -4 1 7 26.17 2.37
 3 -1 -7 401.95 32.08
 3 -1 -7 408.01 32.65
 3 1 -7 418.94 32.26
 -3 1 7 385.6 31.84
 3 1 -7 394.92 32.47
 2 -1 -7 112.2 11.1
 2 -1 -7 127.73 10.33
 2 1 -7 124.56 10.43
 -2 1 7 116.45 10.06
 2 1 -7 123.32 10.78
 1 -1 -7 0.97 1.3
 1 -1 -7 3.64 2
 1 1 -7 2.41 1.17
 1 1 -7 2.99 1.64
 0 -1 -7 39.72 5.67
 0 -1 -7 56.09 6.4
 0 1 -7 39.59 5.23
 0 1 -7 44.98 6.68
 -1 -1 -7 5.51 1.91
 -1 -1 -7 6.66 1.86
 -1 1 -7 8.97 2.32
 -1 1 -7 1.49 1.9
 -2 -1 -7 -0.46 0.79
 -2 -1 -7 1.46 1.17
 -2 1 -7 2.91 1.29
 -2 1 -7 -0.1 1.59
 -3 -1 -7 1.58 1.39
 -3 -1 -7 2.96 1.11
 -3 1 -7 2.75 1.15
 -3 1 -7 3.1 2.04
 -4 -1 -7 0.85 0.89
 -4 -1 -7 2.18 1.53
 -4 1 -7 3.88 1.15
 -4 1 -7 3.66 1.9
 -5 -1 -7 46.51 5.86
 -5 -1 -7 43.14 4.6
 -5 1 -7 44.01 6.25
 -5 1 -7 49.42 4.5
 -6 -1 -7 60.87 6.01
 -6 -1 -7 62.14 6.8
 -6 1 -7 62.82 5.85
 -6 1 -7 66.19 7.35
 -7 -1 -7 5.52 1.65
 -7 -1 -7 1.53 2.01
 -7 1 -7 3.52 2.26
 -8 -1 -7 53.82 7.5
 -8 -1 -7 60.94 5.87
 -8 1 -7 54.87 7.83
 -9 -1 -7 39.48 5.17
 -9 -1 -7 33.07 5.91
 -9 1 -7 35.01 6.36
 -10 -1 -7 -0.01 2.08
 -10 1 -7 0.08 2.68
 -11 -1 -7 5.56 3.18
 -11 1 -7 0.56 2.91
 -13 -2 7 -0.61 1.75
 -13 2 7 3.05 2.11
 -13 2 7 1.2 1.8
 -12 -2 7 8.17 2.46
 -12 -2 7 16.12 3.43
 -12 2 7 15.67 2.7
 -12 2 7 9.84 2.59
 -11 -2 7 -0.96 1.29
 11 -2 -7 -0.57 1.14
 -11 -2 7 -1.25 1.35
 -10 -2 7 32.21 3.87
 -10 -2 7 26.79 3.93
 10 -2 -7 25.51 3.69
 -9 -2 7 80.85 7.37
 -9 -2 7 79.93 7.66
 9 -2 -7 80.75 7.49
 8 -2 -7 24.98 3.25
 8 2 -7 21.38 3.21
 -8 2 7 25.64 2.69
 7 -2 -7 135.6 11.52
 7 2 -7 137.69 11.54
 -7 2 7 130.48 10.96
 6 -2 -7 22.88 2.96
 -6 2 7 19.17 2.09
 6 2 -7 16.75 2.97
 6 2 -7 19.34 2.63
 5 -2 -7 5.85 1.48
 5 2 -7 4.35 1.19
 5 2 -7 4.28 1.51
 -5 2 7 4.88 0.86
 4 -2 -7 99.38 8.68
 -4 2 7 92.8 7.87
 4 2 -7 97.52 8.23
 4 2 -7 93.97 8.6
 3 -2 -7 2.35 1.43
 3 -2 -7 0.43 0.46
 3 2 -7 0.73 0.63
 -3 2 7 0.47 0.54
 3 2 -7 0.89 0.93
 2 -2 -7 109.82 11.08
 2 -2 -7 117.93 9.55
 2 2 -7 111.82 10.45
 2 2 -7 113.27 9.72
 -2 2 7 120.29 9.64
 1 -2 -7 134.26 12.74
 1 2 -7 159.67 12.54
 1 2 -7 162.87 13.99
 0 -2 -7 95.14 8.2
 0 -2 -7 75.17 8.3
 0 2 -7 74.98 7.47
 0 2 -7 101.74 10.06
 -1 -2 -7 123.78 11.12
 -1 -2 -7 108.55 10.77
 -1 2 -7 129.38 11
 -1 2 -7 160.37 13.58
 -2 -2 -7 46.41 4.94
 -2 -2 -7 50.76 4.99
 -2 2 -7 45.47 7.19
 -2 2 -7 54.77 5.33
 -3 -2 -7 6.75 1.54
 -3 -2 -7 5.62 1.61
 -3 2 -7 5.49 1.62
 -3 2 -7 5.63 2.82
 -4 -2 -7 42.6 4.79
 -4 -2 -7 42.13 4.87
 -4 2 -7 50.95 7.05
 -4 2 -7 45.54 4.41
 -5 -2 -7 9.73 2.45
 -5 -2 -7 10.4 2.01
 -5 2 -7 7.08 2.78
 -5 2 -7 10.45 1.77
 -6 -2 -7 6.05 1.99
 -6 -2 -7 5.3 1.62
 -6 2 -7 6.1 2.64
 -7 -2 -7 28.19 4.68
 -7 -2 -7 37.54 4.37
 -7 2 -7 28.36 5.48
 -8 -2 -7 57.52 7.29
 -8 -2 -7 50.25 5.92
 -8 2 -7 55.05 8.13
 -9 -2 -7 2.45 1.76
 -9 -2 -7 1.8 2.35
 -9 2 -7 5.5 3.33
 -10 -2 -7 17.71 3.28
 -10 -2 -7 10.7 3.56
 -10 2 -7 14.51 4.62
 -13 -3 7 2.22 2.26
 -12 -3 7 3.91 2.11
 -12 3 7 1.18 1.66
 -12 3 7 2.29 1.62
 11 -3 -7 10.24 2.25
 -11 -3 7 8.27 2.64
 -11 -3 7 5.96 1.96
 -10 -3 7 0.87 1.39
 -10 -3 7 3.09 1.36
 10 -3 -7 1.76 1.36
 -9 -3 7 16.92 2.66
 -9 -3 7 21.37 3.3
 9 -3 -7 17.26 2.75
 -9 3 7 17.89 2.35
 8 -3 -7 17.76 2.69
 -8 -3 7 18.24 2.77
 -8 -3 7 15.2 2.42
 -8 3 7 14.37 1.98
 7 -3 -7 63.31 5.79
 7 3 -7 58.04 5.79
 -7 3 7 59.42 5.29
 6 -3 -7 32.24 3.79
 6 3 -7 27.94 4.11
 -6 3 7 27.04 3
 6 3 -7 34.13 3.72
 5 -3 -7 1.35 1.08
 -5 3 7 3.47 0.84
 5 3 -7 3.46 1.36
 5 3 -7 4.04 1.16
 4 -3 -7 1.49 1.15
 4 3 -7 0.01 0.68
 4 3 -7 0.21 0.83
 -4 3 7 -1.02 0.41
 3 -3 -7 227.16 18.82
 3 3 -7 211.6 17.4
 -3 3 7 220.74 17.28
 3 3 -7 200.43 18.06
 2 -3 -7 19.48 4.14
 2 3 -7 11.4 2.58
 2 3 -7 13.47 1.79
 -2 3 7 13.97 1.83
 1 -3 -7 112.89 10.73
 -1 3 7 110.88 9.2
 1 3 -7 106.77 8.97
 1 3 -7 99.98 10.5
 0 -3 -7 104.83 9.59
 0 -3 -7 109.31 10.41
 0 3 -7 113.63 11.91
 0 3 -7 111.8 9.14
 -1 -3 -7 1.31 1.23
 -1 -3 -7 0.17 0.83
 -1 3 -7 0.18 0.71
 -1 3 -7 2.65 2.75
 -2 -3 -7 15.69 2.64
 -2 -3 -7 17.24 2.45
 -2 3 -7 15.65 2.43
 -2 3 -7 16.04 4.49
 -3 -3 -7 30.89 4
 -3 -3 -7 34.4 3.75
 -3 3 -7 30.42 6.03
 -3 3 -7 41.31 4.32
 -4 -3 -7 60.29 5.85
 -4 -3 -7 58.95 5.72
 -4 3 -7 51.35 8.09
 -5 -3 -7 -0.29 0.96
 -5 -3 -7 -1.09 1.04
 -5 3 -7 -0.61 2.15
 -6 -3 -7 5.31 1.75
 -6 -3 -7 6.79 2.04
 -6 3 -7 4.3 2.96
 -7 -3 -7 9.98 2.37
 -7 -3 -7 10.49 2.78
 -7 3 -7 2.39 2.56
 -8 -3 -7 10.17 2.97
 -8 -3 -7 10.85 2.51
 -8 3 -7 12.58 4.03
 -9 -3 -7 0.59 1.95
 -9 -3 -7 0.24 1.81
 -9 3 -7 4.56 3.21
 -10 -3 -7 1.15 2.13
 -10 -3 -7 0.85 1.7
 -10 3 -7 -3.35 2.32
 -12 -4 7 11.41 2.95
 -11 -4 7 2.46 2.13
 10 -4 -7 10.78 2.43
 -10 -4 7 10.45 2.56
 -10 -4 7 16.01 2.71
 -10 4 7 12.43 2.36
 -9 -4 7 6.76 1.92
 -9 -4 7 1.23 1.34
 9 -4 -7 3.54 1.34
 -9 4 7 6.25 1.48
 -8 -4 7 12.9 2.37
 8 -4 -7 10.85 2.13
 -8 -4 7 13.29 2.16
 -8 4 7 13.42 1.98
 7 -4 -7 1.44 1.15
 -7 -4 7 2.71 1.12
 -7 -4 7 1.99 1.25
 -7 4 7 2.73 0.93
 -6 -4 7 30.83 3.73
 6 -4 -7 38.88 4.25
 -6 -4 7 35.62 3.69
 -6 4 7 27.94 3.24
 6 4 -7 30.96 4.45
 6 4 -7 33.01 3.81
 5 -4 -7 10.95 2.27
 -5 4 7 11.69 1.65
 5 4 -7 11.47 1.92
 5 4 -7 12.81 2.55
 4 -4 -7 -0.63 1.41
 4 4 -7 2.47 1.37
 4 4 -7 0.54 0.74
 -4 4 7 1.64 0.68
 3 -4 -7 48.84 7.23
 -3 4 7 57.73 5.27
 3 4 -7 64.66 6.33
 3 4 -7 61.31 5.34
 2 -4 -7 1.64 2.18
 -2 4 7 0.46 0.78
 2 4 -7 0.93 0.62
 2 4 -7 0.55 1.27
 1 -4 -7 32.68 5.24
 1 4 -7 41.87 5.85
 1 4 -7 33.14 3.13
 -1 4 7 31.53 3.68
 0 -4 -7 20.41 2.55
 0 -4 -7 15.66 3.42
 0 4 7 17.06 2.67
 0 4 -7 20.98 2
 0 4 -7 12.69 4.17
 -1 -4 -7 12.68 2.77
 -1 -4 -7 19.19 2.3
 -1 4 -7 30.03 6.68
 -1 4 -7 16.11 1.74
 -2 -4 -7 148.54 12.96
 -2 -4 -7 159.57 12.56
 -2 4 -7 140.47 12.25
 -3 -4 -7 1.8 1.04
 -3 -4 -7 1.09 1.09
 -3 4 -7 -1.42 2.11
 -4 -4 -7 46.97 4.95
 -4 -4 -7 46.42 4.86
 -4 4 -7 51.5 8.26
 -5 -4 -7 55.62 5.63
 -5 -4 -7 54.77 5.55
 -5 4 -7 43.55 7.98
 -6 -4 -7 0.37 1.32
 -6 -4 -7 1.06 1.48
 -6 4 -7 -0.64 2.27
 -7 -4 -7 11.33 2.76
 -7 -4 -7 10.05 2.56
 -7 4 -7 11.54 4.27
 -8 -4 -7 8.69 2.48
 -8 -4 -7 10.06 3.05
 -8 4 -7 12.21 4.65
 -9 -4 -7 1.38 1.96
 -9 -4 -7 4.22 1.93
 -9 4 -7 0.3 3.25
 -10 -4 -7 6.82 2.6
 -10 -4 -7 4.12 2.7
 -10 4 -7 0.1 3.21
 -12 -5 7 2.95 2.11
 -11 -5 7 19.75 3.72
 -10 -5 7 27.12 4.17
 -10 5 7 28.82 3.47
 9 -5 -7 20.47 2.98
 -9 -5 7 22.79 3.03
 -9 -5 7 14.64 3.04
 -9 5 7 23.35 2.86
 -8 -5 7 31.92 4.02
 8 -5 -7 28.88 3.7
 -8 -5 7 34.17 3.73
 -8 5 7 25.67 3.29
 -7 -5 7 10.98 1.93
 7 -5 -7 13.03 2.3
 -7 -5 7 15.05 2.45
 7 5 -7 12.2 2.81
 -7 5 7 10.6 1.81
 -6 -5 7 22.86 3.09
 6 -5 -7 23.17 3.3
 -6 -5 7 30.6 3.13
 -6 5 7 21.97 2.75
 6 5 -7 23.15 3.8
 5 -5 -7 43.54 5.18
 -5 -5 7 44.86 4.26
 -5 -5 7 42.35 4.06
 -5 5 7 38.79 3.94
 5 5 -7 42.79 5.49
 -4 -5 7 1.96 0.95
 4 -5 -7 1.27 1.96
 -4 -5 7 3.48 0.97
 4 5 -7 0.53 1.18
 -4 5 7 1.68 0.83
 4 5 -7 2.01 0.97
 3 -5 -7 0.17 2.03
 3 5 -7 1.96 1.5
 3 5 -7 1.33 0.72
 -3 5 7 -0.05 0.66
 2 -5 -7 110.36 10.38
 2 5 -7 87.44 7.68
 2 5 -7 86.31 9.02
 -2 5 7 92.08 7.88
 2 5 -7 91.29 7.42
 1 -5 -7 14.03 3.44
 1 5 -7 16.75 1.83
 1 5 -7 18.51 4.08
 -1 5 7 9.07 1.92
 0 -5 -7 99.89 10.33
 0 5 -7 108.72 8.88
 0 5 7 115.18 9.6
 0 5 -7 107.65 11.9
 -1 -5 -7 91 9.23
 -1 5 -7 119.32 12.62
 -2 -5 -7 36.18 3.66
 -2 -5 -7 34.38 4.59
 -2 5 -7 52.87 8.88
 -3 -5 -7 266.13 22.91
 -3 -5 -7 260.57 22.52
 -3 5 -7 351.17 27.06
 -4 -5 -7 24.99 3.36
 -4 -5 -7 26.99 3.73
 -4 5 -7 18.55 5.56
 -5 -5 -7 3.39 1.49
 -5 -5 -7 4.08 1.71
 -5 5 -7 5.21 3.6
 -6 -5 -7 39.19 5.09
 -6 -5 -7 42.73 4.68
 -6 5 -7 27.45 6.75
 -7 -5 -7 0.89 1.62
 -7 -5 -7 0.08 1.5
 -7 5 -7 0.12 2.44
 -8 -5 -7 0.9 1.7
 -8 -5 -7 4.66 2.19
 -8 5 -7 3.04 3.47
 -9 -5 -7 -0.03 1.75
 -9 -5 -7 2.15 2.26
 -9 5 -7 0.47 3.62
 -10 -5 -7 -0.12 1.86
 -10 -5 -7 0.7 1.94
 -10 5 -7 1.94 3.94
 -11 -6 7 -1.49 1.6
 -11 6 7 0.99 1.39
 -10 -6 7 3.32 1.91
 -10 6 7 3.7 1.47
 -9 -6 7 10.16 2.55
 -9 6 7 7.13 1.7
 8 -6 -7 6.66 1.77
 -8 -6 7 5.18 1.89
 -8 6 7 6.15 1.57
 -7 -6 7 14.08 2.69
 7 -6 -7 15.42 2.58
 -7 -6 7 14.22 2.26
 7 6 -7 13.37 3.1
 -7 6 7 16.51 2.24
 -6 -6 7 14.11 2.08
 6 -6 -7 12.31 2.42
 -6 -6 7 9.99 2.11
 -6 6 7 14.64 2.07
 6 6 -7 11.86 2.81
 5 -6 -7 13.61 2.82
 -5 -6 7 15.11 2.29
 -5 -6 7 14.15 2.04
 -5 6 7 11.73 1.94
 5 6 -7 13.14 2.88
 4 -6 -7 17.98 3.85
 -4 -6 7 18.5 2.35
 -4 -6 7 23.82 2.73
 4 6 -7 25.21 3.88
 -4 6 7 15.86 2.4
 -3 -6 7 22.05 2.52
 -3 -6 7 24.67 2.8
 3 -6 -7 21.55 4.95
 -3 6 7 22.97 2.86
 3 6 -7 22.65 3.87
 2 -6 -7 2.94 2.59
 -2 -6 7 0.67 0.63
 -2 -6 7 0.38 0.59
 2 6 -7 1.07 1.66
 -2 6 7 0.25 0.75
 -1 -6 7 34.87 3.3
 1 -6 -7 30.6 5.57
 -1 -6 7 36.22 3.2
 -1 6 7 34.31 4.04
 1 6 -7 44.62 6.3
 1 6 -7 37.17 3.34
 0 -6 -7 11.14 2.95
 0 6 -7 7.9 3.57
 0 6 7 13.51 2.26
 -1 -6 -7 1.1 1.49
 1 6 7 3.85 1.56
 -1 6 -7 2.18 3.35
 -2 -6 -7 44.59 5.6
 -2 6 -7 55.24 9.97
 -3 -6 -7 2.52 1.72
 -3 6 -7 4.37 4.44
 -4 -6 -7 19.29 3.27
 -4 6 -7 29 7.26
 -5 -6 -7 4.87 1.78
 -5 -6 -7 3.03 1.71
 -5 6 -7 2.15 3.62
 -6 -6 -7 3.01 1.8
 -6 -6 -7 1.21 1.54
 -6 6 -7 -0.82 3.33
 -7 -6 -7 8.52 2.6
 -7 -6 -7 12.3 2.9
 -7 6 -7 8.22 4.49
 -8 -6 -7 2.58 2.14
 -8 -6 -7 0.76 1.75
 -8 6 -7 -3.74 2.69
 -9 -6 -7 0.88 1.97
 -9 -6 -7 -0.28 2.05
 -9 6 -7 -1.44 3.37
 -11 -7 7 1.31 1.99
 -11 7 7 3.35 1.72
 -10 -7 7 5.7 2.36
 -10 7 7 3.44 1.62
 -9 -7 7 -1.1 1.36
 -9 7 7 -0.81 0.95
 -8 -7 7 10.45 2.38
 -8 7 7 8.11 1.79
 -7 -7 7 1.75 1.34
 7 -7 -7 -0.31 1.01
 -7 7 7 -0.52 0.86
 7 7 -7 -0.53 1.43
 6 -7 -7 6.54 1.97
 -6 -7 7 2.19 1.36
 6 7 -7 4.01 2.06
 -6 7 7 3.08 1.14
 -5 -7 7 0.44 0.93
 5 -7 -7 -1.65 1.42
 -5 7 7 -0.01 0.81
 5 7 -7 0.1 1.43
 -4 -7 7 1.86 1.06
 4 -7 -7 1.99 2.36
 -4 7 7 0.05 0.85
 4 7 -7 -0.47 1.15
 3 -7 -7 4.65 3.1
 -3 -7 7 6.32 1.42
 -3 7 7 7.81 1.65
 3 7 -7 6.17 2.23
 2 -7 -7 -1.5 1.99
 -2 -7 7 0.18 0.68
 -2 7 7 -0.14 0.85
 2 7 -7 0.35 1.81
 1 -7 -7 3.28 2.58
 1 7 -7 1 0.75
 -1 7 7 0.61 1.05
 1 7 -7 3.76 2.45
 0 -7 -7 18.59 4.12
 0 7 -7 25.55 5.56
 0 7 7 23.16 3.36
 0 7 -7 25.25 2.76
 -1 -7 -7 21.77 3.93
 -1 7 -7 22.49 6.09
 1 7 7 21.72 3.41
 -2 -7 -7 26.22 4.08
 -2 7 -7 27.06 7.35
 -3 -7 -7 56.71 6.85
 -3 7 -7 77.5 11.96
 -4 -7 -7 0.02 1.45
 -4 7 -7 -1.91 3.51
 -5 -7 -7 -0.3 1.46
 -5 7 -7 3.14 3.75
 -6 -7 -7 3.79 2.15
 -6 7 -7 -0.13 3.32
 -7 -7 -7 1.25 1.96
 -7 7 -7 1 3.69
 -8 -7 -7 2.6 2.32
 -8 7 -7 4.44 4.08
 -9 -7 -7 -1.34 3.27
 -9 -7 -7 -1.56 1.72
 -9 7 -7 2.68 4.48
 -10 -8 7 7.16 2.48
 -10 8 7 5.98 1.97
 -9 -8 7 3.11 1.83
 -9 8 7 2.53 1.37
 -8 -8 7 12.4 2.68
 -8 8 7 10.25 2.2
 -7 -8 7 9.43 2.38
 -7 8 7 12.94 2.26
 7 8 -7 14.24 3.26
 -6 -8 7 29.17 3.96
 6 8 -7 28.98 4.81
 -6 8 7 30.81 3.78
 -5 -8 7 6.18 1.81
 5 -8 -7 12.2 3.03
 5 8 -7 7.7 2.74
 -5 8 7 10.47 1.91
 -4 -8 7 76.2 7.06
 4 -8 -7 72.15 9.48
 -4 8 7 79.21 7.13
 4 8 -7 79.65 8.19
 3 -8 -7 63.94 9.64
 3 8 -7 70.55 7.9
 -3 8 7 79.24 6.89
 2 -8 -7 3.62 3.09
 2 8 -7 -0.49 1.85
 -2 8 7 1.53 1.13
 1 -8 -7 42.2 6.98
 1 8 -7 54.91 7.6
 -1 8 7 47.1 5.32
 0 -8 -7 0.78 2.1
 0 8 7 -0.9 1.18
 0 8 -7 -0.93 0.72
 0 8 -7 0.25 2.49
 -1 -8 -7 12.01 2.95
 1 8 7 6.8 2.11
 -1 8 -7 13.41 4.89
 -1 8 -7 9.76 1.75
 -2 -8 -7 29.12 4.67
 -2 8 -7 24.11 7
 -2 8 -7 39.83 4.04
 -3 -8 -7 1.41 1.79
 -3 8 -7 -2.53 3.55
 -4 -8 -7 32.69 4.92
 -4 8 -7 42.17 9.31
 -5 -8 -7 34.14 5.19
 -5 8 -7 48.65 9.54
 -6 -8 -7 1.71 1.83
 -6 8 -7 1.58 4.01
 -7 -8 -7 30.63 4.87
 -7 8 -7 28.97 7.59
 -8 -8 -7 -1.38 1.86
 -8 8 -7 1.35 4.66
 -10 -9 7 7.59 2.71
 -10 9 7 7.83 2.05
 -9 -9 7 14.15 3.16
 -9 9 7 15.65 2.84
 -8 -9 7 9.17 2.76
 -8 9 7 12.95 2.45
 -7 -9 7 5.68 1.84
 7 9 -7 -0.06 1.59
 -7 9 7 7.33 1.88
 -6 -9 7 39.41 4.71
 -6 9 7 38.2 4.48
 6 9 -7 35.75 5.55
 -5 -9 7 34.24 4.07
 -5 9 7 27.11 3.71
 5 9 -7 28.08 4.81
 4 -9 -7 3.68 2.83
 4 9 -7 0.5 1.61
 -4 9 7 -0.3 1.21
 3 -9 -7 -1.75 2.81
 3 9 -7 2.71 1.97
 -3 9 7 2.93 1.45
 2 -9 -7 65.45 8.91
 2 9 -7 55.49 7.65
 -2 9 7 49.09 5.74
 1 -9 -7 9.36 3.52
 1 9 -7 18.62 4.57
 -1 9 7 12.17 2.46
 0 -9 -7 6.47 2.95
 0 9 -7 9.68 4.04
 0 9 7 5.77 1.99
 -1 -9 -7 22.31 4.5
 -1 9 -7 31.86 6.62
 -1 9 -7 30.87 3.48
 1 9 7 24.19 3.87
 -2 -9 -7 21.02 3.95
 -2 9 -7 19.93 2.85
 -2 9 -7 19.31 6.3
 -3 -9 -7 88.73 9.21
 -3 9 -7 94.17 14.65
 -3 9 -7 94.78 8.45
 -4 -9 -7 3.61 2.14
 -4 9 -7 -3.04 3.86
 -5 -9 -7 5.83 2.38
 -5 9 -7 4.82 5.07
 -6 -9 -7 10.88 3.14
 -6 9 -7 9.05 5.82
 -7 -9 -7 0.02 1.78
 -7 9 -7 1.34 4.54
 -9 -10 7 0.13 1.88
 -9 10 7 -1.79 1.1
 -8 -10 7 1.56 1.65
 -8 10 7 0.72 1.29
 -7 -10 7 4.95 2.01
 7 10 -7 4.45 2.42
 -7 10 7 1.81 1.41
 -6 10 7 4.1 1.58
 6 10 -7 0.14 1.9
 -5 10 7 -0.74 1
 5 10 -7 -0.18 1.53
 4 10 -7 10.32 3.06
 -4 10 7 2.73 1.53
 3 -10 -7 2.15 3.2
 -3 10 7 0.59 1.19
 3 10 -7 2.92 2.32
 2 -10 -7 2.98 3.33
 2 10 -7 3.35 2.31
 -2 10 7 3.57 1.6
 1 -10 -7 -5.45 2.35
 -1 10 7 2.44 1.59
 1 10 -7 -2.06 2.03
 0 -10 -7 10.08 3.65
 0 10 7 6.75 2.16
 0 10 -7 9.69 4.02
 -1 -10 -7 2.72 2.54
 -1 10 -7 0.48 1.23
 -1 10 -7 -0.39 2.57
 1 10 7 -0.54 1.51
 -2 -10 -7 14.36 3.61
 -2 10 -7 18.68 5.9
 -2 10 -7 17.33 2.85
 -3 -10 -7 0.14 2.07
 -3 10 -7 1.73 1.56
 -3 10 -7 -2.04 3.88
 -4 -10 -7 4.35 2.35
 -4 10 -7 5.59 1.88
 -4 10 -7 2.55 4.77
 -5 -10 -7 3.48 2.14
 -5 10 -7 5.34 2.18
 -5 10 -7 2.52 4.83
 -6 -10 -7 0.6 2.06
 -6 10 -7 4.94 2.14
 -6 10 -7 5.53 5.59
 7 11 -7 0.04 1.95
 -7 11 7 1.43 1.55
 -6 11 7 3.75 1.79
 6 11 -7 4.64 2.61
 -5 11 7 13.95 2.79
 5 11 -7 15.68 3.92
 4 11 -7 1.53 2.07
 -4 11 7 0.42 1.52
 3 11 -7 36.35 5.97
 -3 11 7 40.16 4.91
 -2 11 7 8.02 2.29
 2 11 -7 11.44 3.66
 1 -11 -7 1.01 3.15
 -1 11 7 -2.2 1.25
 1 11 -7 -0.98 1.98
 0 -11 -7 12.56 4.38
 0 11 -7 19.28 5.31
 0 11 7 20.92 3.61
 -1 -11 -7 5.03 2.97
 -1 11 -7 2.01 3.21
 1 11 7 6.04 2.35
 -2 -11 -7 5.97 2.75
 -2 11 -7 0.29 1.43
 -2 11 -7 1.32 3.45
 -3 -11 -7 -0.94 1.8
 -3 11 -7 2.07 1.66
 -3 11 -7 0.36 3.87
 -4 -11 -7 -0.35 2.31
 -4 11 -7 -1.14 4.28
 -4 11 -7 0.22 1.5
 -5 -11 -7 13.52 3.52
 -5 11 -7 7.91 2.53
 -5 11 -7 3.6 4.58
 -6 12 7 8.63 2.45
 6 12 -7 13.2 3.89
 -5 12 7 2.3 1.64
 5 12 -7 0.99 2.23
 -4 12 7 20.24 3.44
 4 12 -7 19.41 4.51
 3 12 -7 1.41 2.22
 -3 12 7 1.62 1.67
 2 12 -7 28.12 5.51
 -2 12 7 25.09 3.95
 -1 12 7 20.04 3.59
 1 12 -7 17.43 4.92
 0 -12 -7 -0.11 3.63
 0 12 7 -0.87 1.48
 0 12 -7 -0.76 2.75
 -1 -12 -7 27.43 5.93
 -1 12 -7 32.98 6.92
 1 12 7 22.39 4.41
 -2 -12 -7 14.52 4.53
 -2 12 -7 7.62 4.43
 -3 -12 -7 9.02 3.36
 -3 12 -7 5.9 2.22
 -3 12 -7 7.03 4.51
 -4 -12 -7 1.39 2.66
 -4 12 -7 4.26 2.09
 -4 12 -7 5.63 4.99
 -3 13 7 -0.43 1.76
 3 13 -7 -1.23 2.1
 2 13 -7 -2.4 2.32
 -2 13 7 -0.57 1.8
 -1 13 7 -0.79 1.73
 1 13 -7 0.42 2.6
 0 13 -7 5.32 3.43
 0 13 7 6.38 2.53
 1 13 7 5.34 2.61
 -1 13 -7 5.74 4.06
 -13 0 8 3.29 2.15
 -13 0 8 1.77 2.16
 -12 0 8 -0.39 1.55
 -12 0 8 1.46 1.78
 -11 0 8 18.6 3
 -11 0 8 15.86 3.21
 10 0 -8 0.57 1.3
 9 0 -8 12.4 2.53
 8 0 -8 129.54 11.32
 7 0 -8 5.33 1.59
 6 0 -8 300.99 24.61
 5 0 -8 227.9 19.54
 -5 0 8 242.62 18.84
 5 0 -8 237.23 19.57
 4 0 -8 0.65 0.81
 4 0 -8 0.73 0.76
 -4 0 8 -0.11 0.47
 3 0 -8 110.4 9.87
 3 0 -8 117.51 10.11
 2 0 -8 9.97 2.27
 2 0 -8 15.22 2.73
 1 0 -8 -0.22 1.36
 1 0 -8 0.02 1.44
 0 0 -8 2.05 1.8
 0 0 -8 2.68 2.13
 -1 0 -8 38.19 5.05
 -1 0 -8 36.17 5.69
 -2 0 -8 24.93 3.73
 -2 0 -8 29.29 4.76
 -3 0 -8 148.06 14.03
 -3 0 -8 161.5 13.37
 -4 0 -8 98.6 9.89
 -4 0 -8 104.76 9.09
 -5 0 -8 126.32 12.29
 -5 0 -8 133.82 11.3
 -6 0 -8 91.98 9.23
 -6 0 -8 85.92 7.99
 -7 0 -8 -0.41 1.89
 -7 0 -8 -1.08 1.07
 -8 0 -8 61.71 8.45
 -9 0 -8 2.39 2.48
 -10 0 -8 15.59 4.68
 -13 -1 8 2.35 2
 -13 -1 8 -1.12 1.74
 -13 1 8 -0.83 1.64
 -13 1 8 2.19 1.76
 -12 -1 8 10.19 2.77
 -12 -1 8 5.89 2.05
 -12 1 8 16.45 3.15
 -12 1 8 7.96 2.35
 -11 -1 8 0.66 1.51
 11 -1 -8 -3.32 1.14
 -11 -1 8 -0.89 1.27
 10 -1 -8 3.13 1.66
 -10 -1 8 6.26 1.91
 10 1 -8 4.28 1.71
 9 -1 -8 18.01 2.88
 9 1 -8 14.57 2.76
 8 -1 -8 16.45 2.71
 8 1 -8 15.85 2.65
 7 -1 -8 125.56 11.21
 7 1 -8 132.93 11.23
 6 -1 -8 6.08 1.63
 6 1 -8 4.31 1.46
 -6 1 8 4.42 0.82
 6 1 -8 3.16 1.28
 5 -1 -8 11.25 2.24
 5 1 -8 16.3 2.32
 5 1 -8 11.62 2.31
 -5 1 8 16.15 1.66
 4 -1 -8 52.03 5.39
 4 -1 -8 53.14 4.91
 -4 1 8 52.79 4.56
 4 1 -8 49.1 5.2
 4 1 -8 56.82 5.13
 3 -1 -8 6.27 1.32
 3 -1 -8 3.83 1.67
 3 1 -8 4.38 1.32
 -3 1 8 4.46 1.01
 3 1 -8 3.78 1.43
 2 -1 -8 0.39 0.86
 2 -1 -8 -1.28 1.41
 2 1 -8 -0.3 0.75
 2 1 -8 0.45 1.11
 1 -1 -8 0.29 1.79
 1 -1 -8 0.97 1.55
 1 1 -8 -1.25 0.94
 1 1 -8 1.93 1.78
 0 -1 -8 -1.19 1.26
 0 -1 -8 1.84 1.74
 0 1 -8 1.56 1.65
 0 1 -8 -0.46 2.12
 -1 -1 -8 98.76 10.02
 -1 -1 -8 92.29 9.76
 -1 1 -8 140.01 11.62
 -2 -1 -8 14.51 2.92
 -2 -1 -8 13.94 2.7
 -2 1 -8 16.62 3.82
 -2 1 -8 14.25 2.81
 -3 -1 -8 0.4 1.14
 -3 -1 -8 0.09 1.24
 -3 1 -8 3.14 1.47
 -3 1 -8 -1.17 1.39
 -4 -1 -8 63.18 6.61
 -4 -1 -8 63.55 5.98
 -4 1 -8 61.36 5.95
 -4 1 -8 58.61 7.78
 -5 -1 -8 10.48 2.12
 -5 -1 -8 14.42 2.84
 -5 1 -8 9.57 1.91
 -5 1 -8 3.19 2.24
 -6 -1 -8 -1.87 1.05
 -6 -1 -8 -2.71 1.13
 -6 1 -8 -0.1 1.71
 -7 -1 -8 -0.2 1.32
 -7 -1 -8 1.53 2.05
 -7 1 -8 3.73 2.58
 -8 -1 -8 0.66 1.38
 -8 -1 -8 -0.23 2.05
 -8 1 -8 1.02 2.27
 -9 -1 -8 14.96 4.01
 -9 1 -8 15.35 4.46
 -10 -1 -8 6.07 3.06
 -10 1 -8 -0.87 2.41
 -13 -2 8 -2.37 1.65
 -13 2 8 -0.17 1.99
 -13 2 8 -1.13 1.65
 -12 -2 8 3.21 1.63
 -12 -2 8 2.43 2.11
 -12 2 8 2.81 1.78
 -12 2 8 2.16 2
 -11 -2 8 1.37 1.34
 -11 -2 8 -0.92 1.37
 11 -2 -8 -0.68 1.19
 -10 -2 8 1.15 1.23
 -10 -2 8 0.81 1.4
 10 -2 -8 2.44 1.42
 9 -2 -8 28.12 3.85
 9 2 -8 31.49 4.08
 8 -2 -8 4 1.38
 8 2 -8 1.39 1.27
 7 -2 -8 4.57 1.39
 -7 2 8 3.45 0.87
 7 2 -8 3.55 1.34
 6 -2 -8 11.22 2.16
 6 2 -8 8.72 2.16
 6 2 -8 8.66 1.77
 -6 2 8 8.56 1.29
 5 -2 -8 3.6 1.43
 -5 2 8 6.46 1.05
 5 2 -8 5.4 1.39
 5 2 -8 4.99 1.7
 4 -2 -8 4.18 1.65
 4 2 -8 4.75 1.51
 -4 2 8 4.52 0.93
 4 2 -8 7.44 1.43
 3 -2 -8 7.24 1.22
 3 -2 -8 8.14 2.39
 -3 2 8 6.99 1.25
 3 2 -8 6.29 1.45
 3 2 -8 8.13 2.01
 2 -2 -8 133.53 11.22
 2 -2 -8 103.1 9.08
 2 2 -8 108.89 10.24
 2 2 -8 104.69 9.27
 -2 2 8 106.06 9.12
 1 -2 -8 1.58 1.34
 1 -2 -8 3.05 2.26
 1 2 -8 1.88 0.99
 1 2 -8 2.69 1.98
 0 -2 -8 7.76 2.57
 0 -2 -8 12.59 2.72
 0 2 -8 9.08 3.63
 0 2 -8 5.87 1.78
 -1 -2 -8 0.03 1.08
 -1 -2 -8 0.24 1.19
 -1 2 -8 -1.22 1.81
 -1 2 -8 0.03 1.22
 -2 -2 -8 35.82 4.46
 -2 -2 -8 28.25 4.25
 -2 2 -8 45.95 5.01
 -2 2 -8 32.92 6
 -3 -2 -8 -0.86 0.91
 -3 -2 -8 1.18 1.22
 -3 2 -8 2.69 2.34
 -3 2 -8 0.63 1.23
 -4 -2 -8 59.11 5.69
 -4 -2 -8 62.49 6.11
 -4 2 -8 54.16 7.95
 -4 2 -8 52.24 5.55
 -5 -2 -8 16.82 2.75
 -5 -2 -8 14.99 3.05
 -5 2 -8 15.61 4.06
 -6 -2 -8 12.57 2.46
 -6 -2 -8 12.03 2.89
 -6 2 -8 14.16 4.11
 -7 -2 -8 -0.44 1.82
 -7 -2 -8 1.26 1.32
 -7 2 -8 0.33 2.07
 -8 -2 -8 -1.91 1.77
 -8 -2 -8 0.09 1.41
 -8 2 -8 1.99 2.62
 -9 -2 -8 11.16 2.6
 -9 -2 -8 10.07 3.53
 -9 2 -8 10.23 3.89
 -10 -2 -8 1.69 2.41
 -10 2 -8 2.06 2.78
 -12 -3 8 10.62 2.51
 -12 -3 8 7.01 2.58
 12 -3 -8 7.48 2.29
 -11 -3 8 -1.29 1.43
 11 -3 -8 0.19 1.31
 -11 -3 8 0.23 1.33
 -10 -3 8 30.66 4.37
 -10 -3 8 29.11 3.91
 10 -3 -8 36.59 4.46
 -9 -3 8 11.07 2.45
 -9 -3 8 11.73 2.3
 9 -3 -8 9.99 2.14
 8 -3 -8 8.49 1.97
 8 3 -8 8.87 2.01
 -8 3 8 7.11 1.35
 7 -3 -8 36.54 4.4
 7 3 -8 33.96 4.92
 -7 3 8 37.08 3.46
 7 3 -8 37.92 4.37
 6 -3 -8 14.57 2.58
 6 3 -8 14.57 2.4
 -6 3 8 16.88 1.99
 6 3 -8 17.4 3.21
 5 -3 -8 56.18 5.99
 -5 3 8 46.06 4.39
 5 3 -8 50.37 5.41
 5 3 -8 51.69 4.83
 4 -3 -8 73.8 7.38
 4 3 -8 72.58 6.28
 -4 3 8 61.75 5.9
 4 3 -8 73.71 7.03
 3 -3 -8 4.26 2.47
 3 3 -8 5.74 1.94
 3 3 -8 5.48 1.26
 -3 3 8 4.71 1.07
 2 -3 -8 115.21 10.52
 2 3 -8 84.49 9.17
 2 3 -8 99.05 8.1
 -2 3 8 87.91 8.06
 1 -3 -8 151.28 11.72
 1 -3 -8 90.19 9.44
 1 3 -8 100.49 11.09
 1 3 -8 121.29 9.38
 -1 3 8 116.86 9.55
 0 -3 -8 6.2 1.81
 0 -3 -8 2.94 2.02
 0 3 -8 5.24 1.26
 0 3 -8 3.48 2.93
 -1 -3 -8 100.47 9.48
 -1 -3 -8 102.66 9.02
 -1 3 -8 85.62 8.63
 -1 3 -8 148.26 12.93
 -2 -3 -8 65.88 7.2
 -2 -3 -8 72.56 7.05
 -2 3 -8 97.26 10
 -2 3 -8 82.97 7.2
 -3 -3 -8 12.37 2.38
 -3 -3 -8 10.96 2.39
 -3 3 -8 18.25 4.54
 -4 -3 -8 54.95 5.27
 -4 -3 -8 56.03 5.43
 -4 3 -8 29.68 6.59
 -5 -3 -8 9.18 2.31
 -5 -3 -8 7.97 2.03
 -5 3 -8 4.29 3.14
 -6 -3 -8 8.06 2.1
 -6 -3 -8 9.9 2.53
 -6 3 -8 7.77 3.56
 -7 -3 -8 19.02 3.73
 -7 -3 -8 21.17 3.27
 -7 3 -8 12 4.28
 -8 -3 -8 0.09 1.53
 -8 -3 -8 5.05 2.25
 -8 3 -8 2.5 3.1
 -9 -3 -8 8.89 2.63
 -9 -3 -8 12.61 3.54
 -9 3 -8 4.32 3.68
 -10 -3 -8 14.99 4.11
 -10 -3 -8 9.99 2.91
 -10 3 -8 3.49 3.97
 -12 -4 8 0.94 1.94
 -11 -4 8 19.68 3.1
 11 -4 -8 16.58 3.1
 -11 -4 8 15.38 3.42
 -10 -4 8 3.59 1.56
 10 -4 -8 2.48 1.6
 -10 -4 8 5.56 2.07
 9 -4 -8 0.62 1.25
 -9 -4 8 4.25 1.45
 -9 -4 8 1.9 1.56
 -9 4 8 0.05 0.86
 -8 -4 8 19.48 3.07
 -8 -4 8 22.15 2.86
 8 -4 -8 20.45 3.15
 -8 4 8 18.64 2.42
 -7 -4 8 -0.06 0.97
 -7 -4 8 -0.31 0.98
 7 -4 -8 -0.19 1.03
 7 4 -8 0.02 1
 -7 4 8 -1.14 0.65
 7 4 -8 1.36 1.55
 6 -4 -8 33.5 4
 -6 4 8 22.43 2.75
 6 4 -8 26.35 3.31
 6 4 -8 23.92 4.1
 5 -4 -8 31.11 4.41
 5 4 -8 38.96 5
 5 4 -8 29.84 3.67
 -5 4 8 32.86 3.19
 4 -4 -8 28.38 4.75
 4 4 -8 31.83 3.23
 -4 4 8 30.16 3.25
 4 4 -8 28.16 4.27
 3 -4 -8 115.45 13.14
 -3 4 8 136.16 11.47
 3 4 -8 140.68 11.53
 3 4 -8 148.99 12.74
 2 -4 -8 2.32 2.39
 2 4 -8 -0.18 0.67
 2 4 -8 2.58 1.84
 -2 4 8 0.53 0.7
 1 -4 -8 60.72 7.51
 1 4 -8 42.2 7.15
 1 4 -8 56.88 4.78
 -1 4 8 49.12 5.07
 0 -4 -8 59.1 8.45
 0 4 -8 83.76 6.85
 0 4 -8 98.1 11.74
 -1 -4 -8 17.89 3.44
 -1 -4 -8 19.51 2.8
 -1 4 -8 45.47 7.65
 -1 4 -8 20.87 2.37
 -2 -4 -8 1.14 1.34
 -2 -4 -8 0.38 0.89
 -2 4 -8 2.98 3.37
 -3 -4 -8 77.01 7.07
 -3 -4 -8 74.75 7.32
 -3 4 -8 73.61 10.68
 -4 -4 -8 43.65 5.36
 -4 -4 -8 47.05 4.96
 -4 4 -8 50 8.6
 -5 -4 -8 15.06 2.9
 -5 -4 -8 15.99 2.89
 -5 4 -8 12.45 4.28
 -6 -4 -8 12.43 2.64
 -6 -4 -8 7.27 2.26
 -6 4 -8 6.8 3.73
 -7 -4 -8 1.91 1.86
 -7 -4 -8 7.73 2.43
 -7 4 -8 2.83 3.08
 -8 -4 -8 22.82 4.26
 -8 -4 -8 26.93 4.25
 -8 4 -8 18.21 5.84
 -9 -4 -8 0.92 1.7
 -9 -4 -8 0.11 1.64
 -9 4 -8 -0.16 3.01
 -10 -4 -8 9.56 3.6
 -10 -4 -8 2.5 2.13
 -10 4 -8 1.56 3.74
 -12 -5 8 1.28 1.91
 -11 -5 8 -2.12 1.43
 -10 -5 8 3.15 2.08
 10 -5 -8 -1.75 1.15
 -10 -5 8 0.19 1.32
 9 -5 -8 1.53 1.39
 -9 -5 8 -1.07 1
 -9 -5 8 1.83 1.42
 -9 5 8 0.8 0.97
 -8 -5 8 8.98 2.19
 -8 -5 8 9.53 1.99
 8 -5 -8 6.2 1.82
 -8 5 8 8.89 1.64
 7 -5 -8 45.76 5.01
 -7 -5 8 41.99 4.74
 -7 -5 8 42.34 4.41
 7 5 -8 32.38 5.21
 -7 5 8 40.15 3.93
 6 -5 -8 12.36 2.56
 -6 -5 8 9.73 2.04
 -6 -5 8 8.07 1.66
 6 5 -8 12.11 2.74
 -6 5 8 10.86 1.73
 -5 -5 8 0.48 0.75
 5 -5 -8 0.12 1.25
 -5 5 8 0 0.63
 5 5 -8 0.42 0.96
 5 5 -8 -0.09 1.24
 4 -5 -8 1.81 1.97
 4 5 -8 -0.16 1.43
 -4 5 8 0.53 0.75
 4 5 -8 -0.47 0.74
 3 -5 -8 0.41 2.31
 3 5 -8 1.03 0.83
 -3 5 8 0.75 0.79
 3 5 -8 3.35 1.92
 2 -5 -8 106.65 10.87
 2 5 -8 69.65 6.43
 2 5 -8 75.49 8.2
 -2 5 8 74.17 6.7
 1 -5 -8 25.24 5.16
 -1 5 8 25.32 3.4
 1 5 -8 28.25 2.74
 1 5 -8 29.28 5.57
 0 -5 -8 0.98 1.77
 0 5 8 4.15 1.53
 0 5 -8 4.44 0.9
 0 5 -8 5 3.4
 -1 -5 -8 11.28 2.82
 -1 5 -8 14.65 5.15
 -2 -5 -8 0.61 1.29
 -2 5 -8 1.46 3.87
 -3 -5 -8 -0.39 1.21
 -3 -5 -8 1.87 1.32
 -3 5 -8 1.09 3.47
 -4 -5 -8 13.87 2.5
 -4 -5 -8 8 2.32
 -4 5 -8 18.78 5.45
 -5 -5 -8 0.82 1.29
 -5 -5 -8 0.77 1.54
 -5 5 -8 -0.16 2.65
 -6 -5 -8 3.96 1.85
 -6 -5 -8 3.05 1.72
 -6 5 -8 0.49 2.91
 -7 -5 -8 4.57 2.12
 -7 -5 -8 2.89 1.89
 -7 5 -8 1.75 2.96
 -8 -5 -8 1.87 2.07
 -8 -5 -8 -3.06 1.62
 -8 5 -8 1.22 3.04
 -9 -5 -8 1.51 1.99
 -9 -5 -8 1.87 2.23
 -9 5 -8 2.24 3.44
 -11 -6 8 14.4 3.42
 -10 -6 8 8.13 2.48
 -10 6 8 7.16 1.71
 -9 -6 8 20.8 3.64
 9 -6 -8 24.42 3.49
 -9 6 8 27.06 3.27
 -8 -6 8 1.6 1.13
 -8 -6 8 3.08 1.65
 8 -6 -8 1.6 1.41
 -8 6 8 1.11 1.07
 -7 -6 8 0.84 1.03
 7 -6 -8 3.2 1.58
 -7 -6 8 -0.25 1.13
 7 6 -8 1.42 1.62
 -7 6 8 0.79 0.87
 -6 -6 8 -0.13 1.01
 6 -6 -8 2.66 1.67
 -6 -6 8 -0.43 0.72
 6 6 -8 0.95 1.47
 -6 6 8 0.42 0.84
 -5 -6 8 0.17 0.9
 -5 -6 8 2.13 0.93
 5 -6 -8 -0.06 1.63
 -5 6 8 1.09 0.89
 5 6 -8 2.44 1.69
 -4 -6 8 24.73 2.79
 -4 -6 8 20.8 2.86
 4 -6 -8 20.61 4.55
 4 6 -8 25.07 4.22
 -4 6 8 25.93 3.05
 -3 -6 8 29.63 3.1
 3 -6 -8 33.99 6.35
 -3 -6 8 28.98 3.09
 -3 6 8 25.68 3.35
 3 6 -8 36.02 5.24
 2 -6 -8 207.82 15.38
 -2 -6 8 139.79 11.7
 -2 -6 8 137.43 11.83
 2 6 -8 137.03 13.71
 -2 6 8 142.28 12.17
 1 -6 -8 46.66 7.04
 -1 6 8 54.88 5.04
 1 6 -8 49.67 4.38
 1 6 -8 45.51 4.58
 1 6 -8 53.89 7.94
 0 -6 -8 174.61 16.59
 0 6 8 185.45 15.66
 0 6 -8 192.24 18.58
 -1 -6 -8 58.77 7.61
 -1 6 -8 89.62 12.3
 -2 -6 -8 39.63 5.39
 -2 6 -8 49.46 9.63
 -3 -6 -8 14.61 2.99
 -3 6 -8 28.9 7.24
 -4 -6 -8 40.54 5.39
 -4 6 -8 48.83 9.14
 -5 -6 -8 1.33 1.67
 -5 6 -8 0.32 3.28
 -6 -6 -8 0.13 1.64
 -6 6 -8 0.48 3.06
 -7 -6 -8 1.68 1.81
 -7 -6 -8 3.12 2.07
 -7 6 -8 2.18 3.6
 -8 -6 -8 2.98 2.28
 -8 -6 -8 3.65 2.27
 -8 6 -8 1.06 3.78
 -9 -6 -8 14.25 3.37
 -9 -6 -8 7.99 2.89
 -9 6 -8 14.51 5.84
 -11 -7 8 0.8 1.93
 -11 7 8 2.45 1.5
 -10 -7 8 27.11 4.3
 -9 -7 8 4.03 1.91
 -9 7 8 3.52 1.34
 -8 -7 8 2.18 1.59
 -8 7 8 3.25 1.29
 -7 -7 8 7.67 2.12
 7 -7 -8 5.95 1.95
 -7 7 8 9.28 1.77
 7 7 -8 5.45 2.42
 6 -7 -8 44.99 5.55
 -6 -7 8 36.45 4.66
 6 7 -8 34.72 5.43
 -6 7 8 44.67 4.53
 -5 -7 8 17.44 2.71
 5 -7 -8 11.88 3.41
 -5 -7 8 20.32 2.54
 -5 7 8 18.44 2.65
 5 7 -8 16.06 3.63
 -4 -7 8 39.66 3.82
 4 -7 -8 33.06 6.05
 -4 -7 8 39.27 4.06
 4 7 -8 36.17 5.65
 -4 7 8 40.59 4.42
 3 -7 -8 14.36 4.51
 -3 -7 8 16.67 2.48
 -3 -7 8 24.43 2.52
 3 7 -8 26.47 4.62
 -3 7 8 17.45 2.7
 2 -7 -8 83.18 10.18
 -2 7 8 67.93 6.61
 2 7 -8 72.3 8.27
 1 -7 -8 92.37 11.59
 1 7 -8 107.39 11.44
 -1 7 8 104.73 9.26
 0 -7 -8 3.05 2.35
 0 7 8 4.4 1.59
 0 7 -8 2.18 0.97
 0 7 -8 -0.03 2.89
 -1 -7 -8 9.7 2.88
 -1 7 -8 8.85 4.71
 -2 -7 -8 17.58 3.6
 -2 7 -8 21.74 6.63
 -3 -7 -8 31.58 4.9
 -3 7 -8 56.46 10.49
 -4 -7 -8 23.86 4.15
 -4 7 -8 34.23 8.32
 -5 -7 -8 4.68 2.07
 -5 7 -8 -0.61 3.73
 -6 -7 -8 21.73 4
 -6 7 -8 23.4 6.51
 -7 -7 -8 38.06 5.38
 -7 7 -8 24.44 7.53
 -8 -7 -8 1.94 2.34
 -8 7 -8 4.55 4.26
 -10 -8 8 2.81 1.96
 -10 8 8 -1.05 1.32
 -9 -8 8 6.62 2.47
 -9 8 8 12 2.3
 -8 -8 8 -0.6 1.4
 -8 8 8 0.93 1.1
 8 8 -8 -0.75 1.73
 -7 -8 8 2.18 1.71
 7 8 -8 1.44 1.86
 -7 8 8 0.83 1.14
 -6 -8 8 0.63 1.29
 6 -8 -8 0.67 1.52
 6 8 -8 -1.04 1.57
 -6 8 8 0.17 1.09
 -5 -8 8 6.96 1.8
 5 -8 -8 4.34 2.72
 5 8 -8 2.98 2.25
 -5 8 8 4.35 1.53
 4 -8 -8 -0.39 2.48
 -4 -8 8 0.56 1.07
 -4 8 8 0.69 1.1
 4 8 -8 2.29 2
 3 -8 -8 -0.86 2.7
 -3 8 8 0.62 1.08
 3 8 -8 2.47 2.3
 2 -8 -8 41.93 6.97
 -2 8 8 32.44 4.11
 2 8 -8 32.82 5.97
 1 -8 -8 6.46 3.12
 1 8 -8 5.63 3.07
 -1 8 8 3.97 1.7
 0 -8 -8 3.25 2.45
 0 8 8 3.76 1.72
 0 8 -8 1.85 3.11
 -1 -8 -8 1.4 2.13
 1 8 8 0.09 1.54
 -1 8 -8 1.48 1.03
 -1 8 -8 -3.11 2.87
 -2 -8 -8 9.86 2.67
 -2 8 -8 8.42 5.45
 -3 -8 -8 -1.98 1.22
 -3 8 -8 0.4 4.48
 -4 -8 -8 10.54 3.16
 -4 8 -8 28.78 7.98
 -5 -8 -8 3.37 2.02
 -5 8 -8 -2.65 3.91
 -6 -8 -8 10.45 3.12
 -6 8 -8 10.72 5.41
 -7 -8 -8 -0.4 1.75
 -7 8 -8 -2.09 3.95
 -8 8 -8 -0.62 3.6
 -9 -9 8 -1.08 1.49
 -9 9 8 0.39 1.18
 -8 -9 8 -0.19 1.59
 -8 9 8 1.21 1.32
 8 9 -8 2.5 2.31
 -7 -9 8 20.62 3.42
 -7 9 8 18.77 2.92
 7 9 -8 16.56 3.92
 -6 -9 8 6.41 1.96
 -6 9 8 4.67 1.71
 6 9 -8 2.24 2.14
 5 -9 -8 -0.2 2.42
 -5 9 8 1.3 1.28
 5 9 -8 4.82 2.37
 4 -9 -8 34.09 6.76
 4 9 -8 40.33 6.21
 -4 9 8 36.44 4.48
 3 -9 -8 0.07 3.19
 -3 9 8 -0.06 1.1
 3 9 -8 -0.03 1.73
 2 -9 -8 9.08 3.84
 2 9 -8 9.09 3.41
 -2 9 8 3.96 1.58
 1 -9 -8 1 2.59
 -1 9 8 0.17 1.33
 1 9 -8 -0.94 2.18
 0 -9 -8 -0.97 2.03
 0 9 8 3.06 1.64
 0 9 -8 4.36 3.45
 -1 -9 -8 0.42 2.58
 1 9 8 4.95 2.04
 -1 9 -8 3.48 1.55
 -1 9 -8 8.82 4.88
 -2 -9 -8 -0.78 2.08
 -2 9 -8 0.22 1.1
 -2 9 -8 0.29 3.96
 -3 -9 -8 0.29 1.92
 -3 9 -8 -2.92 3.74
 -3 9 -8 -0.87 1.06
 -4 -9 -8 14.37 3.45
 -4 9 -8 34.77 8.62
 -5 -9 -8 10.22 2.97
 -5 9 -8 5.79 5.52
 -6 -9 -8 8.47 3.1
 -6 9 -8 8.99 5.57
 -7 -9 -8 8.3 3.05
 -7 9 -8 13.29 6.65
 -8 -10 8 22.59 3.81
 8 10 -8 20.69 4.53
 -8 10 8 20.77 3.29
 -7 -10 8 2.08 1.87
 7 10 -8 -0.18 1.95
 -7 10 8 3.57 1.6
 6 10 -8 21.62 4.55
 -6 10 8 19.26 3.19
 5 10 -8 11.01 3.27
 -5 10 8 7.06 2.06
 -4 10 8 -0.2 1.15
 4 10 -8 2.69 2.31
 3 -10 -8 24.88 5.8
 3 10 -8 13.81 3.82
 -3 10 8 12.1 2.57
 2 -10 -8 16.13 5.19
 2 10 -8 19.53 4.68
 -2 10 8 19.53 3.13
 1 -10 -8 0.22 2.94
 -1 10 8 0.57 1.4
 1 10 -8 1.23 2.75
 0 -10 -8 30.58 6.17
 0 10 -8 45.27 7.97
 0 10 8 40.02 5.15
 -1 -10 -8 0.33 2.29
 1 10 8 1.88 1.92
 -1 10 -8 2.22 3.37
 -2 -10 -8 39.56 5.89
 -2 10 -8 36.26 4.18
 -2 10 -8 15.86 6.1
 -3 -10 -8 9.41 3.33
 -3 10 -8 9.28 5.94
 -3 10 -8 10.75 2.36
 -4 -10 -8 1.21 2.15
 -4 10 -8 2.64 1.8
 -4 10 -8 -0.57 3.81
 -5 -10 -8 13.48 3.6
 -5 10 -8 18.84 3.39
 -5 10 -8 19.8 7.46
 -6 -10 -8 4.28 2.56
 -6 10 -8 4.86 5.24
 -6 10 -8 7.61 2.36
 -7 11 8 -0.79 1.41
 7 11 -8 0.13 2.07
 6 11 -8 -0.04 1.99
 -6 11 8 2.55 1.7
 -5 11 8 3.63 1.79
 5 11 -8 4.39 2.63
 4 11 -8 7.45 3.39
 -4 11 8 12.36 2.62
 -3 11 8 1.53 1.59
 3 11 -8 1.02 2.46
 2 -11 -8 43.5 8.28
 2 11 -8 50.74 7.62
 -2 11 8 34.73 5.06
 1 -11 -8 15.4 5.41
 -1 11 8 19.69 3.53
 1 11 -8 20.86 5.52
 0 -11 -8 -4.47 2.52
 0 11 8 1.47 1.75
 0 11 -8 -0.78 2.86
 -1 -11 -8 2.33 3.05
 1 11 8 -1.01 1.73
 -1 11 -8 -0.44 3.51
 -2 -11 -8 6.82 3.18
 -2 11 -8 2.1 3.92
 -3 -11 -8 1.46 2.31
 -3 11 -8 1.47 1.57
 -3 11 -8 -1.7 3.45
 -4 -11 -8 1.2 2.55
 -4 11 -8 -1.21 1.38
 -4 11 -8 -5.61 3.66
 -5 -11 -8 6.31 3.27
 -5 11 -8 2.43 1.83
 -5 11 -8 -2.2 4.5
 5 12 -8 6.87 3.22
 -5 12 8 3.19 1.84
 4 12 -8 2.48 2.39
 -4 12 8 0.34 1.9
 3 12 -8 1.98 2.67
 -3 12 8 1.65 1.93
 2 12 -8 6.09 3.52
 -2 12 8 0.63 1.71
 -1 12 8 -1.86 1.49
 1 12 -8 -0.63 2.46
 0 -12 -8 1.01 3.64
 0 12 8 0.48 1.75
 0 12 -8 -2.62 2.64
 -1 -12 -8 5.01 3.29
 -1 12 -8 1.89 3.42
 1 12 8 3.95 2.35
 -2 -12 -8 -3.1 2.43
 -2 12 -8 2.59 3.92
 -3 -12 -8 9.43 3.5
 -3 12 -8 5.17 5.37
 -13 0 9 2.17 1.82
 -13 0 9 0.37 1.72
 -12 0 9 -0.32 1.49
 -12 0 9 0.3 1.64
 11 0 -9 -1.46 1.28
 10 0 -9 -1.38 1.4
 9 0 -9 -0.91 1.11
 8 0 -9 0.18 1.23
 7 0 -9 -0.5 1.06
 6 0 -9 0.78 1.04
 5 0 -9 0.2 0.8
 5 0 -9 0.55 1.08
 4 0 -9 1.31 1.16
 4 0 -9 -0.75 0.67
 3 0 -9 -0.78 0.74
 3 0 -9 -0.1 1.29
 2 0 -9 0.86 1.23
 2 0 -9 -0.42 1.26
 1 0 -9 -0.05 1.63
 1 0 -9 -0.68 1.62
 0 0 -9 2.57 1.85
 0 0 -9 -0.83 1.92
 -1 0 -9 -0.68 1.35
 -1 0 -9 2.03 1.89
 -2 0 -9 0.69 1.53
 -2 0 -9 0.36 1.71
 -3 0 -9 0.02 1.2
 -3 0 -9 -0.27 1.56
 -4 0 -9 -0.1 0.99
 -4 0 -9 -1.01 1.66
 -5 0 -9 0.6 1.13
 -5 0 -9 -0.75 1.52
 -6 0 -9 0.5 1.78
 -6 0 -9 1.89 1.18
 -7 0 -9 1.36 2
 -8 0 -9 1.65 2.33
 -9 0 -9 -0.28 2.44
 -10 0 -9 -2.6 2.14
 -13 -1 9 0.31 1.61
 -13 -1 9 -1.08 1.71
 -13 1 9 0.19 1.8
 -13 1 9 0.53 1.71
 12 -1 -9 19.38 3.37
 -12 -1 9 21.5 3.73
 -12 -1 9 16.18 3.02
 -12 1 9 13.56 2.96
 -12 1 9 10.69 2.51
 11 -1 -9 20.14 3.33
 -11 -1 9 15.59 3.18
 -11 -1 9 17.92 3.09
 10 -1 -9 5.36 1.95
 10 1 -9 4 1.98
 9 -1 -9 38.45 4.76
 9 1 -9 38.27 4.78
 8 -1 -9 52.03 5.93
 8 1 -9 53.3 5.45
 7 -1 -9 4.28 1.5
 7 1 -9 1.96 1.19
 6 -1 -9 29.69 3.89
 6 1 -9 26.76 3.88
 6 1 -9 27.5 3.61
 5 -1 -9 34.08 4.31
 5 -1 -9 29.67 3.36
 5 1 -9 30.7 3.87
 5 1 -9 28 4
 -5 1 9 32.75 2.92
 4 -1 -9 26.68 3.02
 4 -1 -9 27.34 4.03
 4 1 -9 31.38 3.71
 -4 1 9 25.2 2.85
 4 1 -9 27.06 3.81
 3 -1 -9 39.95 5.4
 3 -1 -9 36.5 3.88
 3 1 -9 38.64 4.56
 3 1 -9 35.38 4.75
 2 -1 -9 10.24 3.13
 2 -1 -9 10.27 2.26
 2 1 -9 16.53 2.64
 2 1 -9 10.52 2.68
 1 -1 -9 15.39 3.61
 1 -1 -9 13.52 3.12
 1 1 -9 6.98 2.98
 1 1 -9 8.06 2.49
 0 -1 -9 60.02 7.49
 0 -1 -9 52.18 7.21
 0 1 -9 56.34 6.89
 0 1 -9 60.4 8.41
 -1 -1 -9 5.65 2.06
 -1 -1 -9 3.01 2.07
 -1 1 -9 5.15 2.74
 -1 1 -9 6.18 2.41
 -2 -1 -9 59.69 6.81
 -2 -1 -9 52.08 6.78
 -2 1 -9 64.47 8.43
 -2 1 -9 75.03 6.78
 -3 -1 -9 69.71 6.84
 -3 -1 -9 66 6.16
 -3 1 -9 53.18 6.44
 -3 1 -9 44.67 7.25
 -4 -1 -9 2.53 1.86
 -4 -1 -9 2.34 1.41
 -4 1 -9 5.72 2.54
 -4 1 -9 5.14 1.78
 -5 -1 -9 132.5 10.79
 -5 -1 -9 117.83 11.48
 -5 1 -9 116.85 11.98
 -5 1 -9 111.53 10.54
 -6 -1 -9 13.62 3.62
 -6 -1 -9 23.42 3.28
 -6 1 -9 18.21 4.32
 -7 -1 -9 0.68 1.29
 -7 -1 -9 -0.57 1.95
 -7 1 -9 0.02 2.39
 -8 -1 -9 3.91 2.69
 -8 1 -9 6.92 3.08
 -9 -1 -9 -2.05 1.92
 -9 1 -9 1.33 2.51
 -10 -1 -9 0.77 2.34
 -10 1 -9 0.45 3.06
 -12 -2 9 14.89 3
 -12 -2 9 15.56 3.3
 12 -2 -9 16.67 3.19
 11 -2 -9 15.83 3
 -11 -2 9 15.02 3.12
 -11 -2 9 9.65 2.29
 -10 -2 9 51.65 5.8
 10 -2 -9 41.16 5.4
 -10 -2 9 49.87 5.35
 10 2 -9 46.88 5.64
 9 -2 -9 11.89 2.44
 9 2 -9 12.1 2.52
 8 -2 -9 48.04 5.45
 8 2 -9 45.87 5.42
 7 -2 -9 29.37 4.05
 7 2 -9 31.79 3.99
 6 -2 -9 74.01 6.56
 -6 2 9 61.12 5.48
 6 2 -9 61.02 6.07
 6 2 -9 63.82 6.59
 5 -2 -9 21.3 3.35
 5 2 -9 21.43 2.89
 5 2 -9 17.59 3.19
 -5 2 9 18.3 2.17
 4 -2 -9 30.49 4.23
 4 -2 -9 21.67 2.49
 4 2 -9 27.62 3.86
 4 2 -9 21.73 3.02
 -4 2 9 22.57 2.62
 3 -2 -9 26.18 4.42
 3 -2 -9 17.36 2.29
 -3 2 9 18.72 2.39
 3 2 -9 13.85 3.09
 3 2 -9 19.2 2.68
 2 -2 -9 71.22 7.84
 2 -2 -9 38.55 4.23
 2 2 -9 48.65 6.44
 2 2 -9 40.56 4.39
 1 -2 -9 199.61 16.38
 1 2 -9 179.82 15.77
 1 2 -9 177.56 17.42
 0 -2 -9 11.96 2.9
 0 -2 -9 9.74 2.97
 0 2 -9 8.69 2.29
 0 2 -9 11.32 4.16
 -1 -2 -9 128.27 11.85
 -1 -2 -9 130.07 11.96
 -2 -2 -9 1.53 1.54
 -2 -2 -9 3.26 1.75
 -2 2 -9 0.3 2.06
 -2 2 -9 2.03 1.81
 -3 -2 -9 39.24 4.95
 -3 -2 -9 34.32 4.52
 -3 2 -9 33.84 4.41
 -3 2 -9 21.77 5.13
 -4 -2 -9 60.3 6.35
 -4 -2 -9 66.09 6.05
 -4 2 -9 41.49 7.44
 -5 -2 -9 11.21 2.79
 -5 -2 -9 11.39 2.43
 -5 2 -9 14.8 4
 -6 -2 -9 38.03 5.42
 -6 -2 -9 32.53 4.45
 -6 2 -9 37.25 6.52
 -7 -2 -9 20.65 3.64
 -7 -2 -9 21.37 4.11
 -7 2 -9 22.98 5.4
 -8 -2 -9 -0.63 1.58
 -8 -2 -9 2.35 2.34
 -8 2 -9 2.8 3.17
 -9 -2 -9 9.29 3.27
 -9 2 -9 14.44 5.05
 -10 -2 -9 1.44 2.76
 -10 2 -9 8.92 4.25
 -12 -3 9 1.63 1.6
 -12 -3 9 3.17 2.08
 12 -3 -9 2.38 1.82
 11 -3 -9 8.47 2.33
 -11 -3 9 6.62 2.33
 -11 -3 9 10.36 2.19
 -10 -3 9 1.2 1.48
 -10 -3 9 -0.06 1.23
 10 -3 -9 0.58 1.42
 -9 -3 9 2.2 1.43
 9 -3 -9 1.18 1.37
 -9 -3 9 0.79 1.23
 9 3 -9 3.15 1.67
 8 -3 -9 9.17 2.14
 8 3 -9 8.83 2.13
 7 -3 -9 30.76 3.88
 -7 3 9 19.49 2.37
 7 3 -9 17.72 3.41
 7 3 -9 19.99 3.03
 6 -3 -9 1.45 1.34
 -6 3 9 -0.15 0.61
 6 3 -9 -0.87 1.12
 6 3 -9 0.58 1.14
 5 -3 -9 28.42 4.09
 5 3 -9 19.94 3.62
 5 3 -9 19.78 2.87
 -5 3 9 20.74 2.45
 4 -3 -9 53.5 6.95
 4 3 -9 56.15 6.05
 4 3 -9 53.36 5.2
 -4 3 9 52.62 4.86
 3 -3 -9 70.64 9.24
 3 3 -9 81.91 6.93
 -3 3 9 80.46 6.77
 3 3 -9 66.81 7.73
 2 -3 -9 0.29 2.17
 2 3 -9 0.88 0.93
 -2 3 9 -0.48 0.73
 2 3 -9 1.15 1.69
 1 -3 -9 44.14 6.35
 1 3 -9 29.28 3.62
 1 3 -9 33.94 6.45
 0 -3 -9 47.61 5.12
 0 -3 -9 42.4 5.99
 0 3 -9 37.28 4.29
 0 3 -9 67.02 9.1
 -1 -3 -9 47.24 5.27
 -1 -3 -9 41.68 5.96
 -1 3 -9 71.22 9.55
 -1 3 -9 48.56 4.99
 -2 -3 -9 37.18 5.18
 -2 -3 -9 34.92 4.74
 -2 3 -9 44.38 4.96
 -2 3 -9 49.05 8.1
 -3 -3 -9 0.12 1.16
 -3 -3 -9 3.09 1.53
 -3 3 -9 1.08 2.32
 -4 -3 -9 2.5 1.47
 -4 -3 -9 3.02 1.69
 -4 3 -9 3.88 3.03
 -5 -3 -9 83.08 7.89
 -5 -3 -9 79.21 8.11
 -5 3 -9 81.37 10.97
 -6 -3 -9 0.36 1.64
 -6 -3 -9 3.18 1.96
 -6 3 -9 0.68 2.92
 -7 -3 -9 17.43 3.35
 -7 -3 -9 14.57 3.56
 -7 3 -9 16.58 4.63
 -8 -3 -9 11.07 3.33
 -8 -3 -9 9.74 2.79
 -8 3 -9 10.02 4.37
 -9 -3 -9 0.1 2.06
 -9 -3 -9 0.21 2.31
 -9 3 -9 -1.97 3.13
 -12 -4 9 1.7 2.13
 11 -4 -9 1.48 1.44
 -11 -4 9 -1.23 1.48
 -11 -4 9 -2.08 1.42
 -10 -4 9 0.62 1.29
 10 -4 -9 1.83 1.34
 -10 -4 9 0.19 1.44
 -9 -4 9 1.14 1.22
 -9 -4 9 0.85 1.36
 9 -4 -9 -1.53 1.12
 -8 -4 9 2.25 1.33
 8 -4 -9 1.48 1.41
 -8 -4 9 4.91 1.7
 8 4 -9 2.48 1.48
 -8 4 9 2.24 0.97
 7 -4 -9 9.45 2.33
 -7 4 9 10.1 1.66
 7 4 -9 10.29 2.15
 7 4 -9 9.48 2.73
 6 -4 -9 32.88 4.5
 6 4 -9 30.49 3.83
 -6 4 9 32.64 3.14
 6 4 -9 26.1 4.4
 5 -4 -9 122.21 10.34
 -5 4 9 103.88 8.75
 5 4 -9 95.19 9.02
 5 4 -9 100.73 9.88
 4 -4 -9 29.24 5.35
 4 4 -9 39.19 3.84
 -4 4 9 35.86 3.57
 4 4 -9 34.09 5.1
 3 -4 -9 0.79 2.38
 3 4 -9 -0.98 1.3
 3 4 -9 0.72 0.83
 -3 4 9 -0.62 0.78
 2 -4 -9 93.55 10.46
 -2 4 9 75.76 6.88
 2 4 -9 76.7 6.76
 2 4 -9 66.85 9.11
 1 -4 -9 -3.49 1.33
 1 4 -9 -0.95 2.26
 1 4 -9 -0.67 0.62
 -1 4 9 1.16 1.01
 0 -4 -9 71.03 8.33
 0 4 -9 65.02 5.97
 0 4 -9 80.43 11.02
 -1 -4 -9 5.32 2.21
 -1 4 -9 5.1 1.42
 -1 4 -9 9.12 4.38
 -2 -4 -9 15.58 3.26
 -2 -4 -9 24.88 3.34
 -2 4 -9 19.94 5.5
 -3 -4 -9 5.07 1.69
 -3 -4 -9 8.57 2.22
 -3 4 -9 10.41 4.06
 -4 -4 -9 3.51 1.77
 -4 -4 -9 3.57 1.67
 -4 4 -9 1.23 2.91
 -5 -4 -9 5.4 1.97
 -5 -4 -9 6.82 2.24
 -5 4 -9 8 3.61
 -6 -4 -9 2.29 1.72
 -6 -4 -9 3.09 1.86
 -6 4 -9 9.09 3.93
 -7 -4 -9 0.7 1.73
 -7 -4 -9 0.37 1.75
 -7 4 -9 1.9 3.41
 -8 -4 -9 6.43 2.64
 -8 -4 -9 7.11 2.51
 -8 4 -9 1.53 3.13
 -9 -4 -9 2.06 2.49
 -9 -4 -9 5.99 2.67
 -9 4 -9 6.46 4.55
 -11 -5 9 6.76 2.53
 -10 -5 9 -0.9 1.38
 -10 -5 9 0.09 1.63
 10 -5 -9 2.97 1.66
 -9 -5 9 17.21 2.71
 -9 -5 9 17.14 3.14
 9 -5 -9 20.55 3.23
 -9 5 9 17.57 2.52
 8 -5 -9 2.2 1.6
 -8 -5 9 2.38 1.49
 -8 -5 9 1.94 1.21
 -8 5 9 1.66 0.99
 8 5 -9 -0.13 1.6
 -7 -5 9 4.05 1.55
 7 -5 -9 4.28 1.74
 -7 -5 9 3.12 1.28
 -7 5 9 3.33 1.17
 7 5 -9 2.89 1.89
 6 -5 -9 84.08 8.75
 -6 -5 9 90.18 8.14
 6 5 -9 100.85 8.33
 -6 5 9 89.89 7.79
 6 5 -9 81.56 8.93
 5 -5 -9 23.1 4.36
 5 5 -9 21.38 3.97
 5 5 -9 22.74 3.11
 -5 5 9 22.9 2.76
 4 -5 -9 27.67 5.66
 4 5 -9 39.54 3.98
 -4 5 9 38.03 4.04
 4 5 -9 39.4 5.63
 3 -5 -9 140.04 13.09
 3 5 -9 123.86 10.4
 -3 5 9 116.25 10.39
 3 5 -9 117.56 11.96
 2 -5 -9 40.57 6.44
 2 5 -9 29.43 3.11
 -2 5 9 27.39 3.52
 2 5 -9 28.41 5.48
 1 -5 -9 162.26 14.26
 1 5 -9 139.96 14.74
 1 5 -9 149.82 12
 -1 5 9 130.13 12.38
 0 -5 -9 36.47 5.86
 0 5 -9 54.27 9.18
 -1 -5 -9 1.99 1.79
 -1 5 -9 0.49 3.74
 -2 -5 -9 43.61 6.11
 -2 5 -9 71.57 10.66
 -3 -5 -9 9.41 2.57
 -3 5 -9 22.58 5.93
 -4 -5 -9 4.26 1.92
 -4 5 -9 7.45 3.96
 -5 -5 -9 2.99 1.92
 -5 -5 -9 0.27 2.22
 -5 5 -9 -0.01 2.87
 -6 -5 -9 5.61 2.14
 -6 -5 -9 6.79 2.39
 -6 5 -9 1.39 3.54
 -7 -5 -9 16.35 3.56
 -7 -5 -9 10.92 3.06
 -7 5 -9 8.74 4.25
 -8 -5 -9 24.88 4.38
 -8 -5 -9 19.69 3.81
 -8 5 -9 9.51 4.98
 -9 -5 -9 3.45 2.42
 -9 -5 -9 1.31 2.17
 -9 5 -9 3.46 4.07
 -11 -6 9 -0.76 1.8
 -10 -6 9 11.94 2.97
 -9 -6 9 0.06 1.63
 -9 -6 9 0.39 1.23
 9 -6 -9 -1.55 1.05
 -9 6 9 -0.1 0.94
 -8 -6 9 2.48 1.63
 -8 -6 9 6.5 1.68
 8 -6 -9 3.05 1.55
 8 6 -9 8.45 2.78
 -8 6 9 3.96 1.27
 -7 -6 9 6.79 1.82
 7 -6 -9 15.86 2.94
 -7 -6 9 10.18 2.18
 -7 6 9 13.98 2.07
 7 6 -9 7.82 2.65
 -6 -6 9 2.85 1.18
 6 -6 -9 3.65 1.99
 -6 -6 9 1.61 1.2
 6 6 -9 5.8 2.28
 -6 6 9 2.96 1.15
 5 -6 -9 11.19 3.51
 -5 -6 9 12.49 2.16
 -5 -6 9 6.96 1.67
 -5 6 9 13.55 2.08
 5 6 -9 16.64 3.61
 -4 -6 9 9.19 1.65
 4 -6 -9 5.13 3.14
 -4 -6 9 9.7 1.8
 -4 6 9 10.06 1.8
 4 6 -9 10.04 1.85
 4 6 -9 7.84 2.82
 3 -6 -9 1.57 3.38
 3 6 -9 2.32 1.07
 3 6 -9 1.69 2.03
 -3 6 9 2.83 1.17
 2 -6 -9 23.81 5.3
 2 6 -9 27.61 5.42
 -2 6 9 16.8 2.84
 2 6 -9 23.42 2.75
 1 -6 -9 5.15 2.9
 1 6 -9 5.2 3.41
 -1 6 9 8.74 2.02
 0 -6 -9 13.58 3.54
 0 6 -9 21.53 5.92
 -1 -6 -9 29.79 4.94
 -1 6 -9 37.2 8.03
 -2 -6 -9 4.32 2.12
 -2 6 -9 2.69 3.99
 -3 -6 -9 38.46 5.32
 -3 6 -9 37.99 8.41
 -4 -6 -9 5.2 2.24
 -4 6 -9 15.26 5.5
 -5 -6 -9 3.7 2.08
 -5 6 -9 1.94 3.79
 -6 -6 -9 2.28 1.98
 -6 6 -9 -1.87 2.68
 -7 -6 -9 5.41 2.67
 -7 6 -9 5.85 4.22
 -8 -6 -9 0.77 2.07
 -8 6 -9 3.51 3.93
 -11 -7 9 2.02 2.08
 -10 -7 9 2.06 1.86
 -10 7 9 1.98 1.33
 -9 -7 9 4.31 2.03
 -9 7 9 1.96 1.24
 -8 -7 9 0.83 1.47
 8 -7 -9 0.3 1.23
 -8 7 9 -0.34 0.92
 8 7 -9 0.07 1.67
 7 -7 -9 4.18 1.89
 -7 -7 9 7.22 1.79
 -7 -7 9 8.47 2.29
 -7 7 9 10.14 2
 7 7 -9 7.44 2.65
 -6 -7 9 3.04 1.41
 6 -7 -9 3.42 2.16
 -6 -7 9 1.86 1.26
 -6 7 9 1.77 1.25
 6 7 -9 2.08 2.07
 -5 -7 9 -1.67 0.85
 5 -7 -9 0.95 2.37
 -5 -7 9 -1.11 0.84
 -5 7 9 0.35 0.95
 5 7 -9 0.57 1.65
 -4 -7 9 1.74 0.95
 -4 -7 9 5.37 1.34
 4 -7 -9 3.46 2.95
 -4 7 9 2.47 1.17
 4 7 -9 0.48 1.75
 3 -7 -9 14.71 4.73
 3 7 -9 12.29 3.6
 -3 7 9 15.58 2.46
 2 -7 -9 19.64 4.88
 2 7 -9 14.16 4.19
 -2 7 9 9.76 2.15
 1 -7 -9 9.72 3.38
 -1 7 9 10.28 2.16
 1 7 -9 9.46 4.01
 0 -7 -9 19.09 4.19
 0 7 9 20.32 3.31
 0 7 -9 19.1 5.96
 -1 -7 -9 -1.05 1.59
 -1 7 -9 5.65 4.86
 -2 -7 -9 6.51 2.54
 -2 7 -9 7.7 5.1
 -3 -7 -9 1.32 1.85
 -3 7 -9 -1.92 3.16
 -4 -7 -9 3.17 2.04
 -4 7 -9 0.49 4.24
 -5 -7 -9 -2.04 1.6
 -5 7 -9 -1.89 3.07
 -6 -7 -9 0.82 1.81
 -6 7 -9 -2.11 3.23
 -7 -7 -9 2.2 2.16
 -7 7 -9 1.49 3.96
 -8 -7 -9 -0.19 2.11
 -8 7 -9 -6.83 3.44
 -10 -8 9 6.36 2.75
 -10 8 9 8.53 2.09
 -9 -8 9 -1.2 1.63
 -9 8 9 1.47 1.37
 -8 -8 9 11.09 2.46
 -8 8 9 10.67 2.15
 8 8 -9 6.01 2.59
 7 -8 -9 38.81 5.74
 -7 -8 9 29.95 4.39
 -7 8 9 41.39 4.41
 7 8 -9 31.41 5.42
 6 -8 -9 25.35 4.69
 -6 -8 9 28.87 3.9
 6 8 -9 27.93 4.9
 -6 8 9 24.02 3.43
 5 -8 -9 43.65 6.89
 -5 -8 9 44.74 4.46
 5 8 -9 34.12 5.82
 -5 8 9 38.92 4.66
 4 -8 -9 42.78 7.33
 4 8 -9 37.51 6.08
 -4 8 9 34.18 4.29
 3 -8 -9 10.52 3.93
 -3 8 9 2.08 1.34
 3 8 -9 3.26 2.51
 2 -8 -9 47.47 7.41
 2 8 -9 34.99 6.77
 -2 8 9 34.78 4.57
 1 -8 -9 0.69 2.86
 -1 8 9 6.69 2.02
 1 8 -9 6.74 3.59
 0 -8 -9 47.72 7.14
 0 8 -9 49.16 9.4
 0 8 9 44.17 5.62
 -1 -8 -9 22.99 4.55
 -1 8 -9 23.81 7.05
 -2 -8 -9 8.83 2.99
 -2 8 -9 16.56 6.32
 -3 -8 -9 11.89 3.24
 -3 8 -9 11.42 6.01
 -4 -8 -9 39.75 5.93
 -4 8 -9 46.01 9.74
 -5 -8 -9 14.7 3.5
 -5 8 -9 25.22 7.31
 -6 -8 -9 7.92 3.19
 -6 8 -9 10.94 5.72
 -7 -8 -9 9.75 3.23
 -7 8 -9 3.21 4.3
 -9 -9 9 21.78 3.71
 -9 9 9 11.36 2.51
 -8 -9 9 -0.28 1.66
 -8 9 9 1.58 1.36
 8 9 -9 -0.33 1.86
 -7 -9 9 -2.25 1.33
 7 9 -9 0.15 2.1
 -7 9 9 -1.21 1.05
 -6 9 9 32.89 4.22
 6 9 -9 32.91 5.65
 5 -9 -9 9.34 4.2
 5 9 -9 19.02 4.23
 -5 9 9 17.43 2.93
 4 -9 -9 3.77 3.4
 4 9 -9 -0.77 2.1
 -4 9 9 0.84 1.21
 3 -9 -9 4.5 3.83
 -3 9 9 5.7 1.8
 3 9 -9 6.04 2.99
 2 -9 -9 -0.71 2.63
 -2 9 9 0.22 1.38
 2 9 -9 -1.33 2.35
 1 -9 -9 57.96 8.33
 1 9 -9 54.65 9.08
 -1 9 9 47.58 6.02
 0 -9 -9 3.35 2.9
 0 9 -9 0.65 3.15
 0 9 9 6.1 2.17
 -1 -9 -9 2.49 2.6
 -1 9 -9 17.69 6
 -2 -9 -9 63.33 8.57
 -2 9 -9 66.64 6.61
 -2 9 -9 87.43 13.45
 -3 -9 -9 7.5 2.9
 -3 9 -9 12.16 6.49
 -4 -9 -9 -0.76 2.22
 -4 9 -9 1.21 4.64
 -5 -9 -9 -0.23 1.99
 -5 9 -9 -0.01 4.77
 -6 -9 -9 6.07 2.84
 -6 9 -9 -1.05 4.26
 -8 -10 9 2.06 2.16
 -8 10 9 -0.56 1.44
 8 10 -9 3.11 2.59
 -7 10 9 0.34 1.4
 7 10 -9 -0.52 1.96
 6 10 -9 2.52 2.65
 -6 10 9 2.68 1.73
 -5 10 9 7.42 2.03
 5 10 -9 4.16 2.54
 4 -10 -9 -1.19 3.19
 4 10 -9 3.02 2.75
 -4 10 9 5.52 1.76
 3 -10 -9 3.93 3.81
 -3 10 9 3.36 1.57
 3 10 -9 3.24 2.96
 2 -10 -9 6.29 4.12
 -2 10 9 11.9 2.71
 2 10 -9 13.31 4.32
 1 -10 -9 0.73 3.29
 1 10 -9 0.22 2.82
 -1 10 9 3.61 1.98
 0 -10 -9 5.84 3.47
 0 10 9 -0.28 1.61
 0 10 -9 6.44 4.34
 -1 -10 -9 0.54 2.25
 -1 10 -9 -0.44 3.96
 -2 -10 -9 -4.55 2.16
 -2 10 -9 3.49 4.54
 -3 -10 -9 -1.98 2.33
 -3 10 -9 2.74 1.71
 -3 10 -9 2.7 4.8
 -4 -10 -9 -0.97 2.08
 -4 10 -9 6.53 2.31
 -4 10 -9 -0.37 4.12
 -5 -10 -9 2.14 2.49
 -5 10 -9 0.52 4.36
 -5 10 -9 -1.6 1.68
 7 11 -9 1.39 2.46
 -7 11 9 2.62 1.78
 6 11 -9 3.87 3.08
 -6 11 9 2.44 1.97
 -5 11 9 -1.54 1.23
 5 11 -9 0.63 2.59
 -4 11 9 3.24 1.75
 4 11 -9 1.58 2.68
 3 11 -9 4.57 3.37
 -3 11 9 6 2.07
 2 -11 -9 0.37 3.8
 -2 11 9 -0.54 1.38
 2 11 -9 4.36 3.7
 1 -11 -9 1.31 3.31
 1 11 -9 7.58 4.19
 -1 11 9 -0.28 1.59
 0 -11 -9 19.67 5.07
 0 11 9 15.17 3.68
 0 11 -9 32.39 7.7
 -1 -11 -9 4.15 3.3
 -1 11 -9 0.62 4.3
 -2 -11 -9 8.31 3.75
 -2 11 -9 10.39 5.91
 -3 -11 -9 12.88 3.83
 -3 11 -9 10.24 5.98
 -4 -11 -9 0.75 2.38
 -4 11 -9 -0.18 1.94
 -4 11 -9 -1.26 5.37
 5 12 -9 12.81 4.41
 -5 12 9 17.13 3.29
 -4 12 9 13.25 3.07
 4 12 -9 13.25 4.25
 3 12 -9 6.93 3.87
 -3 12 9 4.6 2.13
 -2 12 9 22.03 3.95
 2 12 -9 20.84 5.74
 1 -12 -9 6.51 3.91
 -1 12 9 3.78 2.2
 1 12 -9 8.83 4.73
 0 -12 -9 -0.72 3.41
 0 12 9 -2 1.96
 0 12 -9 7.6 4.65
 -1 -12 -9 5.5 3.85
 -1 12 -9 6.53 4.84
 -2 -12 -9 3.32 3.32
 -2 12 -9 -2.47 3.89
 12 0 -10 29.93 4.5
 -12 0 10 26.92 3.9
 -12 0 10 28.39 4.38
 11 0 -10 0.29 1.53
 10 0 -10 23.19 3.74
 9 0 -10 18.79 3.28
 8 0 -10 32.48 4.38
 7 0 -10 46.2 5.45
 6 0 -10 15.16 2.69
 6 0 -10 8.17 2.07
 5 0 -10 11.69 2.41
 5 0 -10 17.4 2.93
 4 0 -10 12.94 2.54
 4 0 -10 14.04 2.83
 3 0 -10 21.79 3.45
 3 0 -10 17.11 3.48
 2 0 -10 76.48 8.15
 2 0 -10 84.55 8.46
 1 0 -10 103.12 9.85
 1 0 -10 84.51 9.61
 0 0 -10 231.11 20.52
 0 0 -10 235.61 21.18
 -1 0 -10 88.7 8.75
 -1 0 -10 79.61 9.13
 -2 0 -10 169.7 16.13
 -2 0 -10 179.07 15.42
 -3 0 -10 84.59 9.44
 -3 0 -10 98.21 8.88
 -4 0 -10 4.29 2.01
 -4 0 -10 9.01 2.84
 -5 0 -10 45.14 5.46
 -5 0 -10 45.61 6.93
 -6 0 -10 11.72 3.64
 -7 0 -10 11.29 3.6
 -8 0 -10 0.03 2.05
 -9 0 -10 6.01 3.53
 -12 -1 10 3.67 2.04
 -12 -1 10 3.43 1.76
 12 -1 -10 4.24 2.12
 11 -1 -10 21.04 3.59
 11 1 -10 20.7 3.7
 10 -1 -10 1.31 1.55
 10 1 -10 2.29 1.7
 9 -1 -10 10.04 2.45
 9 1 -10 7.28 2.08
 8 -1 -10 35.13 4.79
 8 1 -10 38.15 4.74
 7 -1 -10 -0.41 1.28
 7 1 -10 -0.44 1.05
 6 -1 -10 13.76 2.71
 6 1 -10 11.08 2.19
 6 1 -10 7.88 2.23
 5 -1 -10 7.93 2.21
 5 -1 -10 8.18 1.78
 5 1 -10 8.32 2.14
 5 1 -10 7.06 2.02
 4 -1 -10 72.15 7.09
 4 -1 -10 58.64 6.02
 4 1 -10 68.28 6.48
 4 1 -10 66.07 6.62
 3 -1 -10 0.4 0.94
 3 -1 -10 -0.78 1.7
 3 1 -10 -0.28 1.16
 3 1 -10 -0.01 1.37
 2 -1 -10 8.63 2.4
 2 -1 -10 14.5 3.56
 2 1 -10 9.64 2.45
 2 1 -10 10.18 3.1
 1 -1 -10 28.76 4.92
 1 -1 -10 43.47 5.94
 1 1 -10 25.13 4.52
 1 1 -10 30.47 5.64
 0 -1 -10 111.67 11.95
 0 -1 -10 136.52 12.23
 0 1 -10 114.72 11.54
 0 1 -10 137.6 13.11
 -1 -1 -10 173.18 16.57
 -1 -1 -10 168.51 16.77
 -1 1 -10 240.46 18.54
 -2 -1 -10 12.14 3.12
 -2 -1 -10 5.51 2.29
 -2 1 -10 20.4 3.44
 -2 1 -10 18.89 4.34
 -3 -1 -10 8.63 2.66
 -3 -1 -10 13.42 2.74
 -3 1 -10 12.01 2.8
 -3 1 -10 13.56 3.72
 -4 -1 -10 9.29 2.47
 -4 -1 -10 10.97 3.09
 -4 1 -10 7.95 2.99
 -4 1 -10 5.89 2.19
 -5 -1 -10 4.26 2.29
 -5 -1 -10 5.86 2.09
 -5 1 -10 7.1 3.17
 -6 -1 -10 -0.74 1.51
 -6 -1 -10 -0.43 1.95
 -6 1 -10 -1.46 1.85
 -7 -1 -10 0.09 1.58
 -7 -1 -10 -1.61 2.01
 -7 1 -10 2.47 2.89
 -8 -1 -10 1.07 2.58
 -8 1 -10 2.94 2.98
 -9 -1 -10 20.19 4.97
 -9 1 -10 6.42 3.64
 12 -2 -10 2.03 1.93
 -12 -2 10 3.85 2.1
 -12 -2 10 2.4 1.65
 -11 -2 10 3.55 1.74
 -11 -2 10 2.79 1.8
 11 -2 -10 4.16 2.07
 10 -2 -10 2.14 1.57
 10 2 -10 3.18 1.77
 9 -2 -10 21.72 3.46
 9 2 -10 16.95 3.2
 8 -2 -10 5.14 1.9
 8 2 -10 3.16 1.63
 7 -2 -10 1.75 1.71
 7 2 -10 1.77 1.28
 7 2 -10 0.39 1.38
 6 -2 -10 2.42 1.54
 6 2 -10 2.29 1.59
 6 2 -10 2.4 1.41
 5 -2 -10 8.39 2.58
 5 2 -10 16.25 2.54
 5 2 -10 8.9 2.39
 -5 2 10 10.34 1.62
 4 -2 -10 10.12 2.93
 -4 2 10 12.59 1.9
 4 2 -10 12.08 2.35
 4 2 -10 14.26 2.91
 3 -2 -10 1.57 2.08
 3 2 -10 0.25 1
 3 2 -10 -0.47 1.39
 2 -2 -10 16.04 3.91
 2 -2 -10 11.13 2.26
 2 2 -10 9.58 2.22
 2 2 -10 6.12 2.53
 1 -2 -10 58.59 7.16
 1 -2 -10 88.77 9.05
 1 2 -10 58.4 8.49
 1 2 -10 49.1 6.24
 0 -2 -10 1.32 1.71
 0 -2 -10 -0.8 1.67
 0 2 -10 2.33 2.81
 0 2 -10 1.71 1.7
 -1 -2 -10 1.36 1.63
 -1 -2 -10 -0.12 1.46
 -1 2 -10 -0.41 1.62
 -1 2 -10 1.87 2.58
 -2 -2 -10 8.31 2.5
 -2 -2 -10 10.54 2.87
 -2 2 -10 17.61 3.21
 -2 2 -10 15.6 4.26
 -3 -2 -10 2.71 1.77
 -3 -2 -10 4.54 2.19
 -3 2 -10 12.08 2.6
 -3 2 -10 2.9 2.46
 -4 -2 -10 1.17 1.36
 -4 -2 -10 0.84 1.54
 -4 2 -10 0.14 2.05
 -5 -2 -10 2.56 1.85
 -5 -2 -10 4.55 1.82
 -5 2 -10 3.85 2.6
 -6 -2 -10 7.16 2.73
 -6 -2 -10 10.44 2.55
 -6 2 -10 7.1 3.16
 -7 -2 -10 0.94 1.58
 -7 -2 -10 1.17 1.91
 -7 2 -10 -1.65 2.47
 -8 -2 -10 -1.69 2.1
 -8 -2 -10 0.4 1.77
 -8 2 -10 0.65 3.05
 -9 -2 -10 1.51 2.76
 -9 2 -10 2.04 3.24
 12 -3 -10 0.35 1.6
 -12 -3 10 -1.03 1.4
 -12 -3 10 1.82 1.9
 11 -3 -10 11.02 2.69
 -11 -3 10 13.8 2.98
 -11 -3 10 9.86 2.42
 -10 -3 10 18.57 3.27
 10 -3 -10 15.47 3.1
 -10 -3 10 15.75 2.76
 9 -3 -10 2.85 1.77
 9 3 -10 1.72 1.55
 8 -3 -10 46.08 5.43
 8 3 -10 36.67 4.96
 7 -3 -10 22.53 3.59
 7 3 -10 17.9 3.66
 7 3 -10 17.38 2.95
 6 -3 -10 8.51 2.43
 -6 3 10 11.51 1.63
 6 3 -10 8.38 1.95
 6 3 -10 6.89 2.31
 5 -3 -10 77.62 8.04
 5 3 -10 68.29 6.93
 5 3 -10 78.48 7.86
 -5 3 10 76.53 6.55
 4 -3 -10 25.2 5
 4 3 -10 25.64 4.32
 4 3 -10 26.42 3.45
 -4 3 10 24.22 2.93
 3 -3 -10 31.07 5.78
 -3 3 10 34.33 3.86
 3 3 -10 31.92 3.97
 3 3 -10 35.47 5.57
 2 -3 -10 157.24 12.18
 2 3 -10 101.24 9.21
 2 3 -10 86.35 10.62
 1 -3 -10 10.34 3.32
 1 3 -10 6.62 1.69
 1 3 -10 7.6 3.68
 0 -3 -10 38.02 5.79
 0 3 -10 33.92 4.47
 0 3 -10 61.68 8.84
 -1 -3 -10 31.43 5.31
 -1 -3 -10 37.85 5.28
 -1 3 -10 67.22 9.42
 -1 3 -10 43.9 5.09
 -2 -3 -10 2.58 1.72
 -2 -3 -10 2.77 1.88
 -2 3 -10 6.43 3.61
 -3 -3 -10 41.41 5.36
 -3 -3 -10 31.07 4.93
 -3 3 -10 48.28 7.58
 -4 -3 -10 7.61 2.44
 -4 -3 -10 8.72 2.47
 -4 3 -10 13.25 4.42
 -5 -3 -10 4.33 2.09
 -5 -3 -10 4.19 1.89
 -5 3 -10 5.46 3.34
 -6 -3 -10 27.58 4.8
 -6 -3 -10 38.23 5
 -6 3 -10 27.36 6.37
 -7 -3 -10 5.02 2.29
 -7 -3 -10 8.68 2.71
 -7 3 -10 4.06 3.16
 -8 -3 -10 3.71 2.07
 -8 -3 -10 -0.36 1.89
 -8 3 -10 2.55 3.2
 -9 -3 -10 10.52 2.97
 -9 -3 -10 16.13 4.21
 -9 3 -10 7.74 4.96
 12 -4 -10 4.68 1.96
 -12 -4 10 2.33 2.16
 -12 -4 10 0.04 1.64
 -11 -4 10 -2.98 1.52
 11 -4 -10 0.38 1.77
 -11 -4 10 -1.53 1.25
 -10 -4 10 9.38 2.66
 10 -4 -10 19.44 3.22
 -10 -4 10 10.37 2.27
 -9 -4 10 8.36 2.26
 -9 -4 10 7.56 1.89
 9 -4 -10 6.44 2.06
 8 -4 -10 -0.29 1.32
 8 4 -10 -0.52 1.26
 8 4 -10 1.1 1.87
 7 -4 -10 45.89 5.65
 7 4 -10 38.75 4.84
 -7 4 10 38.33 3.95
 7 4 -10 46.82 6.27
 6 -4 -10 79.45 7.81
 6 4 -10 67.44 7.63
 6 4 -10 72.37 6.87
 -6 4 10 71.35 6.38
 5 -4 -10 7.7 2.78
 5 4 -10 6.61 1.76
 5 4 -10 7.69 2.79
 -5 4 10 7.91 1.52
 4 -4 -10 36.03 6.63
 4 4 -10 52.21 6.7
 4 4 -10 48.32 4.72
 -4 4 10 45.47 4.49
 3 -4 -10 51.74 7.7
 3 4 -10 40.57 6.55
 3 4 -10 51.06 4.77
 -3 4 10 45.07 4.6
 2 -4 -10 -1.37 2.15
 2 4 -10 -1.3 1.89
 2 4 -10 0.51 0.88
 -2 4 10 0.32 1.12
 1 -4 -10 7.83 3.25
 1 4 -10 2.25 3.36
 1 4 -10 7.07 1.6
 0 -4 -10 16.7 3.77
 0 4 -10 16.77 5.4
 0 4 -10 19.22 2.54
 -1 -4 -10 5.09 2.35
 -1 4 -10 4.93 3.87
 -2 -4 -10 32 5.13
 -2 4 -10 62.53 9.38
 -3 -4 -10 2.62 1.76
 -3 4 -10 8.49 4.09
 -4 -4 -10 22.58 3.78
 -4 -4 -10 22.61 3.92
 -4 4 -10 27.66 6.29
 -5 -4 -10 31.7 4.54
 -5 -4 -10 26.16 4.27
 -5 4 -10 26.18 6.16
 -6 -4 -10 3.86 2.18
 -6 -4 -10 5.3 2.3
 -6 4 -10 -0.18 2.86
 -7 -4 -10 24.7 4.23
 -7 -4 -10 21.04 4.26
 -7 4 -10 18.99 5.53
 -8 -4 -10 8.19 2.74
 -8 -4 -10 5.63 2.78
 -8 4 -10 9.42 4.5
 -9 -4 -10 2.61 2.82
 -9 -4 -10 1.06 2.32
 -9 4 -10 -0.31 3.72
 -11 -5 10 0.85 1.87
 -11 -5 10 1.13 1.78
 11 -5 -10 3.03 2.07
 -10 -5 10 1.3 1.43
 10 -5 -10 2.41 1.58
 -10 -5 10 1.35 1.86
 -9 -5 10 -0.45 1.3
 9 -5 -10 2.41 1.73
 -9 -5 10 2.42 1.5
 -8 -5 10 0.34 1.32
 8 -5 -10 3.44 1.71
 -8 -5 10 2.95 1.45
 -8 5 10 -0.19 0.89
 8 5 -10 1.03 1.73
 -7 -5 10 1.85 1.28
 7 -5 -10 2.13 1.64
 7 5 -10 2.13 1.41
 7 5 -10 1.44 1.83
 -7 5 10 -0.5 0.78
 6 -5 -10 -0.98 1.63
 -6 5 10 -0.51 0.7
 6 5 -10 0.52 1.49
 6 5 -10 0.19 1.1
 5 -5 -10 42.01 6.76
 -5 5 10 52.54 4.78
 5 5 -10 54.13 7.02
 5 5 -10 45.8 4.92
 4 -5 -10 -1.85 2.19
 4 5 -10 1.28 0.99
 4 5 -10 1.42 1.9
 -4 5 10 1.75 0.92
 3 -5 -10 5.81 3.57
 -3 5 10 10.11 1.92
 3 5 -10 10.53 3.61
 3 5 -10 8.81 1.83
 2 -5 -10 0.23 2.46
 2 5 -10 0.03 2.33
 -2 5 10 2.06 1.32
 2 5 -10 2.13 1.04
 1 -5 -10 1.99 2.39
 1 5 -10 1.1 3.27
 1 5 -10 3.98 1.14
 0 -5 -10 24.85 4.74
 0 5 -10 30.82 7.31
 -1 -5 -10 38.85 5.95
 -1 5 -10 52.74 9.32
 -2 -5 -10 -2.16 1.38
 -2 5 -10 3.29 4.26
 -3 -5 -10 0.83 1.52
 -3 5 -10 -1.22 2.8
 -4 -5 -10 -1.52 1.33
 -4 5 -10 4.55 3.68
 -5 -5 -10 -0.61 1.55
 -5 5 -10 4.25 3.86
 -6 -5 -10 17 3.61
 -6 5 -10 20.51 6.2
 -7 -5 -10 1.99 2.12
 -7 5 -10 1.96 3.43
 -8 -5 -10 0.91 1.89
 -8 5 -10 4.07 3.64
 -11 -6 10 2.37 2.17
 -10 -6 10 -0.78 1.41
 -10 -6 10 -0.25 1.67
 10 -6 -10 1.24 1.83
 -9 -6 10 32.07 4.07
 9 -6 -10 25.24 4.2
 -9 -6 10 33.38 4.51
 -8 -6 10 1.08 1.32
 8 -6 -10 0.69 1.63
 -8 -6 10 0.8 1.34
 -8 6 10 0.94 1.17
 8 6 -10 0.08 1.76
 7 -6 -10 18.21 3.51
 -7 -6 10 11.7 2.22
 -7 -6 10 7.72 2.25
 -7 6 10 13.36 2.14
 7 6 -10 14.61 3.65
 -6 -6 10 55.72 5.36
 -6 -6 10 53.05 5.58
 6 -6 -10 68.09 7.92
 -6 6 10 54.03 5.38
 6 6 -10 61.15 7.73
 5 -6 -10 3.53 3.21
 -5 -6 10 7.22 1.67
 -5 -6 10 6.98 1.54
 5 6 -10 7.25 1.89
 5 6 -10 10.78 3.28
 -5 6 10 7.96 1.68
 4 -6 -10 80.82 10.77
 4 6 -10 88.61 9.42
 -4 6 10 84.4 7.65
 4 6 -10 83.22 7.67
 3 -6 -10 72.01 9.15
 -3 6 10 57.4 5.13
 3 6 -10 38.44 7.1
 3 6 -10 46.69 4.84
 2 -6 -10 14.54 4.15
 -2 6 10 2.67 1.5
 2 6 -10 13.82 4.13
 1 -6 -10 37.02 5.71
 -1 6 10 25.81 3.78
 1 6 -10 19.43 5.76
 0 -6 -10 0.93 2.17
 0 6 -10 -8.51 2.7
 -1 -6 -10 -0.16 1.48
 -1 6 -10 2.96 3.88
 -2 -6 -10 1.54 2.04
 -2 6 -10 5.51 4.04
 -3 -6 -10 16.76 3.7
 -3 6 -10 26.69 6.9
 -4 -6 -10 19.17 3.92
 -4 6 -10 40.04 8.04
 -5 -6 -10 26.77 4.66
 -5 6 -10 36.26 8.04
 -6 -6 -10 17.8 3.86
 -6 6 -10 16.63 5.87
 -7 -6 -10 21.76 4.35
 -7 6 -10 27.3 6.94
 -8 -6 -10 20.22 4.32
 -8 6 -10 23.08 6.81
 -10 -7 10 17.07 3.43
 -9 -7 10 1.34 2.1
 -9 7 10 0.79 1.25
 -8 -7 10 4.38 2.14
 8 -7 -10 9.09 2.54
 -8 -7 10 5.66 1.91
 -8 7 10 10.07 2.07
 8 7 -10 10 3.22
 -7 -7 10 15.85 3.09
 -7 -7 10 22.95 2.99
 7 -7 -10 25.64 4.23
 7 7 -10 25.4 4.78
 -7 7 10 14.31 2.59
 6 -7 -10 1.96 2.21
 -6 -7 10 0.04 1.03
 -6 -7 10 0.29 1.13
 -6 7 10 0.98 1.05
 6 7 -10 0.41 1.81
 5 -7 -10 77.2 10.6
 -5 -7 10 93.71 8.16
 -5 -7 10 86.76 7.86
 5 7 -10 97.33 9.89
 -5 7 10 86.26 8.03
 4 -7 -10 -0.1 3.01
 -4 -7 10 3.18 1.29
 -4 -7 10 1.34 0.99
 -4 7 10 -0.18 1.05
 4 7 -10 0.13 2.22
 3 -7 -10 56.67 8.14
 3 7 -10 37.87 6.47
 -3 7 10 30.41 4.19
 2 -7 -10 100.72 11.99
 2 7 -10 95.6 12.2
 -2 7 10 85.33 8.33
 1 -7 -10 -0.69 2.25
 1 7 -10 5.32 3.63
 -1 7 10 7.48 1.99
 0 -7 -10 11.94 3.62
 0 7 -10 13.04 5.27
 -1 -7 -10 2.51 2.27
 -1 7 -10 0.91 3.95
 -2 -7 -10 5.57 2.73
 -2 7 -10 15.47 6.45
 -3 -7 -10 26.06 4.7
 -3 7 -10 48.82 9.53
 -4 -7 -10 12.69 3.37
 -4 7 -10 20.19 6.5
 -5 -7 -10 1.21 2.11
 -5 7 -10 1.67 3.46
 -6 -7 -10 36.82 5.72
 -6 7 -10 40.51 8.71
 -7 -7 -10 9.87 3.26
 -7 7 -10 2.46 4.34
 -10 -8 10 -1.6 1.82
 -10 8 10 0.6 1.47
 -9 -8 10 5.29 2.2
 -9 8 10 6.93 1.9
 -8 -8 10 0.96 1.56
 8 8 -10 2.56 2.43
 -8 8 10 1.13 1.47
 7 -8 -10 1.12 2.31
 -7 -8 10 0.91 1.44
 -7 8 10 2.83 1.35
 7 8 -10 1.66 2.16
 -6 -8 10 3.72 1.81
 6 -8 -10 2.11 2.41
 6 8 -10 3.86 2.38
 -6 8 10 7.15 1.89
 5 -8 -10 -0.13 2.64
 -5 8 10 3.3 1.58
 5 8 -10 4.04 2.77
 4 -8 -10 12.23 4.49
 4 8 -10 6.47 3.24
 -4 8 10 14.11 2.54
 3 -8 -10 -0.34 3.44
 -3 8 10 0.9 1.26
 3 8 -10 2.95 2.71
 2 -8 -10 -0.31 2.89
 2 8 -10 1.17 2.75
 -2 8 10 -0.02 1.28
 1 -8 -10 31.23 5.97
 1 8 -10 25.4 6.46
 -1 8 10 23.95 3.78
 0 -8 -10 1 2.5
 0 8 -10 -0.48 3.68
 -1 -8 -10 0.69 2.46
 -1 8 -10 5.23 4.76
 -2 -8 -10 0.01 2.22
 -2 8 -10 2.72 4.57
 -3 -8 -10 2.43 2.4
 -3 8 -10 -3.34 3.39
 -4 -8 -10 2.4 2.4
 -4 8 -10 -0.45 3.94
 -5 -8 -10 1 2.34
 -5 8 -10 -2.15 3.67
 -6 -8 -10 9.26 3.49
 -6 8 -10 6.67 4.64
 -9 -9 10 -0.52 1.89
 -9 9 10 -1.15 1.22
 -8 -9 10 5.75 2.14
 -8 9 10 2.47 1.58
 8 9 -10 3.9 2.54
 -7 -9 10 3.04 1.99
 -7 9 10 3.36 1.6
 7 9 -10 5.56 2.92
 6 -9 -10 1.41 2.48
 -6 9 10 -0.35 1.22
 6 9 -10 0.27 2.07
 5 -9 -10 2.99 3.13
 5 9 -10 4.03 2.67
 -5 9 10 1.63 1.44
 4 -9 -10 -2.68 2.75
 4 9 -10 0.4 2.14
 -4 9 10 3.62 1.64
 3 -9 -10 24.46 5.92
 -3 9 10 12.7 2.69
 3 9 -10 10.24 3.93
 2 -9 -10 -2.83 2.96
 2 9 -10 12.52 4.67
 -2 9 10 4.55 1.98
 1 -9 -10 2.26 3
 1 9 -10 1.94 3.46
 -1 9 10 3.6 1.83
 0 -9 -10 4.32 3.04
 0 9 10 9.72 2.63
 0 9 -10 17.42 6.31
 -1 -9 -10 13.52 4.16
 -1 9 -10 15.61 6.05
 -2 -9 -10 1.31 2.32
 -2 9 -10 2.81 5.13
 -3 -9 -10 11.8 3.45
 -3 9 -10 13.8 6.29
 -4 -9 -10 10.47 3.49
 -4 9 -10 34.01 8.38
 -5 -9 -10 2.9 2.57
 -5 9 -10 -2.35 3.67
 -6 9 -10 1.4 4.61
 -8 10 10 1.08 1.57
 8 10 -10 0.56 2.47
 -7 10 10 6.77 2.07
 7 10 -10 6.84 3.29
 -6 10 10 4.68 1.86
 6 10 -10 4.27 2.95
 -5 10 10 0.58 1.51
 5 10 -10 -0.61 2.47
 4 -10 -10 5.42 4.48
 4 10 -10 10.55 3.94
 -4 10 10 13.02 2.69
 3 -10 -10 13.64 5.43
 -3 10 10 17 3.15
 3 10 -10 13.73 4.71
 2 -10 -10 1.3 3.93
 -2 10 10 -1.31 1.39
 2 10 -10 3.12 3.76
 1 -10 -10 57.3 8.31
 -1 10 10 37.22 5.41
 1 10 -10 38.86 8.68
 0 -10 -10 9.74 3.73
 0 10 -10 10.98 5.41
 0 10 10 12.31 3.08
 -1 -10 -10 10.38 3.75
 -1 10 -10 11.81 6.19
 -2 -10 -10 32.93 6.09
 -2 10 -10 35.51 9.06
 -3 -10 -10 1.97 2.63
 -3 10 -10 -3.13 4.44
 -4 -10 -10 6.25 3.12
 -4 10 -10 9.2 5.9
 -4 10 -10 2.02 1.97
 -6 11 10 3 1.91
 6 11 -10 0.94 2.45
 -5 11 10 40.29 4.96
 5 11 -10 22 5.29
 -4 11 10 0.2 1.36
 4 11 -10 0.54 2.84
 3 -11 -10 0.54 4.39
 3 11 -10 4.35 3.5
 -3 11 10 4.64 2.08
 2 -11 -10 19.9 5.59
 2 11 -10 3.33 3.6
 -2 11 10 6.67 2.39
 1 -11 -10 5.07 3.71
 -1 11 10 3.04 2.01
 1 11 -10 -0.32 3.72
 0 -11 -10 4.57 3.33
 0 11 10 -0.39 1.98
 0 11 -10 -0.37 3.41
 -1 -11 -10 0.01 2.98
 -1 11 -10 0.57 5.22
 -2 -11 -10 2.64 2.99
 -2 11 -10 1.6 5.61
 -3 -11 -10 -1.26 2.64
 -3 11 -10 2.13 5.42
 -3 12 10 3.21 2.05
 3 12 -10 2.07 3.48
 2 12 -10 0.71 3.69
 -2 12 10 2.59 2.13
 1 -12 -10 5.28 4.61
 -1 12 10 -1.55 1.9
 1 12 -10 2.51 3.7
 0 -12 -10 7.89 4.23
 0 12 10 0.84 2.52
 0 12 -10 1.62 4.62
 12 0 -11 2.78 1.94
 11 0 -11 -1.13 1.44
 10 0 -11 0.41 1.58
 9 0 -11 -0.47 1.44
 8 0 -11 -1.04 1.27
 7 0 -11 0.56 1.41
 6 0 -11 -0.56 1.55
 6 0 -11 -0.66 1.02
 5 0 -11 0.45 1.4
 5 0 -11 0.04 1.06
 4 0 -11 -2.53 1.24
 4 0 -11 -0.31 1.12
 3 0 -11 -0.61 1.17
 3 0 -11 3.55 1.96
 2 0 -11 -0.98 1.93
 2 0 -11 0.22 1.56
 1 0 -11 0.42 2.07
 1 0 -11 -2.11 1.71
 0 0 -11 0.21 2.17
 0 0 -11 -2.14 1.79
 -1 0 -11 -2.39 1.48
 -1 0 -11 0.92 2.06
 -2 0 -11 0.85 1.92
 -2 0 -11 0.57 1.33
 -3 0 -11 -0.34 1.86
 -3 0 -11 0.59 1.39
 -4 0 -11 0.14 1.53
 -4 0 -11 -0.85 1.96
 -5 0 -11 -0.96 1.48
 -5 0 -11 -0.67 1.8
 -6 0 -11 -1 1.82
 -7 0 -11 1.1 2.45
 -8 0 -11 -0.44 2.46
 -9 0 -11 1.34 2.74
 -12 -1 11 11.27 2.86
 12 -1 -11 14.48 3.37
 -12 -1 11 9.1 2.55
 12 1 -11 14.24 3.4
 11 -1 -11 3.81 1.99
 11 1 -11 1.36 1.84
 10 -1 -11 0.65 1.51
 10 1 -11 2.02 1.76
 9 -1 -11 0.32 1.56
 9 1 -11 0.09 1.39
 8 -1 -11 4.16 2.07
 8 1 -11 6.23 2.23
 7 -1 -11 14 2.98
 7 1 -11 10.74 2.63
 7 1 -11 14.96 3.09
 6 -1 -11 2.1 1.7
 6 1 -11 2.74 1.54
 6 1 -11 0.31 1.28
 5 -1 -11 20.5 3.79
 5 -1 -11 24.76 3.91
 5 1 -11 17.17 3.34
 5 1 -11 19.65 3.44
 4 -1 -11 109.99 9.81
 4 -1 -11 106.84 10.77
 4 1 -11 102.28 10.36
 4 1 -11 119.31 10.38
 3 -1 -11 32.05 4.38
 3 -1 -11 29.36 5.22
 3 1 -11 28.74 4.45
 3 1 -11 30.6 4.98
 2 -1 -11 44.24 6.08
 2 -1 -11 77 8.36
 2 1 -11 44.19 5.98
 2 1 -11 46.61 6.85
 1 -1 -11 118.44 11.24
 1 -1 -11 127.56 11.62
 1 1 -11 98.89 10.77
 1 1 -11 103.83 11.75
 0 -1 -11 66.55 8.15
 0 -1 -11 68.17 8.48
 0 1 -11 56.05 8.6
 0 1 -11 58.59 7.6
 -1 -1 -11 35.26 5.33
 -1 -1 -11 30.18 5.43
 -1 1 -11 54.72 6.18
 -1 1 -11 33.17 6.19
 -2 -1 -11 23.26 4.12
 -2 -1 -11 21.82 4.42
 -2 1 -11 34.81 5.95
 -2 1 -11 31.09 4.59
 -3 -1 -11 0.62 1.51
 -3 -1 -11 -1.91 1.6
 -3 1 -11 2.9 1.72
 -3 1 -11 -0.21 1.87
 -4 -1 -11 10.92 3.13
 -4 -1 -11 4.87 2.06
 -4 1 -11 7.03 2.93
 -5 -1 -11 1.27 1.67
 -5 -1 -11 0.94 2.16
 -5 1 -11 4.51 2.69
 -6 -1 -11 1.48 2.42
 -6 -1 -11 4.43 1.95
 -6 1 -11 2 2.57
 -7 -1 -11 5.7 2.98
 -7 1 -11 4.85 3.09
 -8 -1 -11 0.64 2.38
 -8 1 -11 2.11 2.85
 -9 -1 -11 4.98 3.17
 -9 1 -11 6.04 4.01
 -12 -2 11 -1.35 1.16
 -12 -2 11 1.78 1.79
 12 -2 -11 2.19 2.1
 -11 -2 11 25.98 4.42
 11 -2 -11 33.09 4.77
 11 2 -11 39.53 5.22
 10 -2 -11 0.56 1.58
 10 2 -11 0.01 1.48
 9 -2 -11 2.81 1.95
 9 2 -11 6.98 2.17
 8 -2 -11 18.12 3.58
 8 2 -11 20.5 3.42
 7 -2 -11 1.89 1.63
 7 2 -11 0.67 1.53
 7 2 -11 2.28 1.43
 6 -2 -11 23.22 4.18
 6 2 -11 22.87 3.64
 6 2 -11 21.4 3.91
 5 -2 -11 26.3 4.94
 5 2 -11 29.41 4.87
 5 2 -11 40.18 4.57
 -5 2 11 32.77 3.58
 4 -2 -11 72.27 8.3
 4 2 -11 53.42 5.88
 -4 2 11 61.54 5.47
 4 2 -11 50.03 6.96
 3 -2 -11 105.86 10.13
 3 2 -11 73.02 8.99
 3 2 -11 90.87 8.3
 2 2 -11 88.92 10.3
 2 2 -11 99.82 9.05
 1 -2 -11 -0.58 2.04
 1 2 -11 2.02 1.67
 1 2 -11 1.58 2.77
 0 -2 -11 129.17 12.15
 0 -2 -11 114.45 12.05
 0 2 -11 116.86 11.57
 0 2 -11 147.03 13.91
 -1 -2 -11 4.24 2.28
 -1 -2 -11 6.82 2.53
 -1 2 -11 9.66 3.97
 -1 2 -11 10.75 2.79
 -2 -2 -11 73.88 9.28
 -2 -2 -11 78.92 8.86
 -2 2 -11 130.25 11.39
 -3 -2 -11 27.97 4.88
 -3 -2 -11 29.89 4.63
 -3 2 -11 31.97 5.88
 -4 -2 -11 2.63 1.94
 -4 -2 -11 -0.89 1.56
 -4 2 -11 3.22 2.84
 -5 -2 -11 12.39 3.54
 -5 -2 -11 16.51 3.19
 -5 2 -11 8.25 3.65
 -6 -2 -11 14.86 3.79
 -6 -2 -11 13.02 3.12
 -6 2 -11 13.05 4.14
 -7 -2 -11 22.11 4.65
 -7 -2 -11 19.87 3.83
 -7 2 -11 12.04 4.31
 -8 -2 -11 -0.6 2.4
 -8 2 -11 1.64 3.31
 -12 -3 11 0.29 1.87
 -12 -3 11 0.92 1.66
 12 -3 -11 -1.52 1.61
 -11 -3 11 1.4 1.52
 11 -3 -11 1 1.8
 -11 -3 11 3.66 2.18
 10 -3 -11 0.71 1.6
 10 3 -11 -0.63 1.56
 9 -3 -11 3.29 1.92
 9 3 -11 3.29 1.82
 8 -3 -11 7.35 2.43
 8 3 -11 6.35 2.1
 8 3 -11 10.78 3
 7 -3 -11 7.12 2.47
 7 3 -11 10.42 2.95
 7 3 -11 11.3 2.49
 6 -3 -11 0.97 1.76
 6 3 -11 7.45 1.98
 6 3 -11 7.35 2.6
 -6 3 11 3.41 1.27
 5 -3 -11 14.52 3.69
 5 3 -11 17.72 2.85
 5 3 -11 15.32 3.49
 -5 3 11 13.21 2.12
 4 -3 -11 31 6.11
 4 3 -11 41.71 6.32
 -4 3 11 46.43 4.68
 4 3 -11 46.53 5.17
 3 -3 -11 39.85 6.63
 3 3 -11 28.26 5.55
 3 3 -11 33.42 4.28
 2 -3 -11 3.99 3.24
 2 3 -11 2.1 2.36
 2 3 -11 0.69 1.24
 1 -3 -11 7.67 3.2
 1 3 -11 8.39 3.96
 1 3 -11 4.99 1.78
 0 -3 -11 3.7 2.2
 0 3 -11 0.1 1.33
 0 3 -11 3.46 3.62
 -1 -3 -11 17.03 3.91
 -1 3 -11 35.8 6.88
 -1 3 -11 19.66 3.44
 -2 -3 -11 3.38 2.22
 -2 3 -11 11.73 4.38
 -3 -3 -11 3.13 1.94
 -3 -3 -11 4.38 2.22
 -3 3 -11 10.2 4.02
 -4 -3 -11 44.12 6.31
 -4 -3 -11 47.53 6.07
 -4 3 -11 48.73 7.97
 -5 -3 -11 20.03 4.16
 -5 -3 -11 17.73 3.46
 -5 3 -11 18.78 4.89
 -6 -3 -11 0.85 1.97
 -6 -3 -11 -0.82 1.49
 -6 3 -11 0.07 2.76
 -7 -3 -11 3.97 2.27
 -7 -3 -11 0.78 2.16
 -7 3 -11 -2.26 2.08
 -8 -3 -11 2.85 2.57
 -8 -3 -11 8.4 2.77
 -8 3 -11 1.02 3.53
 12 -4 -11 1.66 2.01
 11 -4 -11 2.82 2.16
 -11 -4 11 -1.14 1.24
 -11 -4 11 -0.63 1.71
 -10 -4 11 9.84 2.27
 -10 -4 11 6.38 2.4
 10 -4 -11 11.17 2.78
 -9 -4 11 11.59 2.66
 9 -4 -11 18.4 3.3
 9 4 -11 12.94 2.95
 8 -4 -11 39.95 5.35
 8 4 -11 31.3 5.42
 8 4 -11 36.33 4.83
 7 -4 -11 13.77 3.39
 7 4 -11 17.19 2.94
 7 4 -11 10.5 3.1
 6 -4 -11 20.28 4.27
 6 4 -11 19.01 4.04
 -6 4 11 19.33 2.53
 6 4 -11 18.71 3.1
 5 -4 -11 31 5.94
 5 4 -11 48.48 6.69
 -5 4 11 44.16 4.13
 5 4 -11 36.49 4.7
 4 -4 -11 31.37 6.17
 -4 4 11 32.1 3.67
 4 4 -11 28.29 3.86
 4 4 -11 27.94 5.3
 3 -4 -11 3.42 2.98
 3 4 -11 2.42 2.51
 -3 4 11 0.65 1.11
 3 4 -11 -0.5 0.99
 2 -4 -11 -2.55 2.34
 2 4 -11 0.4 1
 2 4 -11 -2.1 2.32
 1 -4 -11 33.9 5.6
 1 4 -11 23.66 3.23
 1 4 -11 20.57 5.61
 0 -4 -11 -0.89 1.9
 0 4 -11 2.71 3.67
 -1 4 -11 38.47 7.87
 -2 4 -11 34.7 7.51
 -3 -4 -11 43.77 6.38
 -3 4 -11 64.53 9.51
 -4 -4 -11 0.18 1.81
 -4 4 -11 4.47 3.59
 -5 -4 -11 3.07 2.4
 -5 4 -11 4.07 3.44
 -6 -4 -11 19.42 4.14
 -6 4 -11 26.94 6.26
 -7 -4 -11 3.17 4.1
 -7 -4 -11 4.74 2.41
 -7 4 -11 5.29 3.86
 -8 -4 -11 9.99 3.34
 -8 -4 -11 14.07 3.97
 -8 4 -11 8.55 4.43
 -11 -5 11 0.34 1.36
 11 -5 -11 0.37 1.91
 -11 -5 11 -1.73 1.47
 10 -5 -11 22.65 3.95
 -10 -5 11 22.9 3.78
 -10 -5 11 14.78 2.92
 -9 -5 11 35.74 4.82
 -9 -5 11 36.41 4.48
 9 -5 -11 39.33 5.34
 8 -5 -11 4.99 2.34
 -8 -5 11 7.93 2.15
 -8 -5 11 7.99 2.02
 8 5 -11 7.29 2.75
 8 5 -11 4.89 2.01
 7 -5 -11 58.22 6.91
 -7 5 11 42.48 4.8
 7 5 -11 47.93 5.64
 7 5 -11 45.88 6.79
 6 -5 -11 60.28 8.11
 6 5 -11 56.54 7.69
 6 5 -11 60.43 5.94
 -6 5 11 55.73 5.45
 5 -5 -11 4.52 3.23
 -5 5 11 4.3 1.39
 5 5 -11 3.16 2.35
 5 5 -11 5.58 1.85
 4 -5 -11 22.91 5.27
 4 5 -11 14.08 3.84
 -4 5 11 17.76 2.58
 4 5 -11 11.42 2.33
 3 -5 -11 17.62 4.59
 3 5 -11 6.67 1.71
 3 5 -11 2.98 2.75
 -3 5 11 6.31 1.64
 2 -5 -11 6.57 3.4
 2 5 -11 9.16 1.85
 2 5 -11 8.23 3.75
 -2 5 11 4.57 1.78
 1 -5 -11 44.78 6.72
 1 5 -11 37.46 7.83
 0 -5 -11 2.93 2.41
 0 5 -11 3.83 4.22
 -1 -5 -11 16.2 3.95
 -1 5 -11 29.15 6.94
 -2 -5 -11 49.38 7.45
 -2 5 -11 111 13.05
 -3 -5 -11 0.49 1.9
 -3 5 -11 -0.24 2.94
 -4 -5 -11 31.81 5.27
 -4 5 -11 44.09 8.04
 -5 -5 -11 31.14 5.07
 -5 5 -11 26.73 6.56
 -6 -5 -11 -2.53 1.65
 -6 5 -11 0.71 3
 -7 -5 -11 34.04 5.18
 -7 5 -11 18.6 6.07
 -8 -5 -11 4.46 2.81
 -8 5 -11 0.35 3.35
 -11 -6 11 7.56 2.31
 -11 -6 11 3.27 2.21
 -10 -6 11 3.5 1.86
 -10 -6 11 4.09 2.19
 10 -6 -11 1.02 2.18
 -9 -6 11 1.01 1.66
 9 -6 -11 0.75 1.76
 -9 -6 11 4.76 1.78
 -8 -6 11 7.27 2.09
 -8 -6 11 5.68 1.84
 8 -6 -11 8.94 2.74
 8 6 -11 2.55 2.39
 -8 6 11 6.27 1.61
 -7 -6 11 0.04 1.21
 7 -6 -11 0.67 2.24
 -7 -6 11 -1.18 1.06
 -7 6 11 -2.47 0.99
 7 6 -11 0.29 2.25
 6 -6 -11 2.44 2.59
 -6 -6 11 0.02 1.06
 -6 -6 11 4.23 1.47
 6 6 -11 2.35 2.42
 6 6 -11 3.95 1.71
 -6 6 11 2.78 1.22
 5 -6 -11 10.42 4.07
 5 6 -11 8.21 3.1
 -5 6 11 8.39 1.94
 5 6 -11 14.29 2.48
 4 -6 -11 10.22 4.14
 4 6 -11 0.64 2.3
 4 6 -11 3.53 1.47
 -4 6 11 2.86 1.37
 3 -6 -11 22.19 5.42
 3 6 -11 10.73 4.12
 -3 6 11 15.36 2.55
 3 6 -11 12.08 2.22
 2 -6 -11 27.45 5.69
 2 6 -11 24.46 6
 -2 6 11 18.41 3.15
 1 -6 -11 -0.77 2.11
 1 6 -11 -3.01 2.89
 0 -6 -11 29.57 5.49
 0 6 -11 46.28 8.96
 -1 -6 -11 11.42 3.45
 -1 6 -11 25.64 7.25
 -2 -6 -11 0.66 2.08
 -2 6 -11 1.25 4.01
 -3 -6 -11 2.66 2.42
 -3 6 -11 9 5.01
 -4 -6 -11 1.94 2.15
 -4 6 -11 2.15 3.87
 -5 -6 -11 0.69 2.1
 -5 6 -11 -3.2 2.75
 -6 -6 -11 -0.42 2.18
 -6 6 -11 9.8 4.72
 -7 -6 -11 1.67 2.59
 -7 6 -11 1.94 3.85
 -10 -7 11 3.42 2.26
 9 -7 -11 2.75 2.41
 -9 -7 11 8.21 2.09
 -9 -7 11 5.22 2.47
 -8 -7 11 4.38 1.69
 -8 -7 11 3.27 1.93
 8 -7 -11 6.47 2.36
 -8 7 11 1.29 1.21
 8 7 -11 1.56 2.2
 -7 -7 11 5.89 1.73
 7 -7 -11 5.6 2.63
 -7 -7 11 7.34 2.09
 7 7 -11 2.25 2.34
 -7 7 11 3.67 1.54
 6 -7 -11 1.45 2.67
 -6 -7 11 3.29 1.35
 -6 -7 11 -0.33 1.21
 -6 7 11 2.6 1.37
 6 7 -11 4.24 2.77
 -5 -7 11 0.55 1.05
 -5 -7 11 3.28 1.39
 5 -7 -11 2.04 3.2
 5 7 -11 1.79 2.52
 -5 7 11 4.27 1.59
 4 -7 -11 6.38 4.16
 4 7 -11 3.49 3.15
 -4 7 11 4.3 1.57
 3 -7 -11 0.54 3.15
 -3 7 11 0.83 1.32
 3 7 -11 6.57 3.69
 2 -7 -11 0.46 2.7
 2 7 -11 -1.56 3.28
 -2 7 11 1.35 1.41
 1 -7 -11 7.58 3.26
 -1 7 11 6.68 2.03
 1 7 -11 3.04 3.76
 0 -7 -11 1.6 2.32
 0 7 -11 -1.39 3.46
 -1 -7 -11 7.49 3.24
 -1 7 -11 16.95 6.43
 -2 7 -11 19.31 6.87
 -3 -7 -11 3.77 2.74
 -3 7 -11 8.25 5.07
 -4 -7 -11 0.22 2.24
 -4 7 -11 6.13 4.99
 -5 -7 -11 1.03 2.09
 -5 7 -11 -3.23 3.64
 -6 -7 -11 -1.52 2.35
 -6 7 -11 0.3 3.62
 -9 -8 11 2.27 1.87
 -9 8 11 0.09 1.35
 9 8 -11 2.13 2.41
 -8 -8 11 17 3.26
 8 -8 -11 22.2 5.16
 8 8 -11 11.23 3.76
 -8 8 11 16.97 2.92
 -7 -8 11 5.21 2
 -7 -8 11 3.96 1.6
 7 -8 -11 7.04 2.99
 -7 8 11 4.69 1.69
 7 8 -11 8.47 3.43
 -6 -8 11 13.17 3.42
 -6 -8 11 15.57 3.06
 6 -8 -11 17.91 4.73
 -6 8 11 16.8 2.81
 6 8 -11 13.71 4.08
 5 -8 -11 20.52 5.76
 5 8 -11 31.28 5.91
 -5 8 11 29.06 3.84
 4 -8 -11 18.96 5.48
 4 8 -11 9.35 3.9
 -4 8 11 16.72 2.81
 3 -8 -11 49.8 8.02
 -3 8 11 27.67 4.2
 3 8 -11 27.11 6.4
 2 -8 -11 6.52 4.06
 2 8 -11 7.5 4.28
 -2 8 11 8.79 2.34
 1 -8 -11 9.33 3.59
 1 8 -11 3.45 4.42
 -1 8 11 4.18 2.08
 0 -8 -11 17.33 4.44
 0 8 -11 17.74 6.58
 -1 -8 -11 37.65 6.64
 -1 8 -11 57.15 10.76
 -2 -8 -11 5.67 3.04
 -2 8 -11 18.59 6.75
 -3 8 -11 47.55 10.33
 -4 -8 -11 4.93 2.79
 -4 8 -11 9.8 5.53
 -5 -8 -11 3.39 2.92
 -5 8 -11 8.1 5.52
 -6 -8 -11 9.04 3.88
 -6 8 -11 12.82 6.24
 -8 -9 11 2.41 2.08
 8 9 -11 2.95 2.7
 -8 9 11 3.44 1.91
 7 9 -11 6.08 3.21
 -7 9 11 4.66 1.98
 6 -9 -11 9.74 3.85
 6 9 -11 5.15 3.19
 -6 9 11 4.52 1.98
 5 -9 -11 2.09 3.47
 5 9 -11 4.71 3.1
 -5 9 11 4.74 1.86
 4 -9 -11 5.26 3.97
 -4 9 11 5.85 1.96
 4 9 -11 6.12 3.43
 3 -9 -11 -0.39 3.17
 3 9 -11 -1.41 2.92
 -3 9 11 1.14 1.49
 2 -9 -11 9.38 4.12
 -2 9 11 6.18 2.16
 2 9 -11 -1.2 3.22
 1 -9 -11 49.36 7.65
 1 9 -11 40.65 9.11
 -1 9 11 42.37 5.68
 0 -9 -11 1.55 2.71
 0 9 -11 13.4 6.2
 -1 -9 -11 1.1 2.54
 -1 9 -11 9.39 5.96
 -2 -9 -11 31.73 6.07
 -2 9 -11 51.56 10.86
 -3 -9 -11 4.96 3.09
 -3 9 -11 -1.27 4.34
 -4 -9 -11 3.83 2.66
 -4 9 -11 8.15 5.92
 -5 9 -11 1.24 4.53
 7 10 -11 1.33 2.62
 -7 10 11 1.9 1.73
 6 10 -11 -1.22 2.5
 -6 10 11 -2.72 1.19
 5 -10 -11 -2.74 3.2
 5 10 -11 3.49 3.07
 -5 10 11 0.73 1.49
 4 -10 -11 2.37 3.62
 4 10 -11 4.97 3.53
 -4 10 11 1.71 1.68
 3 -10 -11 10.36 4.69
 3 10 -11 12.21 4.75
 -3 10 11 7.72 2.39
 2 -10 -11 4.37 3.65
 2 10 -11 7.29 4.52
 -2 10 11 4.3 2.11
 1 -10 -11 8.22 4.05
 1 10 -11 3.73 4.83
 -1 10 11 1.2 1.87
 0 -10 -11 -1.62 2.7
 0 10 -11 -3.67 3.63
 -1 -10 -11 -0.37 2.55
 -1 10 -11 2.43 5.15
 -2 -10 -11 2.62 2.99
 -2 10 -11 -0.83 4.75
 -3 -10 -11 -0.47 2.52
 -3 10 -11 2.2 5.75
 5 11 -11 0.07 2.89
 -5 11 11 -0.43 1.47
 4 11 -11 14.19 5.16
 -4 11 11 17.45 3.38
 3 -11 -11 16.49 5.34
 -3 11 11 10.27 2.8
 3 11 -11 8.8 4.58
 2 -11 -11 7.29 4.26
 -2 11 11 2.44 2.32
 2 11 -11 1.89 3.74
 1 -11 -11 21.33 5.3
 -1 11 11 5.18 2.6
 1 11 -11 18.19 6.54
 0 -11 -11 4.68 3.45
 0 11 -11 2.39 5.18
 -1 -11 -11 6.68 3.66
 -1 11 -11 13.81 7.23
 -2 -11 -11 -0.37 3.2
 -2 11 -11 -4.89 4.25
 12 0 -12 2.38 2.31
 11 0 -12 3.3 2.1
 10 0 -12 11.8 3.23
 9 0 -12 6.16 2.44
 8 0 -12 1.01 1.73
 7 0 -12 115.09 10.89
 6 0 -12 6.63 2.46
 6 0 -12 6.7 2.17
 5 0 -12 40.13 5.74
 5 0 -12 43.88 5.53
 4 0 -12 158.5 13.64
 4 0 -12 133.72 12.95
 3 0 -12 5.64 2.44
 3 0 -12 8.85 2.86
 2 0 -12 197.74 15.78
 2 0 -12 142.08 15.02
 1 0 -12 31.27 5.66
 1 0 -12 38.89 6.46
 0 0 -12 3.02 2.4
 0 0 -12 1.61 2.68
 -1 0 -12 23.03 4.27
 -1 0 -12 24.61 5.02
 -2 0 -12 12.17 3.73
 -2 0 -12 13.65 3.28
 -3 0 -12 10.38 3.47
 -3 0 -12 6.76 2.56
 -4 0 -12 12.88 3.06
 -4 0 -12 12.75 3.76
 -5 0 -12 1.39 2.3
 -6 0 -12 31.24 6.32
 -7 0 -12 18.11 4.91
 -8 0 -12 -1.03 2.42
 12 -1 -12 1.48 2.07
 12 1 -12 3.34 2.54
 11 -1 -12 4.22 2.32
 11 1 -12 10.25 3.04
 10 -1 -12 0.3 1.7
 10 1 -12 5.72 2.3
 9 -1 -12 -0.9 1.72
 9 1 -12 -0.68 1.47
 8 -1 -12 21.7 4
 8 1 -12 25.84 4.12
 7 -1 -12 5.62 2.47
 7 1 -12 2.84 1.9
 7 1 -12 4.62 1.95
 6 -1 -12 4.77 2.51
 6 1 -12 5.93 2.21
 6 1 -12 7.51 2.33
 5 -1 -12 14.42 3.46
 5 1 -12 12.29 3.07
 5 1 -12 9.06 2.77
 4 -1 -12 -0.55 2.04
 4 1 -12 1.38 1.69
 4 1 -12 1.32 1.72
 3 -1 -12 95.06 10.53
 3 1 -12 96.84 8.83
 3 1 -12 69.84 8.74
 2 -1 -12 -1.48 1.49
 2 -1 -12 -0.6 2.44
 2 1 -12 0.97 1.82
 2 1 -12 1.27 2.3
 1 -1 -12 50.19 7.36
 1 -1 -12 67.23 8.16
 1 1 -12 53.1 8.23
 1 1 -12 50.48 7.1
 0 -1 -12 104.75 10.81
 0 -1 -12 98.44 10.41
 0 1 -12 103.39 10.29
 0 1 -12 102.88 11.44
 -1 -1 -12 3.1 2.45
 -1 -1 -12 2.24 2.09
 -1 1 -12 7.6 2.72
 -1 1 -12 3.7 2.85
 -2 -1 -12 5.22 2.74
 -2 -1 -12 5.65 2.35
 -2 1 -12 8.67 3.43
 -2 1 -12 13.62 3.09
 -3 -1 -12 1.19 1.96
 -3 -1 -12 2.78 2.24
 -3 1 -12 1.8 2.1
 -3 1 -12 0.08 1.71
 -4 -1 -12 0.78 1.86
 -4 -1 -12 4.23 2.58
 -4 1 -12 -0.31 2.2
 -5 -1 -12 0.39 2.24
 -5 -1 -12 -1.19 1.65
 -5 1 -12 2.96 2.77
 -6 -1 -12 2.15 2.8
 -6 1 -12 2.4 2.79
 -7 -1 -12 3.35 2.9
 -7 1 -12 2.23 3.05
 -8 -1 -12 10.65 4.11
 -8 1 -12 11.71 4.67
 -12 -2 12 -2.26 1.61
 -12 -2 12 0.5 2
 12 -2 -12 2.24 2.13
 11 -2 -12 -5.14 1.58
 11 2 -12 0.41 1.81
 10 -2 -12 1.84 2.1
 10 2 -12 1.24 1.83
 9 -2 -12 -0.95 1.53
 9 2 -12 0.92 1.78
 8 -2 -12 17.64 3.61
 8 2 -12 18.21 3.42
 7 -2 -12 3.56 2.28
 7 2 -12 2.87 2.02
 7 2 -12 0.52 1.47
 6 -2 -12 0.12 1.73
 6 2 -12 2.07 1.74
 6 2 -12 4.02 2.06
 5 -2 -12 26.35 5.07
 5 2 -12 27.95 4.07
 5 2 -12 25.11 4.62
 4 -2 -12 9.86 3.84
 4 2 -12 10.36 3.12
 4 2 -12 12.72 2.78
 3 -2 -12 22.74 4.89
 3 2 -12 13.89 3.07
 3 2 -12 15.5 4.2
 2 -2 -12 1.31 2.66
 2 2 -12 -0.04 2.22
 2 2 -12 0.24 1.51
 1 -2 -12 37.25 5.87
 1 2 -12 35.61 6.92
 1 2 -12 23.12 4.32
 0 -2 -12 2.72 2.46
 0 2 -12 0.47 1.91
 0 2 -12 3.8 3.05
 -1 -2 -12 13.76 3.35
 -1 2 -12 6.88 2.71
 -1 2 -12 10.56 3.91
 -2 -2 -12 0.87 1.89
 -2 -2 -12 0.69 1.88
 -2 2 -12 6.59 3.28
 -3 -2 -12 6.66 2.67
 -3 -2 -12 5.69 2.62
 -3 2 -12 10.74 3.58
 -4 -2 -12 5.59 2.73
 -4 -2 -12 5.2 2.3
 -4 2 -12 5.73 3.29
 -5 -2 -12 -1.69 1.78
 -5 -2 -12 3.29 2.61
 -5 2 -12 1 2.34
 -6 -2 -12 3.46 2.1
 -6 -2 -12 3.78 2.84
 -6 2 -12 2.37 3.16
 -7 -2 -12 4.63 2.99
 -7 2 -12 1.79 3
 -8 -2 -12 2.07 2.86
 -8 2 -12 2.22 3.21
 -11 -3 12 15.26 2.81
 -11 -3 12 13.96 3.21
 11 -3 -12 13.96 3.45
 10 -3 -12 1.73 2.1
 10 3 -12 -4.03 1.6
 9 -3 -12 33.24 5.01
 9 3 -12 29.2 4.59
 8 -3 -12 22.29 4.45
 8 3 -12 23.14 4.66
 8 3 -12 24.71 3.99
 7 -3 -12 0.85 1.91
 7 3 -12 -1.42 1.56
 7 3 -12 -1.02 1.26
 6 -3 -12 25.8 5.02
 6 3 -12 31.3 5.32
 6 3 -12 28.98 4.19
 5 -3 -12 26.97 5.3
 5 3 -12 27.78 3.82
 -5 3 12 19.88 2.97
 5 3 -12 26.02 4.82
 4 -3 -12 7.04 3.45
 -4 3 12 5.2 1.62
 4 3 -12 3.12 1.55
 4 3 -12 8.05 3.07
 3 -3 -12 46.96 6.86
 3 3 -12 11.04 4.12
 3 3 -12 26.24 3.75
 2 -3 -12 27.23 5.45
 2 3 -12 17.88 3.3
 2 3 -12 23.74 5.39
 1 -3 -12 31.41 5.5
 1 3 -12 22.13 3.7
 1 3 -12 28.76 6.54
 0 -3 -12 63.95 8.3
 0 3 -12 52.51 7.01
 0 3 -12 111.58 10.73
 -1 -3 -12 -0.49 1.63
 -1 3 -12 5.5 3.55
 -2 -3 -12 18.85 4.04
 -2 3 -12 44.11 7.44
 -3 -3 -12 23.89 4.6
 -3 3 -12 41.13 7.11
 -4 -3 -12 -2.54 1.63
 -4 3 -12 2.19 3.05
 -5 -3 -12 13.14 3.21
 -5 3 -12 10.09 4.32
 -6 -3 -12 12.86 3.28
 -6 -3 -12 18.83 4.26
 -6 3 -12 3.66 3.29
 -7 -3 -12 2.71 2.3
 -7 -3 -12 -1.23 1.84
 -7 3 -12 -1.13 2.61
 -8 -3 -12 7.82 3.24
 -8 3 -12 6.22 4.62
 11 -4 -12 5.08 2.21
 -11 -4 12 0.87 1.76
 -11 -4 12 2.56 1.86
 10 -4 -12 18.39 3.56
 -10 -4 12 10.71 2.44
 -10 -4 12 16.91 3.29
 9 -4 -12 22.38 3.95
 9 4 -12 13.01 3.2
 8 -4 -12 0.43 2
 8 4 -12 -0.48 1.65
 8 4 -12 -0.04 1.43
 7 -4 -12 40.95 6.27
 7 4 -12 36.26 6.08
 7 4 -12 41.36 5.2
 6 -4 -12 9.92 3.66
 6 4 -12 16.13 2.89
 6 4 -12 14.43 3.79
 -6 4 12 16.86 2.69
 5 -4 -12 6.58 3.26
 -5 4 12 5.6 1.57
 5 4 -12 5.31 1.89
 5 4 -12 4.09 2.6
 4 -4 -12 30.64 5.88
 4 4 -12 7.44 3.24
 -4 4 12 16.49 2.62
 4 4 -12 14.69 2.67
 3 -4 -12 22.98 5.23
 3 4 -12 14.57 2.54
 3 4 -12 9.04 4.16
 2 -4 -12 53.1 7.62
 2 4 -12 45.14 5.19
 2 4 -12 37.11 7.6
 1 -4 -12 8.42 3.32
 1 4 -12 6.95 4.14
 1 4 -12 5.02 1.71
 0 -4 -12 0.16 1.95
 0 4 -12 3.03 3.76
 -1 -4 -12 45.07 7.02
 -1 4 -12 91.06 11.57
 -2 -4 -12 23.21 4.59
 -2 4 -12 40.43 7.6
 -3 -4 -12 0.98 1.88
 -3 4 -12 -0.72 2.89
 -4 -4 -12 25.14 4.67
 -4 4 -12 28.61 6.42
 -5 -4 -12 14.6 3.54
 -5 4 -12 10.44 4.38
 -6 -4 -12 0.4 2.33
 -6 4 -12 4.12 3.5
 -7 -4 -12 3.84 2.42
 -7 4 -12 6.93 3.93
 -11 -5 12 -0.13 1.88
 -11 -5 12 -0.23 1.7
 11 -5 -12 -0.62 1.82
 10 -5 -12 4.31 2.25
 -10 -5 12 -0.06 1.54
 -10 -5 12 2.63 1.84
 -9 -5 12 2.43 1.75
 9 -5 -12 4.36 2.35
 -9 -5 12 1.91 1.6
 8 -5 -12 -0.21 1.98
 8 5 -12 1.15 1.66
 8 5 -12 0.36 2.04
 7 -5 -12 0.87 2.25
 7 5 -12 1.91 1.62
 7 5 -12 -0.29 1.88
 6 -5 -12 1.88 2.9
 -6 5 12 0.07 0.96
 6 5 -12 -0.71 1.17
 6 5 -12 1.88 2.38
 5 -5 -12 -3.69 2.32
 5 5 -12 1.43 2.38
 -5 5 12 -2 0.84
 5 5 -12 0.5 1.47
 4 -5 -12 1.08 3.16
 -4 5 12 4.57 1.47
 4 5 -12 1.76 1.41
 4 5 -12 3.94 3.1
 3 -5 -12 33.94 6.54
 -3 5 12 21.97 3.34
 3 5 -12 18.68 5.34
 3 5 -12 26.77 3.55
 2 -5 -12 2.2 2.7
 2 5 -12 0.82 3.1
 1 -5 -12 5.32 3.08
 1 5 -12 7.69 4
 0 -5 -12 1.96 2.34
 0 5 -12 3.26 4.51
 -1 -5 -12 -0.7 1.83
 -1 5 -12 -0.3 3.19
 -2 -5 -12 3.51 2.38
 -2 5 -12 8.15 4.74
 -3 -5 -12 23.09 4.66
 -3 5 -12 36.12 7.82
 -4 -5 -12 -0.4 2.05
 -4 5 -12 1.09 3.34
 -5 -5 -12 1.23 2.12
 -5 5 -12 2.68 3.37
 -6 -5 -12 1.35 2.27
 -6 5 -12 2.44 3.89
 -7 -5 -12 1.41 2.41
 -7 5 -12 -1.34 3.18
 10 -6 -12 30.44 4.76
 -10 -6 12 26.53 4.27
 -10 -6 12 20.32 3.53
 -9 -6 12 3.85 1.69
 -9 -6 12 5.24 2.38
 9 -6 -12 4.68 2.74
 9 6 -12 5.18 3.11
 8 -6 -12 13.7 3.68
 -8 -6 12 12.33 2.9
 -8 -6 12 14.53 2.62
 8 6 -12 19.67 4.79
 -7 -6 12 1.04 1.5
 -7 -6 12 4.4 1.62
 7 -6 -12 0.65 2.36
 -7 6 12 3.31 1.43
 7 6 -12 1.05 2.33
 7 6 -12 0.25 1.51
 6 -6 -12 8.07 3.38
 6 6 -12 5.06 1.87
 6 6 -12 0.35 2.15
 -6 6 12 6.02 1.65
 5 -6 -12 14.2 4.98
 5 6 -12 11.01 3.87
 -5 6 12 9.42 2.2
 5 6 -12 10.81 2.3
 4 -6 -12 3.59 3.39
 4 6 -12 1.15 2.78
 -4 6 12 0.18 1.17
 4 6 -12 1.18 1.22
 3 -6 -12 16.39 4.79
 -3 6 12 10.82 2.37
 3 6 -12 1.36 2.94
 2 -6 -12 7.07 3.43
 2 6 -12 -1.45 3.19
 1 -6 -12 34.75 6.21
 1 6 -12 32.36 7.58
 0 -6 -12 13.96 4.08
 0 6 -12 18.56 6.28
 -1 -6 -12 26.05 5.41
 -1 6 -12 69.38 10.55
 -2 -6 -12 23.71 4.79
 -2 6 -12 22.89 6.57
 -3 -6 -12 21.55 4.9
 -3 6 -12 36.69 8.07
 -4 -6 -12 27.81 5.5
 -4 6 -12 43.13 8.57
 -5 -6 -12 13.66 3.79
 -5 6 -12 11.87 5.08
 -6 -6 -12 -2.91 2.14
 -6 6 -12 0.31 3.45
 -10 -7 12 5.13 2.67
 -10 -7 12 4.55 1.91
 -9 -7 12 12.48 2.59
 -9 -7 12 10.09 2.72
 9 -7 -12 22.21 4.22
 9 7 -12 21.2 4.88
 -8 -7 12 2.11 1.38
 -8 -7 12 -1.26 1.52
 8 -7 -12 4.07 2.59
 -8 7 12 4.39 1.61
 8 7 -12 2.85 2.77
 7 -7 -12 3.03 3.33
 -7 -7 12 4.6 2.1
 -7 -7 12 2.67 1.62
 7 7 -12 5.37 3.32
 -7 7 12 7.83 1.97
 -6 -7 12 37.9 4.67
 -6 -7 12 33.95 4.16
 6 -7 -12 29.97 6.24
 6 7 -12 35.42 6.54
 -6 7 12 42.22 4.66
 5 -7 -12 19.91 5.22
 -5 7 12 13.49 2.57
 5 7 -12 17.51 4.69
 4 -7 -12 23.57 6.18
 4 7 -12 13 4.54
 -4 7 12 10.3 2.4
 3 -7 -12 15.85 5.25
 3 7 -12 14.82 5.41
 -3 7 12 7.69 2.3
 2 -7 -12 52.98 7.8
 -2 7 12 37.82 5.19
 2 7 -12 34.97 7.93
 1 -7 -12 0.69 2.45
 1 7 -12 -2.08 3.57
 0 -7 -12 4.97 3.09
 0 7 -12 12.52 5.88
 -1 -7 -12 6.5 3.23
 -1 7 -12 10.87 6.35
 -2 -7 -12 10.1 3.78
 -2 7 -12 17.84 6.38
 -3 -7 -12 51.47 7.9
 -3 7 -12 74.38 11.94
 -4 -7 -12 -1.26 2.15
 -4 7 -12 2.23 4.25
 -5 -7 -12 19.19 4.47
 -5 7 -12 15.71 6.15
 -6 -7 -12 8.19 3.4
 -6 7 -12 10.79 5.28
 -9 -8 12 -1.01 1.77
 9 8 -12 0.39 2.56
 -8 -8 12 7.29 2.11
 -8 -8 12 5.28 2.38
 8 -8 -12 0.39 2.62
 8 8 -12 3.42 2.71
 -8 8 12 5.18 1.91
 7 -8 -12 0.64 2.92
 -7 -8 12 0.62 1.3
 -7 -8 12 0.46 1.46
 -7 8 12 1.18 1.35
 7 8 -12 1.27 2.63
 6 -8 -12 -2.33 2.64
 -6 8 12 0.53 1.44
 6 8 -12 0.24 2.22
 5 -8 -12 9.57 4.71
 -5 8 12 8.57 2.15
 5 8 -12 2.84 3.12
 4 -8 -12 5.72 3.9
 4 8 -12 4.32 3.55
 -4 8 12 0.82 1.41
 3 -8 -12 14.31 4.64
 -3 8 12 11.14 2.52
 3 8 -12 4.55 4.06
 2 -8 -12 -3.63 2.6
 -2 8 12 -1.52 1.32
 2 8 -12 -0.22 3.39
 1 -8 -12 7.5 3.85
 1 8 -12 15.26 6.36
 0 -8 -12 -0.39 2.41
 0 8 -12 3.24 4.66
 -1 -8 -12 -1.51 2.37
 -1 8 -12 1.45 4.65
 -2 -8 -12 2.43 2.92
 -2 8 -12 6.05 5.32
 -3 -8 -12 6.15 3.14
 -3 8 -12 1.64 4.91
 -4 -8 -12 -0.41 2.68
 -4 8 -12 6.51 5.12
 -5 -8 -12 1.27 2.72
 -5 8 -12 -1.06 3.82
 8 9 -12 5.8 3.65
 -8 9 12 7.49 2.19
 7 -9 -12 -1.83 2.89
 -7 9 12 1.46 1.53
 7 9 -12 0.39 3.03
 6 -9 -12 8.47 4.35
 -6 9 12 10.89 2.55
 6 9 -12 17.67 5.04
 5 -9 -12 -6.56 3.19
 -5 9 12 4.7 1.86
 5 9 -12 4.99 3.28
 4 -9 -12 5.2 4.4
 -4 9 12 2.28 1.67
 4 9 -12 -1.46 2.82
 3 -9 -12 33.13 6.74
 3 9 -12 24.41 6.88
 -3 9 12 29.1 4.38
 2 -9 -12 1.75 3.7
 2 9 -12 -1.72 3.97
 -2 9 12 0.26 1.57
 1 -9 -12 4.14 3.56
 1 9 -12 5.25 5.07
 0 -9 -12 11.1 4.13
 0 9 -12 3.1 4.73
 -1 -9 -12 1.47 2.49
 -1 9 -12 -0.87 5.03
 -2 -9 -12 -1.93 2.46
 -2 9 -12 -1.06 5.13
 -3 -9 -12 5.02 3.06
 -3 9 -12 9 6.06
 -4 -9 -12 -4.09 4.55
 -4 9 -12 -0.68 4.94
 6 10 -12 1.26 3.14
 -6 10 12 0.01 1.58
 5 -10 -12 -3.43 3.87
 -5 10 12 4.43 1.91
 5 10 -12 7.46 4.32
 4 -10 -12 28.95 7.3
 -4 10 12 26.4 4.26
 4 10 -12 24.98 6.62
 3 -10 -12 12.32 4.73
 3 10 -12 10.71 5.02
 -3 10 12 4.4 2.21
 2 -10 -12 20.26 5.74
 2 10 -12 13.55 6.15
 -2 10 12 4.72 2.51
 1 -10 -12 32.7 6.66
 1 10 -12 21.95 8.07
 0 -10 -12 1.73 3.49
 0 10 -12 -1.25 4.48
 -1 -10 -12 10.93 4.45
 -1 10 -12 28.61 8.49
 -2 -10 -12 -0.97 2.55
 -2 10 -12 -2.22 4.74
 4 -11 -12 0.64 3.97
 4 11 -12 2.53 3.54
 -4 11 12 2.16 2.13
 3 -11 -12 2.01 3.91
 3 11 -12 -3.52 3.35
 -3 11 12 -1.59 1.56
 2 -11 -12 2.09 4.01
 2 11 -12 -1.7 3.65
 -2 11 12 -0.87 1.78
 1 -11 -12 -1.14 3.52
 1 11 -12 2.83 5.55
 0 -11 -12 5.15 3.5
 0 11 -12 1.04 4.98
 11 0 -13 2.54 2.19
 10 0 -13 -0.12 2.11
 9 0 -13 -1.95 1.77
 8 0 -13 -0.13 1.83
 7 0 -13 1.23 2.07
 6 0 -13 0.78 1.99
 5 0 -13 -1.93 1.54
 4 0 -13 0.97 2.1
 4 0 -13 0.27 1.81
 3 0 -13 1.76 2.3
 3 0 -13 -1.22 1.75
 2 0 -13 0.22 1.92
 2 0 -13 1.34 2.44
 1 0 -13 -2.78 2.14
 1 0 -13 -2.67 2.02
 0 0 -13 -2.43 2.13
 0 0 -13 0.71 1.94
 -1 0 -13 -0.88 1.81
 -1 0 -13 -0.51 2.25
 -2 0 -13 2.29 2.23
 -2 0 -13 1.59 1.83
 -3 0 -13 0.29 2.16
 -3 0 -13 -1.28 1.63
 -4 0 -13 1.16 2.33
 -5 0 -13 1.49 2.62
 -6 0 -13 0.56 2.71
 -7 0 -13 -0.15 2.83
 11 -1 -13 3.24 2.34
 11 1 -13 2.73 2.12
 10 -1 -13 6.86 2.63
 10 1 -13 3.79 2.28
 9 -1 -13 -1.5 1.88
 9 1 -13 -0.18 1.74
 8 -1 -13 30.14 4.91
 8 1 -13 27.26 4.8
 7 -1 -13 59.17 7.78
 7 1 -13 52.01 7.2
 7 1 -13 75.64 7.99
 6 -1 -13 -2.81 1.76
 6 1 -13 0.84 1.77
 6 1 -13 1.45 1.73
 5 -1 -13 61.52 8.17
 5 1 -13 57.23 7.57
 5 1 -13 62.4 7.59
 4 -1 -13 40.91 6.87
 4 1 -13 51.82 6.73
 4 1 -13 42.72 6.52
 3 -1 -13 -1.84 2.2
 3 1 -13 -1.67 1.81
 3 1 -13 -1.45 1.77
 2 -1 -13 1.06 2.66
 2 1 -13 1.96 2.45
 2 1 -13 1.57 2.22
 1 -1 -13 2.89 2.65
 1 1 -13 1.72 2.63
 1 1 -13 2.93 2.6
 0 -1 -13 1.04 2.2
 0 -1 -13 -1.12 2.06
 0 1 -13 -0.38 2.28
 0 1 -13 1.14 2.44
 -1 -1 -13 18.08 4.07
 -1 -1 -13 17.88 4.21
 -1 1 -13 37.47 6.28
 -1 1 -13 21.78 4.27
 -2 -1 -13 0.87 2
 -2 -1 -13 1.16 1.96
 -2 1 -13 2.75 2.29
 -2 1 -13 6.13 3.08
 -3 -1 -13 10.69 3.11
 -3 -1 -13 15.75 3.8
 -3 1 -13 23.89 5.19
 -4 -1 -13 28.47 4.95
 -4 -1 -13 34.83 6.09
 -4 1 -13 43.29 6.92
 -5 -1 -13 0.58 2.06
 -5 -1 -13 -0.85 1.83
 -5 1 -13 1.51 2.66
 -6 -1 -13 12.12 4.01
 -6 1 -13 13.19 4.53
 -7 -1 -13 10.39 4.09
 -7 1 -13 4.99 3.62
 11 -2 -13 21.12 4.35
 11 2 -13 17.14 3.92
 10 -2 -13 1.19 2.1
 10 2 -13 1.79 2.19
 9 -2 -13 7.92 2.99
 9 2 -13 9.92 2.99
 8 -2 -13 20.29 4.65
 8 2 -13 35.46 5.47
 8 2 -13 25.17 4.35
 7 -2 -13 19.88 4.35
 7 2 -13 23.33 4.03
 7 2 -13 16.76 3.95
 6 -2 -13 52.14 7.57
 6 2 -13 52.56 6.62
 6 2 -13 54.66 7.37
 5 -2 -13 -1.82 2.12
 5 2 -13 4.79 2.65
 5 2 -13 4.79 2.17
 4 -2 -13 29.13 5.63
 4 2 -13 18.41 4.58
 4 2 -13 23.96 4.06
 3 -2 -13 114.81 11.42
 3 2 -13 69.85 8.37
 3 2 -13 63.37 9.56
 2 -2 -13 7.1 3.38
 2 2 -13 1.67 1.93
 2 2 -13 5.19 3.39
 1 -2 -13 26.75 5.04
 1 2 -13 11.67 3.33
 1 2 -13 20.01 5.52
 0 -2 -13 14.32 3.84
 0 2 -13 22.74 5.59
 0 2 -13 17.5 3.86
 -1 -2 -13 12.5 3.4
 -1 2 -13 23.78 5.79
 -1 2 -13 16.92 3.63
 -2 -2 -13 18.82 3.93
 -2 2 -13 22.13 5.06
 -3 -2 -13 9.08 2.9
 -3 2 -13 18.04 4.8
 -4 -2 -13 3.05 2.52
 -4 -2 -13 4.04 2.38
 -4 2 -13 4.16 3.48
 -5 -2 -13 20.4 4.89
 -5 -2 -13 23.45 4.47
 -5 2 -13 28 5.94
 -6 -2 -13 3.95 3.35
 -6 -2 -13 8.61 2.96
 -6 2 -13 10.31 4.32
 -7 -2 -13 -2.3 2.18
 -7 2 -13 -2.04 2.83
 11 -3 -13 1.18 2.38
 11 3 -13 -3.29 1.69
 10 -3 -13 -0.28 2.03
 10 3 -13 4.97 2.33
 9 -3 -13 9.66 3.03
 9 3 -13 8.73 2.77
 8 -3 -13 1.43 2.55
 8 3 -13 -0.88 1.8
 8 3 -13 1.11 1.68
 7 -3 -13 30.82 5.25
 7 3 -13 22.87 3.98
 7 3 -13 24.58 4.87
 6 -3 -13 16.69 4.41
 6 3 -13 10.75 3.54
 6 3 -13 16.67 3.21
 5 -3 -13 6.06 3.31
 5 3 -13 4.31 2.03
 5 3 -13 7.79 2.99
 4 -3 -13 -2.06 2.68
 4 3 -13 2.75 2.7
 4 3 -13 3.25 1.95
 3 -3 -13 43.02 6.96
 3 3 -13 28.12 6.08
 3 3 -13 28.88 4.5
 2 -3 -13 -2.37 2.1
 2 3 -13 0.46 3.02
 2 3 -13 0.28 1.6
 1 -3 -13 21.59 4.53
 1 3 -13 11.21 2.71
 1 3 -13 10.1 4.49
 0 -3 -13 1.93 2.34
 0 3 -13 5.72 3.48
 -1 -3 -13 14.02 3.68
 -1 3 -13 20 5.25
 -2 -3 -13 5.36 2.54
 -2 3 -13 11.74 4.46
 -3 -3 -13 1.17 2.11
 -3 3 -13 -2.6 2.4
 -4 -3 -13 28.83 5.26
 -4 3 -13 35.34 6.75
 -5 -3 -13 1.15 2.17
 -5 3 -13 5.54 3.91
 -6 -3 -13 -1.29 2.04
 -6 3 -13 0.38 2.7
 -7 -3 -13 1.51 2.83
 -7 3 -13 6.71 3.96
 -11 -4 13 -0.56 1.52
 11 -4 -13 -0.31 2.21
 -11 -4 13 -0.51 1.74
 10 -4 -13 -1.37 1.99
 10 4 -13 -2.47 1.68
 9 -4 -13 16.7 3.9
 9 4 -13 18.79 3.76
 8 -4 -13 -0.1 2.01
 8 4 -13 -2.55 1.81
 8 4 -13 1.18 1.73
 7 -4 -13 0.37 2.51
 7 4 -13 -0.61 1.91
 7 4 -13 0.82 1.7
 6 -4 -13 -0.56 2.6
 6 4 -13 -0.9 2
 6 4 -13 1.03 1.49
 5 -4 -13 6.77 3.65
 -5 4 13 0.39 1.23
 5 4 -13 0.94 2.52
 5 4 -13 1.07 1.53
 4 -4 -13 8.71 4.14
 4 4 -13 6.01 3.1
 4 4 -13 5.75 2.16
 3 -4 -13 -0.08 2.8
 3 4 -13 -0.67 2.34
 3 4 -13 4.6 1.87
 2 -4 -13 19.37 4.58
 2 4 -13 5.28 4.16
 2 4 -13 4.31 1.95
 1 -4 -13 51.05 7.69
 1 4 -13 63.88 9.97
 0 -4 -13 36.46 6.36
 0 4 -13 59.21 9.38
 -1 -4 -13 5.2 2.81
 -1 4 -13 6.58 4.44
 -2 -4 -13 8.94 3.47
 -2 4 -13 29.08 6.32
 -3 -4 -13 9.05 3.23
 -3 4 -13 10.29 4.48
 -4 -4 -13 8.02 3.41
 -4 4 -13 20.85 5.83
 -5 -4 -13 1.63 2.17
 -5 4 -13 1.65 2.82
 -6 -4 -13 -0.87 2.39
 -6 4 -13 -4.47 2.82
 -7 -4 -13 7.53 3.46
 -10 -5 13 15.66 3.42
 -10 -5 13 19.88 3.33
 10 -5 -13 22.69 4.24
 -9 -5 13 0.48 1.52
 9 -5 -13 5.72 2.82
 -9 -5 13 2.4 1.66
 9 5 -13 0.26 1.76
 9 5 -13 0.37 2.31
 8 -5 -13 9.33 3.37
 8 5 -13 14.96 4.18
 8 5 -13 5 2.29
 7 -5 -13 0.06 2.35
 7 5 -13 1.04 1.68
 7 5 -13 -1.81 1.87
 6 -5 -13 6.28 3.39
 6 5 -13 5.57 3.17
 6 5 -13 -0.15 1.65
 5 -5 -13 19.14 5.36
 5 5 -13 19.12 3.26
 5 5 -13 11.27 4.1
 -5 5 13 19.21 2.9
 4 -5 -13 0.05 3.24
 4 5 -13 3.4 1.52
 -4 5 13 1.5 1.37
 4 5 -13 2.03 2.93
 3 -5 -13 7.49 3.68
 3 5 -13 4.56 1.89
 3 5 -13 0.39 3.14
 2 -5 -13 114.58 12.34
 2 5 -13 81.92 12.77
 1 -5 -13 57.97 8.31
 1 5 -13 62.08 10.57
 0 -5 -13 29.23 5.36
 0 5 -13 24.46 7.05
 -1 -5 -13 58.47 8.5
 -1 5 -13 91.71 12.31
 -2 -5 -13 17.67 4.13
 -2 5 -13 25.14 6.64
 -3 -5 -13 12.31 3.81
 -3 5 -13 17.57 5.88
 -4 -5 -13 11.55 3.59
 -4 5 -13 10.5 4.44
 -5 -5 -13 1.59 2.76
 -5 5 -13 -0.46 3.29
 -6 -5 -13 2.55 2.94
 -6 5 -13 5.4 3.72
 -10 -6 13 2.23 1.78
 -10 -6 13 -0.37 1.93
 10 -6 -13 1.49 2.18
 9 -6 -13 11.01 3.57
 -9 -6 13 7.44 2.15
 -9 -6 13 10.03 2.59
 9 6 -13 5 3.08
 -8 -6 13 -1.22 1.29
 -8 -6 13 -0.49 1.32
 8 -6 -13 3.34 2.64
 8 6 -13 -1.45 1.99
 7 -6 -13 -3.21 2.16
 7 6 -13 3.2 2.07
 7 6 -13 -0.15 2.35
 6 -6 -13 12.31 4.6
 -6 6 13 16.31 2.71
 6 6 -13 14.04 2.89
 6 6 -13 8.97 3.99
 5 -6 -13 5.39 3.95
 5 6 -13 8.37 3.99
 5 6 -13 3.94 1.89
 -5 6 13 11.27 2.33
 4 -6 -13 3.28 3.71
 4 6 -13 1.71 3.18
 -4 6 13 -1.02 1.26
 3 -6 -13 21.86 5.38
 3 6 -13 5.21 4.43
 -3 6 13 8.61 2.31
 2 -6 -13 7.64 3.75
 2 6 -13 4.89 4.45
 1 -6 -13 13.3 4.01
 1 6 -13 3.37 4.49
 0 -6 -13 9.87 3.37
 0 6 -13 12.42 5.82
 -1 -6 -13 0.8 2.25
 -1 6 -13 2.6 3.92
 -2 -6 -13 8.44 3.39
 -2 6 -13 16.85 6.17
 -3 -6 -13 0.02 2.29
 -3 6 -13 2.15 3.87
 -4 -6 -13 1.39 2.35
 -4 6 -13 2.65 3.72
 -5 -6 -13 5.18 3.31
 -5 6 -13 6.94 4.89
 -6 -6 -13 1.41 2.85
 -6 6 -13 0.7 3.53
 9 -7 -13 0.44 2.49
 -9 -7 13 -1.21 1.28
 -9 -7 13 -0.76 1.44
 9 7 -13 -0.24 2.6
 -8 -7 13 -1.24 1.54
 -8 -7 13 0.8 1.49
 8 -7 -13 0.46 2.72
 8 7 -13 0.04 2.69
 7 -7 -13 -1.79 2.6
 -7 -7 13 -1.16 1.46
 -7 -7 13 0.28 1.33
 -7 7 13 -0.77 1.27
 7 7 -13 -1.67 2.43
 -6 -7 13 -1.86 2.27
 6 -7 -13 -5.16 2.91
 -6 -7 13 2.39 2.35
 -6 7 13 -0.73 1.14
 6 7 -13 2.53 3.17
 5 -7 -13 0.63 3.79
 -5 7 13 -0.59 1.18
 5 7 -13 3.64 3.58
 4 -7 -13 -3.08 3.2
 4 7 -13 -3.58 2.32
 -4 7 13 -0.64 1.22
 3 -7 -13 0.79 3.42
 3 7 -13 4.32 4.31
 -3 7 13 1.71 1.64
 2 -7 -13 24.39 5.51
 2 7 -13 15.93 6.04
 1 -7 -13 4.43 3.32
 1 7 -13 6.58 5.03
 0 -7 -13 13.24 3.97
 0 7 -13 12.48 5.78
 -1 -7 -13 5.43 2.99
 -1 7 -13 18.37 6.63
 -2 -7 -13 -3.12 2.34
 -2 7 -13 -0.69 3.58
 -3 -7 -13 -0.59 2.56
 -3 7 -13 1.68 3.65
 -4 -7 -13 1.6 2.81
 -4 7 -13 4.36 4.73
 -5 -7 -13 -0.86 2.75
 -5 7 -13 -1.54 3.89
 -8 -8 13 1.34 1.71
 8 -8 -13 3.08 2.96
 -8 -8 13 1.77 1.6
 8 8 -13 3.43 3.35
 7 -8 -13 2.53 3.44
 -7 8 13 2.13 1.55
 7 8 -13 2.14 2.95
 6 -8 -13 12.52 4.51
 6 8 -13 25.11 6
 -6 8 13 13.34 2.71
 5 -8 -13 6.24 3.89
 -5 8 13 0.39 1.45
 5 8 -13 2.6 3.49
 4 -8 -13 16.07 5.79
 -4 8 13 11.13 2.53
 4 8 -13 8.63 4.35
 3 -8 -13 15.12 5.22
 3 8 -13 15.25 5.62
 -3 8 13 11.78 2.79
 2 -8 -13 5.82 3.67
 2 8 -13 -0.37 4.61
 1 -8 -13 18.97 5.02
 1 8 -13 16.64 7.01
 0 -8 -13 11.65 3.85
 0 8 -13 16.78 6.66
 -1 -8 -13 -1.87 2.36
 -1 8 -13 -2.03 4.38
 -2 -8 -13 7.67 3.94
 -2 8 -13 23.73 7.52
 -3 -8 -13 -0.29 2.64
 -3 8 -13 8.7 5.62
 -4 -8 -13 11.74 4.36
 -4 8 -13 33.28 8.26
 7 -9 -13 0.45 3.14
 -7 9 13 1.94 1.85
 7 9 -13 0.84 3.09
 6 -9 -13 0.59 3.61
 -6 9 13 4.35 1.94
 6 9 -13 6.77 3.81
 5 -9 -13 10.68 4.77
 -5 9 13 5.08 2.13
 5 9 -13 6.79 4.02
 4 -9 -13 17.06 5.38
 4 9 -13 5.18 4.33
 -4 9 13 6.52 2.28
 3 -9 -13 1.16 3.29
 -3 9 13 0.3 2.03
 3 9 -13 1.91 4.07
 2 -9 -13 24.77 5.79
 -2 9 13 14.58 3.35
 2 9 -13 18.49 7.28
 1 -9 -13 11.17 4.31
 1 9 -13 9.22 5.95
 0 -9 -13 11.1 3.87
 0 9 -13 5.15 5.64
 -1 -9 -13 1.73 3.18
 -1 9 -13 3.41 5.67
 -2 -9 -13 -3.15 2.42
 -2 9 -13 0.18 4.56
 -3 9 -13 16.22 7.6
 5 -10 -13 7.32 4.66
 5 10 -13 0.27 3.37
 -5 10 13 0.39 1.59
 4 -10 -13 -4.05 3.25
 -4 10 13 -0.55 1.58
 4 10 -13 1.72 3.92
 3 -10 -13 -1.1 3.11
 3 10 -13 -2.9 3.9
 -3 10 13 5.05 2.3
 2 -10 -13 -1.13 2.81
 -2 10 13 -2.13 1.6
 2 10 -13 0.02 4.98
 1 -10 -13 3.72 3.82
 1 10 -13 -4.32 5.03
 0 -10 -13 4.15 3.18
 0 10 -13 6.31 6.48
 -1 -10 -13 7.3 4.38
 -1 10 -13 9.09 6.29
 11 0 -14 28.83 5.22
 10 0 -14 20 4.34
 9 0 -14 2.08 2.2
 8 0 -14 51.71 7.28
 7 0 -14 45.36 6.82
 6 0 -14 31.33 5.51
 5 0 -14 7.22 3.09
 4 0 -14 -2.07 2.57
 3 0 -14 24.2 4.98
 2 0 -14 2.33 2.79
 1 0 -14 3.34 2.65
 1 0 -14 1.63 2.69
 0 0 -14 3.09 2.78
 0 0 -14 -0.11 2.2
 -1 0 -14 86.31 9.89
 -1 0 -14 90.06 11.15
 -2 0 -14 1.93 1.89
 -2 0 -14 2.85 2.62
 -3 0 -14 42.3 6.81
 -3 0 -14 38.84 5.82
 -4 0 -14 41.37 7.02
 -5 0 -14 14.64 4.36
 -6 0 -14 23.32 5.84
 11 -1 -14 6.73 3.21
 11 1 -14 7.13 3.05
 10 -1 -14 12.26 3.53
 10 1 -14 9.08 3.26
 9 -1 -14 2.19 2.46
 9 1 -14 14.47 3.53
 8 -1 -14 3.39 2.53
 8 1 -14 0.5 2.15
 7 -1 -14 22.89 4.81
 7 1 -14 19.65 4.19
 6 -1 -14 0.36 2.39
 6 1 -14 2.08 2.15
 5 -1 -14 1.18 2.57
 5 1 -14 1.73 2.31
 5 1 -14 0.94 2.04
 4 -1 -14 6.34 3.48
 4 1 -14 6.34 2.7
 4 1 -14 2.93 2.4
 3 -1 -14 11.45 4.09
 3 1 -14 4.11 2.94
 3 1 -14 7.95 3.33
 2 -1 -14 13.52 4.02
 2 1 -14 9.67 3.52
 2 1 -14 6.87 3.02
 1 -1 -14 8.45 3.24
 1 1 -14 9.06 3.86
 1 1 -14 5.62 2.87
 0 -1 -14 64.82 7.93
 0 1 -14 52.61 8.28
 0 1 -14 55.19 7.42
 -1 -1 -14 0.77 1.91
 -1 1 -14 2.21 2.86
 -1 1 -14 0.83 2.21
 -2 -1 -14 1 2.08
 -2 1 -14 -0.28 2.4
 -3 -1 -14 0.55 2.39
 -3 -1 -14 2.07 2.15
 -3 1 -14 5.37 3.12
 -4 -1 -14 0.98 2.25
 -4 -1 -14 1.14 2.32
 -4 1 -14 4.52 3.2
 -5 -1 -14 13.01 4.21
 -5 1 -14 13.82 4.42
 -6 -1 -14 -1.95 2.48
 -6 1 -14 3.3 2.92
 11 -2 -14 1.81 2.38
 11 2 -14 0.22 2.58
 10 -2 -14 0.45 2.1
 10 2 -14 -1.19 1.97
 9 -2 -14 5.21 2.92
 9 2 -14 0.24 2.08
 8 -2 -14 2.15 2.89
 8 2 -14 4.21 2.49
 8 2 -14 3.05 2.45
 7 -2 -14 2.27 2.72
 7 2 -14 1.8 2.07
 7 2 -14 7.98 3.08
 6 -2 -14 9.92 3.89
 6 2 -14 11.85 3.08
 6 2 -14 11.42 3.53
 5 -2 -14 5.38 3.66
 5 2 -14 5.62 2.93
 5 2 -14 9.9 3.04
 4 -2 -14 8.68 3.89
 4 2 -14 7.11 3.35
 4 2 -14 6.03 2.69
 3 -2 -14 -3.09 2.31
 3 2 -14 3.32 2.52
 3 2 -14 9.15 3.85
 2 -2 -14 5.64 3.19
 2 2 -14 1.84 2.97
 2 2 -14 -0.75 2.07
 1 -2 -14 14.28 3.77
 1 2 -14 11.44 4.74
 1 2 -14 6.31 2.63
 0 -2 -14 27.01 5.28
 0 2 -14 38.32 6.96
 0 2 -14 23.17 4.65
 -1 -2 -14 1.71 2.15
 -1 2 -14 -0.38 2.59
 -2 -2 -14 4.38 2.7
 -2 2 -14 5.26 3.38
 -3 -2 -14 15 3.91
 -3 2 -14 15.38 4.48
 -4 -2 -14 4.51 2.39
 -4 2 -14 1.18 2.96
 -5 -2 -14 3.35 2.29
 -5 2 -14 0.18 2.49
 -6 2 -14 2.42 3.3
 11 -3 -14 1.12 2.27
 10 -3 -14 6.46 3.18
 10 3 -14 3.51 2.87
 9 -3 -14 12.31 3.75
 9 3 -14 13.11 3.72
 8 -3 -14 1.66 2.64
 8 3 -14 -0.45 2.11
 8 3 -14 -2.35 1.6
 7 -3 -14 8.59 3.74
 7 3 -14 17.33 3.49
 7 3 -14 15.01 4.28
 6 -3 -14 18.42 4.96
 6 3 -14 20.33 3.75
 6 3 -14 15 4.38
 5 -3 -14 2.86 3.49
 5 3 -14 1.31 1.63
 5 3 -14 -1.85 2.15
 4 -3 -14 46.66 7.51
 4 3 -14 29.81 4.83
 4 3 -14 36.43 6.89
 3 -3 -14 31.86 6.22
 3 3 -14 21.66 4.04
 3 3 -14 19.36 5.56
 2 -3 -14 2.72 2.95
 2 3 -14 -2.06 2.94
 2 3 -14 1.62 1.9
 1 -3 -14 59.86 7.92
 1 3 -14 40.15 6.06
 1 3 -14 73.75 10.22
 0 -3 -14 20.72 4.59
 0 3 -14 20.39 5.72
 -1 -3 -14 10 3.23
 -1 3 -14 13.24 4.74
 -2 -3 -14 20.47 4.34
 -2 3 -14 35.01 6.68
 -3 -3 -14 -0.15 2.15
 -3 3 -14 2.13 3.11
 -4 -3 -14 4.66 2.71
 -4 3 -14 5.78 3.77
 -5 -3 -14 8.2 3.32
 -5 3 -14 12.17 4.36
 -6 -3 -14 -2.01 2.07
 -6 3 -14 0.58 3.22
 10 -4 -14 5.99 2.97
 10 4 -14 4.88 2.92
 9 -4 -14 -1.7 2.14
 9 4 -14 0.16 2.66
 9 4 -14 2.75 2.24
 8 -4 -14 13.34 3.95
 8 4 -14 9.89 3.54
 8 4 -14 10.18 3.15
 7 -4 -14 4.3 3.27
 7 4 -14 -1.13 1.92
 7 4 -14 4.11 2.21
 6 -4 -14 15.24 5.14
 6 4 -14 19.51 5.03
 6 4 -14 23.71 3.91
 5 -4 -14 22.49 5.63
 5 4 -14 10.49 3.02
 5 4 -14 17.52 4.87
 4 -4 -14 -4.25 2.48
 4 4 -14 -0.4 1.63
 4 4 -14 0.26 2.99
 3 -4 -14 34.72 6.36
 3 4 -14 23.08 3.74
 3 4 -14 17.19 5.24
 2 -4 -14 44.23 7.39
 2 4 -14 45.29 8.85
 1 -4 -14 20.12 4.82
 1 4 -14 36.52 7.48
 0 -4 -14 5.66 2.76
 0 4 -14 0.37 4.05
 -1 -4 -14 26.88 5.25
 -1 4 -14 42.44 7.91
 -2 -4 -14 0.27 2.2
 -2 4 -14 4.81 3.69
 -3 -4 -14 4.83 2.66
 -3 4 -14 9.73 4.23
 -4 -4 -14 1.77 2.57
 -4 4 -14 4.37 3.67
 -5 -4 -14 7.45 3.18
 -5 4 -14 7.2 3.88
 -6 -4 -14 11.46 3.82
 -6 4 -14 3.89 3.4
 -10 -5 14 3.68 2.03
 -10 -5 14 4.83 2.2
 10 -5 -14 3.48 2.75
 9 -5 -14 -1.61 3.03
 9 5 -14 0.66 2.07
 9 5 -14 1.86 2.42
 8 -5 -14 3.85 3
 8 5 -14 1.4 1.95
 8 5 -14 1.92 2.85
 7 -5 -14 1.22 3.06
 7 5 -14 0.76 1.8
 7 5 -14 -0.17 2.28
 6 -5 -14 1.39 3.12
 6 5 -14 2.29 3.13
 6 5 -14 3.1 1.94
 5 -5 -14 -3 3.05
 5 5 -14 1.14 1.57
 -5 5 14 0.24 1.3
 5 5 -14 -0.02 2.35
 4 -5 -14 12.65 4.82
 4 5 -14 3.93 1.83
 4 5 -14 1.71 3.25
 3 -5 -14 0.97 2.98
 3 5 -14 -2.06 3.1
 2 -5 -14 0.65 2.9
 2 5 -14 0.5 3.66
 1 -5 -14 2.84 2.72
 1 5 -14 0.21 3.88
 0 -5 -14 1.43 2.58
 0 5 -14 0.27 3.48
 -1 -5 -14 0.24 2
 -1 5 -14 6.97 4.44
 -2 -5 -14 1.72 2.36
 -2 5 -14 2.4 3.16
 -3 -5 -14 -2.86 1.94
 -3 5 -14 -0.54 2.93
 -4 -5 -14 0.91 2.5
 -4 5 -14 -1.18 3.62
 -5 -5 -14 -1.04 2.56
 -5 5 -14 6.81 4.39
 -9 -6 14 1.35 2.13
 9 -6 -14 0.83 2.81
 -9 -6 14 -0.72 1.46
 9 6 -14 2.11 2.93
 -8 -6 14 2.02 1.88
 -8 -6 14 -0.58 1.42
 8 -6 -14 2.24 3.02
 8 6 -14 2.79 2.15
 8 6 -14 3.88 3.45
 7 -6 -14 3.28 3.37
 7 6 -14 -0.59 2.61
 7 6 -14 -1.11 1.51
 6 -6 -14 -4.63 2.79
 6 6 -14 -1.54 1.5
 6 6 -14 -0.78 2.62
 5 -6 -14 64.47 9.35
 -5 6 14 37.91 5.09
 5 6 -14 53.65 9.07
 5 6 -14 42.01 5.6
 4 -6 -14 14.71 4.88
 4 6 -14 11.14 4.65
 -4 6 14 8.72 2.4
 3 -6 -14 9.61 4.01
 3 6 -14 0.65 4.4
 2 -6 -14 88.09 10.89
 2 6 -14 70.31 12.25
 1 -6 -14 1.51 2.93
 1 6 -14 -0.25 3.7
 0 -6 -14 44.41 7.17
 0 6 -14 62.64 10.51
 -1 -6 -14 0.23 2.57
 -1 6 -14 4.61 4.14
 -2 -6 -14 -3.06 1.75
 -2 6 -14 4.77 4.3
 -3 -6 -14 4.83 3.49
 -3 6 -14 3.13 4.18
 -4 -6 -14 -1.28 2.52
 -4 6 -14 -1.35 3.42
 -5 -6 -14 4.27 3
 -5 6 -14 2.04 3.91
 8 -7 -14 4.78 3.49
 -8 -7 14 0.9 1.85
 -8 -7 14 2.87 1.56
 8 7 -14 3.42 3.72
 7 -7 -14 -0.3 3.64
 -7 -7 14 5 1.92
 -7 -7 14 2.66 2.05
 7 7 -14 2.14 3.18
 6 -7 -14 30.33 7
 6 7 -14 31.11 6.89
 -6 7 14 38 4.57
 5 -7 -14 4.4 4.54
 -5 7 14 4.75 1.96
 5 7 -14 0.56 3.53
 4 -7 -14 24.3 6.13
 -4 7 14 20.96 3.53
 4 7 -14 8.86 5.07
 3 -7 -14 14.98 4.6
 3 7 -14 7.61 4.88
 2 -7 -14 -3.89 2.52
 2 7 -14 -0.54 4.62
 1 -7 -14 47.33 7.61
 1 7 -14 44.72 10.1
 0 -7 -14 -1.14 2.6
 0 7 -14 1.3 4.52
 -1 -7 -14 15.29 4.62
 -1 7 -14 33.51 8.05
 -2 -7 -14 30.59 5.98
 -2 7 -14 45.41 9.1
 -3 -7 -14 0.89 2.81
 -3 7 -14 8.34 5.01
 -4 -7 -14 11.26 4.55
 -4 7 -14 20.56 6.59
 7 -8 -14 0.33 4.03
 7 8 -14 3.62 3.91
 -7 8 14 -0.32 1.4
 6 -8 -14 1.77 3.87
 -6 8 14 0.78 1.75
 6 8 -14 4.06 3.87
 5 -8 -14 8.75 4.76
 5 8 -14 4.2 4.15
 -5 8 14 4.1 2.19
 4 -8 -14 0.43 3.69
 4 8 -14 1.77 4.41
 -4 8 14 0.57 1.85
 3 -8 -14 1.35 3.33
 3 8 -14 1.76 4.47
 2 -8 -14 1.8 3.15
 2 8 -14 -4.05 3.97
 1 -8 -14 1.76 3.26
 1 8 -14 -0.39 4.86
 0 -8 -14 1.28 2.88
 0 8 -14 5.41 5.33
 -1 -8 -14 -1.52 2.26
 -1 8 -14 -1.61 4.29
 -2 -8 -14 4.18 2.95
 -2 8 -14 0.51 4.73
 -3 8 -14 9.85 5.46
 6 -9 -14 7.8 4.78
 6 9 -14 7.84 4.64
 -6 9 14 3.27 2
 5 -9 -14 1.05 4.08
 5 9 -14 3.77 4.04
 -5 9 14 1.35 1.87
 4 -9 -14 0 4.21
 -4 9 14 3.43 2.11
 4 9 -14 -0.52 3.65
 3 -9 -14 2.37 3.3
 -3 9 14 1.31 1.98
 3 9 -14 5.27 5.47
 2 -9 -14 8.61 4.32
 2 9 -14 -2.43 5.27
 1 -9 -14 0.04 3.17
 1 9 -14 -0.66 5.68
 0 -9 -14 -2.95 2.42
 0 9 -14 -1.33 5.21
 -1 -9 -14 -1.01 2.72
 -1 9 -14 3.57 5.72
 2 -10 -14 12.83 4.91
 10 0 -15 1.17 2.52
 9 0 -15 -1.45 2.52
 8 0 -15 -1.63 2.3
 7 0 -15 -1.14 2.34
 6 0 -15 0.25 2.46
 5 0 -15 -1.83 2.48
 4 0 -15 0.88 2.64
 3 0 -15 -2.12 2.35
 2 0 -15 -2.53 2.53
 1 0 -15 -0.02 2.54
 0 0 -15 -0.24 2.01
 -1 0 -15 -5.46 2.66
 -1 0 -15 0.29 2.18
 -2 0 -15 -1.35 1.72
 -2 0 -15 2.94 2.73
 -3 0 -15 -0.26 2.02
 -4 0 -15 -0.79 2.44
 -5 0 -15 -0.3 2.56
 -6 0 -15 0.92 3.22
 10 -1 -15 0.57 2.85
 10 1 -15 4.9 2.97
 9 -1 -15 4.91 3.2
 9 1 -15 3.71 2.77
 8 -1 -15 17.13 4.67
 8 1 -15 16.2 4.21
 7 -1 -15 1.99 2.76
 7 1 -15 1.16 2.4
 6 -1 -15 0.9 2.66
 6 1 -15 7.36 3.28
 5 -1 -15 2.08 2.98
 5 1 -15 4.14 2.79
 4 -1 -15 -2.36 2.42
 4 1 -15 1.08 2.25
 3 -1 -15 11.72 3.79
 3 1 -15 2.84 2.76
 3 1 -15 5.32 3.84
 2 -1 -15 3.82 3.11
 2 1 -15 5.46 3.23
 2 1 -15 3.89 2.76
 1 -1 -15 5.75 2.97
 1 1 -15 6.73 3.45
 1 1 -15 -0.58 2.44
 0 -1 -15 60.77 8.28
 0 1 -15 76.76 9.91
 0 1 -15 60.92 8.12
 -1 -1 -15 44.04 6.39
 -1 1 -15 48.33 6.3
 -1 1 -15 35.42 6.72
 -2 -1 -15 14.22 3.59
 -2 1 -15 14.01 4.29
 -3 -1 -15 36.86 5.73
 -3 1 -15 36.4 6.62
 -4 1 -15 13.1 4.22
 -5 1 -15 3.55 3.3
 -6 1 -15 -1.13 2.62
 10 -2 -15 24.64 5.22
 10 2 -15 18.5 4.49
 9 -2 -15 6.72 3.17
 9 2 -15 -1.2 2.15
 8 -2 -15 -0.38 2.78
 8 2 -15 2.62 2.93
 7 -2 -15 30.11 6.46
 7 2 -15 41.31 6.3
 6 -2 -15 2.97 3.35
 6 2 -15 5.35 3.04
 6 2 -15 3.73 2.42
 5 -2 -15 4.25 3.71
 5 2 -15 0.38 2.48
 5 2 -15 -0.74 2.33
 4 -2 -15 17.65 5.28
 4 2 -15 12.21 4.4
 4 2 -15 16.13 3.87
 3 -2 -15 33.17 5.87
 3 2 -15 17.39 4.34
 3 2 -15 17.29 5.01
 2 -2 -15 15.93 4.29
 2 2 -15 8.45 4
 2 2 -15 15.24 3.82
 1 -2 -15 31.18 5.7
 1 2 -15 35.03 6.7
 1 2 -15 29.95 5.3
 0 -2 -15 9.47 3.34
 0 2 -15 1.9 3.24
 -1 -2 -15 50.52 7.56
 -1 2 -15 71.06 9.4
 -2 -2 -15 22.85 4.75
 -2 2 -15 26.32 6.04
 -3 -2 -15 1.78 2.33
 -3 2 -15 2.26 3.01
 -4 -2 -15 4.11 2.58
 -4 2 -15 4.92 3.54
 -5 2 -15 7.18 3.69
 10 -3 -15 0.86 2.79
 10 3 -15 2.01 2.41
 9 -3 -15 -3.77 2.68
 9 3 -15 5.8 2.84
 8 -3 -15 5.37 3.6
 8 3 -15 2.53 2.39
 8 3 -15 1.94 2.86
 7 -3 -15 0.04 2.99
 7 3 -15 1.45 2.28
 7 3 -15 3.75 2.91
 6 -3 -15 17.62 5.15
 6 3 -15 18.47 3.86
 6 3 -15 10.06 3.9
 5 -3 -15 -0.79 3.1
 5 3 -15 1.04 1.93
 5 3 -15 -3.14 1.87
 4 -3 -15 24.09 5.54
 4 3 -15 13.47 4.84
 4 3 -15 5.45 2.7
 3 -3 -15 -1.89 2.81
 3 3 -15 4.57 3.69
 3 3 -15 -1.18 1.78
 2 -3 -15 -2.62 2.71
 2 3 -15 -4.24 2.45
 2 3 -15 -1.45 1.79
 1 -3 -15 26.19 5.07
 1 3 -15 18.96 5.62
 0 -3 -15 1.06 2.49
 0 3 -15 -4.15 2.77
 -1 -3 -15 23.25 4.66
 -1 3 -15 26.94 6.37
 -2 -3 -15 4.03 2.54
 -2 3 -15 10.19 4.36
 -3 -3 -15 1.89 2.59
 -3 3 -15 5.19 3.63
 -4 -3 -15 -1.18 1.98
 -4 3 -15 -1.43 2.87
 -5 -3 -15 10.78 3.51
 -5 3 -15 5.92 4.04
 10 -4 -15 1.58 2.68
 10 4 -15 0.97 2.35
 9 -4 -15 9.6 4.23
 9 4 -15 10.53 3.26
 9 4 -15 5.51 3.57
 8 -4 -15 -4.56 2.03
 8 4 -15 1.82 3.06
 8 4 -15 0.19 2.24
 7 -4 -15 0.51 2.96
 7 4 -15 -2.54 2.06
 7 4 -15 -2.08 1.91
 6 -4 -15 9.18 4.88
 6 4 -15 10.1 3.03
 6 4 -15 12.41 4.38
 5 -4 -15 31.98 6.73
 5 4 -15 9.64 4.32
 5 4 -15 6.15 2.51
 4 -4 -15 34.46 6.71
 4 4 -15 18.53 5.52
 4 4 -15 26.83 4.35
 3 -4 -15 1.03 2.8
 3 4 -15 -2.01 2.9
 3 4 -15 1.5 1.7
 2 -4 -15 8.9 3.66
 2 4 -15 8.32 4.62
 1 -4 -15 30.05 5.67
 1 4 -15 23.76 6.69
 0 -4 -15 1.32 2.46
 0 4 -15 -1.23 3.51
 -1 -4 -15 -1.4 2.49
 -1 4 -15 4.18 3.71
 -2 -4 -15 -1.34 1.79
 -2 4 -15 -0.18 2.83
 -3 -4 -15 1.2 2.19
 -3 4 -15 5.92 4.05
 -4 -4 -15 4 2.83
 -4 4 -15 -0.19 3.18
 -5 -4 -15 -0.64 2.96
 -5 4 -15 1.84 3.45
 9 -5 -15 -0.53 3.55
 9 5 -15 9.97 3.3
 9 5 -15 2.51 2.98
 8 -5 -15 11.1 4.73
 8 5 -15 13.98 3.54
 8 5 -15 7.55 3.83
 7 -5 -15 7.23 4.51
 7 5 -15 2.51 2.19
 7 5 -15 1.63 3.09
 6 -5 -15 7.83 4.47
 6 5 -15 9.83 4.49
 6 5 -15 13.16 3.19
 5 -5 -15 87.74 10.58
 5 5 -15 50.21 6.69
 5 5 -15 53.54 9.61
 4 -5 -15 9.26 4.46
 4 5 -15 -2.03 3.54
 3 -5 -15 39.7 6.94
 3 5 -15 21.97 6.67
 2 -5 -15 56.07 8.24
 2 5 -15 54.08 10.34
 1 -5 -15 2.76 2.7
 1 5 -15 0.36 3.29
 0 -5 -15 6.93 3.26
 0 5 -15 7.62 4.86
 -1 -5 -15 1.89 2.69
 -1 5 -15 3.64 4.14
 -2 -5 -15 -2.35 2.47
 -2 5 -15 3.87 3.87
 -3 -5 -15 6.06 3.2
 -3 5 -15 12.73 5
 -4 -5 -15 0.51 3.01
 -4 5 -15 -1.23 3.29
 8 -6 -15 -0.37 3.38
 8 6 -15 -0.18 2.14
 8 6 -15 -1.69 2.96
 7 -6 -15 -2.65 3.61
 7 6 -15 0.71 2.26
 7 6 -15 3.7 3.34
 6 -6 -15 8.65 4.62
 6 6 -15 5.95 3.87
 6 6 -15 3.29 2.28
 5 -6 -15 -7.18 2.78
 5 6 -15 1.1 3.23
 -5 6 15 0.23 1.74
 4 -6 -15 9.83 4.38
 4 6 -15 3.69 4.37
 3 -6 -15 -2.77 2.76
 3 6 -15 -2.34 3.78
 2 -6 -15 16.29 4.83
 2 6 -15 7.47 5.36
 1 -6 -15 16.32 4.48
 1 6 -15 18.39 6.33
 0 -6 -15 -0.36 2.41
 0 6 -15 -1.98 3.58
 -1 -6 -15 5.4 3.19
 -1 6 -15 12.12 5.66
 -2 -6 -15 5.48 3.31
 -2 6 -15 6.97 4.73
 -3 -6 -15 0.35 2.64
 -3 6 -15 -1.44 3.46
 -4 -6 -15 -2.31 2.59
 -4 6 -15 -4.5 3.32
 8 -7 -15 -0.33 3.52
 7 -7 -15 -3.24 3.75
 7 7 -15 2.71 3.42
 6 -7 -15 -0.57 4.03
 6 7 -15 2.18 3.79
 5 -7 -15 12.92 5.2
 5 7 -15 1.16 3.86
 -5 7 15 6.76 2.26
 4 -7 -15 7.94 4.02
 4 7 -15 3.22 4.61
 3 -7 -15 7.93 3.88
 3 7 -15 -1.33 4.14
 2 -7 -15 3.77 3.31
 2 7 -15 3.75 4.99
 1 -7 -15 -0.78 2.6
 1 7 -15 -8.11 3.34
 0 -7 -15 -1.5 3.01
 0 7 -15 4.47 4.85
 -1 -7 -15 -1.02 2.4
 -1 7 -15 -0.22 3.89
 -2 -7 -15 -3.45 2.23
 -2 7 -15 1.41 4.45
 -3 7 -15 -2.86 3.52
 6 -8 -15 12.02 5.1
 -6 8 15 3.5 2.19
 6 8 -15 9.82 5.18
 5 -8 -15 4.45 4.24
 -5 8 15 6.58 2.31
 5 8 -15 -3.12 4.08
 4 -8 -15 9.69 4.74
 4 8 -15 6.93 5.47
 3 -8 -15 -0.77 3.26
 3 8 -15 2.21 4.49
 2 -8 -15 10.96 4.44
 2 8 -15 5.35 5.85
 1 -8 -15 19.67 5.31
 1 8 -15 21.42 8.32
 0 -8 -15 1.71 3.22
 0 8 -15 -2.79 3.61
 -1 -8 -15 5.74 3.48
 -1 8 -15 10.88 6.05
 4 -9 -15 1.79 3.83
 -4 9 15 1.99 2.01
 4 9 -15 -1.37 4.47
 3 -9 -15 20.4 5.92
 3 9 -15 17.06 7.61
 2 -9 -15 18.72 5.93
 2 9 -15 16.57 7.7
 1 9 -15 2.03 5.77
 10 0 -16 -2.08 2.65
 9 0 -16 2.51 2.96
 8 0 -16 4.38 3.16
 7 0 -16 -3.4 2.81
 6 0 -16 6.74 3.58
 5 0 -16 -2.45 2.48
 4 0 -16 1.88 2.77
 3 0 -16 86.79 10.92
 2 0 -16 32.52 6.05
 1 0 -16 8.37 3.32
 0 0 -16 80.45 9.41
 -1 0 -16 10.99 3.18
 9 -1 -16 -4.98 2.28
 9 1 -16 0.16 2.88
 8 -1 -16 -0.78 2.9
 8 1 -16 3.5 3.04
 7 -1 -16 0.41 3.21
 7 1 -16 4.34 3.19
 6 -1 -16 -3.83 2.98
 6 1 -16 0.27 3.03
 5 -1 -16 1.64 3.04
 5 1 -16 1.68 2.54
 4 -1 -16 37.59 6.94
 4 1 -16 32.94 6.23
 3 -1 -16 10.21 4.02
 3 1 -16 7.27 3.59
 2 -1 -16 28.05 5.7
 2 1 -16 34.97 5.84
 1 -1 -16 8.78 3.33
 1 1 -16 6.68 3.07
 0 -1 -16 0.59 2.17
 0 1 -16 -0.86 2.45
 0 1 -16 -0.52 2.25
 -1 -1 -16 16.44 3.97
 -1 1 -16 14.87 4.46
 -2 -1 -16 -0.22 1.98
 -2 1 -16 2.27 3.2
 -3 -1 -16 -0.22 3.53
 -3 1 -16 7.96 3.82
 -4 1 -16 8.59 3.91
 9 -2 -16 0.63 3.08
 9 2 -16 2.63 3.05
 8 -2 -16 -4.27 2.93
 8 2 -16 0.22 2.5
 7 -2 -16 -3.14 2.8
 7 2 -16 -0.75 2.68
 6 -2 -16 -1.6 2.95
 6 2 -16 5.13 2.88
 5 -2 -16 -4.22 2.74
 5 2 -16 -5.82 1.79
 4 -2 -16 14.65 4.76
 4 2 -16 11.13 3.6
 4 2 -16 5.63 3.64
 3 -2 -16 -0.2 2.94
 3 2 -16 4.37 2.77
 3 2 -16 5.31 3.51
 2 -2 -16 2.05 2.78
 2 2 -16 -2.16 3.01
 2 2 -16 0.63 2.23
 1 -2 -16 10.33 3.62
 1 2 -16 17.34 4.98
 1 2 -16 14.31 3.79
 0 -2 -16 3.23 2.58
 0 2 -16 8.88 3.81
 -1 -2 -16 4.06 2.64
 -1 2 -16 1.47 3.09
 -2 -2 -16 3.74 2.79
 -2 2 -16 2.72 2.87
 -3 -2 -16 1.53 2.4
 -3 2 -16 5.95 3.98
 -4 -2 -16 1.73 2.46
 -4 2 -16 3.17 3.35
 9 -3 -16 6.06 4.12
 9 3 -16 7.62 3.77
 8 -3 -16 -4.45 3.63
 8 3 -16 4.72 3.19
 7 -3 -16 16.18 5.56
 7 3 -16 14.96 4.91
 7 3 -16 21.86 4.95
 6 -3 -16 5.07 4.19
 6 3 -16 2.42 3.44
 6 3 -16 0.98 2.47
 5 -3 -16 13.59 5.12
 5 3 -16 5.21 4.05
 5 3 -16 13.32 3.57
 4 -3 -16 25.74 5.85
 4 3 -16 24.14 6.09
 4 3 -16 18.06 4.43
 3 -3 -16 1.51 3.16
 3 3 -16 -0.84 2.8
 3 3 -16 -1.94 1.92
 2 -3 -16 22.07 5.03
 2 3 -16 20.46 5.85
 1 -3 -16 20.59 4.55
 1 3 -16 16.96 5.31
 0 -3 -16 -0.23 2.13
 0 3 -16 0.01 3.27
 -1 -3 -16 15.73 3.95
 -1 3 -16 19.59 5.33
 -2 -3 -16 3.39 2.86
 -2 3 -16 5.8 4.03
 -3 -3 -16 4.95 2.82
 -3 3 -16 7.98 4
 -4 -3 -16 9.9 3.48
 -4 3 -16 12.26 4.66
 9 -4 -16 8.32 4.43
 9 4 -16 6.79 3.37
 9 4 -16 5.36 3.47
 8 -4 -16 6.99 4.64
 8 4 -16 6.61 3.94
 8 4 -16 7.9 3.51
 7 -4 -16 -1.95 3.22
 7 4 -16 -1.48 2
 7 4 -16 -1.7 2.8
 6 -4 -16 20.15 5.99
 6 4 -16 16.65 5.28
 6 4 -16 8.22 3.14
 5 -4 -16 10.35 4.74
 5 4 -16 6.67 4.33
 5 4 -16 4.97 2.65
 4 -4 -16 -2.9 3.37
 4 4 -16 0.31 2.07
 4 4 -16 -2.27 3.08
 3 -4 -16 22.78 5.35
 3 4 -16 9.91 5.01
 2 -4 -16 8.71 3.72
 2 4 -16 10.15 4.63
 1 -4 -16 4.99 3.16
 1 4 -16 -2.13 3.32
 0 -4 -16 4.14 3.01
 0 4 -16 8.46 4.66
 -1 -4 -16 0.67 2.51
 -1 4 -16 -4.47 2.98
 -2 -4 -16 14.58 4.22
 -2 4 -16 27.06 6.17
 -3 -4 -16 3.31 2.55
 -3 4 -16 10.71 4.66
 -4 -4 -16 -2 2.3
 -4 4 -16 4.23 3.99
 8 -5 -16 6.02 4.42
 8 5 -16 1.86 3.11
 8 5 -16 4.15 2.69
 7 -5 -16 1.81 3.73
 7 5 -16 -0.38 2.01
 7 5 -16 -1.91 2.65
 6 -5 -16 1.26 3.64
 6 5 -16 0.43 2.03
 6 5 -16 -1.81 3.12
 5 -5 -16 3.26 3.89
 5 5 -16 0.79 2.84
 5 5 -16 3.88 3.85
 4 -5 -16 4.3 4.08
 4 5 -16 2.81 3.89
 3 -5 -16 0.27 2.81
 3 5 -16 2.68 4.63
 2 -5 -16 9.82 3.95
 2 5 -16 7.55 4.61
 1 -5 -16 -0.63 2.4
 1 5 -16 1.09 3.67
 0 -5 -16 0.18 2.38
 0 5 -16 -1.27 3.47
 -1 -5 -16 -1.61 2.77
 -1 5 -16 -1.69 3.03
 -2 -5 -16 3.46 3.09
 -2 5 -16 -1.58 3.45
 -3 -5 -16 -1.22 2.86
 -3 5 -16 2.21 3.29
 7 -6 -16 -0.4 3.52
 7 6 -16 -1.58 3.19
 7 6 -16 -1.33 2.28
 6 -6 -16 20.21 6.11
 6 6 -16 12.53 5.67
 5 -6 -16 19.27 5.67
 5 6 -16 7.64 5.18
 4 -6 -16 5.84 3.82
 4 6 -16 2.13 4.14
 3 -6 -16 1.72 3.43
 3 6 -16 -1.14 4.12
 2 -6 -16 -1.89 2.85
 2 6 -16 -2.95 3.92
 1 -6 -16 1.55 3.13
 1 6 -16 16.77 6.1
 0 -6 -16 0.11 2.8
 0 6 -16 3.91 4.16
 -1 -6 -16 -1.37 3.04
 -1 6 -16 -0.7 3.46
 -2 -6 -16 2.95 2.84
 -2 6 -16 4.1 4.34
 6 -7 -16 -0.74 3.55
 6 7 -16 -0.74 3.81
 5 -7 -16 28.95 6.72
 5 7 -16 12.1 5.89
 4 -7 -16 6.27 3.91
 4 7 -16 0.55 4.18
 3 -7 -16 10.21 4.42
 3 7 -16 5.22 5.44
 2 -7 -16 4.46 3.55
 2 7 -16 8.44 5.73
 1 -7 -16 4.49 3.59
 1 7 -16 16.94 6.49
 0 -7 -16 2.5 3.26
 0 7 -16 1.44 4.22
 -1 -7 -16 8.45 4.57
 -1 7 -16 9.16 4.91
 4 -8 -16 8.74 4.73
 4 8 -16 1.46 5.24
 3 -8 -16 6.42 4.03
 3 8 -16 -2.68 4.34
 2 -8 -16 -0.05 3.57
 2 8 -16 -0.63 4.56
 1 8 -16 -1.79 4.99
 9 0 -17 -2.09 3.1
 8 0 -17 -3.96 2.74
 7 0 -17 -0.24 3.47
 6 0 -17 1.85 3.19
 5 0 -17 -0.16 3.27
 4 0 -17 3.07 3.24
 3 0 -17 -2.53 2.9
 2 0 -17 -0.73 2.18
 1 0 -17 -4.25 2.04
 0 0 -17 1.86 2.31
 -1 0 -17 -1.47 2.22
 9 -1 -17 -0.72 3.85
 9 1 -17 3.06 3.71
 8 -1 -17 1.58 3.58
 8 1 -17 2.53 3.22
 7 -1 -17 -1.78 3.54
 7 1 -17 2.53 3.17
 6 -1 -17 14 5.21
 6 1 -17 13.19 4.77
 5 -1 -17 2.72 3.88
 5 1 -17 -2 2.59
 4 -1 -17 8.81 4.17
 4 1 -17 4.76 3.53
 3 -1 -17 56.65 8.33
 3 1 -17 48.62 7.73
 2 -1 -17 0.62 2.51
 2 1 -17 1.9 2.96
 1 -1 -17 12.55 3.78
 1 1 -17 14.08 3.74
 0 -1 -17 21.5 4.62
 -1 -1 -17 0.07 2.26
 -2 -1 -17 0.91 2.24
 9 2 -17 -1.91 2.83
 8 -2 -17 -5.15 3.44
 8 2 -17 -0.18 3.07
 7 -2 -17 19.1 6.01
 7 2 -17 23.49 5.69
 6 -2 -17 0.59 3.87
 6 2 -17 0.06 2.98
 5 -2 -17 13.31 4.95
 5 2 -17 10.98 3.94
 4 -2 -17 30.6 6.37
 4 2 -17 26.5 5.46
 3 -2 -17 12.47 4.44
 3 2 -17 14.73 4.06
 2 -2 -17 53.72 7.69
 2 2 -17 48.35 7.22
 1 -2 -17 -3.61 2.49
 1 2 -17 0 3.09
 0 -2 -17 15.97 3.97
 0 2 -17 18.36 5.12
 -1 -2 -17 23.25 4.91
 -1 2 -17 29.51 6.31
 -2 -2 -17 3.83 2.95
 -2 2 -17 1.42 2.95
 -3 -2 -17 2.69 2.76
 -3 2 -17 0.24 2.65
 8 -3 -17 10.1 5.15
 8 3 -17 11.42 4.33
 7 -3 -17 -2.63 4.25
 7 3 -17 -3.44 2.74
 6 -3 -17 3.17 4.17
 6 3 -17 1.41 2.99
 5 -3 -17 1.23 3.87
 5 3 -17 -0.96 3.46
 5 3 -17 1.56 2.77
 4 -3 -17 4.64 4.02
 4 3 -17 0.25 2.79
 4 3 -17 4.21 3.96
 3 -3 -17 0.72 3.1
 3 3 -17 1.19 2.65
 3 3 -17 0.53 3.62
 2 -3 -17 13.49 3.98
 2 3 -17 5.64 4.27
 1 -3 -17 13.99 4.11
 1 3 -17 16.01 5.28
 0 -3 -17 7.48 3.06
 0 3 -17 5.18 3.95
 -1 -3 -17 2.6 2.5
 -1 3 -17 8.03 4.25
 -2 -3 -17 7.68 3.4
 -2 3 -17 10.15 4.22
 -3 -3 -17 0.32 2.46
 -3 3 -17 -0.59 3.33
 8 -4 -17 2.29 4.52
 8 4 -17 4.57 3.26
 8 4 -17 12.63 5.07
 7 -4 -17 -2.85 3.92
 7 4 -17 0.1 2.29
 7 4 -17 -1.08 2.88
 6 -4 -17 -2.8 3.16
 6 4 -17 -3.81 2.33
 6 4 -17 -0.76 3.05
 5 -4 -17 8.18 4.55
 5 4 -17 5.61 4.2
 5 4 -17 2.94 2.62
 4 -4 -17 2.65 3.9
 4 4 -17 -2.21 2.78
 3 -4 -17 3.06 3.17
 3 4 -17 -1.55 3.36
 2 -4 -17 -3.9 2.33
 2 4 -17 1.07 3.49
 1 -4 -17 4.09 3.12
 1 4 -17 12.15 4.8
 0 -4 -17 0.5 2.51
 0 4 -17 4.62 3.57
 -1 -4 -17 2.79 2.85
 -1 4 -17 7.65 4.37
 -2 -4 -17 -0.21 2.38
 -2 4 -17 -0.9 2.87
 7 -5 -17 -1.22 3.76
 7 5 -17 4.01 3.18
 7 5 -17 -3.49 3.29
 6 -5 -17 2.92 4.04
 6 5 -17 -1.11 3.52
 6 5 -17 4.99 2.85
 5 -5 -17 -0.34 3.52
 5 5 -17 2.08 3.9
 4 -5 -17 15.78 5.14
 4 5 -17 13.67 6
 3 -5 -17 6.33 3.76
 3 5 -17 3.84 4.38
 2 -5 -17 2.13 3.05
 2 5 -17 4.49 4.69
 1 -5 -17 8.45 3.47
 1 5 -17 7.65 4.37
 0 -5 -17 5.3 3.26
 0 5 -17 5.83 4.01
 -1 -5 -17 -1.7 2.38
 -1 5 -17 1.26 3.26
 -2 -5 -17 15.65 4.72
 -2 5 -17 22.04 6.03
 6 -6 -17 -4.22 4.56
 6 6 -17 0.88 4.31
 5 -6 -17 4.71 3.89
 5 6 -17 6.25 5.05
 4 -6 -17 5.77 4.26
 4 6 -17 -1.76 4.28
 3 -6 -17 -0.67 2.87
 3 6 -17 4.97 5.3
 2 -6 -17 14.72 4.54
 2 6 -17 6.71 5.23
 1 -6 -17 5.16 3.86
 1 6 -17 8.33 5.56
 0 -6 -17 -1.03 2.69
 0 6 -17 -2.85 4
 4 7 -17 -1.02 4.3
 3 7 -17 -2.81 4.37
 2 7 -17 -3.38 4.24
 8 0 -18 0.88 3.83
 7 0 -18 28.18 6.94
 6 0 -18 16.16 5.56
 5 0 -18 -5.92 2.55
 4 0 -18 35.93 6.86
 3 0 -18 35.33 6.67
 2 0 -18 4.03 2.93
 1 0 -18 -1.78 2.41
 0 0 -18 -1.4 2.35
 8 1 -18 -5.01 3.08
 7 -1 -18 3.8 4.7
 7 1 -18 9.21 4.62
 6 -1 -18 7.03 4.81
 6 1 -18 7.64 4.18
 5 -1 -18 14.15 5.3
 5 1 -18 6.8 4.13
 4 -1 -18 1.89 3.45
 4 1 -18 -2.42 2.79
 3 -1 -18 22.25 5.18
 3 1 -18 20.22 4.87
 2 -1 -18 6.22 3.69
 2 1 -18 1.69 2.9
 1 -1 -18 0.11 2.69
 0 -1 -18 0.5 2.27
 -1 -1 -18 1.54 2.77
 8 2 -18 3.54 3.98
 7 -2 -18 -3.86 3.26
 7 2 -18 -5.37 3.05
 6 -2 -18 2.52 4.14
 6 2 -18 3.18 3.52
 5 -2 -18 1.17 3.81
 5 2 -18 -0.63 3.05
 4 -2 -18 -1.19 3.16
 4 2 -18 2.3 2.94
 3 -2 -18 1.4 3.34
 3 2 -18 4.29 3.23
 2 -2 -18 3.73 3.01
 1 -2 -18 2.2 2.66
 0 -2 -18 0.41 2.55
 -1 -2 -18 2.24 2.25
 -2 -2 -18 3.64 2.93
 7 -3 -18 -1.74 4.27
 7 3 -18 -1.51 2.94
 6 -3 -18 2.65 3.91
 6 3 -18 0.77 3.31
 5 -3 -18 27.56 6.58
 5 3 -18 11.77 4.53
 4 -3 -18 1.3 3.63
 4 3 -18 3.21 2.97
 3 -3 -18 1.16 3.19
 2 -3 -18 15.15 4.27
 2 3 -18 18.59 6.55
 1 -3 -18 -0.26 2.56
 1 3 -18 1.95 3.72
 0 -3 -18 18.78 4.55
 0 3 -18 20.57 5.35
 -1 -3 -18 9.97 3.57
 -1 3 -18 8.4 4.13
 6 -4 -18 7.7 4.83
 6 4 -18 -4.39 2.08
 5 -4 -18 0.03 4.11
 5 4 -18 -1.49 3.66
 4 -4 -18 19.59 5.68
 4 4 -18 8.68 5.03
 3 -4 -18 5.13 3.82
 3 4 -18 1.53 3.76
 2 -4 -18 3.8 3.11
 2 4 -18 2.37 4.07
 1 -4 -18 0.05 3.05
 1 4 -18 10.54 4.31
 0 -4 -18 6.85 3.21
 0 4 -18 9.64 4.18
 -1 -4 -18 1.88 2.77
 5 5 -18 1.37 3.69
 4 -5 -18 3.26 3.86
 4 5 -18 -7.8 3.37
 3 -5 -18 -0.33 3.29
 3 5 -18 3.71 4.6
 2 -5 -18 0.46 2.85
 2 5 -18 -3.86 3.89
 1 -5 -18 2.92 3.36
 1 5 -18 -0.16 3.97
 6 0 -19 2.18 4.07
 5 0 -19 -0.8 3.16
 4 0 -19 -1.69 3.43
 3 0 -19 -0.05 3.16
 2 0 -19 2.3 3.18
 1 0 -19 3.18 2.61
 6 -1 -19 4.8 4.43
 6 1 -19 4.7 4.84
 5 -1 -19 1.62 3.48
 5 1 -19 3.59 4.05
 4 -1 -19 -1.41 3.83
 4 1 -19 -0.69 3.29
 3 -1 -19 0.38 2.92
 3 1 -19 -2.17 2.89
 2 -1 -19 3.06 3.21
 2 1 -19 0 2.54
 1 -1 -19 3.68 2.93
 0 -1 -19 -1.88 2.46
 6 2 -19 14.32 5.15
 5 -2 -19 7.88 4.84
 5 2 -19 -0.62 3.2
 4 -2 -19 0.35 3.24
 4 2 -19 -3.38 2.99
 3 -2 -19 22.59 5.13
 2 -2 -19 0.7 2.79
 1 -2 -19 0.44 2.78
 0 -2 -19 1.89 2.66
 5 3 -19 5.73 3.47
 4 -3 -19 0.78 3.45
 3 -3 -19 -2.62 2.84
 2 -3 -19 3.66 3.1
 1 -3 -19 3.23 2.91

_iucr_refine_fcf_details
;
data_1
_computing_structure_refinement   'olex2.refine 1.5 (Bourhis et al., 2015)'
_shelx_refln_list_code            4
loop_
  _space_group_symop_id
  _space_group_symop_operation_xyz
  1  x,y,z
  2  -x,y+1/2,-z+1/2
  3  -x,-y,-z
  4  x,-y-1/2,z-1/2

_space_group_crystal_system       monoclinic
_space_group_IT_number            14
_space_group_name_H-M_alt         'P 1 21/c 1'
_space_group_name_Hall            '-P 2ybc'
_symmetry_space_group_name_H-M    'P 1 21/c 1'
_symmetry_space_group_name_Hall   '-P 2ybc'
_symmetry_Int_Tables_number       14
_cell_length_a                    10.484(3)
_cell_length_b                    11.036(3)
_cell_length_c                    15.372(4)
_cell_angle_alpha                 90
_cell_angle_beta                  103.796(5)
_cell_angle_gamma                 90
_cell_volume                      1727.3(8)
loop_
  _refln_index_h
  _refln_index_k
  _refln_index_l
  _refln_F_squared_calc
  _refln_F_squared_meas
  _refln_F_squared_sigma
  _refln_F_squared_weight
  _refln_observed_status
-13 0 2 658.862 1112.260 539.897 43.341 o
-13 0 4 2974.710 4150.480 971.694 12.998 o
-13 0 6 8696.160 10591.200 1533.500 4.863 o
-13 0 8 1078.450 725.693 436.776 65.709 o
-13 1 1 1256.630 746.642 450.679 61.539 o
-13 1 2 51.768 -221.796 412.522 74.743 o
-13 1 3 6.181 -231.437 429.042 69.100 o
-13 1 4 450.448 541.633 449.928 62.616 o
-13 1 5 4104.830 6344.770 1329.990 6.912 o
-13 1 6 74.655 -189.723 579.004 37.940 o
-13 1 7 969.334 1298.870 533.151 44.199 o
-13 1 8 57.932 161.541 268.506 176.364 o
-13 1 9 27.584 -2.875 244.142 213.394 o
-13 2 1 4283.880 6064.910 929.007 13.601 o
-13 2 2 1.555 -189.268 432.888 67.877 o
-13 2 3 1943.880 1596.570 580.758 36.612 o
-13 2 4 604.816 808.225 528.756 45.273 o
-13 2 5 413.880 96.733 466.116 58.467 o
-13 2 6 911.081 1674.580 569.476 38.729 o
-13 2 7 162.974 315.762 309.126 132.915 o
-13 2 8 40.072 -368.884 288.497 152.820 o
-13 3 2 3083.480 3845.060 768.815 20.356 o
-13 3 3 815.542 681.736 515.751 47.496 o
-13 3 4 490.041 180.697 511.623 48.509 o
-13 3 5 29.868 -217.213 479.334 55.360 o
-13 3 6 217.276 -166.249 530.276 45.224 o
-13 3 7 20.754 636.331 647.796 30.300 o
-12 0 2 6139.680 7873.880 1198.140 8.089 o
-12 0 4 17421.900 18519.500 2109.640 2.351 o
-12 0 6 1601.730 1082.750 380.677 84.176 o
-12 0 8 269.302 135.037 335.057 113.148 o
-12 0 10 9121.170 8117.840 700.876 17.533 o
-12 0 12 1099.290 682.193 662.128 28.829 o
-12 1 1 1966.260 1982.540 901.469 15.428 o
-12 1 2 152.575 508.464 354.396 101.094 o
-12 1 3 3126.290 3752.830 519.690 41.865 o
-12 1 4 596.515 708.888 371.222 91.492 o
-12 1 5 2255.470 2174.940 465.640 54.852 o
-12 1 6 3006.290 3183.680 437.909 57.745 o
-12 1 7 5.049 188.095 216.040 272.449 o
-12 1 8 3465.950 2963.210 541.389 39.005 o
-12 1 9 5044.440 4648.560 477.754 42.193 o
-12 1 10 1411.530 1076.780 323.388 115.943 o
-12 1 11 4375.310 3486.120 427.007 54.636 o
-12 1 12 140.843 663.614 459.942 60.041 o
-12 2 1 1282.560 1016.900 528.843 44.788 o
-12 2 2 18.256 2.337 406.169 77.101 o
-12 2 3 309.719 382.356 412.137 74.736 o
-12 2 4 254.672 35.843 423.940 70.733 o
-12 2 5 2754.610 2771.790 390.868 72.314 o
-12 2 6 232.558 12.168 290.001 151.105 o
-12 2 7 3519.370 3674.610 570.110 34.971 o
-12 2 8 603.137 770.811 265.380 177.292 o
-12 2 9 5381.170 4503.140 522.272 36.205 o
-12 2 10 709.122 777.256 308.633 131.294 o
-12 2 11 81.801 131.988 328.313 117.972 o
-12 2 12 364.841 -18.396 342.139 108.493 o
-12 3 1 1228.440 1141.370 1074.880 10.968 o
-12 3 2 152.897 -42.677 382.760 86.802 o
-12 3 3 4699.110 5639.900 829.177 16.654 o
-12 3 4 709.343 1484.000 513.892 47.653 o
-12 3 5 664.310 714.695 455.195 60.973 o
-12 3 6 3523.690 4646.360 986.026 12.491 o
-12 3 7 1015.510 673.167 291.252 145.712 o
-12 3 8 2522.650 2462.300 405.506 69.341 o
-12 3 9 675.999 666.790 298.246 140.822 o
-12 3 10 47.588 67.746 264.112 182.324 o
-12 3 11 377.987 -38.277 281.795 159.793 o
-12 4 1 256.334 76.423 488.266 53.327 o
-12 4 2 6011.390 6884.640 966.611 12.058 o
-12 4 3 902.422 659.623 1125.040 10.033 o
-12 4 4 5572.440 5865.220 626.697 25.944 o
-12 4 5 859.892 -120.387 527.409 45.564 o
-12 4 6 5.277 -194.912 450.018 62.808 o
-12 4 7 2602.940 3270.510 845.575 17.207 o
-12 4 8 710.333 269.437 556.073 41.007 o
-12 4 9 248.126 487.280 610.534 34.094 o
-12 4 10 1356.970 632.123 321.905 118.436 o
-12 4 11 316.402 475.815 576.137 38.272 o
-12 5 1 2554.410 2976.860 857.040 16.812 o
-12 5 2 333.964 708.416 506.936 49.373 o
-12 5 3 3709.280 3217.390 848.441 16.781 o
-12 5 4 114.805 -17.629 583.303 37.382 o
-12 5 5 322.543 -296.518 414.188 74.084 o
-12 5 6 1.624 -42.995 547.474 42.437 o
-12 5 7 874.135 845.575 604.801 34.559 o
-12 5 8 169.053 366.893 547.474 42.414 o
-12 6 2 2236.000 2981.100 579.788 35.842 o
-12 6 3 317.051 -59.689 298.757 142.292 o
-12 6 4 70.979 -304.705 497.313 51.428 o
-12 6 5 531.298 463.102 339.128 109.849 o
-12 6 6 37.227 111.788 1008.960 12.495 o
-11 0 2 1555.240 2298.820 636.331 30.666 o
-11 0 4 5011.180 4912.930 905.768 14.202 o
-11 0 6 11037.700 11947.200 1022.380 8.861 o
-11 0 8 5040.450 4996.170 628.249 26.987 o
-11 0 10 936.838 83.124 438.552 65.694 o
-11 0 12 448.640 945.897 601.935 34.995 o
-11 0 14 7016.090 8263.700 1496.240 5.286 o
-11 1 1 4973.180 5582.820 576.606 30.741 o
-11 1 2 2749.560 2923.480 438.039 58.944 o
-11 1 3 24.014 102.902 283.733 157.984 o
-11 1 4 6697.680 7412.850 624.510 23.732 o
-11 1 5 5424.830 6728.540 516.067 34.333 o
-11 1 6 755.200 692.673 229.994 233.246 o
-11 1 7 3503.700 3458.400 361.084 76.027 o
-11 1 8 183.195 -391.237 300.978 140.342 o
-11 1 9 4777.440 5160.600 528.814 36.070 o
-11 1 10 5999.470 5983.950 738.523 19.436 o
-11 1 11 335.688 727.201 387.244 84.450 o
-11 1 12 2639.880 2007.620 864.206 16.632 o
-11 1 13 672.812 852.002 450.333 62.221 o
-11 1 14 1771.460 1987.850 633.773 30.874 o
-11 2 1 2492.500 2685.810 572.177 36.633 o
-11 2 2 54.860 145.215 342.732 108.264 o
-11 2 3 3292.620 4254.090 523.017 40.618 o
-11 2 4 6.413 268.102 280.918 161.128 o
-11 2 5 2472.660 3678.460 439.714 58.236 o
-11 2 6 92.225 303.602 230.266 239.529 o
-11 2 7 134.904 -259.924 206.910 296.935 o
-11 2 8 15.342 -27.293 213.891 278.027 o
-11 2 9 3152.990 3833.840 528.640 40.493 o
-11 2 10 1303.340 994.898 306.898 129.057 o
-11 2 11 10286.600 9477.160 917.239 11.102 o
-11 2 12 266.518 -731.859 795.414 20.101 o
-11 2 13 5229.920 5483.520 834.696 16.257 o
-11 2 14 197.021 300.124 501.426 50.557 o
-11 3 1 471.250 162.755 355.397 100.377 o
-11 3 2 3565.600 3465.530 633.416 28.970 o
-11 3 3 890.879 960.574 434.395 66.514 o
-11 3 4 4699.120 5576.120 793.223 18.047 o
-11 3 5 9535.970 10519.700 696.088 16.313 o
-11 3 6 1903.100 2177.970 459.144 57.068 o
-11 3 7 3523.230 2394.620 369.639 76.312 o
-11 3 8 8.432 -75.606 224.026 253.442 o
-11 3 9 2384.220 2525.140 377.380 79.325 o
-11 3 10 2988.060 3301.250 441.471 56.807 o
-11 3 11 1023.500 540.904 293.790 143.611 o
-11 3 12 4303.500 4162.890 516.725 39.505 o
-11 3 13 42.445 -411.009 640.630 30.992 o
-11 3 14 805.925 321.032 650.663 29.955 o
-11 4 1 664.585 927.497 470.325 57.059 o
-11 4 2 2909.150 2384.820 550.382 39.065 o
-11 4 3 5175.930 6140.840 845.681 15.764 o
-11 4 4 6.079 184.748 248.848 205.359 o
-11 4 5 2338.600 2199.210 413.065 68.179 o
-11 4 6 6931.690 7621.640 1206.740 7.892 o
-11 4 7 588.476 705.123 610.534 34.015 o
-11 4 8 5298.600 5021.160 528.984 35.132 o
-11 4 9 78.436 -175.226 282.314 159.575 o
-11 4 10 51.783 -420.819 242.945 215.493 o
-11 4 11 89.814 2.748 310.751 131.704 o
-11 4 12 599.181 766.904 317.189 124.811 o
-11 4 13 153.738 -136.386 291.355 149.784 o
-11 5 1 5168.660 6335.880 1142.240 9.096 o
-11 5 2 10.610 11.210 421.026 71.756 o
-11 5 3 1725.060 1183.740 346.519 99.908 o
-11 5 4 778.850 1046.610 344.982 104.862 o
-11 5 5 38.932 602.707 327.247 118.602 o
-11 5 6 200.682 189.757 284.317 157.122 o
-11 5 7 6447.500 5661.050 1066.280 10.151 o
-11 5 8 221.235 -607.667 409.889 75.678 o
-11 5 9 1080.400 1937.660 725.188 23.929 o
-11 5 10 874.517 463.281 313.687 127.134 o
-11 5 11 78.285 -108.372 253.596 197.758 o
-11 5 12 3.856 -93.583 297.091 144.110 o
-11 6 1 6.913 -320.273 419.257 72.362 o
-11 6 2 2057.230 2004.190 464.638 55.664 o
-11 6 3 720.623 617.729 337.742 110.128 o
-11 6 4 895.051 859.954 359.356 96.725 o
-11 6 5 2336.010 1733.910 400.297 73.072 o
-11 6 6 780.459 410.844 325.598 118.515 o
-11 6 7 462.997 -46.696 355.428 100.457 o
-11 6 8 4222.570 4127.550 980.294 12.541 o
-11 6 9 339.476 -217.843 515.944 47.755 o
-11 6 10 1118.070 679.326 621.999 32.636 o
-11 6 11 951.106 1565.270 614.833 33.291 o
-11 7 1 10.877 19.870 351.234 103.105 o
-11 7 2 1078.270 519.040 414.188 73.116 o
-11 7 3 443.986 533.158 663.561 28.843 o
-11 7 4 1671.410 2033.230 448.930 60.203 o
-11 7 5 124.020 0.612 311.494 131.063 o
-11 7 6 2298.850 2205.980 905.768 15.214 o
-11 7 7 606.204 689.138 372.997 90.631 o
-11 7 8 1127.120 495.428 339.479 107.981 o
-11 7 9 107.060 579.004 596.202 35.763 o
-11 8 2 190.299 404.156 418.488 72.543 o
-11 8 3 5608.530 4786.810 894.303 14.354 o
-11 8 4 3.538 495.879 424.221 70.646 o
-11 8 5 4658.350 5142.240 900.036 14.445 o
-11 8 6 30.339 745.252 461.483 59.665 o
-10 0 2 3717.220 5870.300 888.570 14.978 o
-10 0 4 29799.500 35939.600 2240.070 1.571 o
-10 0 6 193.084 261.593 268.449 176.157 o
-10 0 8 609.335 163.382 372.626 91.184 o
-10 0 10 7650.370 6647.080 1072.020 9.698 o
-10 0 12 1058.550 3382.300 925.833 14.665 o
-10 0 14 6002.840 5732.710 1244.000 7.692 o
-10 0 16 1.982 -596.202 759.584 22.046 o
-10 1 1 267.065 483.953 251.404 200.141 o
-10 1 2 1094.280 1159.980 415.622 72.057 o
-10 1 3 7977.940 9003.940 664.964 19.503 o
-10 1 4 1328.390 1805.670 322.252 115.048 o
-10 1 5 9077.230 11757.800 689.685 16.365 o
-10 1 6 24.452 83.249 158.931 503.452 o
-10 1 7 48.956 199.950 203.814 305.982 o
-10 1 8 1647.670 1298.450 289.694 139.721 o
-10 1 9 1470.670 1342.940 398.235 77.192 o
-10 1 10 294.832 509.462 328.307 117.565 o
-10 1 11 949.482 367.647 328.489 116.016 o
-10 1 12 492.487 746.256 776.782 21.045 o
-10 1 13 1672.410 1494.970 493.803 50.528 o
-10 1 14 2802.140 3073.630 686.475 25.612 o
-10 1 15 967.260 771.153 620.566 32.819 o
-10 2 1 70.539 206.320 223.184 255.149 o
-10 2 2 461.822 189.609 223.278 253.021 o
-10 2 3 2024.810 2434.870 304.973 118.672 o
-10 2 4 2835.210 3467.850 394.381 69.247 o
-10 2 5 2400.920 2727.900 342.562 93.211 o
-10 2 6 4259.870 4441.170 448.552 49.335 o
-10 2 7 5677.360 8139.800 633.136 24.046 o
-10 2 8 17.608 415.125 221.997 257.738 o
-10 2 9 13664.800 13644.900 793.780 10.635 o
-10 2 10 501.742 753.525 336.662 111.203 o
-10 2 11 190.238 79.115 309.607 132.596 o
-10 2 12 421.397 435.511 395.458 81.049 o
-10 2 13 239.274 425.283 434.466 67.287 o
-10 2 14 231.957 -113.563 411.827 74.965 o
-10 2 15 5775.230 6176.270 975.706 12.023 o
-10 3 1 573.099 -90.484 289.253 151.226 o
-10 3 2 9081.620 10429.200 1066.790 8.998 o
-10 3 3 76.699 8.775 185.336 370.204 o
-10 3 4 1704.780 2449.300 301.259 124.303 o
-10 3 5 263.306 -36.368 180.797 388.019 o
-10 3 6 2510.210 3045.590 305.134 110.570 o
-10 3 7 257.756 548.672 226.684 245.707 o
-10 3 8 8876.020 9214.610 699.221 17.328 o
-10 3 9 162.312 152.994 225.659 249.411 o
-10 3 10 4985.350 4749.930 499.838 39.394 o
-10 3 11 313.000 9.034 320.160 123.926 o
-10 3 12 307.290 -441.186 825.510 18.662 o
-10 3 13 105.676 620.388 752.418 22.458 o
-10 3 14 866.352 1407.210 610.702 33.804 o
-10 3 15 548.895 423.366 522.765 46.411 o
-10 4 1 22653.700 24143.000 1779.360 2.654 o
-10 4 2 2932.170 3750.520 1007.520 12.157 o
-10 4 3 4187.040 4831.740 701.759 23.074 o
-10 4 4 4081.700 4409.960 478.303 45.095 o
-10 4 5 852.195 793.498 270.129 169.431 o
-10 4 6 1959.600 1955.950 329.438 105.852 o
-10 4 7 3977.020 3622.710 358.954 73.091 o
-10 4 8 640.614 1071.290 281.759 156.543 o
-10 4 9 280.728 255.892 223.818 252.776 o
-10 4 10 3084.030 3835.280 883.041 15.636 o
-10 4 11 2868.040 2670.930 406.557 67.260 o
-10 4 12 4129.410 4310.590 645.300 27.082 o
-10 4 13 7.445 -563.657 367.957 93.946 o
-10 4 14 2041.660 1556.510 596.834 34.665 o
-10 4 15 16.654 359.725 506.462 49.578 o
-10 5 1 617.262 766.655 633.465 31.592 o
-10 5 2 1071.230 1364.370 457.324 59.635 o
-10 5 3 4594.570 4794.840 572.104 32.347 o
-10 5 4 435.221 253.424 271.679 171.342 o
-10 5 5 8270.650 8810.790 867.073 13.134 o
-10 5 6 1275.340 1364.250 344.644 102.623 o
-10 5 7 8116.520 8068.590 764.543 16.232 o
-10 5 8 186.999 18.578 339.505 110.303 o
-10 5 9 149.514 176.098 296.886 144.185 o
-10 5 10 18.399 484.441 264.021 182.234 o
-10 5 11 6090.460 5699.560 735.442 19.610 o
-10 5 12 542.975 578.767 336.508 111.408 o
-10 5 13 6544.570 5561.090 595.993 26.922 o
-10 5 14 657.568 1153.220 375.882 88.737 o
-10 6 1 1842.330 1227.600 845.575 17.590 o
-10 6 2 480.652 482.293 358.571 98.391 o
-10 6 3 1120.980 1241.180 334.578 109.621 o
-10 6 4 780.717 792.010 309.333 130.385 o
-10 6 5 378.256 -6.639 273.450 169.668 o
-10 6 6 15116.100 14694.300 1183.920 6.109 o
-10 6 7 1235.910 1013.180 333.910 110.041 o
-10 6 8 3215.980 2149.790 403.521 67.782 o
-10 6 9 3768.960 3422.430 851.308 16.622 o
-10 6 10 16.861 -3.910 266.116 179.610 o
-10 6 11 1719.110 831.948 340.660 104.092 o
-10 6 12 6602.050 7289.050 758.053 17.760 o
-10 6 13 217.837 325.000 321.576 122.769 o
-10 7 1 1.749 163.279 309.786 132.529 o
-10 7 2 4615.070 4221.860 598.978 30.301 o
-10 7 3 71.792 6.247 284.208 157.457 o
-10 7 4 167.638 17.047 245.073 211.631 o
-10 7 5 62.154 -319.827 257.332 192.067 o
-10 7 6 1834.130 1442.260 392.562 78.078 o
-10 7 7 1340.280 1249.700 382.833 83.810 o
-10 7 8 6477.770 7770.690 1232.530 7.644 o
-10 7 9 101.555 577.099 310.103 131.989 o
-10 7 10 7114.700 4892.870 983.160 11.671 o
-10 7 11 1651.120 980.294 647.796 29.871 o
-10 7 12 1084.880 1373.520 445.272 62.813 o
-10 8 1 12155.300 10250.800 2594.050 1.784 o
-10 8 2 389.607 803.952 467.216 58.045 o
-10 8 3 2079.690 1803.070 434.565 63.335 o
-10 8 4 972.365 965.122 346.714 103.357 o
-10 8 5 269.392 480.481 324.295 120.545 o
-10 8 6 1756.110 1819.170 443.946 61.546 o
-10 8 7 2182.970 1862.830 442.150 60.984 o
-10 8 8 2.685 144.297 553.207 41.561 o
-10 8 9 2047.080 2222.070 476.956 52.793 o
-10 8 10 219.360 -109.775 327.789 118.311 o
-10 9 1 0.032 245.588 308.700 133.447 o
-10 9 2 303.621 286.806 462.916 59.282 o
-10 9 3 1888.820 2079.820 454.483 58.315 o
-10 9 4 0.558 418.496 332.644 114.890 o
-10 9 5 5068.860 4193.690 613.796 28.521 o
-10 9 6 118.146 536.336 869.939 16.803 o
-10 9 7 2289.450 2218.720 468.626 54.083 o
-9 0 2 16466.800 18009.300 1731.280 3.285 o
-9 0 4 14125.000 15850.500 1103.010 6.794 o
-9 0 6 922.800 1286.990 424.221 69.403 o
-9 0 8 3264.810 3554.280 725.188 22.707 o
-9 0 10 5134.280 5385.880 940.165 13.160 o
-9 0 12 1469.520 1765.670 699.391 25.613 o
-9 0 14 18.447 596.202 630.598 31.976 o
-9 0 16 108.596 719.455 848.441 17.663 o
-9 1 1 967.103 1042.540 458.617 59.628 o
-9 1 2 16606.800 20008.900 1070.260 6.056 o
-9 1 3 9690.180 10534.500 700.274 16.059 o
-9 1 4 162.248 213.316 188.244 357.964 o
-9 1 5 2080.600 2027.670 287.406 133.172 o
-9 1 6 159.871 -4.309 254.364 196.487 o
-9 1 7 494.296 517.497 254.360 194.301 o
-9 1 8 4343.270 4700.520 571.175 32.897 o
-9 1 9 10618.700 10995.500 966.786 9.899 o
-9 1 10 2158.980 2481.080 454.498 57.257 o
-9 1 11 375.422 56.861 297.470 143.388 o
-9 1 12 204.742 -223.971 320.310 123.907 o
-9 1 13 91.070 -233.458 366.032 94.929 o
-9 1 14 2151.290 2344.590 1759.940 4.087 o
-9 1 15 895.760 1223.010 600.312 34.998 o
-9 1 16 231.090 -776.449 736.653 23.436 o
-9 1 17 571.195 345.396 765.744 21.665 o
-9 2 1 4067.020 4412.730 446.141 50.453 o
-9 2 2 32.267 197.432 163.634 474.626 o
-9 2 3 37.363 -131.256 155.800 523.971 o
-9 2 4 1407.670 1769.810 203.521 262.221 o
-9 2 5 13282.300 12909.000 782.213 11.186 o
-9 2 6 24.151 136.458 137.553 671.850 o
-9 2 7 21517.100 23081.100 1241.810 4.218 o
-9 2 8 8363.500 8542.480 802.620 14.800 o
-9 2 9 3397.640 3437.490 502.455 44.203 o
-9 2 10 4461.780 5573.430 683.626 23.634 o
-9 2 11 829.130 1391.970 597.635 35.303 o
-9 2 12 50.972 -24.541 332.578 114.994 o
-9 2 13 2809.160 2571.200 606.019 32.626 o
-9 2 14 390.695 661.417 712.289 25.036 o
-9 2 15 523.887 573.487 1135.080 9.866 o
-9 2 16 170.681 468.619 621.198 32.943 o
-9 2 17 23.119 -547.474 811.179 19.330 o
-9 3 1 378.295 170.617 253.706 196.726 o
-9 3 2 22.674 33.471 152.487 546.976 o
-9 3 3 366.419 341.730 176.995 401.042 o
-9 3 4 6569.000 6322.590 605.483 25.734 o
-9 3 5 5881.790 6853.280 452.220 39.584 o
-9 3 6 16537.500 15996.300 787.897 8.879 o
-9 3 7 4594.100 5217.060 387.747 57.739 o
-9 3 8 3784.710 3132.080 378.335 69.988 o
-9 3 9 746.481 497.220 200.618 305.887 o
-9 3 10 361.219 644.231 334.242 113.217 o
-9 3 11 362.447 943.031 378.609 88.158 o
-9 3 12 7173.570 8935.580 970.083 11.319 o
-9 3 13 2487.720 2630.400 586.008 35.050 o
-9 3 14 4056.060 3647.670 756.999 20.527 o
-9 3 15 757.833 251.180 1371.550 6.758 o
-9 3 16 952.902 1970.500 797.223 19.855 o
-9 4 1 17.162 248.563 297.990 143.198 o
-9 4 2 15349.000 16464.500 1350.050 4.945 o
-9 4 3 3415.750 4706.800 450.130 51.394 o
-9 4 4 690.478 868.095 195.465 318.696 o
-9 4 5 5765.160 6940.950 484.434 36.375 o
-9 4 6 870.132 1000.610 207.689 278.530 o
-9 4 7 972.494 1279.460 340.908 106.242 o
-9 4 8 519.353 409.320 226.720 244.098 o
-9 4 9 56.794 22.642 232.477 235.323 o
-9 4 10 2078.990 2145.740 339.843 98.688 o
-9 4 11 3775.350 4126.640 558.512 35.540 o
-9 4 12 4525.480 5153.380 1342.890 6.797 o
-9 4 13 4734.910 5114.870 775.883 18.880 o
-9 4 14 7.470 109.670 383.379 86.537 o
-9 4 15 3441.310 2467.870 599.707 32.688 o
-9 4 16 2061.500 1922.660 608.270 33.270 o
-9 5 1 27485.700 28445.400 1998.480 2.006 o
-9 5 2 6185.110 6426.210 861.340 14.773 o
-9 5 3 6482.520 6560.280 583.239 27.140 o
-9 5 4 783.371 787.604 246.738 202.710 o
-9 5 5 529.027 672.730 262.311 182.185 o
-9 5 6 2207.830 2023.450 327.716 104.797 o
-9 5 7 5238.810 6014.840 456.336 42.409 o
-9 5 8 224.844 177.910 165.019 464.830 o
-9 5 9 5822.800 5175.260 409.100 48.412 o
-9 5 10 402.720 378.623 267.478 176.620 o
-9 5 11 12388.100 10617.900 801.370 11.949 o
-9 5 12 366.841 784.227 302.437 137.890 o
-9 5 13 367.787 449.002 245.832 208.840 o
-9 5 14 85.199 129.974 400.174 79.413 o
-9 5 15 1072.340 1160.780 813.409 19.118 o
-9 6 1 103.479 198.121 339.828 110.090 o
-9 6 2 4512.510 4856.400 519.369 38.003 o
-9 6 3 1388.410 922.247 300.965 133.621 o
-9 6 4 1074.740 1323.480 330.558 112.231 o
-9 6 5 3765.020 3720.080 482.783 46.129 o
-9 6 6 1124.600 1188.380 329.582 112.955 o
-9 6 7 2189.170 2380.470 434.253 62.359 o
-9 6 8 7356.560 7046.500 572.020 26.129 o
-9 6 9 92.522 -102.299 163.429 476.026 o
-9 6 10 8251.110 8756.100 703.049 17.932 o
-9 6 11 806.729 613.634 347.317 104.003 o
-9 6 12 1765.750 1325.410 328.091 110.036 o
-9 6 13 2522.790 2398.170 386.751 75.598 o
-9 6 14 410.318 178.980 296.801 143.842 o
-9 7 1 1659.440 1488.790 423.335 68.018 o
-9 7 2 8683.930 8679.650 823.564 14.024 o
-9 7 3 1057.150 1515.160 347.302 101.709 o
-9 7 4 10392.400 9324.200 851.893 12.334 o
-9 7 5 477.232 206.763 244.368 211.394 o
-9 7 6 12804.700 10913.900 965.962 9.199 o
-9 7 7 122.605 -266.360 223.234 255.139 o
-9 7 8 1096.990 1069.230 314.428 124.149 o
-9 7 9 452.780 817.236 336.797 111.154 o
-9 7 10 557.434 285.267 307.880 133.258 o
-9 7 11 1549.730 1664.370 408.511 72.879 o
-9 7 12 4724.000 4466.690 862.198 15.729 o
-9 7 13 13.087 -175.978 242.094 217.023 o
-9 8 1 558.746 370.599 277.320 163.801 o
-9 8 2 116.342 -95.836 256.476 193.313 o
-9 8 3 6061.630 6507.350 1347.190 6.584 o
-9 8 4 195.909 514.976 369.760 92.844 o
-9 8 5 3718.460 4528.690 595.676 31.555 o
-9 8 6 357.314 261.631 296.668 143.996 o
-9 8 7 754.779 796.363 314.359 126.421 o
-9 8 8 1923.040 2901.870 771.050 20.856 o
-9 8 9 44.844 71.859 382.658 86.861 o
-9 8 10 1806.570 1791.150 412.172 70.771 o
-9 8 11 570.385 367.000 285.661 154.424 o
-9 8 12 14.657 -125.464 417.311 73.039 o
-9 9 1 4537.770 5624.840 1109.280 9.759 o
-9 9 2 43.803 26.900 312.433 130.299 o
-9 9 3 3590.610 3774.100 556.475 36.329 o
-9 9 4 1448.110 1447.510 392.984 79.104 o
-9 9 5 3498.000 3483.790 523.955 40.827 o
-9 9 6 36.223 293.159 304.184 137.401 o
-9 9 7 4092.250 4304.380 605.456 30.346 o
-9 9 8 302.572 -74.429 265.152 180.603 o
-9 9 9 5146.510 4652.170 1493.370 5.517 o
-9 9 10 93.005 -258.792 293.802 147.335 o
-9 10 1 40.010 425.727 373.035 91.350 o
-9 10 2 2793.520 1954.130 488.714 49.299 o
-9 10 3 2.008 -100.552 288.447 152.877 o
-9 10 4 4098.000 3752.020 1368.680 6.620 o
-9 10 5 1.287 188.900 309.024 133.179 o
-9 10 6 125.674 239.114 346.426 105.916 o
-9 10 7 3.156 -309.932 275.170 167.986 o
-8 0 2 6634.170 7324.880 619.909 24.125 o
-8 0 4 2170.880 2469.490 344.571 94.663 o
-8 0 6 607.499 920.100 358.294 97.910 o
-8 0 8 37891.800 37130.800 3244.710 0.858 o
-8 0 10 9705.860 9309.920 1255.460 6.860 o
-8 0 12 81.823 289.502 495.879 51.713 o
-8 0 14 16514.600 14821.900 2086.710 2.481 o
-8 0 16 1877.150 1255.460 905.768 15.346 o
-8 0 18 717.258 252.239 1097.810 10.546 o
-8 1 1 727.229 736.653 238.738 217.006 o
-8 1 2 7777.960 9116.610 574.913 23.743 o
-8 1 3 2460.870 3157.090 268.460 135.212 o
-8 1 4 20093.600 21669.200 1121.090 4.995 o
-8 1 5 3547.060 3928.320 365.412 72.900 o
-8 1 6 4813.970 5326.500 412.113 51.870 o
-8 1 7 8887.280 10159.600 855.289 12.789 o
-8 1 8 3763.710 4628.840 543.085 36.895 o
-8 1 9 13884.100 15113.200 1150.190 6.547 o
-8 1 10 11390.800 10524.700 965.740 9.735 o
-8 1 11 1098.390 1478.030 434.862 65.681 o
-8 1 12 7576.390 6847.550 822.619 15.145 o
-8 1 13 7321.390 8237.810 983.831 11.115 o
-8 1 14 1265.710 523.875 469.603 56.867 o
-8 1 15 4922.170 4766.700 896.291 14.532 o
-8 1 16 104.015 375.367 613.400 33.795 o
-8 1 17 572.097 596.244 686.226 26.953 o
-8 1 18 483.171 -1436.040 882.837 16.313 o
-8 2 1 3091.080 3337.210 293.078 109.237 o
-8 2 2 5162.090 6676.530 433.680 44.551 o
-8 2 3 60694.800 69663.500 2850.060 0.623 o
-8 2 4 53.240 -31.247 141.166 638.161 o
-8 2 5 20647.700 22439.700 1173.620 4.631 o
-8 2 6 1205.770 1225.030 176.686 356.533 o
-8 2 7 7251.160 6975.930 499.029 31.443 o
-8 2 8 556.866 756.956 374.059 90.146 o
-8 2 9 15216.400 13464.400 1101.560 6.828 o
-8 2 10 1193.250 1167.830 354.605 97.841 o
-8 2 11 5813.490 5571.430 708.831 21.124 o
-8 2 12 5234.810 5143.650 711.647 21.610 o
-8 2 13 6091.740 7846.680 1173.870 8.406 o
-8 2 14 1110.120 912.541 428.428 68.071 o
-8 2 15 563.079 309.737 578.058 37.986 o
-8 2 16 248.758 -529.479 643.497 30.711 o
-8 2 17 344.680 -723.400 712.289 25.062 o
-8 2 18 650.561 1014.690 1140.810 9.760 o
-8 3 1 1242.130 1663.800 209.185 256.661 o
-8 3 2 10790.000 11627.800 630.441 16.537 o
-8 3 3 1660.450 1495.580 290.665 137.799 o
-8 3 4 12270.700 13746.100 710.392 12.735 o
-8 3 5 8041.000 7932.710 473.689 30.373 o
-8 3 6 2548.350 2718.400 254.993 148.579 o
-8 3 7 4946.470 4627.350 343.985 67.159 o
-8 3 8 2260.850 2276.130 279.211 135.987 o
-8 3 9 2347.480 2580.410 432.722 62.020 o
-8 3 10 10720.700 11891.500 1348.620 5.799 o
-8 3 11 2197.180 2303.780 402.469 71.820 o
-8 3 12 5833.820 6746.080 718.021 20.195 o
-8 3 13 123.543 136.098 317.168 126.381 o
-8 3 14 58.361 -204.297 329.071 117.456 o
-8 3 15 1293.770 884.861 468.397 56.921 o
-8 3 16 1542.610 123.484 1314.220 7.350 o
-8 3 17 3121.370 3100.560 949.977 13.649 o
-8 4 1 8414.270 7895.790 830.057 14.211 o
-8 4 2 8658.760 10264.000 576.659 21.596 o
-8 4 3 2890.330 3032.710 348.072 86.330 o
-8 4 4 4525.090 5069.130 383.058 59.456 o
-8 4 5 58.582 18.034 115.829 947.627 o
-8 4 6 7793.240 7984.780 463.829 31.608 o
-8 4 7 4645.260 3644.990 307.684 84.195 o
-8 4 8 5587.190 5771.220 405.408 48.706 o
-8 4 9 840.596 733.738 167.349 424.391 o
-8 4 10 81.588 -6.068 234.839 230.602 o
-8 4 11 9920.230 10391.600 857.085 12.199 o
-8 4 12 263.340 -16.493 272.513 171.062 o
-8 4 13 17.657 -136.714 304.366 137.303 o
-8 4 14 3148.370 3175.970 579.480 34.749 o
-8 4 15 31.602 -354.766 527.493 45.713 o
-8 4 16 2504.950 2065.460 654.095 28.602 o
-8 4 17 3426.740 1738.880 799.683 19.145 o
-8 5 1 15311.700 15760.500 1296.620 5.286 o
-8 5 2 4.923 93.028 278.905 163.509 o
-8 5 3 884.519 711.493 220.629 250.627 o
-8 5 4 4706.780 4297.770 366.496 64.341 o
-8 5 5 8877.940 7953.160 563.464 23.542 o
-8 5 6 156.749 34.475 154.434 532.409 o
-8 5 7 8576.100 8644.170 524.032 25.494 o
-8 5 8 2224.940 2447.360 269.083 143.820 o
-8 5 9 272.899 470.733 167.312 448.799 o
-8 5 10 561.331 359.721 185.309 362.587 o
-8 5 11 1976.190 1935.130 283.286 138.354 o
-8 5 12 249.113 136.922 309.399 132.684 o
-8 5 13 2425.900 2594.400 691.738 25.583 o
-8 5 14 296.948 640.535 406.499 76.737 o
-8 5 15 4088.500 3230.560 653.020 27.046 o
-8 5 16 953.036 1091.890 529.742 44.842 o
-8 6 1 1014.120 496.472 369.352 91.792 o
-8 6 2 146.401 52.473 192.734 342.050 o
-8 6 3 5168.280 5027.900 498.308 38.793 o
-8 6 4 1815.650 1615.510 321.624 112.841 o
-8 6 5 3658.710 3620.140 749.552 21.124 o
-8 6 6 29449.900 29692.400 1870.380 2.070 o
-8 6 7 1895.200 1741.780 285.945 138.135 o
-8 6 8 351.741 498.760 180.317 385.426 o
-8 6 9 1966.550 1321.860 288.689 137.287 o
-8 6 10 35.114 217.585 179.128 396.070 o
-8 6 11 1709.690 1768.720 259.683 166.252 o
-8 6 12 5091.350 4182.770 463.758 44.688 o
-8 6 13 25.980 -92.666 242.169 216.885 o
-8 6 14 793.535 472.746 262.884 180.322 o
-8 6 15 18.277 -199.040 442.275 65.026 o
-8 7 1 6916.240 6588.520 1233.370 7.654 o
-8 7 2 7334.810 7342.460 885.704 13.420 o
-8 7 3 1913.910 1946.100 357.918 91.283 o
-8 7 4 5056.360 5750.530 599.962 28.598 o
-8 7 5 2047.460 2197.580 389.766 76.965 o
-8 7 6 76.240 -69.393 204.574 303.875 o
-8 7 7 2528.730 2607.380 410.048 67.678 o
-8 7 8 1346.970 794.189 287.141 146.960 o
-8 7 9 75.932 43.358 175.622 412.224 o
-8 7 10 2009.180 2277.410 320.306 109.693 o
-8 7 11 559.424 896.471 233.391 227.785 o
-8 7 12 753.733 628.033 237.018 220.389 o
-8 7 13 15.034 -11.730 267.820 177.332 o
-8 7 14 15.884 761.628 309.544 132.455 o
-8 7 15 177.381 -94.590 1008.960 12.494 o
-8 8 1 6727.540 6653.560 697.731 20.413 o
-8 8 2 3601.130 4032.780 534.416 38.762 o
-8 8 3 2538.310 2222.400 408.200 68.909 o
-8 8 4 39.641 196.704 245.856 210.344 o
-8 8 5 784.968 671.925 303.602 135.505 o
-8 8 6 293.934 213.947 249.751 203.214 o
-8 8 7 3599.290 3214.780 487.407 46.402 o
-8 8 8 22.160 -2.167 221.754 258.658 o
-8 8 9 2405.390 2808.070 402.212 70.142 o
-8 8 10 250.132 403.215 280.660 160.916 o
-8 8 11 5157.240 4854.810 506.967 38.017 o
-8 8 12 1767.780 1320.480 292.987 135.618 o
-8 8 13 907.068 613.952 296.297 141.677 o
-8 9 1 2441.610 2870.280 471.075 52.522 o
-8 9 2 4207.440 5840.370 679.326 24.000 o
-8 9 3 405.617 -173.865 259.405 188.403 o
-8 9 4 3449.090 3096.910 482.687 47.700 o
-8 9 5 487.620 827.844 660.695 29.066 o
-8 9 6 433.313 854.790 324.993 119.300 o
-8 9 7 2842.420 3323.890 541.741 39.645 o
-8 9 8 396.577 296.090 266.493 178.100 o
-8 9 9 811.477 124.671 262.471 181.915 o
-8 9 10 1030.910 1110.090 325.820 116.108 o
-8 9 11 858.174 844.935 357.617 97.767 o
-8 9 12 1086.290 1979.860 538.276 43.037 o
-8 10 1 195.154 138.577 305.111 136.496 o
-8 10 2 827.992 901.930 344.853 105.009 o
-8 10 3 3237.550 3644.420 987.459 12.599 o
-8 10 4 540.382 1152.000 370.524 91.529 o
-8 10 5 838.995 462.985 395.557 80.499 o
-8 10 6 5913.590 4918.470 1526.330 5.247 o
-8 10 7 411.803 312.023 291.299 149.134 o
-8 10 8 6229.050 6129.340 625.481 25.054 o
-8 10 9 130.769 327.877 311.696 130.764 o
-8 10 10 350.482 251.643 379.789 87.997 o
-8 11 1 1257.390 414.006 525.976 45.502 o
-8 11 2 1469.030 1145.950 399.222 77.089 o
-8 11 3 4.256 211.764 291.350 149.817 o
-8 11 4 21.433 591.409 349.978 103.732 o
-8 11 5 1871.240 1410.520 487.280 51.623 o
-8 11 6 102.710 -93.256 327.030 118.917 o
-7 0 2 32729.700 34785.400 2065.180 1.662 o
-7 0 4 8702.240 8295.230 954.496 11.220 o
-7 0 6 107.584 139.344 150.484 560.640 o
-7 0 8 1733.660 1527.770 455.751 58.855 o
-7 0 10 11836.600 13242.600 1562.160 4.386 o
-7 0 12 32763.200 32988.900 3121.460 0.977 o
-7 0 14 12453.000 13001.800 1954.850 2.954 o
-7 0 16 166.140 -974.561 805.446 19.605 o
-7 0 18 9148.180 8077.390 1989.250 3.035 o
-7 1 1 14085.500 15398.900 814.125 9.764 o
-7 1 2 25976.100 28516.400 1215.820 3.474 o
-7 1 3 54332.200 55760.600 2644.430 0.790 o
-7 1 4 12323.100 12010.700 675.836 13.982 o
-7 1 5 5084.370 5399.890 516.648 36.485 o
-7 1 6 16134.900 15903.700 839.129 8.557 o
-7 1 7 2770.700 2816.460 269.168 132.499 o
-7 1 8 39509.200 37074.400 2274.090 1.309 o
-7 1 9 478.163 855.985 332.497 113.912 o
-7 1 10 398.661 -122.245 232.693 233.988 o
-7 1 11 3978.470 3795.740 476.461 46.494 o
-7 1 12 903.763 1218.660 341.644 106.167 o
-7 1 13 18323.400 18076.700 1859.620 2.847 o
-7 1 14 5290.990 6068.130 905.594 13.923 o
-7 1 15 786.275 443.152 519.112 46.962 o
-7 1 16 1123.560 682.520 648.573 30.032 o
-7 1 17 1067.370 141.549 676.902 27.655 o
-7 1 18 2458.220 1871.220 944.393 14.018 o
-7 2 1 28935.800 32308.800 1391.390 2.719 o
-7 2 2 5829.850 6056.340 366.675 52.944 o
-7 2 3 6437.600 7001.130 482.702 34.737 o
-7 2 4 8531.570 8957.550 630.297 20.335 o
-7 2 5 17174.700 17220.700 773.038 8.514 o
-7 2 6 123.717 137.332 117.486 918.194 o
-7 2 7 37643.300 38557.500 1875.030 1.613 o
-7 2 8 626.017 1078.770 185.190 352.086 o
-7 2 9 9427.380 8784.200 814.713 13.807 o
-7 2 10 403.385 368.640 235.817 226.831 o
-7 2 11 76.167 465.263 252.116 199.708 o
-7 2 12 67.795 592.470 302.105 139.094 o
-7 2 13 6054.410 5827.450 678.416 22.366 o
-7 2 14 1303.590 1047.380 511.033 47.880 o
-7 2 15 9238.760 10526.600 1605.160 4.447 o
-7 2 16 71.395 -550.005 554.949 41.301 o
-7 2 17 7595.020 6202.590 1184.360 8.169 o
-7 2 18 273.591 -1330.030 638.400 31.202 o
-7 3 1 6829.040 7931.010 452.330 35.165 o
-7 3 2 16811.300 17972.500 980.343 6.844 o
-7 3 3 11108.100 12676.700 761.298 12.848 o
-7 3 4 171.914 58.862 106.490 1116.260 o
-7 3 5 2168.260 2505.580 258.577 153.912 o
-7 3 6 12289.800 12081.200 587.742 15.930 o
-7 3 7 17880.800 17279.300 928.050 7.029 o
-7 3 8 10425.000 10500.800 599.163 18.426 o
-7 3 9 6779.690 6252.810 711.148 19.935 o
-7 3 10 5168.840 5528.750 554.563 32.415 o
-7 3 11 3345.640 2824.000 432.067 58.562 o
-7 3 12 0.563 -186.591 249.967 203.569 o
-7 3 13 6720.410 7404.650 761.793 17.501 o
-7 3 14 2942.920 4128.330 631.509 29.402 o
-7 3 15 469.108 497.454 441.076 65.148 o
-7 3 16 5357.950 5239.790 846.567 15.850 o
-7 3 17 224.182 -895.016 660.090 29.188 o
-7 3 18 751.715 -459.702 694.095 26.360 o
-7 4 1 9919.310 10724.400 574.500 19.723 o
-7 4 2 553.620 434.234 157.928 494.118 o
-7 4 3 981.803 953.818 227.839 232.196 o
-7 4 4 4161.590 4449.410 359.349 69.082 o
-7 4 5 65.169 54.356 104.935 1153.930 o
-7 4 6 8913.620 8872.810 465.445 27.836 o
-7 4 7 557.988 646.072 156.616 497.341 o
-7 4 8 76.488 -65.544 109.680 1056.660 o
-7 4 9 3254.920 2846.820 302.543 105.084 o
-7 4 10 10989.700 11908.600 708.783 14.300 o
-7 4 11 4671.850 4163.220 517.518 38.624 o
-7 4 12 11418.600 11417.100 958.273 9.681 o
-7 4 13 343.380 58.912 324.787 120.366 o
-7 4 14 916.638 579.525 507.933 48.929 o
-7 4 15 969.621 -457.506 362.888 95.668 o
-7 4 16 5.021 -479.337 416.334 73.382 o
-7 4 17 129.865 -291.978 467.246 58.256 o
-7 5 1 164.565 514.994 273.719 169.229 o
-7 5 2 3200.960 4525.890 599.354 31.841 o
-7 5 3 409.503 364.741 143.736 601.902 o
-7 5 4 2309.410 2141.490 238.718 175.705 o
-7 5 5 25280.600 23426.400 1201.560 3.867 o
-7 5 6 2125.400 2251.410 236.136 181.679 o
-7 5 7 3316.850 3506.370 278.934 113.100 o
-7 5 8 12321.000 11780.300 588.344 16.034 o
-7 5 9 1259.690 1006.460 186.294 327.016 o
-7 5 10 240.974 321.062 154.827 525.848 o
-7 5 11 13564.300 13762.000 836.297 10.071 o
-7 5 12 34.165 253.861 308.817 133.325 o
-7 5 13 605.005 -59.581 316.275 126.534 o
-7 5 14 218.483 161.953 367.661 94.014 o
-7 5 15 408.372 937.376 476.142 55.850 o
-7 5 16 519.783 -106.471 421.799 71.347 o
-7 5 17 727.040 -40.272 579.637 37.778 o
-7 6 1 4679.240 4883.650 481.979 42.303 o
-7 6 2 1699.430 1880.030 296.027 131.096 o
-7 6 3 4963.150 5217.280 482.095 41.069 o
-7 6 4 20180.000 19933.500 1311.810 4.317 o
-7 6 5 7.828 166.822 149.003 572.622 o
-7 6 6 19533.700 19037.000 915.759 6.435 o
-7 6 7 4430.530 4292.490 322.987 78.207 o
-7 6 8 340.537 296.655 146.492 583.949 o
-7 6 9 3944.870 3280.990 472.850 47.881 o
-7 6 10 3496.490 3707.300 396.307 65.011 o
-7 6 11 58.806 -245.741 165.762 462.842 o
-7 6 12 763.319 542.044 197.010 315.974 o
-7 6 13 452.953 -0.846 442.998 64.723 o
-7 6 14 18.032 2.593 349.289 104.257 o
-7 6 15 283.874 193.514 476.298 56.020 o
-7 6 16 1.396 -329.818 470.372 57.490 o
-7 7 1 813.693 1145.810 262.848 177.447 o
-7 7 2 1399.450 1568.770 313.866 121.206 o
-7 7 3 10.467 -205.552 172.262 428.643 o
-7 7 4 9013.520 8299.810 738.541 16.327 o
-7 7 5 4357.590 4545.960 502.922 40.741 o
-7 7 6 1144.590 936.187 247.358 196.616 o
-7 7 7 244.728 1.893 155.948 521.272 o
-7 7 8 2067.790 2172.630 290.223 130.267 o
-7 7 9 2373.480 2221.730 264.415 147.415 o
-7 7 10 5831.490 5817.390 674.585 22.792 o
-7 7 11 1839.830 1442.160 250.252 177.975 o
-7 7 12 1929.490 1408.280 280.212 144.754 o
-7 7 13 282.628 -243.517 204.129 304.468 o
-7 7 14 805.983 805.870 346.684 104.122 o
-7 7 15 29.461 -36.711 852.741 17.492 o
-7 8 1 2577.820 2655.890 415.263 65.901 o
-7 8 2 1515.820 1991.440 528.843 44.138 o
-7 8 3 1220.330 652.783 268.004 169.478 o
-7 8 4 1680.360 1083.700 299.139 132.299 o
-7 8 5 27.012 -223.002 178.695 398.325 o
-7 8 6 643.160 541.971 232.932 229.662 o
-7 8 7 3853.160 3496.780 419.701 58.225 o
-7 8 8 766.405 398.085 242.208 212.272 o
-7 8 9 11430.200 10341.700 779.454 12.991 o
-7 8 10 774.040 489.595 239.472 216.518 o
-7 8 11 1527.520 1551.310 263.023 166.632 o
-7 8 12 5.794 232.654 209.530 289.589 o
-7 8 13 249.165 637.440 365.312 95.002 o
-7 8 14 399.854 183.332 359.084 98.398 o
-7 9 1 323.709 400.860 267.582 176.734 o
-7 9 2 593.817 175.532 262.634 182.745 o
-7 9 3 1042.660 1761.660 380.793 84.802 o
-7 9 4 12.737 -126.248 220.313 262.054 o
-7 9 5 5044.170 5479.430 609.421 28.073 o
-7 9 6 674.815 879.290 279.871 158.991 o
-7 9 7 996.350 1251.480 588.041 36.410 o
-7 9 8 5768.440 5430.160 553.833 31.502 o
-7 9 9 10.021 -364.488 219.897 263.048 o
-7 9 10 1114.800 1078.650 328.701 113.839 o
-7 9 11 2136.490 1491.000 483.039 52.018 o
-7 9 12 158.118 96.952 353.942 101.487 o
-7 9 13 465.768 354.782 406.038 76.891 o
-7 10 1 554.350 402.263 305.403 135.257 o
-7 10 2 7162.010 6027.780 677.460 21.250 o
-7 10 3 0.430 284.006 292.149 148.980 o
-7 10 4 13014.700 13160.200 1096.500 7.395 o
-7 10 5 54.550 -193.009 299.534 141.763 o
-7 10 6 3014.080 3114.440 436.471 58.165 o
-7 10 7 1002.250 988.251 298.633 137.956 o
-7 10 8 354.256 557.176 295.708 144.568 o
-7 10 9 68.221 -5.255 326.543 119.280 o
-7 10 10 2139.390 1947.860 502.202 47.949 o
-7 10 11 436.612 479.630 413.808 74.014 o
-7 11 1 1134.300 819.867 458.617 59.564 o
-7 11 2 12.540 276.461 289.118 152.112 o
-7 11 3 10888.300 10661.600 973.479 9.767 o
-7 11 4 8.728 286.101 295.218 145.893 o
-7 11 5 2654.320 1832.560 432.496 62.277 o
-7 11 6 52.937 -64.440 325.623 119.958 o
-7 11 7 611.745 233.444 347.797 104.535 o
-7 11 8 39.208 -119.596 334.027 113.999 o
-7 11 9 1272.770 602.976 413.352 73.017 o
-7 12 1 3295.260 3773.930 604.003 31.718 o
-7 12 2 179.003 75.710 351.129 103.114 o
-7 12 3 27.286 -177.685 292.244 148.929 o
-7 12 4 8.099 392.691 415.622 73.610 o
-6 0 2 11007.700 11874.800 776.839 12.840 o
-6 0 4 1866.150 1866.000 372.626 85.130 o
-6 0 6 4119.120 4585.740 437.119 51.599 o
-6 0 8 82930.400 86274.400 7054.100 0.179 o
-6 0 10 2689.350 3390.760 1001.790 12.355 o
-6 0 12 2906.290 1911.200 466.454 53.514 o
-6 0 14 8861.450 8980.290 1579.360 4.651 o
-6 0 16 3021.780 1931.920 1026.160 11.838 o
-6 0 18 8574.290 4632.030 1593.690 4.711 o
-6 1 1 10491.600 10714.800 583.125 18.741 o
-6 1 2 17.424 10.892 89.156 1600.040 o
-6 1 3 27184.100 28472.100 1393.810 2.989 o
-6 1 4 14203.500 13838.400 907.954 8.920 o
-6 1 5 2976.540 3112.060 269.378 126.860 o
-6 1 6 2426.570 2653.790 184.147 240.419 o
-6 1 7 12046.100 11481.200 636.495 15.294 o
-6 1 8 1003.960 1280.320 167.082 403.016 o
-6 1 9 7199.340 8028.570 626.619 22.625 o
-6 1 10 2820.240 3173.470 397.835 68.956 o
-6 1 11 655.195 462.389 244.175 209.616 o
-6 1 12 1358.030 1757.950 387.319 81.139 o
-6 1 13 582.565 -47.549 355.767 100.133 o
-6 1 14 32.577 362.727 458.163 60.577 o
-6 1 15 1724.790 1087.170 925.833 14.720 o
-6 1 16 1.650 -515.100 608.996 34.296 o
-6 1 17 5387.840 3891.690 1008.440 11.675 o
-6 1 18 1710.940 2108.600 904.363 15.358 o
-6 1 19 978.950 1362.150 936.677 14.436 o
-6 2 1 2275.150 2856.390 227.309 181.291 o
-6 2 2 23891.300 26603.300 1294.880 3.591 o
-6 2 3 46095.600 46112.300 2188.750 1.132 o
-6 2 4 33569.200 34705.700 1678.450 2.015 o
-6 2 5 14298.900 14068.600 740.415 10.948 o
-6 2 6 7593.310 6796.810 443.278 35.392 o
-6 2 7 5025.560 5631.280 369.735 57.920 o
-6 2 8 2784.140 2617.660 246.807 152.328 o
-6 2 9 19379.200 18601.000 877.482 6.769 o
-6 2 10 647.492 679.821 249.465 200.160 o
-6 2 11 6233.490 6452.890 643.975 23.759 o
-6 2 12 388.057 561.742 302.129 138.429 o
-6 2 13 14332.800 15224.800 1183.280 6.206 o
-6 2 14 2674.860 3212.900 571.275 36.231 o
-6 2 15 741.836 1153.440 472.462 56.390 o
-6 2 16 554.012 517.493 964.529 13.659 o
-6 2 17 264.137 83.287 676.779 27.763 o
-6 2 18 455.721 824.567 768.672 21.491 o
-6 2 19 3684.440 4104.620 1476.170 5.721 o
-6 3 1 8.662 84.710 114.427 971.183 o
-6 3 2 2555.730 2930.460 297.513 115.304 o
-6 3 3 4339.470 4892.860 337.184 72.361 o
-6 3 4 34627.400 34463.500 1445.140 2.226 o
-6 3 5 3408.750 3618.150 263.291 119.961 o
-6 3 6 30613.900 30902.600 1568.740 2.390 o
-6 3 7 7670.870 8688.190 513.003 27.783 o
-6 3 8 4476.120 4569.190 349.293 69.266 o
-6 3 9 10.747 39.190 130.681 744.768 o
-6 3 10 2366.560 2767.010 291.128 122.638 o
-6 3 11 1207.910 1302.040 431.099 66.768 o
-6 3 12 8666.840 8254.390 789.013 15.084 o
-6 3 13 3817.460 4343.060 599.942 31.153 o
-6 3 14 5923.810 5288.230 708.045 21.189 o
-6 3 15 5279.820 4539.940 694.039 22.773 o
-6 3 16 1257.950 708.834 518.696 46.669 o
-6 3 17 579.703 614.825 696.498 26.163 o
-6 3 18 352.285 467.756 724.133 24.236 o
-6 4 1 16.455 -65.983 106.622 1118.850 o
-6 4 2 1126.920 928.327 310.691 127.270 o
-6 4 3 553.106 477.986 124.166 782.107 o
-6 4 4 1265.820 1603.060 231.238 214.736 o
-6 4 5 32676.100 32320.000 1137.220 2.821 o
-6 4 6 232.776 174.139 95.060 1386.440 o
-6 4 7 9072.930 9417.900 444.768 28.022 o
-6 4 8 7816.430 7549.170 558.526 25.795 o
-6 4 9 9785.760 8913.670 550.987 22.041 o
-6 4 10 21285.500 20829.700 1017.700 5.321 o
-6 4 11 5567.580 5519.960 467.202 40.797 o
-6 4 12 4526.800 4383.350 451.972 47.973 o
-6 4 13 416.771 4.770 311.200 131.019 o
-6 4 14 5476.510 5988.970 758.557 18.924 o
-6 4 15 3847.730 3016.450 636.122 28.691 o
-6 4 16 4706.880 3947.030 1000.560 11.985 o
-6 4 17 99.073 -739.732 457.904 60.659 o
-6 4 18 1295.540 -215.192 1732.710 4.233 o
-6 5 1 35898.300 34257.500 2225.800 1.454 o
-6 5 2 86.785 190.855 118.511 902.771 o
-6 5 3 10048.700 10642.900 553.843 20.343 o
-6 5 4 68.459 7.884 110.685 1037.640 o
-6 5 5 15.397 -4.386 101.769 1228.090 o
-6 5 6 1494.860 1661.360 187.617 299.342 o
-6 5 7 7714.710 7088.190 405.317 37.947 o
-6 5 8 3286.530 2974.860 259.179 129.921 o
-6 5 9 26729.900 25829.300 1071.330 3.893 o
-6 5 10 18.177 -63.944 149.134 571.888 o
-6 5 11 16807.200 16656.200 934.290 7.375 o
-6 5 12 165.610 97.392 197.280 326.301 o
-6 5 13 648.580 829.084 615.311 33.461 o
-6 5 14 848.800 688.412 417.877 72.050 o
-6 5 15 4390.860 3140.370 644.295 27.471 o
-6 5 16 143.741 -5.837 441.832 65.148 o
-6 5 17 2780.890 701.023 556.715 39.361 o
-6 6 1 83.105 160.457 167.064 455.143 o
-6 6 2 32063.400 28384.800 2172.240 1.673 o
-6 6 3 4874.480 4820.660 450.357 46.359 o
-6 6 4 20485.700 20387.700 940.892 5.904 o
-6 6 5 8168.140 7709.930 483.395 29.679 o
-6 6 6 1490.650 1313.080 205.766 261.957 o
-6 6 7 3573.270 3710.400 288.586 103.399 o
-6 6 8 295.261 119.013 126.333 788.586 o
-6 6 9 730.698 879.156 177.299 382.184 o
-6 6 10 16508.700 16395.700 782.588 8.861 o
-6 6 11 1177.500 703.825 174.880 377.023 o
-6 6 12 828.507 1366.820 383.232 84.826 o
-6 6 13 3651.300 4029.820 473.815 47.498 o
-6 6 14 22.531 -607.978 338.134 111.248 o
-6 6 15 1683.140 1522.770 518.177 45.992 o
-6 6 16 4527.730 4704.830 1191.300 8.577 o
-6 6 17 19.146 -458.080 897.824 15.780 o
-6 7 1 5926.010 6636.340 625.485 25.115 o
-6 7 2 5711.270 5766.340 1124.030 9.332 o
-6 7 3 60.785 478.053 269.437 174.918 o
-6 7 4 11345.800 10586.100 723.062 14.194 o
-6 7 5 861.887 877.057 222.263 246.118 o
-6 7 6 16517.600 15104.600 775.778 9.197 o
-6 7 7 1243.350 1070.430 218.446 244.685 o
-6 7 8 11238.700 11698.400 764.973 12.994 o
-6 7 9 839.540 673.718 192.352 327.276 o
-6 7 10 144.588 176.062 161.687 485.194 o
-6 7 11 589.941 579.940 200.926 307.124 o
-6 7 12 10748.200 10566.300 642.950 16.738 o
-6 7 13 4.370 -169.164 346.251 106.094 o
-6 7 14 10367.300 10034.000 958.896 10.269 o
-6 7 15 608.739 242.837 791.367 20.287 o
-6 7 16 753.847 -212.110 744.474 22.918 o
-6 8 1 838.336 763.543 432.820 67.179 o
-6 8 2 6393.450 6203.430 616.242 25.372 o
-6 8 3 191.005 328.153 321.032 123.215 o
-6 8 4 11098.100 10844.300 767.587 13.289 o
-6 8 5 8144.180 8048.290 634.186 21.135 o
-6 8 6 407.397 107.480 225.992 247.660 o
-6 8 7 8868.960 8540.590 681.350 18.249 o
-6 8 8 197.161 40.557 189.782 352.530 o
-6 8 9 7845.430 7585.450 587.722 24.088 o
-6 8 10 1535.650 1300.540 296.605 134.717 o
-6 8 11 4337.330 4474.130 440.349 50.438 o
-6 8 12 3.933 -76.454 314.882 128.286 o
-6 8 13 5749.970 4514.730 1013.460 11.422 o
-6 8 14 1022.990 514.198 422.589 70.356 o
-6 8 15 2182.490 1982.910 771.686 20.883 o
-6 9 1 11902.300 10625.400 903.536 10.461 o
-6 9 2 908.498 1053.160 293.100 143.425 o
-6 9 3 9183.670 8995.180 819.591 13.764 o
-6 9 4 27.174 122.187 195.082 334.134 o
-6 9 5 701.112 454.818 221.453 253.360 o
-6 9 6 609.855 451.066 229.627 237.000 o
-6 9 7 11187.600 10908.400 803.160 12.489 o
-6 9 8 1206.190 1308.690 316.410 121.391 o
-6 9 9 8697.800 9429.500 969.120 10.763 o
-6 9 10 170.524 69.240 277.382 165.195 o
-6 9 11 1994.580 1708.510 441.862 61.690 o
-6 9 12 3049.780 3406.910 688.839 25.189 o
-6 9 13 886.848 1136.450 446.928 62.782 o
-6 9 14 1306.950 1536.350 491.421 51.434 o
-6 10 1 209.603 -7.907 228.475 243.391 o
-6 10 2 16601.300 15321.500 1211.250 5.626 o
-6 10 3 1330.480 1671.960 357.896 94.627 o
-6 10 4 4342.150 4678.990 552.906 34.763 o
-6 10 5 4330.890 5194.730 530.858 36.706 o
-6 10 6 3111.350 2543.480 413.713 64.546 o
-6 10 7 209.240 659.855 567.538 39.442 o
-6 10 8 5510.360 5761.130 748.692 19.405 o
-6 10 9 1221.920 750.069 415.229 72.331 o
-6 10 10 1373.100 1296.010 450.984 60.890 o
-6 10 11 1.051 -640.992 307.985 134.096 o
-6 10 12 66.576 122.804 404.555 77.707 o
-6 11 1 3402.300 3389.640 1212.470 8.451 o
-6 11 2 9.173 -5.513 503.045 50.264 o
-6 11 3 3476.800 3960.960 549.941 37.128 o
-6 11 4 1056.050 1099.310 305.021 131.790 o
-6 11 5 32.060 -266.241 261.296 186.295 o
-6 11 6 3184.960 3267.020 1129.340 9.734 o
-6 11 7 1563.120 1178.660 423.128 68.649 o
-6 11 8 625.197 388.900 371.193 91.713 o
-6 11 9 955.673 859.288 475.691 55.576 o
-6 11 10 426.296 601.238 431.770 67.969 o
-6 12 1 436.705 629.824 379.792 87.719 o
-6 12 2 155.705 607.710 495.879 51.668 o
-6 12 3 1020.870 928.699 515.944 47.255 o
-6 12 4 585.424 825.510 478.681 55.188 o
-6 12 5 3270.890 3446.540 680.759 25.590 o
-6 12 6 119.108 96.637 381.768 87.250 o
-6 12 7 2382.190 2968.320 654.962 28.320 o
-5 0 2 8711.280 7945.540 779.649 15.422 o
-5 0 4 1331.790 1774.270 329.631 110.322 o
-5 0 6 44491.500 44257.200 2540.940 1.022 o
-5 0 8 68074.100 67714.200 3195.210 0.525 o
-5 0 10 5577.540 4171.970 818.344 16.985 o
-5 0 12 11382.800 12084.100 1141.520 7.428 o
-5 0 14 2098.440 2069.510 885.704 15.945 o
-5 0 16 38.657 -702.257 710.856 25.172 o
-5 0 18 98.698 -1696.880 730.921 23.808 o
-5 1 1 15704.400 16395.500 708.078 10.002 o
-5 1 2 24194.500 25791.800 1245.460 3.734 o
-5 1 3 5628.060 6122.560 452.583 41.481 o
-5 1 4 33.706 85.810 136.152 685.870 o
-5 1 5 577.139 554.202 103.861 1080.580 o
-5 1 6 3352.460 3912.990 262.358 119.059 o
-5 1 7 49869.600 46944.600 1946.530 1.152 o
-5 1 8 3712.800 4189.880 396.346 62.791 o
-5 1 9 8414.650 8957.030 459.596 29.216 o
-5 1 10 1944.720 2267.420 288.986 132.096 o
-5 1 11 5285.200 5892.670 515.499 35.619 o
-5 1 12 3431.010 3425.770 506.735 43.492 o
-5 1 13 16436.700 17315.900 1284.560 5.089 o
-5 1 14 974.847 364.540 376.664 88.527 o
-5 1 15 315.102 901.158 583.787 37.236 o
-5 1 16 9.779 476.329 558.704 40.738 o
-5 1 17 307.171 -31.685 676.460 27.789 o
-5 1 18 2772.740 2871.810 1053.390 11.222 o
-5 1 19 251.373 725.314 756.560 22.203 o
-5 2 1 52942.000 54538.900 2582.230 0.829 o
-5 2 2 898.538 976.273 137.065 594.943 o
-5 2 3 61470.300 62587.300 2922.460 0.631 o
-5 2 4 82.222 94.087 74.971 2253.990 o
-5 2 5 12586.500 12722.400 593.566 15.208 o
-5 2 6 4478.460 4278.710 292.970 87.793 o
-5 2 7 1123.700 1394.190 166.791 393.928 o
-5 2 8 1757.160 1587.020 190.682 281.833 o
-5 2 9 6188.020 5600.860 397.695 47.622 o
-5 2 10 2826.210 3278.470 475.597 50.260 o
-5 2 11 8206.640 9524.450 751.190 16.079 o
-5 2 12 9103.670 7644.310 749.845 16.151 o
-5 2 13 2249.120 690.705 607.391 33.650 o
-5 2 14 2140.330 2042.420 523.898 44.174 o
-5 2 15 145.842 255.221 442.582 64.903 o
-5 2 16 89.297 -1487.000 429.541 68.935 o
-5 2 17 2650.800 3443.250 883.608 15.771 o
-5 2 18 290.246 48.812 682.491 27.300 o
-5 2 19 898.340 791.998 1218.200 8.558 o
-5 3 1 53191.900 51181.800 2443.960 0.887 o
-5 3 2 36130.000 36611.700 1779.660 1.776 o
-5 3 3 2290.480 2782.030 191.379 231.685 o
-5 3 4 24204.200 24157.100 932.410 4.810 o
-5 3 5 17725.400 17580.500 795.270 8.048 o
-5 3 6 467.669 409.087 130.968 716.121 o
-5 3 7 1057.640 901.339 151.951 486.289 o
-5 3 8 14395.700 14500.300 723.884 11.005 o
-5 3 9 6484.680 6245.600 477.383 36.099 o
-5 3 10 20887.100 21535.800 1041.190 5.223 o
-5 3 11 4434.900 4321.220 404.895 57.143 o
-5 3 12 6479.480 7018.240 561.557 28.274 o
-5 3 13 2790.010 1665.050 429.302 62.970 o
-5 3 14 21.241 160.142 368.969 93.422 o
-5 3 15 10.129 -290.730 353.228 101.944 o
-5 3 16 3667.910 3111.100 732.772 22.169 o
-5 3 17 678.142 190.438 541.083 43.326 o
-5 3 18 3389.930 5591.890 2262.990 2.459 o
-5 3 19 1282.050 1642.420 994.625 12.780 o
-5 4 1 131.866 80.191 162.130 483.160 o
-5 4 2 2086.050 2095.070 191.804 254.248 o
-5 4 3 1195.260 1291.570 159.009 426.063 o
-5 4 4 12963.800 12526.900 492.632 17.162 o
-5 4 5 1877.400 2142.720 170.634 311.450 o
-5 4 6 20779.800 21693.000 731.839 6.751 o
-5 4 7 3391.490 3349.510 288.600 107.887 o
-5 4 8 9444.640 9419.380 557.934 21.877 o
-5 4 9 29595.000 30235.000 1380.800 2.764 o
-5 4 10 2580.210 2146.970 284.718 128.398 o
-5 4 11 11150.200 11754.300 1040.510 8.632 o
-5 4 12 1677.180 1542.320 297.601 131.607 o
-5 4 13 218.535 435.067 306.390 135.127 o
-5 4 14 5812.540 4518.910 929.273 13.369 o
-5 4 15 4593.020 4044.360 2047.070 2.993 o
-5 4 16 3176.870 1959.040 584.795 34.822 o
-5 4 17 2626.850 1452.940 572.502 37.092 o
-5 4 18 394.753 -221.860 783.465 20.715 o
-5 5 1 1323.740 1479.180 169.765 368.041 o
-5 5 2 5394.350 5302.060 340.598 62.571 o
-5 5 3 17325.700 17367.200 737.372 8.737 o
-5 5 4 8118.920 7701.400 416.791 34.669 o
-5 5 5 83889.000 78672.000 2868.660 0.443 o
-5 5 6 586.993 657.240 135.047 656.735 o
-5 5 7 11382.900 12135.300 572.545 17.226 o
-5 5 8 25.491 56.667 110.963 1032.720 o
-5 5 9 6982.580 6484.600 484.006 33.898 o
-5 5 10 13705.500 14104.900 803.518 10.370 o
-5 5 11 1361.080 1272.060 274.966 157.064 o
-5 5 12 17.076 -319.127 315.257 127.981 o
-5 5 13 4590.340 5191.550 517.072 37.745 o
-5 5 14 6.812 -10.802 252.762 199.091 o
-5 5 15 16594.900 18007.200 3162.690 1.168 o
-5 5 16 554.608 700.656 564.825 39.733 o
-5 5 17 366.885 231.611 748.996 22.661 o
-5 5 18 366.667 392.691 1057.690 11.366 o
-5 6 1 19729.100 18032.500 1499.110 3.784 o
-5 6 2 396.611 336.849 147.699 571.785 o
-5 6 3 13776.300 12754.600 805.516 10.631 o
-5 6 4 34726.900 34231.700 1475.000 2.193 o
-5 6 5 111.230 223.603 128.583 766.210 o
-5 6 6 6615.560 6785.430 389.704 44.331 o
-5 6 7 3759.480 3891.040 295.172 97.089 o
-5 6 8 141.895 324.453 136.964 673.574 o
-5 6 9 3241.590 3406.210 362.496 77.384 o
-5 6 10 2383.900 2105.810 226.289 189.470 o
-5 6 11 3271.030 3093.360 372.310 74.861 o
-5 6 12 3392.220 3071.390 404.258 64.841 o
-5 6 13 1606.790 2217.740 426.548 66.287 o
-5 6 14 13302.200 13282.800 1580.420 4.192 o
-5 6 15 42.449 -486.164 689.531 26.753 o
-5 6 16 4843.200 3885.320 1666.790 4.478 o
-5 6 17 2342.840 1542.120 883.330 16.033 o
-5 7 1 1529.390 1407.910 259.541 171.685 o
-5 7 2 21954.100 19897.300 1467.630 3.607 o
-5 7 3 8912.300 8211.360 591.361 21.998 o
-5 7 4 29476.900 30428.300 1341.740 2.831 o
-5 7 5 13701.700 13713.300 697.659 12.038 o
-5 7 6 4082.690 4516.740 389.495 61.769 o
-5 7 7 27.805 -48.728 149.718 567.421 o
-5 7 8 5364.350 5118.490 371.455 57.133 o
-5 7 9 9.484 -139.942 147.280 586.389 o
-5 7 10 26771.700 25510.500 1117.110 3.792 o
-5 7 11 699.181 658.665 198.972 310.113 o
-5 7 12 3556.130 4500.440 593.098 32.021 o
-5 7 13 11.592 140.776 308.045 134.031 o
-5 7 14 1511.440 1004.110 459.529 58.715 o
-5 7 15 1598.350 1852.310 814.631 18.922 o
-5 7 16 5031.080 6159.740 2414.900 2.148 o
-5 8 1 4421.110 3486.250 558.907 34.981 o
-5 8 2 37.728 183.672 168.222 449.120 o
-5 8 3 9432.920 9802.350 690.103 16.886 o
-5 8 4 98.911 -88.061 176.521 408.036 o
-5 8 5 2806.840 2794.190 340.283 91.101 o
-5 8 6 3197.250 3528.040 417.860 61.212 o
-5 8 7 2297.890 2648.710 363.662 84.831 o
-5 8 8 1477.850 1411.920 277.292 152.658 o
-5 8 9 11005.800 11761.200 747.833 13.478 o
-5 8 10 918.497 730.386 349.040 102.535 o
-5 8 11 8783.700 8058.710 805.627 14.614 o
-5 8 12 2692.360 2051.920 550.036 39.603 o
-5 8 13 1296.230 608.494 427.464 68.319 o
-5 8 14 1702.200 1491.310 514.231 46.675 o
-5 8 15 1873.550 982.787 724.338 23.900 o
-5 9 1 698.679 672.065 341.096 107.985 o
-5 9 2 5741.750 5876.760 539.982 32.352 o
-5 9 3 4218.090 4378.560 655.724 26.208 o
-5 9 4 2266.070 1625.130 300.623 123.307 o
-5 9 5 25080.400 24910.000 1393.450 3.311 o
-5 9 6 338.163 535.208 219.761 260.704 o
-5 9 7 8960.000 8639.560 682.768 18.069 o
-5 9 8 915.752 526.085 375.325 89.109 o
-5 9 9 4856.560 4688.280 726.531 21.279 o
-5 9 10 427.928 742.480 336.729 111.334 o
-5 9 11 2203.190 1165.620 415.388 69.501 o
-5 9 12 1214.220 493.879 981.452 13.166 o
-5 9 13 1301.380 1950.180 501.832 49.144 o
-5 9 14 3.814 533.565 449.126 63.027 o
-5 10 1 573.574 143.441 255.281 193.514 o
-5 10 2 118.254 297.418 217.056 269.430 o
-5 10 3 1623.990 2105.780 337.363 103.014 o
-5 10 4 3217.580 3216.080 950.585 13.604 o
-5 10 5 4.803 -217.545 186.021 367.577 o
-5 10 6 6874.500 5704.670 1233.970 7.708 o
-5 10 7 4.369 -148.665 239.933 220.950 o
-5 10 8 2438.070 2456.490 566.105 37.566 o
-5 10 9 1795.320 1756.690 467.216 55.805 o
-5 10 10 164.797 36.838 369.280 93.243 o
-5 10 11 403.569 168.668 430.467 68.524 o
-5 10 12 1593.050 893.734 824.374 18.563 o
-5 10 13 144.985 476.666 562.305 40.203 o
-5 11 1 5283.730 5028.610 874.238 15.030 o
-5 11 2 87.435 497.274 295.441 145.471 o
-5 11 3 27.813 -197.288 198.357 323.272 o
-5 11 4 4748.760 4046.470 591.616 30.885 o
-5 11 5 92.090 -122.423 259.383 189.025 o
-5 11 6 1417.010 1069.170 390.030 80.883 o
-5 11 7 3862.760 4178.480 651.539 26.933 o
-5 11 8 698.988 1128.710 424.157 69.865 o
-5 11 9 33.817 -241.142 318.473 125.407 o
-5 11 10 9116.570 9848.160 2621.280 1.782 o
-5 11 11 112.639 -74.933 375.562 90.169 o
-5 12 1 691.046 478.681 441.419 64.890 o
-5 12 2 103.479 -48.728 364.027 95.975 o
-5 12 3 2713.170 2649.540 510.505 45.009 o
-5 12 4 99.014 -377.089 298.441 142.789 o
-5 12 5 4922.720 5506.730 740.011 20.285 o
-5 12 6 1017.070 864.665 407.134 75.447 o
-5 12 7 263.495 500.138 378.698 88.473 o
-5 12 8 1732.800 1297.940 527.409 44.504 o
-5 12 9 3424.160 4537.810 755.862 20.681 o
-5 13 1 225.669 481.548 464.350 58.911 o
-5 13 2 1589.020 1381.580 599.068 34.764 o
-5 13 3 630.038 269.437 472.949 56.665 o
-5 13 4 618.021 546.330 404.245 77.330 o
-4 0 2 117347.000 114227.000 9074.880 0.103 o
-4 0 4 58177.700 58497.900 3310.300 0.598 o
-4 0 6 134668.000 128455.000 5899.200 0.144 o
-4 0 8 9.269 93.683 102.748 1204.350 o
-4 0 10 3602.010 3856.120 541.824 37.991 o
-4 0 12 50457.400 41997.800 3551.410 0.652 o
-4 0 14 565.867 -593.336 736.653 23.421 o
-4 0 16 338.124 538.875 793.980 20.161 o
-4 0 18 6418.030 10298.800 1966.320 3.143 o
-4 1 1 24177.600 24969.400 1191.480 3.936 o
-4 1 2 38.469 60.687 56.462 3981.950 o
-4 1 3 34434.300 33304.000 1938.650 1.748 o
-4 1 4 15881.800 16316.000 710.404 9.907 o
-4 1 5 15563.000 16537.000 727.390 9.823 o
-4 1 6 33870.500 32513.800 1365.580 2.421 o
-4 1 7 7606.090 7313.240 366.120 41.693 o
-4 1 8 15132.200 15170.000 642.588 11.472 o
-4 1 9 7031.770 7839.480 434.160 36.320 o
-4 1 10 17691.900 18951.800 934.305 6.809 o
-4 1 11 34735.700 31532.000 1478.000 2.262 o
-4 1 12 486.170 226.509 297.477 142.954 o
-4 1 13 14884.400 13085.500 1109.110 6.879 o
-4 1 14 1898.100 1438.210 457.020 58.319 o
-4 1 15 9.143 -165.500 493.013 52.331 o
-4 1 16 7993.780 10080.300 1328.850 6.376 o
-4 1 17 3193.020 1896.580 772.272 20.531 o
-4 1 18 911.784 -141.292 621.825 32.801 o
-4 1 19 631.149 -293.141 715.343 24.831 o
-4 2 1 172686.000 166701.000 7636.550 0.087 o
-4 2 2 223.394 274.294 82.753 1811.070 o
-4 2 3 1126.190 1197.680 115.728 730.789 o
-4 2 4 2766.320 2958.780 207.891 188.373 o
-4 2 5 1149.910 1364.100 165.489 398.588 o
-4 2 6 23006.700 21943.900 950.765 5.169 o
-4 2 7 27379.800 27479.300 1193.250 3.434 o
-4 2 8 1284.630 1531.010 193.318 295.537 o
-4 2 9 7409.960 6868.350 461.539 34.232 o
-4 2 10 3031.930 3567.950 344.406 84.862 o
-4 2 11 17038.400 16975.000 1256.060 5.179 o
-4 2 12 3128.020 3256.360 523.376 41.783 o
-4 2 13 6208.120 6857.240 766.373 17.851 o
-4 2 14 1995.100 2038.630 529.187 43.517 o
-4 2 15 4460.850 4418.460 729.722 21.468 o
-4 2 16 3913.650 2912.550 674.853 25.732 o
-4 2 17 7067.840 8135.240 1188.260 8.055 o
-4 2 18 313.826 177.122 616.975 33.396 o
-4 2 19 149.179 -455.704 629.831 32.062 o
-4 3 1 13043.300 13433.300 710.362 12.336 o
-4 3 2 7615.570 8423.660 480.040 30.353 o
-4 3 3 11195.400 11327.900 427.965 22.457 o
-4 3 4 7898.010 8251.220 362.696 38.961 o
-4 3 5 47591.100 48154.400 1987.160 1.170 o
-4 3 6 18614.800 18841.700 852.099 7.122 o
-4 3 7 12.271 -44.281 125.729 804.633 o
-4 3 8 20444.800 20099.800 941.545 5.943 o
-4 3 9 15232.600 15411.600 803.234 9.390 o
-4 3 10 7060.030 7244.370 528.561 29.360 o
-4 3 11 12994.100 12430.500 837.789 10.605 o
-4 3 12 1099.510 1508.370 288.460 144.801 o
-4 3 13 903.671 437.264 441.475 64.699 o
-4 3 14 10546.500 10442.600 1138.500 7.797 o
-4 3 15 3508.460 3795.420 1274.780 7.642 o
-4 3 16 6113.240 6377.550 875.702 14.396 o
-4 3 17 601.620 769.170 568.610 39.182 o
-4 3 18 211.356 673.737 658.876 29.273 o
-4 3 19 44.795 223.576 988.893 13.007 o
-4 4 1 12133.800 13071.900 739.998 12.500 o
-4 4 2 12715.300 12296.700 522.459 16.898 o
-4 4 3 135.169 199.878 82.838 1833.660 o
-4 4 4 63714.900 60070.500 2001.710 0.802 o
-4 4 5 22865.300 23672.400 844.538 5.443 o
-4 4 6 53872.200 52816.400 1953.690 1.017 o
-4 4 7 479.689 302.546 173.764 413.908 o
-4 4 8 8582.430 8637.260 532.551 25.038 o
-4 4 9 9290.130 10270.200 611.576 19.431 o
-4 4 10 13476.200 13314.400 787.314 10.905 o
-4 4 11 7350.650 8638.440 635.824 21.636 o
-4 4 12 4700.640 4747.220 1040.250 11.064 o
-4 4 13 2816.600 1871.090 466.993 53.654 o
-4 4 14 25.582 -397.156 371.285 92.269 o
-4 4 15 9224.460 7771.790 1095.420 8.884 o
-4 4 16 139.193 -375.723 438.728 66.073 o
-4 4 17 81.356 -53.723 696.524 26.218 o
-4 4 18 2517.480 4065.610 1563.600 5.144 o
-4 5 1 1630.460 1738.700 305.741 124.820 o
-4 5 2 888.837 945.676 198.661 303.093 o
-4 5 3 28181.600 28147.100 1207.490 3.291 o
-4 5 4 5079.560 5197.650 322.802 69.243 o
-4 5 5 29906.700 30051.300 1161.470 3.124 o
-4 5 6 1877.880 1751.220 196.333 260.812 o
-4 5 7 538.586 562.988 120.442 825.248 o
-4 5 8 114.711 64.700 137.421 672.505 o
-4 5 9 11705.600 10757.000 662.553 15.279 o
-4 5 10 122.318 288.285 177.425 402.836 o
-4 5 11 4559.180 4539.280 627.617 27.846 o
-4 5 12 1324.600 849.154 264.999 171.079 o
-4 5 13 558.926 568.274 264.165 179.805 o
-4 5 14 668.393 1430.510 810.775 19.274 o
-4 5 15 89.720 850.111 1618.060 4.858 o
-4 5 16 871.611 1013.900 806.999 19.455 o
-4 5 17 2121.700 4247.520 1118.880 9.967 o
-4 5 18 622.379 -758.090 1585.090 5.061 o
-4 6 1 3234.210 3207.540 344.527 84.652 o
-4 6 2 384.018 500.261 146.319 579.442 o
-4 6 3 1034.720 942.728 150.863 492.662 o
-4 6 4 13777.800 13112.900 593.603 13.979 o
-4 6 5 8557.480 8231.020 491.666 27.755 o
-4 6 6 8979.980 9229.150 464.436 27.361 o
-4 6 7 6599.140 5781.140 483.238 35.836 o
-4 6 8 7014.000 6818.650 421.397 39.250 o
-4 6 9 2325.540 2662.120 233.729 175.063 o
-4 6 10 23825.600 24194.600 1233.750 3.899 o
-4 6 11 787.626 994.015 424.066 69.866 o
-4 6 12 431.749 319.206 225.287 248.306 o
-4 6 13 338.932 127.397 376.012 89.826 o
-4 6 14 3362.850 3042.570 560.149 36.769 o
-4 6 15 1786.030 1936.650 886.732 15.969 o
-4 6 16 1034.580 1163.620 804.720 19.536 o
-4 6 17 596.249 577.232 1079.180 10.912 o
-4 7 1 1380.030 1237.770 198.616 283.693 o
-4 7 2 16962.100 16240.700 727.325 9.235 o
-4 7 3 5466.650 5880.880 364.870 55.683 o
-4 7 4 1555.270 1395.460 205.338 259.543 o
-4 7 5 2515.630 2532.890 268.342 139.326 o
-4 7 6 9234.360 8615.380 564.112 22.493 o
-4 7 7 121.235 188.791 176.660 406.751 o
-4 7 8 11271.300 11090.700 586.281 17.544 o
-4 7 9 748.844 807.250 199.392 306.143 o
-4 7 10 345.156 299.029 170.041 434.951 o
-4 7 11 648.825 1290.800 381.584 86.022 o
-4 7 12 3388.140 3884.720 933.879 13.971 o
-4 7 13 54.959 -555.628 293.264 147.890 o
-4 7 14 4170.870 5517.150 1158.800 9.037 o
-4 7 15 28.894 1645.670 868.458 16.843 o
-4 7 16 1030.740 1004.790 819.778 18.838 o
-4 7 17 11.371 -292.368 1232.530 8.373 o
-4 8 1 474.224 293.137 144.157 597.144 o
-4 8 2 65.698 -134.145 130.323 748.662 o
-4 8 3 7281.420 7228.650 644.458 22.106 o
-4 8 4 55.031 72.751 188.237 358.862 o
-4 8 5 14035.400 13725.000 739.638 11.198 o
-4 8 6 4960.080 4992.680 421.631 50.327 o
-4 8 7 23147.900 22154.100 1117.680 4.497 o
-4 8 8 417.936 223.137 197.212 323.896 o
-4 8 9 9754.790 10596.300 906.424 11.285 o
-4 8 10 2650.700 3412.940 537.992 40.376 o
-4 8 11 4907.650 4445.870 730.970 21.098 o
-4 8 12 677.679 750.330 446.055 63.452 o
-4 8 13 3319.520 3271.520 586.432 33.738 o
-4 8 14 560.645 228.027 443.852 64.365 o
-4 8 15 4024.730 2410.220 1026.780 11.657 o
-4 8 16 1531.750 1515.210 1043.350 11.609 o
-4 9 1 12793.700 12402.800 690.330 13.208 o
-4 9 2 9248.360 9931.400 790.336 14.180 o
-4 9 3 8248.500 8966.670 656.963 19.564 o
-4 9 4 192.732 212.397 192.615 341.731 o
-4 9 5 71.875 38.930 171.913 430.222 o
-4 9 6 9793.260 9771.370 710.028 16.006 o
-4 9 7 280.949 216.932 286.242 154.855 o
-4 9 8 11054.400 10628.900 917.317 10.575 o
-4 9 9 20.981 257.845 310.749 131.680 o
-4 9 10 574.341 282.458 465.184 58.593 o
-4 9 11 1270.630 1657.800 448.331 61.464 o
-4 9 12 350.870 492.668 487.869 53.332 o
-4 9 13 1602.260 2451.830 940.026 14.221 o
-4 9 14 525.402 431.400 480.339 54.953 o
-4 9 15 636.844 335.833 473.964 56.403 o
-4 10 1 10542.000 11547.700 817.516 12.382 o
-4 10 2 15312.900 14564.700 901.111 8.478 o
-4 10 3 929.966 677.437 239.041 214.456 o
-4 10 4 5003.100 5003.780 525.415 36.135 o
-4 10 5 1330.710 1653.550 396.359 77.855 o
-4 10 6 20.517 35.663 260.210 187.852 o
-4 10 7 1734.740 1565.350 1087.780 10.672 o
-4 10 8 58.521 218.000 414.188 74.128 o
-4 10 9 298.623 902.908 462.116 59.352 o
-4 10 10 3319.950 3113.540 570.495 35.576 o
-4 10 11 300.146 764.636 401.028 78.783 o
-4 10 12 7268.050 7631.460 921.818 12.527 o
-4 10 13 0.912 -276.992 417.954 72.814 o
-4 11 1 6697.160 6557.610 584.604 26.725 o
-4 11 2 1593.640 1027.300 538.875 42.918 o
-4 11 3 6317.560 6286.300 707.602 20.470 o
-4 11 4 488.844 354.460 579.004 37.874 o
-4 11 5 3002.790 3339.550 848.441 16.976 o
-4 11 6 264.123 136.648 301.649 139.560 o
-4 11 7 216.673 255.098 351.178 103.005 o
-4 11 8 2265.330 3079.050 703.690 24.713 o
-4 11 9 866.821 740.736 420.000 71.273 o
-4 11 10 507.613 88.884 351.590 102.556 o
-4 11 11 5208.200 4744.170 810.437 17.323 o
-4 11 12 254.337 539.654 475.315 56.208 o
-4 12 1 5996.790 6500.890 983.160 11.757 o
-4 12 2 1674.220 1254.710 392.027 79.089 o
-4 12 3 144.614 92.889 308.846 133.281 o
-4 12 4 1355.780 1497.980 451.451 60.633 o
-4 12 5 425.211 764.270 391.678 82.439 o
-4 12 6 4279.730 4833.960 931.566 13.702 o
-4 12 7 5903.150 5716.300 783.997 17.712 o
-4 12 8 27.641 369.125 426.309 69.965 o
-4 12 9 3911.440 3797.920 713.330 22.945 o
-4 13 1 1114.640 108.922 418.488 71.873 o
-4 13 2 308.737 -338.230 381.225 87.443 o
-4 13 3 1250.450 2278.750 653.529 29.254 o
-4 13 4 1349.030 1967.370 859.907 17.033 o
-4 13 5 172.386 -194.575 355.428 100.655 o
-4 13 6 2777.620 2709.730 582.397 35.117 o
-3 0 2 144334.000 141629.000 11198.900 0.068 o
-3 0 4 64.397 148.991 97.034 1347.180 o
-3 0 6 83656.400 86510.700 4006.570 0.337 o
-3 0 8 33912.800 32670.900 2024.350 1.695 o
-3 0 10 5601.860 5661.470 702.273 21.593 o
-3 0 12 2596.530 2047.310 532.066 42.291 o
-3 0 14 8522.680 6936.580 1427.440 5.700 o
-3 0 16 23738.800 24877.100 3130.060 1.100 o
-3 0 18 6691.450 10126.800 1911.860 3.311 o
-3 1 1 184549.000 170542.000 7763.090 0.080 o
-3 1 2 213991.000 201584.000 11244.800 0.049 o
-3 1 3 21345.900 20723.400 867.472 6.034 o
-3 1 4 13800.400 15139.800 656.178 12.156 o
-3 1 5 21407.000 20744.400 794.828 6.381 o
-3 1 6 45177.500 45851.600 1685.550 1.399 o
-3 1 7 119476.000 115259.000 4134.840 0.214 o
-3 1 8 1179.400 1353.230 166.163 394.349 o
-3 1 9 9945.910 10738.000 652.233 17.150 o
-3 1 10 60.589 -24.914 172.731 426.246 o
-3 1 11 8578.730 8685.940 676.272 18.637 o
-3 1 12 27436.900 25264.700 2291.500 1.715 o
-3 1 13 127.341 -470.108 314.425 128.630 o
-3 1 14 2690.210 2132.870 556.126 38.743 o
-3 1 15 2489.260 1794.680 663.525 27.910 o
-3 1 16 2235.480 2481.390 767.518 21.011 o
-3 1 17 9527.430 15089.000 1624.130 4.197 o
-3 1 18 3668.560 6082.670 1017.020 11.616 o
-3 1 19 118.051 -258.426 588.767 36.691 o
-3 2 1 11170.400 11185.400 573.913 17.959 o
-3 2 2 28461.500 28508.800 1174.810 3.312 o
-3 2 3 30551.700 30694.000 1267.890 2.860 o
-3 2 4 68.019 84.865 106.327 1123.460 o
-3 2 5 14462.700 13300.300 606.623 13.126 o
-3 2 6 3734.350 3825.080 269.841 109.833 o
-3 2 7 70.177 215.889 81.663 1895.170 o
-3 2 8 1729.220 2059.120 192.809 268.136 o
-3 2 9 4769.990 5359.010 406.844 52.922 o
-3 2 10 10.293 86.853 216.756 270.705 o
-3 2 11 25747.100 25988.100 2232.470 1.815 o
-3 2 12 6155.100 4834.390 690.197 22.104 o
-3 2 13 23536.100 23933.600 4397.420 0.605 o
-3 2 14 495.200 619.968 905.116 15.510 o
-3 2 15 7309.540 6668.030 1469.650 5.500 o
-3 2 16 520.550 878.589 501.107 50.405 o
-3 2 17 2188.210 3943.230 858.819 16.716 o
-3 2 18 537.526 822.413 665.530 28.639 o
-3 2 19 5298.440 6475.100 1470.440 5.627 o
-3 3 1 7730.080 6791.970 353.262 43.605 o
-3 3 2 11925.400 12315.000 499.167 18.433 o
-3 3 3 596.748 500.623 71.741 2080.320 o
-3 3 4 57048.900 58158.000 2114.620 0.879 o
-3 3 5 1961.150 1945.570 180.947 286.814 o
-3 3 6 16358.900 16014.600 753.587 9.295 o
-3 3 7 67319.300 61702.400 2559.530 0.651 o
-3 3 8 1544.200 1452.870 206.168 257.186 o
-3 3 9 22303.100 21953.900 1075.050 4.802 o
-3 3 10 8198.280 9544.310 652.915 19.475 o
-3 3 11 9774.980 9665.400 865.008 12.278 o
-3 3 12 7391.390 8288.030 2607.500 1.823 o
-3 3 13 9128.320 9394.710 1269.860 6.801 o
-3 3 14 7918.890 6926.890 1013.830 10.577 o
-3 3 15 10.667 -23.399 510.648 48.779 o
-3 3 16 56.024 -199.797 405.785 77.245 o
-3 3 17 705.294 243.044 504.527 49.789 o
-3 3 18 1594.300 332.497 914.367 15.138 o
-3 3 19 11.464 -750.985 814.045 19.195 o
-3 4 1 5128.390 5062.190 265.836 84.926 o
-3 4 2 13020.900 13230.000 609.103 14.278 o
-3 4 3 13744.800 13056.300 641.361 13.174 o
-3 4 4 9090.740 8764.230 447.449 28.586 o
-3 4 5 41468.400 41845.900 1419.950 1.751 o
-3 4 6 3404.030 3390.430 278.903 112.716 o
-3 4 7 17443.300 16994.700 844.647 7.848 o
-3 4 8 40914.500 39239.600 1741.960 1.595 o
-3 4 9 21.772 -27.236 145.828 598.112 o
-3 4 10 14697.400 13613.300 790.785 10.185 o
-3 4 11 44.333 237.582 235.408 229.377 o
-3 4 12 4199.110 4407.220 996.230 12.140 o
-3 4 13 585.472 466.046 471.298 57.032 o
-3 4 14 7177.510 7192.010 1320.210 6.696 o
-3 4 15 122.367 123.768 372.387 91.695 o
-3 4 16 3360.910 4945.690 1844.500 3.689 o
-3 4 17 31.924 235.634 660.917 29.117 o
-3 4 18 575.107 950.412 768.092 21.506 o
-3 5 1 7051.800 7281.940 371.530 43.531 o
-3 5 2 43975.700 43170.800 1601.410 1.521 o
-3 5 3 27786.000 27290.800 958.330 3.934 o
-3 5 4 2161.610 1995.120 158.658 329.275 o
-3 5 5 1225.500 1420.130 126.256 605.927 o
-3 5 6 2309.110 1857.740 178.339 276.867 o
-3 5 7 435.546 223.046 131.150 722.547 o
-3 5 8 297.161 344.244 152.939 536.983 o
-3 5 9 35713.400 35491.600 1619.230 1.964 o
-3 5 10 2800.270 2625.910 336.620 93.441 o
-3 5 11 2043.960 2099.370 674.715 27.170 o
-3 5 12 6170.460 7204.490 829.928 15.558 o
-3 5 13 1322.520 1170.870 511.781 47.670 o
-3 5 14 28.799 -147.646 615.793 33.543 o
-3 5 15 8629.740 9475.430 2541.020 1.899 o
-3 5 16 401.175 338.295 688.556 26.804 o
-3 5 17 587.536 1484.720 817.761 18.953 o
-3 5 18 279.769 388.280 767.038 21.608 o
-3 6 1 1707.420 1633.650 167.737 346.329 o
-3 6 2 3059.110 3584.960 234.284 146.834 o
-3 6 3 2411.570 2490.300 190.060 234.886 o
-3 6 4 1147.260 1452.430 213.300 253.232 o
-3 6 5 4697.970 4806.770 306.540 78.534 o
-3 6 6 887.736 600.828 180.470 368.976 o
-3 6 7 6394.040 6594.250 399.472 44.441 o
-3 6 8 8589.770 8521.410 478.312 28.176 o
-3 6 9 658.401 654.282 206.103 290.481 o
-3 6 10 13572.100 15303.800 1831.960 3.209 o
-3 6 11 3266.980 4118.130 609.827 31.013 o
-3 6 12 2208.100 2657.150 1120.150 10.003 o
-3 6 13 2921.270 3192.940 1295.770 7.453 o
-3 6 14 1410.850 1529.990 1284.130 7.684 o
-3 6 15 149.977 -741.965 638.924 31.156 o
-3 6 16 291.452 120.584 755.585 22.273 o
-3 6 17 194.035 375.850 808.312 19.462 o
-3 7 1 285.459 289.916 134.169 696.920 o
-3 7 2 13241.000 13503.800 547.403 15.168 o
-3 7 3 155.451 157.447 129.293 757.545 o
-3 7 4 9579.450 9854.550 495.337 24.040 o
-3 7 5 78.440 -66.291 121.747 857.659 o
-3 7 6 4422.390 4021.740 600.312 30.563 o
-3 7 7 2099.280 1896.200 265.177 153.544 o
-3 7 8 5864.460 5889.340 658.300 23.643 o
-3 7 9 3621.130 4212.630 534.948 38.498 o
-3 7 10 10440.000 11114.000 1835.220 3.426 o
-3 7 11 607.255 549.554 480.847 54.764 o
-3 7 12 3277.350 3163.600 806.876 18.626 o
-3 7 13 609.260 575.205 400.926 78.601 o
-3 7 14 2740.090 3311.960 1056.250 11.141 o
-3 7 15 1500.800 988.921 1327.120 7.200 o
-3 7 16 808.600 2285.370 983.281 13.086 o
-3 7 17 21.453 -805.446 1252.600 8.107 o
-3 8 1 1.615 251.504 123.128 837.790 o
-3 8 2 9700.020 10347.400 577.456 20.134 o
-3 8 3 9986.590 10134.500 649.037 17.501 o
-3 8 4 600.362 459.910 164.054 456.828 o
-3 8 5 35272.500 33521.800 2138.120 1.547 o
-3 8 6 480.364 700.462 241.614 214.469 o
-3 8 7 20609.600 21040.500 1310.370 4.207 o
-3 8 8 139.291 220.136 263.473 183.011 o
-3 8 9 814.275 1132.480 616.893 33.200 o
-3 8 10 199.156 336.071 310.799 131.431 o
-3 8 11 7898.640 9530.370 1909.880 3.292 o
-3 8 12 1879.090 2942.370 718.494 23.938 o
-3 8 13 3906.950 3788.930 646.081 27.484 o
-3 8 14 429.904 437.130 765.442 21.689 o
-3 8 15 22.711 138.595 756.145 22.246 o
-3 8 16 42.383 584.312 1304.190 7.477 o
-3 9 1 5249.230 5591.520 418.269 48.508 o
-3 9 2 2042.120 1854.070 238.663 184.752 o
-3 9 3 8600.040 9051.140 554.878 23.547 o
-3 9 4 3331.610 3074.420 355.275 80.411 o
-3 9 5 1303.750 1080.750 293.264 140.410 o
-3 9 6 11814.400 11941.600 1509.400 4.703 o
-3 9 7 1029.200 511.864 378.626 87.370 o
-3 9 8 44.925 -7.950 255.473 194.880 o
-3 9 9 1742.110 1585.420 410.037 71.946 o
-3 9 10 3210.160 4204.370 1093.670 10.306 o
-3 9 11 32.676 34.333 350.908 103.294 o
-3 9 12 6605.580 8395.110 928.674 12.473 o
-3 9 13 655.982 266.667 455.827 60.971 o
-3 9 14 80.095 677.825 464.786 58.816 o
-3 9 15 4091.420 5460.790 1339.340 6.851 o
-3 10 1 632.211 205.798 174.970 405.820 o
-3 10 2 7169.510 6285.610 465.972 35.282 o
-3 10 3 1015.910 748.799 298.757 138.464 o
-3 10 4 551.102 757.224 306.994 133.315 o
-3 10 5 1692.990 1332.160 360.711 92.428 o
-3 10 6 4682.430 4165.010 593.227 30.752 o
-3 10 7 185.742 439.090 288.136 152.800 o
-3 10 8 4972.380 4370.280 960.497 12.827 o
-3 10 9 662.140 988.363 373.573 89.981 o
-3 10 10 3952.590 4483.820 676.031 25.002 o
-3 10 11 2721.960 2707.300 556.967 38.242 o
-3 10 12 1925.490 2234.700 731.931 23.202 o
-3 10 13 271.108 310.871 684.697 27.118 o
-3 11 1 15060.900 15008.600 973.046 7.787 o
-3 11 2 1324.470 1295.130 353.995 97.427 o
-3 11 3 27.135 -402.070 212.106 282.721 o
-3 11 4 7328.140 7788.050 816.546 15.205 o
-3 11 5 1394.940 1572.930 411.055 72.525 o
-3 11 6 495.731 -139.186 399.857 79.390 o
-3 11 7 10884.900 11096.600 1086.980 8.229 o
-3 11 8 306.022 381.162 382.760 86.624 o
-3 11 9 2623.900 1563.840 505.577 46.893 o
-3 11 10 1778.730 1036.860 474.664 54.727 o
-3 11 11 2504.320 3240.610 625.055 30.751 o
-3 11 12 73.324 -373.115 393.088 82.314 o
-3 12 1 101.872 -464.350 349.695 104.003 o
-3 12 2 1678.380 2046.480 445.237 61.129 o
-3 12 3 9429.790 10173.500 996.580 9.958 o
-3 12 4 34.809 201.754 313.667 129.249 o
-3 12 5 10301.400 10197.600 1021.240 9.334 o
-3 12 6 1622.590 1585.900 510.211 47.429 o
-3 12 7 339.473 438.508 382.531 86.675 o
-3 12 8 397.052 512.635 448.340 63.098 o
-3 12 9 1441.070 1555.610 534.872 43.452 o
-3 12 10 1.625 798.967 506.288 49.581 o
-3 13 1 101.513 180.580 392.691 82.458 o
-3 13 2 9423.840 9593.690 1338.590 6.161 o
-3 13 3 267.156 427.087 487.280 53.499 o
-3 13 4 9094.330 8499.250 938.244 11.353 o
-3 13 5 2.017 337.403 369.912 92.930 o
-3 13 6 4741.240 4509.430 725.142 21.492 o
-3 13 7 19.777 -227.808 386.644 85.084 o
-2 0 2 1468.810 1630.960 217.843 233.426 o
-2 0 4 25710.600 24422.200 1446.130 3.156 o
-2 0 6 137181.000 135805.000 7702.910 0.110 o
-2 0 8 3840.370 3630.480 752.418 20.877 o
-2 0 10 26293.600 23093.300 1682.390 2.672 o
-2 0 12 46895.000 49622.800 7977.070 0.180 o
-2 0 14 385.692 667.861 799.713 19.867 o
-2 0 16 5907.270 9321.390 1734.150 4.028 o
-2 0 18 567.105 1155.140 839.842 17.988 o
-2 1 1 5339.530 5522.940 284.575 75.056 o
-2 1 2 15480.000 15293.800 736.826 10.062 o
-2 1 3 507.141 642.666 90.605 1392.440 o
-2 1 4 1828.480 1875.480 161.352 349.904 o
-2 1 5 74790.200 74207.300 2669.520 0.530 o
-2 1 6 1641.420 2322.570 180.584 294.424 o
-2 1 7 37197.100 34753.400 1348.720 2.180 o
-2 1 8 75.524 -31.336 135.963 687.788 o
-2 1 9 4009.020 3575.120 432.150 54.812 o
-2 1 10 2567.800 3012.620 396.286 70.892 o
-2 1 11 17347.700 15110.900 1960.890 2.717 o
-2 1 12 39.408 -21.381 272.145 171.736 o
-2 1 13 307.227 442.461 401.042 78.900 o
-2 1 14 2381.690 2818.730 570.729 36.857 o
-2 1 15 661.856 1248.760 498.579 50.714 o
-2 1 16 6005.770 9116.950 1169.220 8.382 o
-2 1 17 77.841 346.069 548.730 42.231 o
-2 1 18 883.623 1055.810 653.560 29.592 o
-2 1 19 332.415 387.451 570.936 38.977 o
-2 2 1 16286.800 16978.900 719.353 9.456 o
-2 2 2 36304.900 36928.800 1333.890 2.184 o
-2 2 3 22822.800 24314.000 1015.680 4.744 o
-2 2 4 4595.360 5192.120 287.100 83.595 o
-2 2 5 1982.910 1642.030 301.490 125.320 o
-2 2 6 16540.300 16031.000 763.750 9.109 o
-2 2 7 35564.700 32996.900 1286.870 2.395 o
-2 2 8 33263.100 31710.600 1241.910 2.652 o
-2 2 9 13304.700 13395.300 1686.330 3.760 o
-2 2 10 3593.670 3018.840 474.540 48.865 o
-2 2 11 31331.100 27338.900 1948.700 1.949 o
-2 2 12 10.162 121.961 323.967 121.184 o
-2 2 13 1625.750 1162.290 443.539 62.568 o
-2 2 14 532.402 512.237 435.289 66.835 o
-2 2 15 3218.650 3883.920 665.758 26.547 o
-2 2 16 2.809 75.987 431.699 68.251 o
-2 2 17 11092.500 14620.400 1508.740 4.654 o
-2 2 18 787.709 1069.150 862.773 17.034 o
-2 2 19 502.976 200.645 799.713 19.873 o
-2 3 1 13386.000 12572.900 570.006 15.022 o
-2 3 2 63196.700 61959.100 2026.390 0.792 o
-2 3 3 5060.560 5209.430 248.539 90.214 o
-2 3 4 32519.900 32808.500 1397.780 2.455 o
-2 3 5 835.480 821.085 122.551 743.311 o
-2 3 6 2623.240 2599.230 233.191 169.308 o
-2 3 7 3613.340 3998.140 354.974 75.497 o
-2 3 8 26173.300 27639.100 1731.840 2.467 o
-2 3 9 26.309 90.376 151.171 556.428 o
-2 3 10 32229.500 33571.900 5862.510 0.338 o
-2 3 11 335.773 498.785 298.002 142.490 o
-2 3 12 6305.790 6259.450 760.215 18.224 o
-2 3 13 45.650 -160.347 336.167 112.552 o
-2 3 14 251.765 255.379 402.314 78.492 o
-2 3 15 21.880 -752.614 365.546 95.190 o
-2 3 16 4191.370 6138.380 1093.230 10.045 o
-2 3 17 2770.900 2849.560 1125.040 9.864 o
-2 3 18 3326.370 4692.910 1025.300 11.620 o
-2 3 19 941.270 1049.090 888.570 16.051 o
-2 4 1 32685.900 31305.300 1114.740 2.895 o
-2 4 2 19387.700 18587.600 668.212 8.176 o
-2 4 3 213744.000 189153.000 7482.390 0.069 o
-2 4 4 27917.300 25694.400 900.604 4.168 o
-2 4 5 9343.220 9888.200 444.990 26.877 o
-2 4 6 20863.000 22759.700 1077.420 4.964 o
-2 4 7 227.225 226.696 127.230 778.252 o
-2 4 8 107.357 211.221 188.244 358.331 o
-2 4 9 21040.000 22273.300 1226.760 4.385 o
-2 4 10 8.217 -43.589 178.286 400.165 o
-2 4 11 30.904 -245.998 283.199 158.593 o
-2 4 12 11468.300 13126.700 1124.610 7.468 o
-2 4 13 1930.840 2550.700 1261.950 7.918 o
-2 4 14 9365.830 12804.500 1625.920 4.270 o
-2 4 15 1457.580 2477.570 822.315 18.542 o
-2 4 16 1794.790 2680.480 831.225 18.063 o
-2 4 17 37.367 -547.558 712.289 25.070 o
-2 4 18 943.064 911.673 708.317 25.220 o
-2 5 1 204.707 221.984 76.605 2118.960 o
-2 5 2 5044.380 4628.380 245.006 95.609 o
-2 5 3 45472.200 44279.600 1620.960 1.447 o
-2 5 4 2014.730 2281.590 177.275 283.590 o
-2 5 5 28613.300 27582.100 980.823 3.756 o
-2 5 6 3943.970 4347.640 236.124 119.749 o
-2 5 7 25599.500 26582.000 1062.380 4.015 o
-2 5 8 20758.400 22499.100 1833.920 2.681 o
-2 5 9 8420.490 8652.240 650.000 19.826 o
-2 5 10 404.520 416.810 210.857 282.864 o
-2 5 11 1359.960 2115.050 327.628 110.394 o
-2 5 12 153.620 446.460 583.596 37.325 o
-2 5 13 24772.000 29094.900 4680.760 0.530 o
-2 5 14 98.200 167.306 651.516 29.962 o
-2 5 15 9526.750 15855.000 1847.100 3.328 o
-2 5 16 1910.460 2514.510 859.770 16.898 o
-2 5 17 229.778 877.097 732.892 23.654 o
-2 5 18 79.246 -391.747 658.977 29.290 o
-2 6 1 22226.900 21552.400 953.974 5.347 o
-2 6 2 25.685 43.971 76.699 2161.090 o
-2 6 3 7586.590 7744.220 341.102 43.354 o
-2 6 4 21302.700 20177.100 747.731 6.738 o
-2 6 5 46.970 51.866 122.134 852.301 o
-2 6 6 2153.140 2447.690 349.097 92.678 o
-2 6 7 141.489 195.416 103.417 1180.780 o
-2 6 8 44975.100 43694.900 3113.200 0.810 o
-2 6 9 5876.200 6321.340 576.434 28.752 o
-2 6 10 1872.710 2259.900 1202.970 8.716 o
-2 6 11 5980.760 6274.750 784.309 17.490 o
-2 6 12 383.888 761.178 1221.070 8.526 o
-2 6 13 2801.890 1829.420 821.951 18.322 o
-2 6 14 17481.500 23278.500 2548.190 1.666 o
-2 6 15 1556.070 3544.470 1264.060 7.887 o
-2 6 16 27.861 -669.648 660.739 29.135 o
-2 6 17 1576.920 3196.590 1147.980 9.553 o
-2 7 1 7625.430 7432.410 499.298 30.089 o
-2 7 2 47654.900 46694.600 1730.710 1.299 o
-2 7 3 4947.710 5371.050 331.290 67.544 o
-2 7 4 7704.980 8003.180 426.295 34.705 o
-2 7 5 421.250 413.166 167.927 442.714 o
-2 7 6 3873.920 3476.050 328.173 84.706 o
-2 7 7 9.137 -35.647 141.482 635.432 o
-2 7 8 21555.100 20886.500 1319.930 4.073 o
-2 7 9 3176.990 3693.380 753.619 21.130 o
-2 7 10 22867.200 26394.900 1710.340 2.718 o
-2 7 11 1.965 135.031 334.767 113.491 o
-2 7 12 12715.400 12016.700 1494.000 4.703 o
-2 7 13 5557.070 6064.580 1212.470 8.104 o
-2 7 14 32.346 -776.108 634.123 31.632 o
-2 7 15 1088.940 1078.330 790.636 20.232 o
-2 7 16 2227.440 1714.800 864.999 16.713 o
-2 7 17 33.420 -968.828 1215.330 8.612 o
-2 8 1 51300.400 49770.600 1861.500 1.127 o
-2 8 2 9335.570 9872.600 553.561 21.890 o
-2 8 3 69722.400 69186.900 2834.850 0.560 o
-2 8 4 8090.800 8491.600 477.540 29.359 o
-2 8 5 431.585 585.891 178.745 389.484 o
-2 8 6 6794.390 7348.520 678.403 20.921 o
-2 8 7 831.396 370.460 293.724 145.090 o
-2 8 8 8936.380 9959.320 872.846 12.434 o
-2 8 9 8966.120 10938.000 1071.510 8.900 o
-2 8 10 336.451 58.169 308.672 133.248 o
-2 8 11 1719.920 2276.530 525.177 44.346 o
-2 8 12 77.385 -521.059 318.707 125.215 o
-2 8 13 1321.410 881.795 887.137 16.076 o
-2 8 14 417.212 -225.907 838.409 18.089 o
-2 8 15 2234.770 2447.680 1013.750 12.186 o
-2 8 16 57.108 -87.334 805.733 19.593 o
-2 9 1 64.117 -103.729 126.559 793.848 o
-2 9 2 9482.860 9864.170 578.088 20.704 o
-2 9 3 1542.670 1791.510 224.217 218.212 o
-2 9 4 341.297 36.941 229.110 241.516 o
-2 9 5 11399.600 12336.000 946.449 9.696 o
-2 9 6 1723.500 1421.160 341.817 101.898 o
-2 9 7 13987.300 15789.100 1169.840 6.315 o
-2 9 8 1654.320 1820.570 530.924 43.748 o
-2 9 9 673.642 -126.705 310.763 130.880 o
-2 9 10 1422.180 1090.890 1087.330 10.711 o
-2 9 11 1538.070 1344.030 815.525 18.937 o
-2 9 12 466.283 50.776 389.273 83.759 o
-2 9 13 6255.670 5248.460 772.144 18.106 o
-2 9 14 515.728 1042.440 1582.230 5.078 o
-2 9 15 2949.390 5105.390 1346.680 6.859 o
-2 10 1 156.811 -278.316 133.219 715.374 o
-2 10 2 0.894 -35.005 173.511 422.492 o
-2 10 3 17055.900 17533.400 1005.550 6.659 o
-2 10 4 3703.900 4427.530 640.630 27.795 o
-2 10 5 3270.460 3737.820 726.621 22.569 o
-2 10 6 9397.830 9912.270 871.091 12.271 o
-2 10 7 1181.340 965.798 350.650 100.400 o
-2 10 8 5963.730 5430.490 666.675 23.295 o
-2 10 9 1880.740 3122.680 574.814 36.721 o
-2 10 10 82.170 50.429 375.236 90.327 o
-2 10 11 742.972 1433.850 485.460 53.322 o
-2 10 12 3296.960 3082.150 1238.870 8.121 o
-2 10 13 414.630 -419.488 383.859 86.188 o
-2 10 14 2843.440 3677.530 1407.380 6.327 o
-2 11 1 608.039 155.780 208.935 287.202 o
-2 11 2 4562.160 4801.000 469.948 44.441 o
-2 11 3 137.507 -3.640 240.635 219.567 o
-2 11 4 4168.670 4865.720 635.019 27.531 o
-2 11 5 2955.970 3558.650 584.654 34.188 o
-2 11 6 932.211 1721.320 527.409 45.026 o
-2 11 7 2114.970 2650.080 556.451 39.066 o
-2 11 8 10622.400 11911.400 1212.990 6.906 o
-2 11 9 145.189 201.510 353.546 101.695 o
-2 11 10 1785.240 2505.240 1259.340 7.958 o
-2 11 11 1308.860 1003.930 512.843 47.563 o
-2 11 12 56.721 -114.459 425.937 70.109 o
-2 12 1 2800.250 2437.360 468.338 52.753 o
-2 12 2 262.778 407.022 418.488 72.507 o
-2 12 3 6185.160 6498.510 757.565 18.330 o
-2 12 4 188.180 328.694 314.240 128.593 o
-2 12 5 1160.090 1262.530 446.265 62.511 o
-2 12 6 2240.160 2737.710 595.978 34.124 o
-2 12 7 6138.740 7509.100 920.188 12.996 o
-2 12 8 1367.930 692.282 782.515 20.639 o
-2 12 9 5752.020 6209.050 932.704 13.036 o
-2 12 10 909.107 545.169 528.764 45.189 o
-2 13 1 583.618 713.722 467.216 57.953 o
-2 13 2 3484.030 3485.490 799.713 18.806 o
-2 13 3 193.513 -174.848 401.290 78.963 o
-2 13 4 3852.540 3690.160 868.506 15.938 o
-2 13 5 214.009 438.818 388.307 84.216 o
-2 13 6 26.113 -340.876 344.579 107.126 o
-2 13 7 22.907 -392.552 407.640 76.546 o
-2 14 1 21.544 106.055 455.751 61.236 o
-1 0 2 98425.500 90267.300 7140.090 0.161 o
-1 0 4 111034.000 102832.000 5833.170 0.183 o
-1 0 6 27453.300 25205.100 1655.880 2.593 o
-1 0 8 115.761 -29.646 283.407 158.327 o
-1 0 10 22451.200 27090.000 2667.140 1.436 o
-1 0 12 7119.480 10029.900 1220.250 7.537 o
-1 0 14 295.042 714.125 541.115 43.356 o
-1 0 16 1330.190 2399.140 951.630 13.913 o
-1 0 18 109.763 -510.211 690.792 26.654 o
-1 1 1 29004.400 30020.300 1700.440 2.311 o
-1 1 2 1971.860 1816.060 140.445 411.539 o
-1 1 3 8406.600 7911.200 372.360 36.900 o
-1 1 4 93023.700 79518.900 3750.810 0.336 o
-1 1 5 21942.100 22139.300 996.301 5.166 o
-1 1 6 525.753 199.563 142.613 609.588 o
-1 1 7 577.718 676.214 205.579 293.123 o
-1 1 8 188.544 54.937 194.327 336.269 o
-1 1 9 3604.340 3200.920 573.833 34.771 o
-1 1 10 7111.090 9195.100 962.683 11.443 o
-1 1 11 26156.100 32384.000 1790.590 2.262 o
-1 1 12 10040.700 15909.400 1098.550 7.740 o
-1 1 13 704.523 720.598 434.645 66.789 o
-1 1 14 1153.160 2163.000 538.070 42.935 o
-1 1 15 921.066 1009.220 644.467 30.424 o
-1 1 16 2544.710 2203.470 646.978 29.140 o
-1 1 17 2909.140 3831.470 762.052 20.780 o
-1 1 18 547.035 31.530 771.050 21.380 o
-1 1 19 515.476 1054.820 839.842 17.996 o
-1 2 1 18750.400 18829.800 892.687 6.815 o
-1 2 2 1035.190 801.853 126.395 678.143 o
-1 2 3 448.155 372.421 159.283 490.845 o
-1 2 4 7097.390 7858.310 409.983 38.309 o
-1 2 5 6383.170 6688.510 387.637 45.780 o
-1 2 6 7306.160 8332.760 483.800 30.908 o
-1 2 7 48937.300 43800.000 2396.560 1.017 o
-1 2 8 628.486 613.389 201.274 305.098 o
-1 2 9 63283.600 53414.600 2727.570 0.693 o
-1 2 10 15252.400 18167.100 2045.500 2.553 o
-1 2 11 456.078 295.661 335.669 112.399 o
-1 2 12 7230.230 8925.240 1256.770 7.211 o
-1 2 13 4521.120 5561.320 1059.890 10.642 o
-1 2 14 3360.370 2969.780 611.368 31.373 o
-1 2 15 6343.480 9110.210 962.671 11.703 o
-1 2 16 2357.550 3967.780 664.174 27.264 o
-1 2 17 11.284 -573.009 555.741 41.184 o
-1 2 18 504.867 630.598 762.451 21.846 o
-1 2 19 144.734 126.120 796.847 20.030 o
-1 3 1 5660.990 5377.230 321.600 64.427 o
-1 3 2 975.744 1131.400 94.755 1044.110 o
-1 3 3 8682.030 8598.860 395.009 33.189 o
-1 3 4 8832.890 8929.580 573.165 22.436 o
-1 3 5 12061.100 12040.200 750.521 12.668 o
-1 3 6 31591.700 30898.500 1362.220 2.628 o
-1 3 7 30011.200 30935.300 1398.650 2.681 o
-1 3 8 35374.200 33683.300 2365.960 1.372 o
-1 3 9 9757.900 9780.520 1016.230 9.621 o
-1 3 10 2654.310 2199.470 399.535 71.206 o
-1 3 11 1198.550 1861.750 415.003 71.322 o
-1 3 12 7013.580 7557.400 796.567 16.069 o
-1 3 13 4004.250 4111.870 988.093 12.399 o
-1 3 14 12922.500 15935.800 2558.110 1.783 o
-1 3 15 4604.190 6738.660 1079.040 10.175 o
-1 3 16 3430.940 5509.700 990.348 12.321 o
-1 3 17 1957.140 4247.120 929.629 14.345 o
-1 3 18 64.024 183.702 604.482 34.807 o
-1 3 19 197.313 925.833 834.109 18.267 o
-1 4 1 10227.200 10250.200 392.553 26.955 o
-1 4 2 92447.800 82822.300 2718.460 0.403 o
-1 4 3 1781.980 1851.660 137.536 441.617 o
-1 4 4 81765.500 76192.600 2523.380 0.494 o
-1 4 5 15186.100 15274.400 751.508 10.038 o
-1 4 6 1046.710 870.545 149.558 502.177 o
-1 4 7 10144.300 9724.360 583.205 19.758 o
-1 4 8 15044.000 15266.300 1087.260 6.782 o
-1 4 9 29.455 -224.678 203.965 305.738 o
-1 4 10 2094.570 1800.970 430.150 64.526 o
-1 4 11 7666.940 7429.900 1053.340 9.905 o
-1 4 12 1448.690 1817.760 409.040 72.764 o
-1 4 13 13978.000 16202.100 1838.770 3.150 o
-1 4 14 4956.830 7787.400 2350.410 2.259 o
-1 4 15 5066.430 7960.320 1239.830 7.720 o
-1 4 16 200.569 435.084 1020.420 12.213 o
-1 4 17 1460.220 2082.450 1155.140 9.473 o
-1 4 18 2423.490 1260.360 1503.400 5.596 o
-1 5 1 33156.700 30960.500 1065.150 2.942 o
-1 5 2 3567.160 3674.290 216.850 147.211 o
-1 5 3 161008.000 139674.000 4563.330 0.137 o
-1 5 4 53771.900 51363.400 1918.480 1.043 o
-1 5 5 6462.300 6175.440 303.163 59.194 o
-1 5 6 1341.850 1706.590 157.670 405.638 o
-1 5 7 3675.390 4208.950 503.087 42.663 o
-1 5 8 7539.220 7794.230 532.734 27.642 o
-1 5 9 44394.700 41813.000 1890.450 1.364 o
-1 5 10 838.073 859.377 281.333 156.424 o
-1 5 11 10899.900 12035.600 1461.680 5.043 o
-1 5 12 857.012 1820.430 699.498 25.774 o
-1 5 13 11580.700 17085.500 1872.530 3.139 o
-1 5 14 411.476 503.367 638.404 31.164 o
-1 5 15 168.712 481.031 598.248 35.517 o
-1 5 16 330.316 14.351 575.745 38.354 o
-1 5 17 2999.510 2320.580 778.927 20.188 o
-1 5 18 332.563 432.292 735.144 23.518 o
-1 6 1 5045.140 5895.170 293.771 73.764 o
-1 6 2 9165.440 8741.010 366.554 33.349 o
-1 6 3 331.974 330.616 76.174 2072.960 o
-1 6 4 10934.900 10961.000 441.824 22.773 o
-1 6 5 13816.500 14493.900 636.986 12.669 o
-1 6 6 262.525 267.513 89.017 1563.420 o
-1 6 7 10184.500 10356.400 454.450 24.239 o
-1 6 8 13524.100 14336.000 684.789 12.157 o
-1 6 9 1741.890 2022.670 427.301 65.971 o
-1 6 10 8147.890 8128.740 1360.610 6.198 o
-1 6 11 126.188 -491.660 488.466 53.305 o
-1 6 12 8103.690 9697.090 1376.920 5.994 o
-1 6 13 2038.120 2540.400 1423.150 6.235 o
-1 6 14 0.896 209.875 658.403 29.341 o
-1 6 15 4037.600 4896.370 1048.170 11.009 o
-1 6 16 2901.500 1923.690 2181.300 2.662 o
-1 6 17 1344.420 1851.370 908.860 15.270 o
-1 7 1 436.040 262.386 95.414 1333.610 o
-1 7 2 5194.270 5467.230 294.038 74.296 o
-1 7 3 8168.240 8138.310 373.165 37.282 o
-1 7 4 89298.600 83505.000 3073.520 0.390 o
-1 7 5 1691.970 1854.850 187.592 286.208 o
-1 7 6 47433.800 45853.600 2094.680 1.150 o
-1 7 7 188.760 439.077 224.651 250.915 o
-1 7 8 29908.300 29356.000 1752.620 2.211 o
-1 7 9 2340.090 2863.700 475.058 51.946 o
-1 7 10 944.243 1246.420 617.609 33.059 o
-1 7 11 1441.800 1736.520 449.024 60.913 o
-1 7 12 22.999 -125.353 579.020 37.939 o
-1 7 13 1525.790 1514.830 794.225 19.942 o
-1 7 14 8948.000 13305.300 1742.140 3.782 o
-1 7 15 11.262 -1143.220 1050.520 11.526 o
-1 7 16 2233.790 2557.960 1784.310 3.974 o
-1 8 1 42377.800 41014.300 1429.210 1.725 o
-1 8 2 463.399 531.857 118.918 856.044 o
-1 8 3 832.350 785.726 161.984 450.050 o
-1 8 4 207.391 202.181 239.959 220.411 o
-1 8 5 27533.800 27102.100 2164.600 1.827 o
-1 8 6 64.628 144.362 206.974 296.749 o
-1 8 7 12785.500 13762.400 1059.650 7.735 o
-1 8 8 1390.150 1448.800 384.806 82.539 o
-1 8 9 1621.120 1409.090 528.596 44.365 o
-1 8 10 7562.620 7523.380 820.611 15.030 o
-1 8 11 1413.130 1567.320 484.273 52.773 o
-1 8 12 2055.280 2988.510 1112.150 10.144 o
-1 8 13 4067.290 5195.410 1169.870 8.904 o
-1 8 14 234.443 257.061 776.017 21.116 o
-1 8 15 4062.560 5809.040 1283.000 7.432 o
-1 8 16 367.828 -513.078 1430.310 6.217 o
-1 9 1 10307.300 11161.500 580.553 18.777 o
-1 9 2 5009.080 5516.740 438.002 46.559 o
-1 9 3 12879.100 12832.100 869.645 10.109 o
-1 9 4 2701.670 2998.620 326.835 97.381 o
-1 9 5 3003.930 2869.810 372.350 76.990 o
-1 9 6 10203.200 10892.500 900.434 11.148 o
-1 9 7 3870.150 3744.510 685.989 24.696 o
-1 9 8 48.034 14.851 298.059 143.169 o
-1 9 9 15139.900 15000.100 1231.950 5.759 o
-1 9 10 130.266 804.689 408.129 76.187 o
-1 9 11 11870.000 12692.000 1168.890 7.013 o
-1 9 12 236.149 1317.920 835.111 18.210 o
-1 9 13 4410.820 2966.920 1000.490 12.139 o
-1 9 14 34.734 -60.404 793.432 20.205 o
-1 9 15 1226.650 581.870 1653.890 4.645 o
-1 10 1 473.966 649.742 261.918 183.117 o
-1 10 2 2152.180 2095.350 302.102 121.057 o
-1 10 3 489.456 178.221 193.104 337.029 o
-1 10 4 2739.290 3267.790 467.135 52.129 o
-1 10 5 288.177 406.572 312.024 130.211 o
-1 10 6 5319.310 5455.960 649.389 24.988 o
-1 10 7 46.955 -333.374 593.651 36.092 o
-1 10 8 231.909 187.831 329.199 117.215 o
-1 10 9 107.028 522.996 416.680 73.183 o
-1 10 10 10662.400 12586.000 1697.750 3.890 o
-1 10 11 455.218 998.326 490.969 52.500 o
-1 10 12 5318.960 8340.060 1540.670 5.098 o
-1 10 13 1644.600 71.552 1152.270 9.553 o
-1 11 1 1735.950 2422.290 404.347 72.598 o
-1 11 2 4.074 426.302 215.558 273.370 o
-1 11 3 241.855 296.037 237.941 223.855 o
-1 11 4 7251.830 6108.190 1592.260 4.749 o
-1 11 5 5495.190 5497.850 721.726 20.766 o
-1 11 6 4157.000 4638.320 628.555 28.164 o
-1 11 7 16.614 -341.719 287.231 154.173 o
-1 11 8 4924.470 5483.420 747.003 19.960 o
-1 11 9 365.687 497.140 559.699 40.538 o
-1 11 10 254.158 772.848 457.559 60.595 o
-1 11 11 4299.570 3687.950 1450.770 5.901 o
-1 11 12 44.197 114.863 852.039 17.520 o
-1 12 1 3686.050 5003.440 612.683 29.788 o
-1 12 2 2754.750 3019.580 490.490 47.980 o
-1 12 3 1.129 -229.481 267.585 177.644 o
-1 12 4 1603.380 1082.740 401.487 75.986 o
-1 12 5 2521.130 2074.240 548.907 39.952 o
-1 12 6 144.059 598.585 884.271 16.261 o
-1 12 7 4686.050 5507.390 831.256 16.614 o
-1 12 8 7.405 -400.150 365.304 95.316 o
-1 12 9 2023.070 1632.630 509.323 47.061 o
-1 12 10 324.985 285.057 563.828 39.974 o
-1 13 1 54.086 360.404 341.839 108.782 o
-1 13 2 308.039 1570.760 550.340 41.774 o
-1 13 3 114.891 -114.654 487.280 53.565 o
-1 13 4 1402.910 1771.410 650.663 29.551 o
-1 13 5 442.588 872.321 695.091 26.270 o
-1 13 6 929.421 799.690 480.259 54.583 o
-1 13 7 531.465 -87.871 412.841 74.463 o
-1 14 1 221.168 335.364 513.078 48.281 o
-1 14 2 1993.370 1031.890 576.137 37.364 o
-1 14 3 30.867 -447.151 541.741 43.340 o
0 0 2 70738.100 42817.600 3522.750 0.533 o
0 0 4 620.739 865.874 302.233 137.003 o
0 0 6 69237.900 78208.100 4708.530 0.335 o
0 0 8 438.005 670.311 394.075 81.483 o
0 0 10 47255.900 66875.100 4224.330 0.478 o
0 0 12 715.236 674.699 512.470 48.159 o
0 0 14 171.700 373.674 494.490 51.982 o
0 0 16 20174.900 23059.800 2697.240 1.474 o
0 0 18 164.796 -401.290 673.594 28.031 o
0 1 1 79660.500 74690.800 4163.940 0.355 o
0 1 2 7222.380 7575.580 797.846 15.899 o
0 1 3 5427.510 5979.570 500.541 36.754 o
0 1 4 35249.200 30255.400 1505.950 2.236 o
0 1 5 63653.100 53635.800 2293.340 0.781 o
0 1 6 21761.000 22353.300 1109.550 4.722 o
0 1 7 10435.000 12944.600 915.202 10.400 o
0 1 8 536.492 98.607 230.232 237.885 o
0 1 9 12282.400 16374.000 1066.260 7.474 o
0 1 10 27498.700 35942.400 1974.700 1.902 o
0 1 11 11829.900 17959.300 1172.190 6.497 o
0 1 12 21742.500 29339.700 1534.970 3.070 o
0 1 13 88.045 36.796 319.950 124.235 o
0 1 14 10303.600 16632.700 1299.520 5.899 o
0 1 15 13517.500 18816.300 1434.340 4.599 o
0 1 16 0.475 -67.705 377.514 89.250 o
0 1 17 4728.870 6162.660 1324.260 6.928 o
0 1 18 64.776 143.318 650.663 30.043 o
0 1 19 106.572 -538.875 705.123 25.582 o
0 2 0 811.200 682.534 78.968 1584.650 o
0 2 1 15227.300 15987.900 665.504 10.872 o
0 2 2 300.269 351.910 71.160 2368.830 o
0 2 3 39359.900 37534.700 1546.720 1.831 o
0 2 4 45020.500 45550.000 1909.820 1.292 o
0 2 5 216764.000 177032.000 7121.630 0.072 o
0 2 6 369.575 311.585 161.919 478.366 o
0 2 7 24407.300 24776.500 1933.330 2.286 o
0 2 8 2169.950 2523.980 348.090 92.812 o
0 2 9 2298.420 2941.240 413.401 66.926 o
0 2 10 177.985 286.669 264.631 181.272 o
0 2 11 26903.000 36261.400 1857.200 2.057 o
0 2 12 413.122 591.910 387.608 84.282 o
0 2 13 4377.550 5088.450 701.547 22.846 o
0 2 14 6118.490 8231.180 1138.840 8.844 o
0 2 15 1127.130 1613.030 1084.920 10.760 o
0 2 16 1118.620 1579.710 809.745 19.255 o
0 2 17 3705.740 4857.560 899.277 14.800 o
0 2 18 27.195 117.521 730.921 23.808 o
0 2 19 1057.080 541.741 762.451 21.791 o
0 3 1 7159.470 7091.630 267.147 56.309 o
0 3 2 28971.000 29368.800 1081.540 3.402 o
0 3 3 1671.210 1810.780 156.387 380.732 o
0 3 4 46206.100 46455.100 1940.460 1.239 o
0 3 5 17599.800 17064.400 824.595 7.946 o
0 3 6 15947.600 15149.100 691.253 10.393 o
0 3 7 34175.900 31444.900 1449.180 2.331 o
0 3 8 1035.770 1375.400 251.718 188.812 o
0 3 9 12072.900 13087.900 1445.960 4.972 o
0 3 10 13152.500 11825.200 2094.050 2.609 o
0 3 11 210.627 524.451 353.364 101.621 o
0 3 12 18808.000 21609.900 4763.800 0.533 o
0 3 13 646.872 989.986 556.598 40.826 o
0 3 14 4817.170 5902.400 1026.130 11.213 o
0 3 15 109.163 -403.104 746.686 22.813 o
0 3 16 561.785 -38.791 511.576 48.523 o
0 3 17 914.321 1856.250 693.383 26.207 o
0 3 18 3787.250 5609.810 993.486 12.165 o
0 4 0 78993.700 68642.900 3172.340 0.465 o
0 4 1 12.727 33.086 44.799 6334.070 o
0 4 2 43680.800 43726.000 1452.520 1.610 o
0 4 3 38118.500 37165.700 1384.400 2.035 o
0 4 4 6539.450 6145.310 354.010 50.899 o
0 4 5 18854.400 18758.000 880.392 6.876 o
0 4 6 23119.600 22144.800 930.047 5.210 o
0 4 7 5308.460 5470.430 431.816 46.472 o
0 4 8 25666.900 23128.800 2842.240 1.279 o
0 4 9 19862.600 19972.800 1272.950 4.508 o
0 4 10 5585.010 5244.270 562.515 31.234 o
0 4 11 79.919 96.885 515.944 47.779 o
0 4 12 889.352 326.800 496.181 51.353 o
0 4 13 9207.750 13238.200 3260.480 1.160 o
0 4 14 687.046 1007.820 758.151 22.056 o
0 4 15 214.296 77.175 577.428 38.139 o
0 4 16 2360.430 1672.610 724.734 23.598 o
0 4 17 295.699 630.843 590.469 36.429 o
0 4 18 1517.350 2310.830 729.747 23.461 o
0 5 1 16517.900 16679.300 596.011 10.704 o
0 5 2 8478.790 8026.990 325.246 40.226 o
0 5 3 15341.400 14374.700 530.353 13.173 o
0 5 4 235.038 211.864 113.770 970.942 o
0 5 5 190.217 98.344 64.190 3030.230 o
0 5 6 7704.700 7675.600 556.457 25.997 o
0 5 7 30033.900 31096.400 1433.800 2.619 o
0 5 8 996.028 1102.760 203.364 285.286 o
0 5 9 15083.500 12379.500 2551.060 1.787 o
0 5 10 8600.040 7709.400 1139.970 8.431 o
0 5 11 1991.050 933.615 599.863 34.566 o
0 5 12 1594.620 689.097 595.361 35.379 o
0 5 13 6920.460 7932.620 1223.030 7.683 o
0 5 14 230.241 268.331 594.065 36.023 o
0 5 15 2238.710 2065.790 776.017 20.628 o
0 5 16 68.042 -117.496 562.581 40.188 o
0 5 17 1383.380 1587.290 725.060 23.904 o
0 6 0 37442.400 34338.400 1655.140 1.881 o
0 6 1 425.438 443.407 83.272 1696.200 o
0 6 2 3194.920 3473.090 203.739 171.193 o
0 6 3 1039.540 854.259 101.942 956.895 o
0 6 4 255.445 202.489 93.341 1431.730 o
0 6 5 10208.600 10931.500 520.207 21.133 o
0 6 6 3892.470 3943.070 723.187 22.340 o
0 6 7 3574.600 3406.410 459.480 51.149 o
0 6 8 56242.600 52700.900 2783.030 0.751 o
0 6 9 4713.260 4716.960 1139.380 9.314 o
0 6 10 30.485 -939.111 1352.920 6.949 o
0 6 11 8368.370 10248.500 2394.840 2.127 o
0 6 12 3359.300 4479.940 980.680 12.669 o
0 6 13 1685.290 3097.120 835.936 17.842 o
0 6 14 11894.100 14800.300 2612.680 1.736 o
0 6 15 80.243 -290.014 573.044 38.734 o
0 6 16 381.842 469.720 665.810 28.660 o
0 6 17 96.660 -504.997 639.824 31.070 o
0 7 1 56.045 26.733 94.505 1423.130 o
0 7 2 11306.500 11584.700 471.730 20.624 o
0 7 3 6084.160 6256.260 405.991 45.548 o
0 7 4 22111.900 23878.700 1103.000 4.575 o
0 7 5 5977.030 5899.540 443.097 41.871 o
0 7 6 10033.700 10194.600 633.161 17.925 o
0 7 7 7148.730 6791.790 513.891 30.723 o
0 7 8 790.475 742.958 219.273 254.897 o
0 7 9 5084.100 5660.230 682.494 23.116 o
0 7 10 4336.590 3543.670 855.280 16.269 o
0 7 11 559.523 114.615 552.325 41.625 o
0 7 12 2204.610 2170.070 1082.050 10.730 o
0 7 13 2158.230 3711.860 937.997 14.108 o
0 7 14 96.844 -71.369 646.002 30.479 o
0 7 15 74.387 225.359 855.607 17.374 o
0 7 16 345.124 584.169 739.479 23.237 o
0 8 0 998.279 925.324 195.141 310.556 o
0 8 1 283.642 325.209 111.321 1004.640 o
0 8 2 68.977 -11.274 110.011 1050.450 o
0 8 3 22634.000 22537.800 1053.300 4.783 o
0 8 4 14452.000 14840.200 781.700 10.126 o
0 8 5 1411.490 1360.320 231.134 214.418 o
0 8 6 8.793 74.570 166.690 457.734 o
0 8 7 21.396 -145.663 164.526 469.892 o
0 8 8 823.260 897.974 367.600 92.633 o
0 8 9 14968.300 13265.400 1145.680 6.551 o
0 8 10 494.100 115.025 592.746 36.160 o
0 8 11 5243.160 5007.530 1054.960 10.654 o
0 8 12 544.492 242.890 613.592 33.731 o
0 8 13 4439.970 3875.010 955.398 13.145 o
0 8 14 2099.820 782.162 726.268 23.738 o
0 8 15 25.279 -117.957 688.780 26.811 o
0 9 1 11807.200 13264.800 625.523 14.969 o
0 9 2 4703.510 4885.880 392.449 57.070 o
0 9 3 3794.850 3967.980 363.824 71.702 o
0 9 4 13220.900 13969.100 799.410 10.693 o
0 9 5 169.882 185.108 196.932 327.192 o
0 9 6 5251.390 5521.860 477.946 40.381 o
0 9 7 2001.230 1971.080 437.779 62.450 o
0 9 8 792.823 545.960 438.150 65.732 o
0 9 9 1652.950 1064.900 436.076 64.697 o
0 9 10 3397.470 2619.360 924.346 14.384 o
0 9 11 1140.860 1477.380 1698.320 4.403 o
0 9 12 2082.610 2112.760 1146.540 9.579 o
0 9 13 2618.680 2487.630 914.660 14.847 o
0 9 14 199.505 -698.298 629.105 32.134 o
0 10 0 6914.600 7068.620 809.745 15.842 o
0 10 1 295.913 415.778 219.535 262.056 o
0 10 2 4470.820 4411.860 404.201 56.915 o
0 10 3 1100.280 1220.350 244.367 199.805 o
0 10 4 57.816 -203.259 175.418 413.295 o
0 10 5 15304.700 16289.900 945.842 7.775 o
0 10 6 4235.160 4832.000 498.511 41.276 o
0 10 7 1944.940 2403.590 483.622 51.446 o
0 10 8 12178.400 11107.100 1078.260 8.017 o
0 10 9 1315.570 752.719 671.144 27.999 o
0 10 10 4794.960 3225.870 623.332 28.654 o
0 10 11 519.382 -714.986 620.975 32.955 o
0 10 12 57.484 121.843 789.160 20.424 o
0 10 13 1396.610 1393.350 818.279 18.830 o
0 11 1 7237.310 8708.640 799.347 15.509 o
0 11 2 13035.100 15055.500 927.484 8.893 o
0 11 3 277.261 -19.130 272.490 171.068 o
0 11 4 4243.720 3518.220 513.178 40.776 o
0 11 5 2638.080 3080.390 392.883 71.500 o
0 11 6 8.297 111.532 307.684 134.350 o
0 11 7 5510.230 5336.450 707.095 21.552 o
0 11 8 21.041 -262.414 410.464 75.496 o
0 11 9 5989.520 5863.030 1216.410 8.015 o
0 11 10 767.907 278.363 436.479 66.378 o
0 11 11 1425.880 1079.050 823.053 18.633 o
0 11 12 392.215 989.940 820.788 18.851 o
0 12 0 18924.200 19786.500 2109.640 2.283 o
0 12 1 8157.610 9831.520 898.605 12.255 o
0 12 2 2187.890 1672.930 382.317 80.251 o
0 12 3 13693.900 15269.300 1172.120 6.401 o
0 12 4 102.762 -223.499 244.091 213.436 o
0 12 5 4477.410 5368.660 760.652 19.637 o
0 12 6 624.297 1273.130 501.326 50.182 o
0 12 7 31.891 -195.009 351.585 102.898 o
0 12 8 96.283 -103.116 388.096 84.442 o
0 12 9 7.957 113.374 723.948 24.269 o
0 12 10 693.269 859.969 569.551 39.007 o
0 13 1 174.495 -237.291 316.998 126.527 o
0 13 2 5332.410 6518.390 761.069 18.740 o
0 13 3 1771.320 1943.390 705.123 25.071 o
0 13 4 5587.280 5211.030 1006.090 11.535 o
0 13 5 787.859 978.825 462.262 58.918 o
0 13 6 635.231 746.276 507.998 49.029 o
0 13 7 986.811 1699.760 583.603 36.853 o
0 14 0 4982.570 7529.920 1195.270 8.303 o
0 14 1 645.431 815.239 534.575 44.278 o
0 14 2 2344.140 1272.660 670.727 27.541 o
0 14 3 1095.720 951.630 630.598 31.721 o
1 0 0 31165.900 31897.700 1784.610 2.059 o
1 0 2 20869.000 20894.300 1228.600 4.492 o
1 0 4 102563.000 106065.000 6060.640 0.183 o
1 0 6 11368.000 10745.700 990.072 9.366 o
1 0 8 11066.700 10699.200 1082.620 8.284 o
1 0 10 19537.900 24247.200 1810.750 2.747 o
1 0 12 4440.390 6798.690 932.288 13.361 o
1 0 14 16622.800 25224.100 2120.770 2.251 o
1 0 16 2335.250 3150.120 911.501 14.939 o
1 1 0 36105.400 36736.000 2056.150 1.546 o
1 1 1 3978.790 4607.080 278.294 97.347 o
1 1 2 4449.370 5456.100 324.257 72.849 o
1 1 3 68256.900 65498.900 2669.350 0.609 o
1 1 4 22901.800 22779.800 1036.300 4.783 o
1 1 5 157015.000 141896.000 5735.720 0.124 o
1 1 6 61229.900 59990.500 2545.050 0.719 o
1 1 7 1866.530 1648.780 357.043 92.680 o
1 1 8 34956.800 31808.300 4048.990 0.640 o
1 1 9 1852.830 1416.550 325.723 110.664 o
1 1 10 48980.100 56215.800 6411.030 0.259 o
1 1 11 8470.650 11417.900 1480.220 5.166 o
1 1 12 441.679 1148.120 354.491 100.112 o
1 1 13 4774.030 6711.150 1098.730 9.812 o
1 1 14 7.204 335.443 369.701 93.034 o
1 1 15 9629.830 12480.400 1069.490 8.575 o
1 1 16 4149.500 4524.420 849.983 16.351 o
1 1 17 8.389 20.064 647.796 30.311 o
1 1 18 170.613 441.419 793.980 20.170 o
1 2 0 4251.650 4584.760 203.079 128.504 o
1 2 1 62854.900 58487.700 3307.750 0.568 o
1 2 2 9403.590 8902.880 533.865 23.389 o
1 2 3 57307.900 50937.600 2670.760 0.777 o
1 2 4 30292.700 29158.000 1539.460 2.502 o
1 2 5 459.191 623.451 143.788 592.266 o
1 2 6 22524.800 22600.500 1079.340 4.698 o
1 2 7 35914.600 37221.700 2415.090 1.292 o
1 2 8 33.312 -38.358 179.830 393.307 o
1 2 9 49091.400 37024.100 2412.850 1.061 o
1 2 10 295.865 152.306 244.285 212.483 o
1 2 11 1245.800 2213.090 389.877 79.764 o
1 2 12 2495.250 3012.980 531.645 41.808 o
1 2 13 3632.140 4857.950 763.988 20.087 o
1 2 14 20.787 218.417 474.178 56.565 o
1 2 15 12547.900 17285.600 2943.750 1.372 o
1 2 16 862.738 821.699 575.331 38.175 o
1 2 17 5280.190 7444.010 1110.730 9.471 o
1 2 18 11.966 642.064 644.930 30.570 o
1 3 0 22282.500 20328.600 703.981 6.642 o
1 3 1 333241.000 264838.000 12022.200 0.029 o
1 3 2 64613.300 57929.700 4234.540 0.428 o
1 3 3 35727.200 33200.100 1859.680 1.779 o
1 3 4 7061.820 7029.520 636.810 22.862 o
1 3 5 16153.900 16491.600 842.340 8.411 o
1 3 6 5630.310 6257.270 633.823 25.179 o
1 3 7 128.074 188.096 149.354 568.523 o
1 3 8 29845.700 30620.300 3026.930 1.068 o
1 3 9 15717.300 14296.300 1385.650 4.846 o
1 3 10 13201.100 12324.300 1731.020 3.632 o
1 3 11 6895.410 6388.230 1445.590 5.712 o
1 3 12 589.189 399.823 858.473 17.240 o
1 3 13 2968.490 4724.960 863.755 16.216 o
1 3 14 2234.830 3235.700 765.085 21.011 o
1 3 15 4197.440 7069.110 1078.050 10.235 o
1 3 16 3276.800 4958.170 909.645 14.585 o
1 3 17 941.754 1321.710 778.215 20.883 o
1 3 18 2725.050 2649.110 774.153 20.468 o
1 4 0 397.234 346.305 64.250 2785.320 o
1 4 1 71081.200 67911.300 2237.450 0.640 o
1 4 2 18918.700 17790.200 803.601 7.532 o
1 4 3 14070.800 13630.000 653.700 12.526 o
1 4 4 11376.500 11316.500 482.485 20.382 o
1 4 5 153.556 66.794 109.223 1062.030 o
1 4 6 488.051 709.253 238.354 220.178 o
1 4 7 4881.100 4995.820 845.236 16.145 o
1 4 8 6198.140 6360.890 1306.670 6.966 o
1 4 9 1184.260 1653.200 330.361 111.001 o
1 4 10 1168.490 1441.650 575.756 37.821 o
1 4 11 6089.310 11026.900 2255.820 2.413 o
1 4 12 15373.800 18541.400 6591.180 0.287 o
1 4 13 1105.220 1643.820 680.595 27.166 o
1 4 14 8460.970 9534.330 2230.020 2.442 o
1 4 15 439.673 241.060 799.713 19.875 o
1 4 16 125.747 -481.542 736.653 23.439 o
1 4 17 920.352 1349.600 696.524 26.034 o
1 4 18 743.567 538.875 793.980 20.133 o
1 5 0 3012.660 3092.280 184.827 204.551 o
1 5 1 9702.910 10056.100 392.477 28.479 o
1 5 2 5826.790 5919.810 274.708 70.836 o
1 5 3 4441.000 4778.300 321.310 76.559 o
1 5 4 6057.360 6496.940 390.090 47.297 o
1 5 5 1656.930 1744.160 186.175 293.857 o
1 5 6 5369.230 5103.950 533.474 34.452 o
1 5 7 27387.500 29430.200 4058.760 0.674 o
1 5 8 3505.590 3514.460 708.981 23.555 o
1 5 9 151.447 431.234 462.802 59.336 o
1 5 10 11978.600 12554.000 1990.680 2.883 o
1 5 11 4897.760 6010.420 1855.970 3.604 o
1 5 12 92.380 -158.849 454.991 61.439 o
1 5 13 16804.200 20836.200 4763.880 0.537 o
1 5 14 48.578 667.879 964.529 13.669 o
1 5 15 161.489 739.301 646.553 30.400 o
1 5 16 77.832 -472.435 586.008 37.039 o
1 5 17 119.019 -129.250 550.982 41.896 o
1 6 0 490.250 616.506 96.031 1261.670 o
1 6 1 6152.770 6547.270 320.028 57.237 o
1 6 2 1219.360 1209.130 125.026 632.279 o
1 6 3 5764.060 6336.660 349.276 55.405 o
1 6 4 8424.120 8277.620 504.360 27.226 o
1 6 5 3582.380 4090.500 452.405 51.419 o
1 6 6 47092.700 45185.000 2379.750 1.042 o
1 6 7 999.576 686.383 294.012 143.120 o
1 6 8 19293.300 20104.800 4421.350 0.614 o
1 6 9 9859.660 9220.520 1206.030 7.323 o
1 6 10 136.694 201.073 447.151 63.592 o
1 6 11 3625.030 4647.180 2037.980 3.028 o
1 6 12 9946.470 12582.500 6209.960 0.327 o
1 6 13 68.094 417.457 559.340 40.642 o
1 6 14 389.163 546.782 627.732 32.231 o
1 6 15 2005.610 2242.130 963.095 13.521 o
1 6 16 86.408 -302.872 654.601 29.683 o
1 7 0 12121.100 11665.600 480.005 19.126 o
1 7 1 2036.410 1947.220 173.242 301.207 o
1 7 2 32726.500 31896.700 1132.470 2.841 o
1 7 3 1312.220 1713.720 360.766 93.187 o
1 7 4 59.414 48.559 166.317 459.680 o
1 7 5 31.215 -60.529 131.460 735.957 o
1 7 6 7661.870 6916.300 514.380 29.490 o
1 7 7 5551.170 6265.390 679.950 22.552 o
1 7 8 2891.290 2694.460 704.282 24.450 o
1 7 9 220.821 172.448 960.229 13.793 o
1 7 10 919.449 552.082 564.141 39.726 o
1 7 11 3496.750 3055.430 1355.790 6.794 o
1 7 12 2938.160 2285.460 825.211 18.082 o
1 7 13 2476.940 2709.250 1854.530 3.677 o
1 7 14 4165.390 6572.120 2611.250 1.845 o
1 7 15 177.798 -204.874 585.464 37.104 o
1 7 16 1762.030 2520.180 958.860 13.652 o
1 8 0 5667.670 5815.670 326.752 61.769 o
1 8 1 37259.700 35818.900 1380.690 2.116 o
1 8 2 21.611 48.391 110.941 1033.210 o
1 8 3 2402.810 2771.590 284.550 126.788 o
1 8 4 5138.770 5027.110 412.245 51.103 o
1 8 5 634.676 479.719 194.713 326.610 o
1 8 6 4367.960 5103.590 445.849 48.301 o
1 8 7 1798.920 2832.750 366.558 85.767 o
1 8 8 148.079 125.674 244.096 213.263 o
1 8 9 8356.860 6660.590 1095.790 9.184 o
1 8 10 220.669 641.166 650.663 30.016 o
1 8 11 11623.500 12839.300 2794.700 1.542 o
1 8 12 276.137 -146.380 605.247 34.713 o
1 8 13 190.353 -552.067 595.516 35.861 o
1 8 14 33.495 -444.587 573.131 38.723 o
1 8 15 1449.550 2183.280 864.655 16.817 o
1 9 0 23543.000 23075.700 942.887 4.991 o
1 9 1 41975.400 42083.300 1616.340 1.597 o
1 9 2 325.587 388.559 171.952 424.950 o
1 9 3 258.578 328.137 169.837 437.318 o
1 9 4 873.971 662.584 232.926 226.275 o
1 9 5 4000.530 3991.870 430.685 54.364 o
1 9 6 1943.200 1727.610 294.495 130.657 o
1 9 7 7126.280 7915.760 671.472 20.631 o
1 9 8 1057.360 1101.800 408.344 74.719 o
1 9 9 2544.640 2030.910 2178.430 2.671 o
1 9 10 4858.590 4107.910 982.543 12.351 o
1 9 11 661.497 1025.370 1188.100 8.999 o
1 9 12 244.192 199.265 639.639 31.077 o
1 9 13 2295.370 668.910 795.003 19.832 o
1 9 14 529.830 133.578 704.096 25.633 o
1 10 0 3775.100 4449.320 412.611 58.138 o
1 10 1 86.436 116.505 164.643 468.742 o
1 10 2 230.754 14.623 246.992 208.240 o
1 10 3 1075.290 1366.560 249.962 190.839 o
1 10 4 16007.400 17488.800 973.004 7.175 o
1 10 5 41.321 -217.540 198.250 323.610 o
1 10 6 23373.200 25628.400 1296.110 3.692 o
1 10 7 140.625 120.813 241.737 217.462 o
1 10 8 497.453 407.249 386.496 84.774 o
1 10 9 486.036 53.007 560.739 40.408 o
1 10 10 2343.780 3129.910 919.338 14.691 o
1 10 11 7.268 159.734 655.022 29.645 o
1 10 12 4380.850 5010.920 2533.860 1.962 o
1 10 13 1156.250 2303.060 1030.280 11.902 o
1 11 0 1959.520 2762.180 988.893 12.810 o
1 11 1 1731.840 1959.020 557.506 39.659 o
1 11 2 9752.040 11248.000 822.941 12.771 o
1 11 3 7136.410 6824.460 637.864 22.840 o
1 11 4 86.729 3.237 215.029 275.032 o
1 11 5 20574.500 19899.100 1243.690 4.538 o
1 11 6 113.147 -126.760 328.910 117.558 o
1 11 7 1113.400 1305.360 458.108 59.419 o
1 11 8 522.468 13.182 396.430 80.742 o
1 11 9 1.999 750.193 750.389 22.581 o
1 11 10 198.053 61.200 741.805 23.112 o
1 11 11 4232.870 2601.590 1021.860 11.718 o
1 12 0 528.284 655.232 606.234 34.517 o
1 12 1 11283.500 11671.400 1014.830 8.926 o
1 12 2 197.518 -51.995 266.033 179.589 o
1 12 3 2868.110 2768.730 490.781 47.953 o
1 12 4 448.549 515.834 275.730 165.836 o
1 12 5 1267.210 370.957 367.812 92.084 o
1 12 6 226.732 87.303 426.674 69.831 o
1 12 7 6419.450 7645.790 903.090 13.291 o
1 12 8 724.172 1053.630 478.417 55.065 o
1 12 9 1902.160 1707.300 863.637 16.823 o
1 13 0 6351.670 7712.610 1231.100 7.680 o
1 13 1 374.637 793.624 676.460 27.748 o
1 13 2 4358.780 4512.750 647.876 26.569 o
1 13 3 129.995 527.638 353.008 101.901 o
1 13 4 1905.880 2619.030 518.574 44.968 o
1 13 5 504.657 45.862 507.345 49.344 o
1 13 6 6420.710 5270.450 909.214 13.571 o
1 13 7 1217.900 1575.500 629.301 31.685 o
1 14 0 279.583 713.314 388.098 84.144 o
1 14 1 530.166 450.810 409.078 75.661 o
1 14 2 119.174 -27.192 337.098 111.915 o
2 0 0 62559.900 62812.500 3514.500 0.524 o
2 0 2 18394.600 21914.600 1296.230 4.476 o
2 0 4 426.320 742.216 178.568 388.456 o
2 0 6 11018.600 11306.900 860.359 11.408 o
2 0 8 10058.400 7669.580 841.551 13.134 o
2 0 10 57017.900 50081.300 3194.880 0.660 o
2 0 12 2233.200 3739.460 706.019 24.406 o
2 0 14 108.009 663.717 439.355 65.805 o
2 1 0 11576.300 11447.300 563.665 17.635 o
2 1 1 19476.300 20802.400 992.912 5.809 o
2 1 2 24025.900 24629.200 1187.440 3.987 o
2 1 3 13071.100 13296.800 594.955 14.482 o
2 1 4 3868.400 3602.960 256.747 116.411 o
2 1 5 11159.800 10893.500 564.506 18.421 o
2 1 6 15219.100 16457.400 1268.060 5.414 o
2 1 7 336.669 232.463 203.965 303.728 o
2 1 8 4459.570 4195.970 427.467 52.843 o
2 1 9 19112.100 18308.700 1147.250 5.314 o
2 1 10 4801.380 4148.250 895.296 14.700 o
2 1 11 7280.510 7901.680 861.371 13.946 o
2 1 12 1972.650 2450.060 472.471 53.666 o
2 1 13 671.333 682.460 319.192 123.174 o
2 1 14 793.388 116.292 450.543 62.361 o
2 1 15 2785.770 4051.380 789.158 19.450 o
2 1 16 329.797 209.753 482.622 54.549 o
2 1 17 831.308 260.838 642.064 30.761 o
2 2 0 1079.160 1160.010 218.424 247.365 o
2 2 1 434.194 339.785 41.837 5672.450 o
2 2 2 27267.700 27398.600 1332.020 3.151 o
2 2 3 4623.520 4815.270 336.085 70.818 o
2 2 4 36992.500 33694.800 1451.350 2.115 o
2 2 5 80529.900 72405.400 3007.480 0.464 o
2 2 6 32537.600 31130.900 1398.750 2.506 o
2 2 7 12799.200 14329.000 778.160 11.129 o
2 2 8 9265.530 10457.400 907.160 11.498 o
2 2 9 553.599 523.289 252.459 196.802 o
2 2 10 3148.890 3766.670 594.106 32.858 o
2 2 11 29224.700 27340.900 4920.830 0.476 o
2 2 12 590.172 595.242 480.130 54.924 o
2 2 13 5452.420 5788.190 889.661 14.366 o
2 2 14 1316.210 1367.480 604.676 34.282 o
2 2 15 6260.630 6963.400 1070.220 9.989 o
2 2 16 424.355 927.899 573.418 38.559 o
2 2 17 3.553 752.418 597.912 35.560 o
2 2 18 122.043 1043.350 839.842 18.019 o
2 3 0 30543.500 29159.400 1270.670 2.917 o
2 3 1 35769.700 37733.800 2147.500 1.473 o
2 3 2 4300.310 3899.140 431.752 53.203 o
2 3 3 641.811 598.495 203.507 298.519 o
2 3 4 16541.000 15340.000 856.528 8.346 o
2 3 5 7142.110 7961.920 463.866 33.298 o
2 3 6 54205.200 50474.200 2151.070 0.968 o
2 3 7 4658.670 4651.990 394.084 57.534 o
2 3 8 20781.600 22538.200 1728.950 2.908 o
2 3 9 10873.200 11614.900 882.471 11.023 o
2 3 10 1055.630 980.227 343.162 105.137 o
2 3 11 1744.840 1773.880 1196.700 8.824 o
2 3 12 9327.340 8359.200 3620.210 0.953 o
2 3 13 2558.090 2199.940 914.367 14.892 o
2 3 14 8351.360 7614.770 2083.840 2.801 o
2 3 15 1669.050 1805.110 882.837 16.135 o
2 3 16 1529.370 1258.440 668.535 28.065 o
2 3 17 2007.940 2517.260 758.894 21.547 o
2 4 0 44157.000 44235.500 1610.910 1.493 o
2 4 1 19002.400 18591.600 913.250 6.646 o
2 4 2 25926.900 24406.500 1512.800 2.994 o
2 4 3 9176.840 8014.630 974.561 10.742 o
2 4 4 1199.070 1594.180 332.715 109.584 o
2 4 5 407.684 495.575 87.900 1531.420 o
2 4 6 18498.900 19603.100 1017.760 6.012 o
2 4 7 48305.100 42941.500 2081.850 1.167 o
2 4 8 416.337 286.025 207.542 292.437 o
2 4 9 5367.110 6019.940 700.068 21.753 o
2 4 10 10202.500 12400.400 4375.490 0.652 o
2 4 11 4538.640 9946.250 2152.630 2.675 o
2 4 12 7208.090 8570.480 2467.930 2.029 o
2 4 13 4100.110 5201.540 2886.420 1.516 o
2 4 14 828.025 563.455 650.663 29.927 o
2 4 15 120.442 -255.267 433.619 67.641 o
2 4 16 5407.300 5841.580 1788.610 3.863 o
2 4 17 525.514 -149.853 525.123 46.065 o
2 5 0 6572.220 6714.890 362.916 48.062 o
2 5 1 66118.600 60420.000 2032.580 0.764 o
2 5 2 7734.790 7648.540 724.510 18.040 o
2 5 3 48717.500 44169.700 4353.140 0.495 o
2 5 4 133.570 135.693 266.571 178.860 o
2 5 5 322.523 353.830 594.769 35.922 o
2 5 6 42.606 -36.901 332.497 115.051 o
2 5 7 10277.700 10843.300 1360.640 5.825 o
2 5 8 324.603 235.758 350.785 103.148 o
2 5 9 12557.400 15307.500 4007.160 0.766 o
2 5 10 309.138 -236.901 781.082 20.844 o
2 5 11 17380.200 21622.300 8831.240 0.161 o
2 5 12 1300.690 1450.670 664.994 28.408 o
2 5 13 6757.940 5824.990 1070.580 9.998 o
2 5 14 446.042 576.345 541.990 43.194 o
2 5 15 202.902 20.996 891.437 16.005 o
2 5 16 820.932 309.198 722.322 24.319 o
2 5 17 4723.070 5334.230 1065.360 10.524 o
2 6 0 6961.480 7167.210 346.614 47.097 o
2 6 1 22150.800 21975.700 796.328 6.014 o
2 6 2 208836.000 181498.000 6505.220 0.078 o
2 6 3 6713.800 6226.680 434.415 39.882 o
2 6 4 42333.500 39810.600 2100.910 1.320 o
2 6 5 10824.200 9849.740 1033.690 9.066 o
2 6 6 9123.060 10037.600 2841.990 1.524 o
2 6 7 10961.800 13638.900 1526.330 4.615 o
2 6 8 9878.240 12151.400 1408.810 5.464 o
2 6 9 202.071 1076.150 536.623 44.058 o
2 6 10 1436.510 823.229 568.972 38.740 o
2 6 11 3.265 246.940 529.241 45.408 o
2 6 12 6969.050 6716.420 1109.430 9.253 o
2 6 13 3005.580 3274.010 1205.300 8.584 o
2 6 14 263.925 -227.911 1122.180 10.100 o
2 6 15 1245.940 1746.590 777.335 20.841 o
2 6 16 402.574 975.958 681.165 27.351 o
2 7 0 24635.500 24108.500 951.936 4.674 o
2 7 1 2143.180 1974.430 192.202 253.609 o
2 7 2 2863.650 2786.670 267.465 132.535 o
2 7 3 4719.990 4520.670 372.486 62.216 o
2 7 4 24223.700 23988.300 1164.170 4.072 o
2 7 5 157.142 114.927 224.193 252.752 o
2 7 6 20369.300 19036.900 1632.850 3.286 o
2 7 7 7302.800 7573.680 1022.500 10.501 o
2 7 8 5140.860 5357.650 906.829 14.058 o
2 7 9 801.742 1979.400 651.702 29.647 o
2 7 10 2208.120 2440.450 1418.850 6.269 o
2 7 11 1187.250 5534.930 1969.190 3.262 o
2 7 12 3386.670 3720.430 1109.280 10.034 o
2 7 13 81.878 -618.988 561.434 40.352 o
2 7 14 9249.450 10427.600 2123.970 2.654 o
2 7 15 47.040 -523.848 696.524 26.218 o
2 8 0 948.902 1278.250 189.738 322.827 o
2 8 1 9899.660 10221.600 518.164 22.226 o
2 8 2 9794.220 10776.600 648.311 17.398 o
2 8 3 15808.400 16850.200 871.609 8.198 o
2 8 4 7125.120 7327.900 528.260 29.173 o
2 8 5 6908.850 6080.450 489.698 34.077 o
2 8 6 11042.600 11158.500 747.915 13.649 o
2 8 7 9331.280 9936.680 1436.790 5.436 o
2 8 8 2532.110 2708.720 687.272 25.816 o
2 8 9 2853.930 3242.580 1107.850 10.141 o
2 8 10 238.009 256.836 572.371 38.804 o
2 8 11 1842.690 2775.190 1851.670 3.695 o
2 8 12 1072.440 1064.220 733.721 23.476 o
2 8 13 3809.100 3834.070 2301.680 2.381 o
2 8 14 55.033 794.066 717.472 24.696 o
2 9 0 4987.180 4849.360 340.753 66.881 o
2 9 1 2716.260 2824.580 260.081 140.356 o
2 9 2 2537.490 2453.610 442.270 59.242 o
2 9 3 12116.100 11726.600 719.282 13.344 o
2 9 4 4268.560 5030.410 442.649 49.303 o
2 9 5 6894.610 7795.170 594.760 24.902 o
2 9 6 274.392 214.547 228.375 242.966 o
2 9 7 5897.410 5790.650 621.943 25.903 o
2 9 8 103.508 -17.761 270.682 173.569 o
2 9 9 18501.500 19819.600 1797.510 2.945 o
2 9 10 47.588 509.384 605.913 34.634 o
2 9 11 7879.680 11008.800 2841.990 1.529 o
2 9 12 345.553 -472.382 635.801 31.453 o
2 9 13 50.597 -571.973 612.719 33.880 o
2 10 0 1461.170 1892.280 299.122 130.743 o
2 10 1 1826.090 2320.460 366.972 86.709 o
2 10 2 13434.400 13956.400 798.437 10.606 o
2 10 3 16.671 -88.866 180.394 390.863 o
2 10 4 18940.900 19732.600 1086.270 5.533 o
2 10 5 1402.630 1743.470 311.004 122.660 o
2 10 6 1231.050 1390.420 311.519 124.645 o
2 10 7 4354.340 4773.760 599.536 30.233 o
2 10 8 9082.470 9908.660 1715.440 3.964 o
2 10 9 962.246 -561.232 1152.270 9.571 o
2 10 10 6911.010 9681.180 1448.740 5.566 o
2 10 11 804.877 368.971 725.307 24.118 o
2 10 12 276.547 -403.366 643.685 30.692 o
2 11 0 20.899 56.258 234.156 231.974 o
2 11 1 1446.990 1807.840 624.865 31.966 o
2 11 2 1088.820 1468.160 311.196 125.535 o
2 11 3 4952.330 5545.100 503.914 38.038 o
2 11 4 297.456 478.896 251.874 199.276 o
2 11 5 1872.090 1795.970 413.723 70.076 o
2 11 6 1930.300 2399.480 426.134 65.296 o
2 11 7 271.687 584.020 432.219 67.931 o
2 11 8 2204.450 1348.900 707.870 24.831 o
2 11 9 3129.400 2613.390 907.596 14.960 o
2 11 10 219.814 653.076 756.324 22.221 o
2 11 11 503.368 -662.551 732.751 23.675 o
2 12 0 749.202 1136.800 388.400 83.029 o
2 12 1 208.448 178.909 297.470 143.550 o
2 12 2 2566.650 3312.050 527.898 42.018 o
2 12 3 94.730 -807.033 268.258 176.725 o
2 12 4 317.694 306.843 274.604 168.012 o
2 12 5 1818.510 1939.900 548.596 40.841 o
2 12 6 1586.550 2543.850 435.933 63.265 o
2 12 7 1985.780 3194.740 988.893 12.781 o
2 12 8 203.370 -264.440 815.478 19.125 o
2 12 9 863.432 187.422 829.810 18.439 o
2 13 0 1790.220 1908.110 454.596 58.667 o
2 13 1 39.816 605.411 357.713 99.281 o
2 13 2 413.955 1100.620 861.340 17.116 o
2 13 3 910.863 758.271 485.847 53.379 o
2 13 4 487.392 637.277 386.993 84.438 o
2 13 5 260.403 -506.308 405.589 77.279 o
2 13 6 3346.230 2547.040 1358.650 6.785 o
2 14 0 227.530 -117.521 418.488 72.600 o
3 0 0 28125.700 30762.700 1756.200 2.257 o
3 0 2 3019.240 3773.770 343.701 84.468 o
3 0 4 658.192 1321.140 208.216 278.336 o
3 0 6 1434.350 1461.570 277.141 153.013 o
3 0 8 50262.700 44541.400 2774.330 0.860 o
3 0 10 37191.900 26462.000 1951.990 1.757 o
3 0 12 2568.640 2378.170 590.483 34.592 o
3 0 14 10768.200 11572.300 1268.180 6.431 o
3 1 0 15059.900 15342.600 736.737 10.262 o
3 1 1 4070.940 3836.860 253.801 112.780 o
3 1 2 4242.160 4008.390 274.483 99.412 o
3 1 3 574.962 769.344 120.765 803.721 o
3 1 4 47969.500 42098.700 1745.940 1.343 o
3 1 5 59.312 165.259 98.720 1301.530 o
3 1 6 536.935 220.019 128.610 743.627 o
3 1 7 425.275 741.986 187.958 351.537 o
3 1 8 500.847 159.690 204.141 301.928 o
3 1 9 20996.200 17365.500 1566.350 3.493 o
3 1 10 4630.760 3438.170 416.183 55.892 o
3 1 11 18.624 94.288 237.776 224.953 o
3 1 12 887.579 390.986 282.657 156.114 o
3 1 13 6025.930 4665.780 927.455 13.328 o
3 1 14 367.932 693.728 407.765 76.183 o
3 1 15 9594.470 10509.300 1241.840 6.915 o
3 1 16 1170.780 1063.020 1172.340 9.229 o
3 2 0 12670.700 12806.200 653.934 13.853 o
3 2 1 23675.400 24488.300 1193.040 4.021 o
3 2 2 5536.440 5433.060 349.817 59.380 o
3 2 3 134424.000 128613.000 5938.430 0.144 o
3 2 4 196.380 91.185 104.846 1148.850 o
3 2 5 45304.700 46500.900 1966.990 1.246 o
3 2 6 682.092 335.351 233.336 229.516 o
3 2 7 1456.050 1714.560 250.031 182.410 o
3 2 8 221.666 152.796 177.647 401.526 o
3 2 9 8891.710 9673.750 750.136 15.572 o
3 2 10 1724.800 1696.590 569.612 38.153 o
3 2 11 8079.270 8540.320 835.977 14.063 o
3 2 12 2543.100 2121.970 475.108 52.292 o
3 2 13 5196.890 3682.240 1284.130 7.413 o
3 2 14 4208.720 4347.300 844.380 16.564 o
3 2 15 11.434 570.244 528.121 45.585 o
3 2 16 1099.270 915.140 633.465 31.442 o
3 2 17 112.274 412.782 547.915 42.350 o
3 3 0 994.092 1141.170 130.868 622.675 o
3 3 1 539.731 443.385 59.044 2980.330 o
3 3 2 55653.500 55665.100 2675.590 0.768 o
3 3 3 75859.300 74250.900 3504.840 0.431 o
3 3 4 20891.000 21337.200 1166.570 4.704 o
3 3 5 3102.940 3156.960 339.704 87.753 o
3 3 6 5185.610 4946.390 485.711 40.379 o
3 3 7 8975.630 10060.500 653.576 18.390 o
3 3 8 4604.000 3689.400 526.391 38.179 o
3 3 9 641.113 381.146 246.138 206.768 o
3 3 10 11405.300 11270.100 1304.010 6.080 o
3 3 11 1670.050 1445.060 522.341 45.337 o
3 3 12 11984.300 8917.370 2470.800 1.966 o
3 3 13 438.467 -170.202 540.308 43.532 o
3 3 14 339.403 224.132 506.924 49.445 o
3 3 15 1589.950 935.612 604.329 34.292 o
3 3 16 863.064 1777.960 660.640 28.870 o
3 3 17 33.336 -19.099 567.150 39.544 o
3 4 0 16151.900 17471.700 951.632 7.307 o
3 4 1 16536.100 17473.400 955.017 7.173 o
3 4 2 7966.510 6879.680 689.907 19.527 o
3 4 3 3601.190 4228.700 818.344 17.821 o
3 4 4 1524.550 1919.290 372.616 86.432 o
3 4 5 33.824 -268.100 355.428 100.685 o
3 4 6 23253.200 23901.000 1380.560 3.556 o
3 4 7 164.802 250.683 232.100 235.619 o
3 4 8 21791.300 21645.800 1316.060 4.017 o
3 4 9 2097.800 2129.360 437.873 61.981 o
3 4 10 1168.950 1257.190 841.275 17.862 o
3 4 11 13894.900 14919.500 2975.280 1.344 o
3 4 12 14.549 88.851 451.709 62.337 o
3 4 13 2771.990 2742.950 750.995 21.664 o
3 4 14 1074.750 1926.690 702.257 25.502 o
3 4 15 643.130 818.785 676.460 27.706 o
3 4 16 1710.840 1698.950 1060.550 11.220 o
3 5 0 19520.400 18314.500 805.457 7.237 o
3 5 1 38853.600 36025.500 3839.870 0.666 o
3 5 2 12270.800 10880.300 942.772 9.697 o
3 5 3 683.243 441.838 254.262 193.451 o
3 5 4 13715.100 12808.800 1106.500 7.186 o
3 5 5 38372.200 39607.500 4341.100 0.543 o
3 5 6 510.683 530.302 310.961 130.446 o
3 5 7 78026.800 83527.800 7828.760 0.158 o
3 5 8 7.799 215.638 247.617 207.389 o
3 5 9 2868.550 3870.050 1887.500 3.539 o
3 5 10 29.724 31.158 382.904 86.753 o
3 5 11 16.697 58.310 457.403 60.795 o
3 5 12 7204.800 7952.200 1867.430 3.479 o
3 5 13 4132.960 4094.840 916.502 14.268 o
3 5 14 13.194 -554.872 463.652 59.168 o
3 5 15 3006.810 2483.100 955.930 13.558 o
3 5 16 7.894 107.514 618.690 33.229 o
3 6 0 31947.800 30373.700 1067.710 3.076 o
3 6 1 1197.970 1722.910 318.633 118.603 o
3 6 2 25583.600 23743.100 1333.020 3.467 o
3 6 3 24058.900 21187.100 1642.870 2.946 o
3 6 4 2793.310 3175.740 550.721 38.641 o
3 6 5 9648.570 9570.790 1035.720 9.397 o
3 6 6 37668.500 43408.900 4113.220 0.587 o
3 6 7 962.224 870.386 459.723 59.444 o
3 6 8 4222.140 5221.030 2048.010 2.988 o
3 6 9 9657.880 10985.800 1288.700 6.456 o
3 6 10 4036.930 5697.990 1423.150 6.088 o
3 6 11 2073.540 1354.350 908.635 15.218 o
3 6 12 6287.550 7850.510 2169.830 2.623 o
3 6 13 375.936 232.701 564.905 39.818 o
3 6 14 1090.470 1162.730 767.894 21.434 o
3 6 15 55.325 -121.731 601.598 35.145 o
3 7 0 9154.520 10220.700 510.748 23.765 o
3 7 1 11032.300 10545.600 607.978 17.470 o
3 7 2 48733.700 45817.900 2010.270 1.160 o
3 7 3 815.342 589.508 213.697 268.755 o
3 7 4 15286.800 13911.000 1295.590 5.423 o
3 7 5 9661.230 9650.770 1088.900 8.661 o
3 7 6 10953.900 10687.100 1504.840 4.850 o
3 7 7 15455.300 18099.600 2979.580 1.313 o
3 7 8 10011.900 11053.200 3565.750 0.975 o
3 7 9 345.980 35.426 464.350 58.942 o
3 7 10 9143.370 9511.830 3261.910 1.167 o
3 7 11 801.422 1531.130 690.936 26.460 o
3 7 12 12979.600 17297.700 3283.410 1.115 o
3 7 13 1.746 99.113 600.755 35.243 o
3 7 14 460.793 1022.440 1067.720 11.145 o
3 7 15 14.783 -819.778 1008.960 12.495 o
3 8 0 2870.280 3391.350 281.137 118.711 o
3 8 1 4693.870 5186.700 410.373 52.997 o
3 8 2 627.870 573.243 176.988 391.948 o
3 8 3 5587.980 5385.840 447.255 43.486 o
3 8 4 597.951 359.458 220.908 256.364 o
3 8 5 7160.400 7761.280 1321.300 6.659 o
3 8 6 15.097 -31.074 716.589 24.770 o
3 8 7 321.233 25.593 564.672 39.873 o
3 8 8 182.272 -421.525 341.096 109.283 o
3 8 9 3894.650 3366.890 817.474 17.910 o
3 8 10 452.636 10.975 826.944 18.593 o
3 8 11 8257.840 13629.500 2960.950 1.402 o
3 8 12 878.367 1258.570 758.242 22.006 o
3 8 13 644.394 740.471 1288.430 7.656 o
3 8 14 2770.660 2823.360 1565.030 5.144 o
3 9 0 117.985 -46.498 128.299 771.851 o
3 9 1 12272.800 12673.400 730.291 12.716 o
3 9 2 82.542 -89.987 170.194 438.984 o
3 9 3 10851.100 10958.200 721.400 14.454 o
3 9 4 5676.700 5400.320 548.255 32.185 o
3 9 5 10823.900 11132.100 877.628 11.232 o
3 9 6 360.908 663.210 305.162 135.646 o
3 9 7 24712.800 26495.000 1642.520 2.741 o
3 9 8 12.211 -240.097 258.162 190.849 o
3 9 9 3527.290 2562.290 758.923 20.950 o
3 9 10 1785.830 3568.510 867.036 16.542 o
3 9 11 974.334 679.056 892.870 15.909 o
3 9 12 238.062 1821.680 782.950 20.689 o
3 9 13 2510.130 4649.230 2178.430 2.663 o
3 10 0 19661.700 20484.800 983.355 5.854 o
3 10 1 362.952 470.247 251.130 200.157 o
3 10 2 6054.090 5949.580 491.696 36.168 o
3 10 3 2856.170 3476.670 781.109 19.918 o
3 10 4 512.171 297.467 349.182 103.819 o
3 10 5 1725.720 1808.860 385.972 80.351 o
3 10 6 7342.900 7998.890 770.408 16.584 o
3 10 7 1.036 135.002 340.002 110.024 o
3 10 8 2973.180 2913.820 525.016 42.104 o
3 10 9 182.965 308.383 428.613 69.180 o
3 10 10 444.831 20.875 730.921 23.796 o
3 10 11 769.293 98.486 661.575 29.002 o
3 11 0 9418.700 11442.100 816.564 13.035 o
3 11 1 4145.400 4327.480 475.563 45.455 o
3 11 2 6921.190 8148.850 686.369 20.059 o
3 11 3 2560.220 2545.660 364.725 83.225 o
3 11 4 16.628 341.193 242.980 215.270 o
3 11 5 489.294 185.638 308.334 133.152 o
3 11 6 1551.360 1463.880 392.189 79.082 o
3 11 7 359.580 165.499 333.588 114.031 o
3 11 8 181.918 226.743 348.336 104.726 o
3 11 9 2051.040 3416.720 924.461 14.559 o
3 11 10 1010.060 -42.889 680.307 27.402 o
3 12 0 31.417 186.733 417.055 73.120 o
3 12 1 3915.640 2958.480 514.272 41.880 o
3 12 2 324.564 351.897 311.191 130.891 o
3 12 3 1142.890 1567.470 350.073 99.718 o
3 12 4 151.599 439.344 312.204 130.248 o
3 12 5 928.141 1355.050 415.137 72.347 o
3 12 6 15.082 326.448 388.046 84.447 o
3 12 7 1398.370 2039.650 491.109 51.068 o
3 12 8 1452.570 2221.150 840.467 17.784 o
3 13 0 172.409 -515.944 323.898 121.197 o
3 13 1 1784.430 2381.170 1186.670 8.957 o
3 13 2 776.661 438.990 392.420 81.887 o
3 13 3 372.685 911.831 410.875 74.934 o
3 13 4 2104.800 1539.230 647.796 29.527 o
3 13 5 1547.020 3332.500 655.162 28.702 o
4 0 0 994.829 1000.360 206.378 278.907 o
4 0 2 15747.800 15878.500 1016.300 7.108 o
4 0 4 177032.000 168570.000 9515.410 0.070 o
4 0 6 28746.900 26891.900 1704.290 2.398 o
4 0 8 31283.500 29245.900 1918.330 1.950 o
4 0 10 1936.940 1808.800 676.460 27.151 o
4 0 12 4833.660 3677.110 680.290 24.329 o
4 0 14 12525.800 11858.100 2012.180 2.822 o
4 1 0 54064.500 52996.300 2455.770 0.860 o
4 1 1 44.615 65.839 71.394 2491.460 o
4 1 2 21887.000 24845.700 1225.690 4.117 o
4 1 3 43188.700 42407.200 2035.340 1.307 o
4 1 4 2007.010 2215.920 203.862 232.779 o
4 1 5 12077.000 11647.000 587.211 16.373 o
4 1 6 23908.600 23056.100 1192.260 4.084 o
4 1 7 663.378 707.593 186.589 351.269 o
4 1 8 18920.800 17774.700 926.953 6.688 o
4 1 9 1701.630 1061.940 255.086 177.179 o
4 1 10 2787.610 2431.490 373.484 78.955 o
4 1 11 2949.650 2109.960 431.112 61.305 o
4 1 12 710.860 398.442 356.656 99.124 o
4 1 13 12421.100 10008.100 1007.050 8.935 o
4 1 14 527.230 564.459 413.302 74.080 o
4 1 15 2678.350 3754.930 1209.600 8.530 o
4 1 16 1633.870 2462.200 1120.740 10.038 o
4 2 0 27703.000 30106.800 1113.670 3.433 o
4 2 1 139722.000 132920.000 6129.560 0.134 o
4 2 2 15542.800 16699.500 871.565 8.317 o
4 2 3 87161.600 82394.200 3865.720 0.342 o
4 2 4 4812.190 4862.600 376.338 59.892 o
4 2 5 15287.700 13253.300 652.624 11.849 o
4 2 6 1368.150 1204.550 188.658 311.552 o
4 2 7 13426.800 12808.900 722.743 12.084 o
4 2 8 17669.700 16458.300 880.558 7.572 o
4 2 9 19342.500 17026.200 1722.780 3.169 o
4 2 10 234.402 225.647 261.632 185.380 o
4 2 11 693.358 364.604 369.421 92.503 o
4 2 12 1769.930 1569.350 444.624 61.599 o
4 2 13 1305.980 1064.990 444.097 63.037 o
4 2 14 706.004 866.325 533.003 44.499 o
4 2 15 2459.950 1275.950 597.638 34.367 o
4 2 16 232.690 670.643 568.345 39.325 o
4 3 0 56082.400 57183.600 2695.980 0.751 o
4 3 1 53.069 267.019 114.601 965.043 o
4 3 2 33856.800 35195.600 1733.740 1.934 o
4 3 3 4282.350 4263.950 319.618 80.693 o
4 3 4 19.950 86.783 107.608 1097.950 o
4 3 5 2759.970 3040.940 307.462 106.675 o
4 3 6 12392.200 12085.900 658.751 14.257 o
4 3 7 18753.000 16659.700 1046.200 6.105 o
4 3 8 15568.300 14794.500 2005.580 2.687 o
4 3 9 691.428 853.130 298.543 140.064 o
4 3 10 2747.790 2639.620 463.122 53.717 o
4 3 11 13611.300 13365.000 1099.200 7.213 o
4 3 12 19.837 -255.847 677.893 27.679 o
4 3 13 8235.500 9059.970 1189.250 7.784 o
4 3 14 2311.650 1469.980 630.734 30.998 o
4 3 15 2.228 -367.484 467.152 58.285 o
4 3 16 4136.260 3126.890 799.226 18.635 o
4 4 0 9921.990 10239.100 602.336 19.045 o
4 4 1 83.497 57.841 74.884 2261.420 o
4 4 2 1359.210 1406.570 153.425 434.489 o
4 4 3 15756.500 14394.600 817.756 9.223 o
4 4 4 9952.480 10376.200 951.630 10.472 o
4 4 5 36.854 136.946 239.112 222.412 o
4 4 6 30966.000 28272.700 1602.860 2.395 o
4 4 7 13656.700 13607.800 916.528 9.056 o
4 4 8 13280.600 13264.900 960.935 8.724 o
4 4 9 928.834 863.939 321.303 120.300 o
4 4 10 7199.650 6747.010 715.830 19.181 o
4 4 11 1458.260 463.760 614.833 33.309 o
4 4 12 7841.770 7579.840 1082.490 9.393 o
4 4 13 3414.990 3809.620 1838.770 3.720 o
4 4 14 733.997 814.284 603.413 34.766 o
4 4 15 1211.840 581.012 605.967 34.355 o
4 4 16 169.288 79.702 892.870 15.954 o
4 5 0 50.306 74.541 160.791 491.790 o
4 5 1 1117.070 1116.220 139.513 547.139 o
4 5 2 1667.910 1983.140 848.441 17.439 o
4 5 3 4796.020 5248.660 660.896 24.890 o
4 5 4 3659.980 4526.920 1198.140 8.578 o
4 5 5 21135.900 21367.100 3509.850 0.930 o
4 5 6 2154.670 1590.270 421.715 67.095 o
4 5 7 6695.550 7163.950 652.793 22.372 o
4 5 8 3443.550 3604.250 815.839 18.101 o
4 5 9 644.784 1519.640 495.204 51.312 o
4 5 10 0.322 26.198 869.939 16.807 o
4 5 11 10310.000 10431.600 1759.940 3.717 o
4 5 12 397.625 47.782 500.797 50.668 o
4 5 13 1841.640 3181.270 800.179 19.385 o
4 5 14 9.562 16.121 589.642 36.584 o
4 5 15 119.812 -92.106 636.559 31.389 o
4 6 0 4371.150 3737.810 828.989 17.195 o
4 6 1 5691.190 5954.070 1050.720 10.553 o
4 6 2 11432.900 11239.500 2177.000 2.479 o
4 6 3 718.147 703.183 484.414 53.851 o
4 6 4 640.542 1039.930 364.823 94.281 o
4 6 5 90.207 294.021 309.051 133.067 o
4 6 6 3707.480 4571.360 1729.850 4.183 o
4 6 7 6068.400 6179.670 1391.620 6.206 o
4 6 8 10935.600 12321.700 1330.800 5.875 o
4 6 9 2491.000 2325.020 1441.780 6.066 o
4 6 10 7224.230 7479.540 2991.040 1.396 o
4 6 11 247.537 577.571 538.714 43.770 o
4 6 12 8712.570 9682.980 2195.630 2.510 o
4 6 13 911.552 538.247 569.479 38.995 o
4 6 14 67.365 -375.406 581.509 37.614 o
4 6 15 514.868 -937.225 585.339 37.086 o
4 7 0 10060.000 8993.900 667.428 17.396 o
4 7 1 67.248 272.985 171.657 430.853 o
4 7 2 5514.040 4626.890 1041.250 10.901 o
4 7 3 2027.680 2611.550 509.371 46.347 o
4 7 4 5825.810 5285.640 759.584 18.881 o
4 7 5 3991.350 4604.430 1017.560 11.682 o
4 7 6 88.476 198.389 530.276 45.227 o
4 7 7 319.041 -155.991 384.135 86.120 o
4 7 8 7073.770 7621.000 1486.210 5.370 o
4 7 9 132.301 659.097 526.921 45.765 o
4 7 10 5132.090 4281.380 1074.880 10.369 o
4 7 11 703.544 587.900 847.008 17.697 o
4 7 12 776.870 -25.103 549.905 41.950 o
4 7 13 97.088 753.449 692.466 26.510 o
4 7 14 3012.500 4341.620 1332.860 7.017 o
4 8 0 4582.570 4446.420 446.001 48.665 o
4 8 1 110.935 280.670 361.504 97.267 o
4 8 2 1931.540 2008.690 360.627 89.781 o
4 8 3 1279.060 1665.880 339.029 105.160 o
4 8 4 251.527 2.250 193.549 338.765 o
4 8 5 1138.170 836.873 429.621 67.715 o
4 8 6 372.169 128.782 540.308 43.532 o
4 8 7 9133.380 10089.800 1358.650 6.008 o
4 8 8 3159.910 4588.590 2614.120 1.850 o
4 8 9 9897.780 11932.500 1451.840 5.198 o
4 8 10 7.934 378.684 587.510 36.845 o
4 8 11 1967.750 1881.210 713.989 24.405 o
4 8 12 1089.860 563.996 991.759 12.899 o
4 8 13 3476.010 5926.320 3087.060 1.327 o
4 9 0 2587.840 2669.030 458.405 55.092 o
4 9 1 792.243 1307.370 290.827 145.535 o
4 9 2 565.570 456.721 238.906 219.585 o
4 9 3 15957.600 15606.000 1040.530 6.898 o
4 9 4 2180.750 2222.490 376.928 81.179 o
4 9 5 8085.930 6955.740 670.319 20.202 o
4 9 6 45.056 199.707 318.432 125.407 o
4 9 7 4.668 354.903 953.063 14.003 o
4 9 8 5997.780 5752.270 2923.680 1.470 o
4 9 9 10.899 -35.107 574.014 38.604 o
4 9 10 4369.410 5432.650 3373.700 1.111 o
4 9 11 85.945 1481.710 695.471 26.248 o
4 9 12 89.721 -703.710 959.292 13.822 o
4 10 0 4271.210 3897.600 433.367 53.005 o
4 10 1 419.780 633.495 279.870 160.888 o
4 10 2 8322.030 8231.340 711.791 17.784 o
4 10 3 3961.410 3342.330 463.970 49.292 o
4 10 4 16584.300 18299.600 1204.090 5.429 o
4 10 5 54.781 379.716 315.014 128.074 o
4 10 6 1571.240 1261.310 357.264 94.799 o
4 10 7 476.036 1316.180 402.175 77.806 o
4 10 8 1084.560 419.933 371.952 90.462 o
4 10 9 1453.410 562.839 664.365 28.555 o
4 10 10 1318.190 1318.200 596.638 35.210 o
4 11 0 3831.540 4924.890 539.583 36.915 o
4 11 1 390.796 565.513 296.924 143.279 o
4 11 2 2202.100 1476.170 377.086 82.676 o
4 11 3 7519.950 7269.500 1194.370 7.978 o
4 11 4 766.315 1525.870 394.302 80.186 o
4 11 5 5037.050 4895.730 893.150 14.566 o
4 11 6 147.209 -40.358 320.406 123.865 o
4 11 7 196.688 -58.308 345.963 106.225 o
4 11 8 126.240 -399.843 472.584 56.948 o
4 11 9 527.331 -3.141 415.056 73.675 o
4 12 0 428.309 321.032 421.354 71.456 o
4 12 1 7077.410 7418.320 806.983 15.740 o
4 12 2 90.919 484.501 343.669 107.558 o
4 12 3 3408.040 2853.450 542.291 39.066 o
4 12 4 3308.940 3041.220 548.196 38.316 o
4 12 5 453.300 371.277 770.509 21.405 o
4 12 6 705.183 1261.220 435.898 66.106 o
4 12 7 1217.690 1002.480 447.418 62.300 o
4 13 0 5356.260 5070.580 908.635 13.984 o
4 13 1 35.292 -386.958 392.691 82.484 o
4 13 2 3801.790 4723.750 905.768 14.593 o
4 13 3 1200.950 854.174 556.073 40.665 o
5 0 0 508.307 879.971 240.774 214.915 o
5 0 2 28174.900 26057.900 1609.650 2.606 o
5 0 4 27741.300 29983.600 1856.090 2.153 o
5 0 6 721.391 640.843 250.806 197.611 o
5 0 8 42702.500 37403.400 2384.320 1.181 o
5 0 10 14051.300 12990.700 1229.320 6.114 o
5 0 12 156.125 398.423 659.262 29.254 o
5 0 14 4818.740 4196.340 1249.730 7.821 o
5 1 0 4356.210 5095.280 321.341 75.927 o
5 1 1 4134.010 5323.640 368.900 64.125 o
5 1 2 17521.800 17572.900 917.189 7.168 o
5 1 3 30002.500 32276.300 1595.130 2.349 o
5 1 4 86335.200 81463.000 3331.370 0.387 o
5 1 5 3396.080 3474.640 298.018 102.293 o
5 1 6 7116.840 7357.920 489.295 32.075 o
5 1 7 14415.500 13224.900 736.751 11.167 o
5 1 8 2981.590 2822.840 502.259 45.707 o
5 1 9 36042.100 34486.900 1598.690 1.992 o
5 1 10 1841.690 1608.060 397.822 75.847 o
5 1 11 1541.310 574.315 339.912 105.955 o
5 1 12 381.952 105.749 343.347 107.664 o
5 1 13 7.517 78.334 348.731 104.589 o
5 1 14 4756.240 3843.070 873.796 15.443 o
5 1 15 646.972 1017.560 945.897 14.188 o
5 2 0 23.651 69.941 71.106 2513.440 o
5 2 1 1744.400 2574.970 240.872 180.642 o
5 2 2 7386.010 8418.020 512.945 28.623 o
5 2 3 27718.600 30125.700 1510.370 2.678 o
5 2 4 9587.560 9129.690 572.545 21.275 o
5 2 5 21363.100 21443.600 997.878 5.336 o
5 2 6 957.993 692.366 170.174 406.994 o
5 2 7 2819.470 2831.130 308.603 106.513 o
5 2 8 4617.470 4575.800 522.978 37.654 o
5 2 9 4212.190 3458.030 477.515 46.150 o
5 2 10 761.290 1042.770 332.756 112.618 o
5 2 11 4190.490 3825.410 622.632 29.047 o
5 2 12 94.567 154.243 367.657 94.072 o
5 2 13 8290.550 6824.120 826.725 14.652 o
5 2 14 543.683 524.921 483.139 54.288 o
5 2 15 2211.120 2058.040 1057.690 11.228 o
5 3 0 17512.200 18168.000 801.582 7.968 o
5 3 1 83.188 -32.365 122.763 843.466 o
5 3 2 331.428 540.114 145.639 586.199 o
5 3 3 2444.060 3096.960 288.507 121.453 o
5 3 4 18603.500 20573.300 1215.770 4.886 o
5 3 5 7842.610 8479.910 843.470 14.004 o
5 3 6 18244.400 18005.100 1107.240 5.712 o
5 3 7 6.234 -189.736 192.120 344.612 o
5 3 8 1997.960 2195.300 393.171 75.936 o
5 3 9 23500.800 23295.100 1440.810 3.399 o
5 3 10 926.549 1299.090 370.502 90.453 o
5 3 11 5798.160 5373.950 669.798 23.309 o
5 3 12 3701.260 3458.160 738.535 21.736 o
5 3 13 1264.780 778.739 629.165 31.836 o
5 3 14 2769.550 2842.330 757.116 21.309 o
5 3 15 2619.160 2450.430 759.485 21.315 o
5 4 0 17725.000 17958.100 959.647 6.757 o
5 4 1 2766.500 2583.520 246.810 153.024 o
5 4 2 8901.810 9250.550 567.083 22.382 o
5 4 3 146.362 -57.286 219.574 263.664 o
5 4 4 761.332 961.008 323.287 119.328 o
5 4 5 20700.700 20354.100 1569.870 3.392 o
5 4 6 633.657 775.209 266.072 176.170 o
5 4 7 16295.500 15278.800 1015.210 7.054 o
5 4 8 3479.420 4313.550 529.332 39.377 o
5 4 9 2444.520 1863.620 392.355 75.125 o
5 4 10 7936.900 8166.260 795.854 15.358 o
5 4 11 1093.700 997.767 564.186 39.536 o
5 4 12 3082.140 3743.410 789.166 19.393 o
5 4 13 484.157 469.709 492.946 52.195 o
5 4 14 2170.700 2103.160 704.977 24.892 o
5 4 15 232.694 144.811 643.921 30.668 o
5 5 0 8380.780 9500.840 740.199 16.299 o
5 5 1 60614.100 58385.300 5208.170 0.335 o
5 5 2 16517.200 16029.300 1287.210 5.153 o
5 5 3 5562.890 5635.530 699.555 21.777 o
5 5 4 24643.100 22492.100 3041.200 1.158 o
5 5 5 2997.550 1772.250 580.437 35.605 o
5 5 6 989.433 868.033 543.174 42.716 o
5 5 7 723.320 1141.590 307.380 131.482 o
5 5 8 270.720 171.049 265.565 179.921 o
5 5 9 873.228 363.895 371.416 91.212 o
5 5 10 9.886 224.270 696.524 26.217 o
5 5 11 7615.200 8497.380 1149.850 8.413 o
5 5 12 431.144 513.057 514.355 47.963 o
5 5 13 226.864 187.687 606.086 34.613 o
5 5 14 730.386 530.709 1125.040 10.039 o
5 6 0 42920.400 38536.100 4616.230 0.480 o
5 6 1 53.391 143.360 253.749 197.480 o
5 6 2 17652.400 17537.000 2245.790 2.125 o
5 6 3 4985.350 5410.640 727.330 20.894 o
5 6 4 105.249 15.176 285.134 156.417 o
5 6 5 1961.260 1978.700 494.808 49.575 o
5 6 6 1666.610 1901.530 523.168 44.955 o
5 6 7 1043.640 1027.780 334.586 110.396 o
5 6 8 505.721 283.555 426.574 69.685 o
5 6 9 613.287 881.792 522.663 46.308 o
5 6 10 6263.570 8523.910 1360.090 6.362 o
5 6 11 9.034 -285.010 557.506 40.924 o
5 6 12 3478.960 3718.880 870.722 15.968 o
5 6 13 1265.850 1688.410 785.692 20.406 o
5 6 14 709.040 946.424 682.231 27.218 o
5 7 0 39515.400 39482.100 2374.010 1.227 o
5 7 1 14966.100 14104.500 1091.300 6.896 o
5 7 2 255.484 908.252 361.751 96.696 o
5 7 3 112.331 262.150 325.274 120.129 o
5 7 4 1048.110 791.437 485.847 53.252 o
5 7 5 1537.880 2004.890 523.260 45.025 o
5 7 6 7603.160 6868.020 2407.740 2.134 o
5 7 7 38.921 190.324 493.013 52.326 o
5 7 8 534.134 800.291 758.151 22.084 o
5 7 9 270.081 -570.006 406.697 76.855 o
5 7 10 273.928 396.777 516.361 47.652 o
5 7 11 190.790 -150.146 610.534 34.119 o
5 7 12 5911.230 5164.550 1036.420 10.858 o
5 7 13 30.262 -327.231 643.652 30.702 o
5 8 0 464.200 508.764 275.313 166.284 o
5 8 1 251.869 298.980 353.135 101.821 o
5 8 2 2543.010 2197.870 458.885 55.676 o
5 8 3 2478.830 2843.110 402.362 69.732 o
5 8 4 4890.030 6617.780 1268.360 7.485 o
5 8 5 11543.200 10635.100 1215.710 6.834 o
5 8 6 11.929 60.327 419.921 72.133 o
5 8 7 10070.500 11019.500 2079.540 2.734 o
5 8 8 577.187 378.170 862.773 17.070 o
5 8 9 3986.450 5064.740 1507.700 5.458 o
5 8 10 363.942 -64.910 565.549 39.746 o
5 8 11 1544.750 1438.770 739.839 22.948 o
5 8 12 58.462 86.262 635.100 31.534 o
5 9 0 4.134 -67.543 220.477 261.665 o
5 9 1 12377.800 13069.600 1525.970 4.525 o
5 9 2 1064.950 830.438 359.908 96.006 o
5 9 3 5626.880 5778.590 597.252 27.986 o
5 9 4 3068.370 3374.040 477.644 49.180 o
5 9 5 2215.060 2745.100 435.981 61.319 o
5 9 6 1277.610 721.555 511.862 47.886 o
5 9 7 2073.460 1578.600 617.536 32.415 o
5 9 8 1611.300 2523.970 749.682 22.192 o
5 9 9 29.405 -47.363 526.429 45.898 o
5 9 10 140.793 211.463 752.418 22.464 o
5 9 11 168.635 355.428 1298.460 7.544 o
5 10 0 9485.590 9605.630 864.784 12.432 o
5 10 1 631.779 576.242 275.775 164.777 o
5 10 2 14488.500 14165.300 1026.530 7.566 o
5 10 3 982.803 545.433 287.954 149.567 o
5 10 4 2265.260 2729.480 682.195 26.326 o
5 10 5 847.058 456.063 539.060 43.539 o
5 10 6 3069.330 2904.330 517.159 43.115 o
5 10 7 1549.650 1163.050 417.371 70.538 o
5 10 8 4367.940 4917.570 671.615 24.751 o
5 10 9 253.790 6.153 380.259 87.912 o
5 11 0 2510.390 3406.470 517.071 43.665 o
5 11 1 3569.680 3349.420 507.507 43.169 o
5 11 2 2611.810 3733.370 544.039 39.377 o
5 11 3 5077.030 5192.600 678.213 23.583 o
5 11 4 344.007 284.440 317.377 125.879 o
5 11 5 539.785 708.756 443.017 64.455 o
5 11 6 4007.390 4150.520 691.829 24.067 o
5 11 7 3386.300 2584.330 744.930 21.764 o
5 11 8 548.962 738.582 584.854 37.063 o
5 12 0 146.338 561.789 335.307 112.886 o
5 12 1 516.482 190.946 344.111 106.962 o
5 12 2 121.523 -176.000 303.217 138.316 o
5 12 3 147.568 470.362 374.059 90.778 o
5 12 4 281.527 224.256 351.234 102.931 o
5 12 5 5457.340 4468.650 900.036 14.294 o
5 13 0 118.753 472.949 438.552 66.077 o
5 13 1 1828.250 3118.590 768.183 21.004 o
6 0 0 14995.100 14019.300 1281.260 5.544 o
6 0 2 6032.190 4881.920 593.336 28.338 o
6 0 4 5464.880 6631.210 647.614 24.304 o
6 0 6 6271.230 5969.230 632.230 24.687 o
6 0 8 24337.000 25400.900 1731.560 2.624 o
6 0 10 4797.820 3359.370 1043.350 11.107 o
6 0 12 11098.000 8954.490 1811.540 3.525 o
6 0 14 9209.070 6684.340 1673.950 4.219 o
6 1 0 12497.800 12788.600 837.047 10.762 o
6 1 1 2228.470 2329.480 255.218 157.693 o
6 1 2 17314.200 18277.500 975.383 6.713 o
6 1 3 3572.210 4623.110 390.460 63.874 o
6 1 4 832.236 571.309 157.861 478.091 o
6 1 5 771.404 482.864 225.893 242.692 o
6 1 6 1071.920 1341.310 222.643 237.023 o
6 1 7 18217.500 18003.100 920.127 6.892 o
6 1 8 9.485 -501.486 201.072 314.609 o
6 1 9 5649.880 5668.940 767.997 18.518 o
6 1 10 136.387 -250.573 287.536 153.801 o
6 1 11 931.167 798.037 374.714 89.075 o
6 1 12 561.876 652.160 566.493 39.505 o
6 1 13 4970.680 3617.470 860.649 15.846 o
6 1 14 249.601 132.171 752.418 22.462 o
6 1 15 442.093 -323.898 750.985 22.543 o
6 2 0 10591.800 10418.200 510.561 21.295 o
6 2 1 4679.950 4291.620 361.293 65.785 o
6 2 2 2366.190 2634.220 272.417 137.505 o
6 2 3 5720.480 6806.330 553.700 30.370 o
6 2 4 342.809 216.169 163.102 473.263 o
6 2 5 9180.100 9034.370 553.691 22.732 o
6 2 6 3146.590 3062.240 404.527 65.855 o
6 2 7 1480.420 1644.930 325.169 112.678 o
6 2 8 3831.470 3639.530 488.585 45.141 o
6 2 9 11515.900 10170.300 871.949 11.238 o
6 2 10 3000.880 2460.960 460.102 53.934 o
6 2 11 4648.290 3908.210 596.781 30.655 o
6 2 12 1023.300 933.603 426.872 68.676 o
6 2 13 2959.010 2138.460 565.603 37.215 o
6 2 14 57.446 693.658 945.897 14.213 o
6 3 0 14938.100 16707.000 763.213 9.680 o
6 3 1 17962.500 18345.100 988.230 6.459 o
6 3 2 25047.800 25310.500 1317.290 3.483 o
6 3 3 661.791 937.469 319.602 122.459 o
6 3 4 13206.600 14648.800 1595.130 4.086 o
6 3 5 2095.920 2317.190 360.254 88.291 o
6 3 6 1391.670 1221.310 307.397 127.326 o
6 3 7 1701.930 1613.090 347.352 98.496 o
6 3 8 2375.650 2487.110 421.756 65.049 o
6 3 9 615.540 406.668 331.112 115.069 o
6 3 10 8996.490 9265.680 1055.000 9.329 o
6 3 11 10.283 -17.391 312.861 129.948 o
6 3 12 3858.050 3486.110 1072.040 10.675 o
6 3 13 4.459 -163.745 466.542 58.438 o
6 3 14 1.885 -285.639 499.101 51.062 o
6 4 0 7015.300 7710.290 423.519 37.555 o
6 4 1 29449.000 31182.800 1590.410 2.416 o
6 4 2 8282.480 9639.050 903.887 12.132 o
6 4 3 14153.700 15263.600 1702.620 3.594 o
6 4 4 7009.700 6641.920 772.809 17.162 o
6 4 5 37913.800 34909.200 2352.110 1.316 o
6 4 6 15158.400 15573.900 1038.160 7.115 o
6 4 7 253.413 109.311 259.028 189.214 o
6 4 8 3188.980 2714.450 529.003 41.336 o
6 4 9 1036.740 1107.250 511.632 47.967 o
6 4 10 586.981 925.068 412.976 73.937 o
6 4 11 6920.950 6380.420 1077.750 9.789 o
6 4 12 768.596 540.802 555.938 40.962 o
6 4 13 67.313 -722.734 522.613 46.570 o
6 4 14 3438.930 2136.820 1084.920 10.561 o
6 5 0 1821.050 1270.550 342.476 101.412 o
6 5 1 23506.700 21725.400 1611.600 3.036 o
6 5 2 2201.140 2436.230 463.137 55.240 o
6 5 3 2658.850 2361.060 478.801 51.057 o
6 5 4 182.096 218.533 298.620 142.455 o
6 5 5 23178.100 21064.900 2489.430 1.646 o
6 5 6 424.383 -49.289 322.443 122.055 o
6 5 7 10263.700 11221.500 1035.100 9.013 o
6 5 8 788.876 798.387 331.355 113.874 o
6 5 9 1137.010 1436.670 416.674 71.355 o
6 5 10 4722.080 5164.860 894.217 14.594 o
6 5 11 21.753 -395.650 464.350 58.991 o
6 5 12 130.797 502.091 561.976 40.250 o
6 5 13 1800.400 1091.540 661.154 28.613 o
6 6 0 63947.000 56670.700 6113.940 0.260 o
6 6 1 10435.300 10124.300 1784.310 3.626 o
6 6 2 4.656 -395.206 295.235 145.928 o
6 6 3 12610.300 11346.900 1155.230 7.125 o
6 6 4 6316.230 5854.600 790.525 17.186 o
6 6 5 1922.240 1509.790 869.939 16.595 o
6 6 6 18922.500 21350.700 1783.060 2.917 o
6 6 7 613.642 421.171 316.444 125.871 o
6 6 8 574.370 72.269 414.328 73.878 o
6 6 9 341.389 148.103 594.769 35.933 o
6 6 10 4059.550 5001.630 924.450 13.937 o
6 6 11 997.374 805.138 1464.710 5.922 o
6 6 12 42.407 -480.773 521.263 46.812 o
6 6 13 795.743 313.246 635.610 31.389 o
6 7 0 507.362 327.678 243.003 213.210 o
6 7 1 787.551 621.955 225.298 242.804 o
6 7 2 15989.100 13906.800 3034.040 1.283 o
6 7 3 2396.690 2811.480 591.066 34.484 o
6 7 4 15523.300 15357.400 1979.220 2.739 o
6 7 5 4812.970 6095.950 872.833 15.050 o
6 7 6 78.222 186.591 382.594 86.872 o
6 7 7 494.111 644.710 561.806 40.185 o
6 7 8 6938.220 6366.950 976.874 11.644 o
6 7 9 209.837 -66.569 452.593 62.077 o
6 7 10 8931.840 10894.300 1370.450 5.897 o
6 7 11 0.415 -230.336 564.984 39.848 o
6 7 12 2581.420 2639.460 819.376 18.384 o
6 8 0 7052.160 5934.500 918.555 12.991 o
6 8 1 11479.200 11304.800 1188.360 7.035 o
6 8 2 20.421 176.631 238.204 224.106 o
6 8 3 23158.000 22119.700 2756.000 1.386 o
6 8 4 1035.300 1110.940 481.242 54.125 o
6 8 5 18427.500 20041.200 1977.790 2.542 o
6 8 6 2164.740 2753.600 662.141 27.934 o
6 8 7 342.055 478.470 477.200 55.745 o
6 8 8 2217.790 3021.700 774.704 20.552 o
6 8 9 2765.080 2580.070 798.575 19.275 o
6 8 10 2043.120 2335.560 799.459 19.478 o
6 8 11 2892.700 3006.590 944.456 13.855 o
6 9 0 3.901 -448.107 220.577 261.429 o
6 9 1 27.560 -326.535 234.489 231.323 o
6 9 2 3259.420 3510.180 467.807 50.325 o
6 9 3 1105.880 1632.980 371.060 89.155 o
6 9 4 3531.330 3357.230 501.025 44.223 o
6 9 5 3261.420 4206.540 565.099 35.516 o
6 9 6 78.527 577.325 550.089 42.010 o
6 9 7 2688.040 2951.580 792.105 19.544 o
6 9 8 1304.580 2481.100 776.421 20.799 o
6 9 9 2560.580 923.540 1020.420 12.073 o
6 9 10 948.937 401.290 1321.390 7.277 o
6 10 0 8084.230 8117.770 798.060 15.220 o
6 10 1 2606.760 2051.130 682.193 26.325 o
6 10 2 140.094 246.423 312.313 130.280 o
6 10 3 217.866 163.704 304.774 136.758 o
6 10 4 2149.910 1738.060 425.068 65.915 o
6 10 5 5760.710 6805.850 960.447 12.281 o
6 10 6 2477.890 2341.030 706.500 24.599 o
6 10 7 758.674 909.068 452.554 61.510 o
6 10 8 2419.240 1676.650 472.150 53.617 o
6 11 0 5.727 -242.149 359.728 98.294 o
6 11 1 392.096 405.259 314.021 128.370 o
6 11 2 34.913 327.878 327.946 118.210 o
6 11 3 93.834 174.464 297.648 143.500 o
6 11 4 1509.000 2087.030 452.669 59.523 o
6 11 5 690.817 258.763 332.279 114.266 o
6 11 6 400.836 280.111 372.686 91.318 o
6 12 0 968.452 411.163 338.553 109.203 o
6 12 1 183.801 -152.403 477.248 55.834 o
6 12 2 96.534 281.386 368.147 93.797 o
6 12 3 1643.830 1765.130 485.431 52.077 o
7 0 0 1471.100 1390.180 335.364 107.072 o
7 0 2 33435.600 34577.200 2150.500 1.572 o
7 0 4 24107.600 23804.200 1574.910 3.008 o
7 0 6 8582.360 8770.280 840.477 13.631 o
7 0 8 6.810 -240.144 266.896 178.562 o
7 0 10 2138.800 3236.120 1031.890 11.736 o
7 0 12 6679.440 5190.970 1407.380 6.066 o
7 1 0 8986.050 8790.670 642.157 19.455 o
7 1 1 87.281 -79.025 202.972 308.668 o
7 1 2 15297.500 17182.600 949.638 7.611 o
7 1 3 21324.800 21462.100 1016.360 5.259 o
7 1 4 63.006 153.035 153.904 536.406 o
7 1 5 3132.660 3076.380 317.465 97.693 o
7 1 6 6440.670 6482.590 521.799 31.905 o
7 1 7 1138.310 1073.110 318.363 120.981 o
7 1 8 471.320 358.179 292.226 147.961 o
7 1 9 485.863 40.850 281.208 160.150 o
7 1 10 18.545 21.479 327.114 118.870 o
7 1 11 1794.930 1514.210 614.837 32.884 o
7 1 12 347.452 803.760 602.404 34.978 o
7 1 13 2586.000 2157.050 776.993 20.455 o
7 2 0 2065.430 2521.840 371.714 83.086 o
7 2 1 10845.200 10773.900 669.021 15.843 o
7 2 2 10599.900 12064.900 735.607 13.915 o
7 2 3 406.999 478.558 172.374 420.124 o
7 2 4 440.189 702.926 188.658 349.086 o
7 2 5 3338.090 4237.360 621.767 29.806 o
7 2 6 2051.200 1867.950 604.882 33.659 o
7 2 7 8288.300 9346.420 918.644 11.883 o
7 2 8 51.002 139.659 272.161 171.675 o
7 2 9 7140.490 6137.040 697.316 20.294 o
7 2 10 57.096 99.041 313.006 129.808 o
7 2 11 4832.040 5400.750 749.797 19.915 o
7 2 12 1368.140 920.780 607.030 34.102 o
7 2 13 156.007 -626.834 495.023 51.900 o
7 3 0 29999.900 31189.100 1586.800 2.390 o
7 3 1 43956.200 46104.000 2272.790 1.134 o
7 3 2 3927.670 4181.290 537.953 37.606 o
7 3 3 727.682 769.711 301.472 137.429 o
7 3 4 445.827 778.085 337.188 110.957 o
7 3 5 3911.220 3544.910 454.705 50.815 o
7 3 6 8859.040 9186.690 775.480 15.046 o
7 3 7 2873.260 2314.620 675.935 26.566 o
7 3 8 5683.310 5404.790 630.613 25.827 o
7 3 9 4329.010 4670.740 618.664 28.736 o
7 3 10 2830.310 1723.300 438.649 60.342 o
7 3 11 272.268 211.928 423.648 70.794 o
7 3 12 67.734 16.177 360.783 97.714 o
7 3 13 564.296 1054.050 745.252 22.836 o
7 4 0 2104.070 2471.950 435.716 62.080 o
7 4 1 6915.310 6898.570 754.025 17.830 o
7 4 2 2048.640 2490.200 467.035 54.650 o
7 4 3 1081.010 1094.160 356.496 97.347 o
7 4 4 23671.700 22776.800 1665.800 2.870 o
7 4 5 4895.960 6758.520 827.991 16.351 o
7 4 6 14882.700 14862.600 1034.480 7.304 o
7 4 7 2877.870 3107.830 492.512 47.276 o
7 4 8 1793.510 1173.930 478.705 53.715 o
7 4 9 535.613 233.096 331.719 114.994 o
7 4 10 6051.420 6373.540 756.160 18.519 o
7 4 11 1185.390 1283.570 524.392 45.510 o
7 4 12 1930.110 1438.220 590.656 35.496 o
7 4 13 1257.390 2158.370 991.759 12.836 o
7 5 0 135.191 -174.171 550.340 41.993 o
7 5 1 14179.700 13918.900 1180.800 6.370 o
7 5 2 789.518 475.689 316.047 125.553 o
7 5 3 13038.300 15435.900 1311.230 5.530 o
7 5 4 536.890 385.759 342.571 107.727 o
7 5 5 20017.700 18749.100 1571.440 3.500 o
7 5 6 8812.700 7157.820 1078.390 9.285 o
7 5 7 67.077 110.319 287.579 153.764 o
7 5 8 571.192 915.594 365.035 94.444 o
7 5 9 4109.290 3625.550 630.926 28.561 o
7 5 10 270.298 567.120 516.903 47.532 o
7 5 11 8628.110 8497.280 2212.830 2.484 o
7 5 12 83.453 64.321 550.549 41.962 o
7 6 0 1477.190 1519.400 415.951 70.758 o
7 6 1 2704.410 2279.480 492.995 48.369 o
7 6 2 1128.950 1286.570 433.529 66.185 o
7 6 3 236.616 502.990 377.575 89.020 o
7 6 4 3678.570 2881.020 677.893 25.703 o
7 6 5 675.438 618.185 386.402 84.452 o
7 6 6 337.427 706.375 475.686 56.053 o
7 6 7 3670.260 2892.490 509.549 43.127 o
7 6 8 496.777 663.684 365.273 94.675 o
7 6 9 1738.410 1599.570 646.739 29.791 o
7 6 10 4576.140 6761.480 1056.480 10.586 o
7 6 11 54.371 509.806 615.974 33.512 o
7 7 0 9222.820 7637.140 767.089 15.555 o
7 7 1 3513.980 3521.950 1820.140 3.796 o
7 7 2 436.772 -179.254 343.931 107.297 o
7 7 3 354.220 633.917 415.951 73.260 o
7 7 4 303.068 309.775 427.087 69.626 o
7 7 5 641.564 709.821 1063.420 11.235 o
7 7 6 23245.000 23083.100 1958.560 2.326 o
7 7 7 32.698 333.436 496.157 51.658 o
7 7 8 11152.100 9945.560 1951.990 3.057 o
7 7 9 124.588 558.771 543.534 43.023 o
7 7 10 2456.250 1922.780 1061.980 11.123 o
7 8 0 471.436 318.065 262.835 182.706 o
7 8 1 8976.760 8285.850 1446.660 5.471 o
7 8 2 2010.290 1779.430 358.164 91.101 o
7 8 3 6364.610 6741.980 932.469 12.754 o
7 8 4 196.046 -231.177 380.444 87.849 o
7 8 5 1564.930 1863.800 612.719 33.139 o
7 8 6 17.050 239.504 499.048 51.068 o
7 8 7 8634.230 8646.300 1174.870 7.917 o
7 8 8 0.187 -263.378 458.618 60.474 o
7 8 9 2013.360 1993.420 937.298 14.280 o
7 9 0 515.063 396.945 280.273 160.522 o
7 9 1 17678.800 17811.500 1751.340 3.164 o
7 9 2 5086.300 5687.310 618.252 27.235 o
7 9 3 3960.260 4004.470 525.516 39.246 o
7 9 4 606.360 832.431 337.656 110.202 o
7 9 5 2183.930 1346.500 581.372 36.446 o
7 9 6 1105.700 1097.950 614.692 33.338 o
7 9 7 75.039 112.296 475.007 56.368 o
7 9 8 2670.700 2828.810 794.645 19.450 o
7 10 0 863.410 813.518 336.028 110.519 o
7 10 1 355.946 383.106 421.354 71.481 o
7 10 2 4111.820 3418.260 659.262 26.482 o
7 10 3 44.549 173.547 287.446 153.900 o
7 10 4 1684.290 1868.840 620.202 32.292 o
7 10 5 43.876 -67.183 294.569 146.585 o
7 10 6 78.840 -8.376 368.511 93.659 o
7 11 0 2847.210 2780.020 719.455 23.476 o
7 11 1 18.489 -9.939 309.055 133.168 o
7 11 2 347.091 381.080 498.746 51.055 o
7 11 3 2415.180 1897.790 479.505 51.878 o
7 11 4 378.922 653.452 390.907 82.875 o
8 0 0 31859.800 33662.500 2889.290 1.102 o
8 0 2 101541.000 98784.700 5749.590 0.199 o
8 0 4 6993.710 7672.370 776.716 16.705 o
8 0 6 5090.260 4514.510 600.749 29.329 o
8 0 8 16561.000 17688.300 2422.070 1.888 o
8 0 10 404.022 8.599 587.603 36.815 o
8 0 12 862.126 -295.235 693.658 26.380 o
8 1 0 137.905 153.717 164.039 471.603 o
8 1 1 24229.600 25756.700 1357.700 3.438 o
8 1 2 2170.300 2439.150 313.596 111.736 o
8 1 3 15732.000 16496.000 846.863 8.522 o
8 1 4 2104.430 1808.570 315.670 113.717 o
8 1 5 1890.770 2101.790 367.768 86.575 o
8 1 6 2835.930 2644.360 416.868 64.537 o
8 1 7 16033.200 16498.100 1140.980 6.066 o
8 1 8 471.249 141.396 292.986 147.496 o
8 1 9 2641.690 1522.970 580.741 36.046 o
8 1 10 477.386 555.423 559.094 40.592 o
8 1 11 284.269 375.191 523.623 46.341 o
8 1 12 4200.190 3194.900 884.357 15.373 o
8 2 0 21.316 -68.106 148.797 574.483 o
8 2 1 18.592 84.650 157.822 510.566 o
8 2 2 471.339 302.690 172.303 421.027 o
8 2 3 18273.600 20307.300 1451.460 3.979 o
8 2 4 7.517 432.194 275.500 167.435 o
8 2 5 8611.440 8409.320 753.158 16.127 o
8 2 6 3799.230 3980.660 625.445 29.148 o
8 2 7 15894.700 15419.100 1146.730 6.156 o
8 2 8 152.045 -44.267 291.355 149.786 o
8 2 9 525.618 310.200 346.904 105.150 o
8 2 10 7.867 -76.558 354.588 101.164 o
8 2 11 377.208 97.888 556.932 40.976 o
8 2 12 73.722 613.594 612.078 33.934 o
8 3 0 2442.520 2034.190 287.519 128.734 o
8 3 1 3101.980 2717.640 472.925 50.779 o
8 3 2 3860.590 3797.020 619.133 29.716 o
8 3 3 12.133 -28.902 402.723 78.426 o
8 3 4 11149.800 10420.900 1522.030 4.751 o
8 3 5 9.920 -179.409 224.835 251.621 o
8 3 6 6396.520 7811.710 933.897 12.528 o
8 3 7 3359.450 3153.660 496.219 45.576 o
8 3 8 193.855 627.442 356.113 100.026 o
8 3 9 2762.230 2940.220 550.600 38.861 o
8 3 10 821.233 519.022 366.704 93.494 o
8 3 11 1018.480 1233.300 596.742 35.361 o
8 3 12 2756.730 2052.440 760.356 21.290 o
8 4 0 13333.000 12288.700 1278.390 5.928 o
8 4 1 77.021 209.847 277.798 164.727 o
8 4 2 17527.700 15989.100 1314.030 4.883 o
8 4 3 121.235 197.031 322.936 121.891 o
8 4 4 1200.920 1121.480 427.869 67.926 o
8 4 5 3709.650 3180.740 592.775 32.677 o
8 4 6 218.978 -160.355 277.676 164.829 o
8 4 7 2786.910 2833.470 509.630 44.859 o
8 4 8 6428.510 6861.190 766.647 17.695 o
8 4 9 2032.530 1504.710 456.740 58.062 o
8 4 10 3073.890 2151.530 513.181 44.385 o
8 4 11 3301.630 3173.230 634.552 29.249 o
8 5 0 2224.320 2295.160 481.269 51.507 o
8 5 1 6716.610 6749.740 1405.950 6.017 o
8 5 2 127.092 61.049 300.347 140.950 o
8 5 3 1539.900 1618.370 471.717 55.313 o
8 5 4 3560.890 3167.320 1140.810 9.513 o
8 5 5 591.584 268.772 363.749 95.619 o
8 5 6 57.988 55.207 278.612 163.840 o
8 5 7 669.922 759.754 358.976 97.581 o
8 5 8 201.733 -117.153 443.111 64.763 o
8 5 9 5500.410 5696.530 1050.820 10.616 o
8 5 10 51.552 570.405 480.793 54.988 o
8 5 11 1016.520 740.995 617.097 33.176 o
8 6 0 2356.800 2073.520 1661.050 4.584 o
8 6 1 1791.250 1261.660 440.607 62.955 o
8 6 2 5903.740 5203.140 930.132 13.213 o
8 6 3 102.981 -328.410 372.486 91.667 o
8 6 4 47.058 340.209 432.820 67.876 o
8 6 5 1122.440 1764.310 712.289 24.805 o
8 6 6 1062.150 1040.920 664.994 28.545 o
8 6 7 567.972 50.715 466.376 58.352 o
8 6 8 1089.810 800.845 424.276 69.505 o
8 6 9 199.962 491.666 524.966 46.109 o
8 6 10 4904.800 6053.800 1045.620 10.796 o
8 7 0 334.013 149.357 221.058 259.099 o
8 7 1 33.791 8.802 350.593 103.481 o
8 7 2 1359.550 639.031 435.229 65.828 o
8 7 3 88.184 321.389 401.241 78.966 o
8 7 4 5350.180 5481.670 882.772 14.662 o
8 7 5 779.737 867.778 487.029 53.179 o
8 7 6 3009.360 1753.680 614.378 31.973 o
8 7 7 628.579 936.438 578.073 37.880 o
8 7 8 894.036 821.315 587.877 36.562 o
8 7 9 874.233 -778.042 951.630 14.030 o
8 8 0 3.552 26.730 223.757 254.050 o
8 8 1 8.009 -125.544 224.455 252.473 o
8 8 2 21.715 -283.285 553.207 41.562 o
8 8 3 1543.720 1053.600 490.204 51.689 o
8 8 4 11.699 25.777 496.452 51.608 o
8 8 5 4368.290 4078.930 1580.790 4.980 o
8 8 6 1383.590 1635.100 612.939 33.278 o
8 8 7 53.871 -172.324 495.156 51.878 o
8 8 8 28.601 -177.714 1031.890 11.946 o
8 9 0 224.548 -88.415 246.444 209.195 o
8 9 1 3380.410 3643.870 540.432 38.713 o
8 9 2 585.003 315.618 406.115 76.775 o
8 9 3 2522.540 1465.550 388.165 77.107 o
8 9 4 1922.670 1788.580 444.363 61.106 o
8 9 5 11.860 296.298 528.304 45.567 o
8 9 6 1567.420 480.808 620.271 32.686 o
8 10 0 3752.360 3003.880 524.793 40.686 o
8 10 1 107.526 135.211 305.575 136.159 o
8 10 2 1760.400 2831.470 514.698 45.669 o
8 10 3 416.453 599.472 373.287 90.832 o
8 10 4 78.083 -211.837 304.214 137.428 o
8 11 0 2222.950 1979.520 759.584 21.526 o
8 11 1 3154.310 3215.250 567.509 36.070 o
9 0 0 11372.900 13781.400 1375.850 5.429 o
9 0 2 300.290 97.717 258.824 189.409 o
9 0 4 3937.190 4490.940 642.064 27.426 o
9 0 6 10821.800 11296.300 1840.200 3.390 o
9 0 8 120.964 685.059 710.856 25.157 o
9 0 10 2018.890 1722.680 1011.820 12.290 o
9 1 0 2476.670 2838.690 360.637 84.502 o
9 1 1 1047.540 1336.150 313.582 124.333 o
9 1 2 4034.130 4317.990 524.600 38.907 o
9 1 3 5929.210 5545.770 550.896 31.361 o
9 1 4 12.836 205.395 239.776 221.170 o
9 1 5 11171.200 10427.700 877.927 11.229 o
9 1 6 118.645 -359.442 240.464 219.903 o
9 1 7 9317.360 10450.400 951.417 10.686 o
9 1 8 5676.930 4338.750 854.730 15.634 o
9 1 9 1.986 -167.704 484.414 54.205 o
9 1 10 4144.270 3805.510 1973.490 3.225 o
9 1 11 1068.310 1561.590 712.808 24.809 o
9 2 0 599.759 885.885 286.414 152.332 o
9 2 1 5023.070 5826.000 525.270 35.251 o
9 2 2 1440.210 1431.060 386.394 81.763 o
9 2 3 2443.990 3099.410 458.603 54.868 o
9 2 4 67.332 617.928 303.094 138.171 o
9 2 5 2648.160 3275.060 965.163 13.301 o
9 2 6 2045.700 1987.920 505.715 47.425 o
9 2 7 671.027 843.872 371.881 90.915 o
9 2 8 2901.410 3054.870 528.398 41.615 o
9 2 9 4437.960 3243.020 786.760 19.027 o
9 2 10 78.498 502.701 602.230 35.057 o
9 3 0 5568.850 6458.100 754.822 18.869 o
9 3 1 16.252 146.569 285.204 156.352 o
9 3 2 6597.200 7342.250 835.769 15.130 o
9 3 3 22403.900 25137.100 1812.740 2.577 o
9 3 4 5812.040 5694.670 648.554 24.380 o
9 3 5 4906.300 5534.970 644.732 25.692 o
9 3 6 90.043 347.779 310.854 131.504 o
9 3 7 1101.260 386.333 351.422 101.145 o
9 3 8 2436.950 2549.830 560.463 38.232 o
9 3 9 269.788 -113.452 395.548 81.246 o
9 3 10 3698.450 3377.890 652.272 27.378 o
9 4 0 15118.900 16564.300 1381.310 4.806 o
9 4 1 3202.650 2902.820 565.478 36.449 o
9 4 2 253.598 387.605 344.970 106.642 o
9 4 3 4295.220 4289.870 665.414 25.506 o
9 4 4 7639.410 8152.150 976.922 11.163 o
9 4 5 491.522 599.256 339.100 109.810 o
9 4 6 1915.570 2166.680 473.320 53.861 o
9 4 7 770.558 639.963 363.020 95.359 o
9 4 8 38.682 103.978 314.966 128.203 o
9 4 9 1987.180 1292.420 484.596 52.090 o
9 4 10 0.160 353.135 462.676 59.407 o
9 5 0 9.924 -587.429 431.386 68.350 o
9 5 1 3030.760 3201.050 720.888 23.186 o
9 5 2 0.032 341.926 389.262 83.922 o
9 5 3 32.539 -310.941 308.063 134.026 o
9 5 4 1528.430 1279.350 517.377 46.419 o
9 5 5 3657.250 4394.430 751.069 20.841 o
9 5 6 84.926 -184.038 312.367 130.347 o
9 5 7 765.783 236.396 370.469 91.971 o
9 5 8 314.984 519.076 390.745 83.066 o
9 5 9 966.564 737.079 430.418 67.779 o
9 6 0 1895.650 1909.580 540.293 41.997 o
9 6 1 3209.560 2584.830 597.286 33.117 o
9 6 2 141.671 -71.843 364.218 95.865 o
9 6 3 1391.350 800.325 775.349 21.007 o
9 6 4 3098.460 2655.630 651.795 28.187 o
9 6 5 177.107 302.503 571.838 38.881 o
9 6 6 1990.200 2146.860 523.675 44.336 o
9 6 7 22.994 -25.995 375.183 90.362 o
9 6 8 3050.130 3434.510 593.712 33.199 o
9 7 0 3907.150 3317.590 1539.230 5.276 o
9 7 1 3.030 -102.898 399.370 79.749 o
9 7 2 6442.710 5632.820 1007.520 11.249 o
9 7 3 1.256 -393.424 378.995 88.554 o
9 7 4 5071.600 4610.600 1504.840 5.441 o
9 7 5 2.571 -414.745 424.992 70.423 o
9 7 6 140.780 -107.565 471.089 57.308 o
9 7 7 13.826 -185.481 413.136 74.523 o
9 8 0 36.717 -131.162 275.170 167.982 o
9 8 1 9793.880 8468.970 987.999 10.245 o
9 8 2 349.404 26.799 457.359 60.757 o
9 8 3 7944.820 7854.180 1089.650 9.235 o
9 8 4 2.835 375.209 514.319 48.076 o
9 8 5 195.508 148.105 559.456 40.626 o
9 8 6 1512.970 1135.080 1275.530 7.790 o
9 9 0 1825.130 1891.290 435.262 63.660 o
9 9 1 1105.180 1164.010 666.428 28.394 o
9 9 2 4758.130 3358.260 580.724 32.356 o
9 9 3 2530.890 1845.540 491.259 49.412 o
9 9 4 88.415 0.000 1269.800 7.889 o
9 10 0 101.371 -290.225 325.186 120.269 o
9 10 1 128.519 -64.998 1193.840 8.924 o
10 0 0 151.233 -97.664 272.557 171.151 o
10 0 2 6813.190 6640.640 1653.890 4.426 o
10 0 4 757.758 796.847 653.529 29.656 o
10 0 6 58.925 -470.082 561.806 40.299 o
10 0 8 3208.230 4468.650 1341.450 6.915 o
10 1 0 773.940 653.261 261.794 181.271 o
10 1 1 10788.300 11048.600 816.424 12.405 o
10 1 2 623.227 149.392 259.990 186.364 o
10 1 3 3222.170 3394.940 624.538 30.093 o
10 1 4 207.535 148.443 302.815 138.552 o
10 1 5 740.632 262.361 291.304 148.104 o
10 1 6 1180.540 1075.750 521.407 46.111 o
10 1 7 192.794 8.406 470.992 57.325 o
10 1 8 1413.830 627.061 994.625 12.805 o
10 1 9 92.271 180.963 532.797 44.800 o
10 2 0 5115.400 5299.480 690.467 22.793 o
10 2 1 1716.330 1204.650 397.146 77.101 o
10 2 2 431.407 438.394 556.073 41.059 o
10 2 3 15.525 -102.119 278.773 163.670 o
10 2 4 1946.860 2054.160 436.002 62.962 o
10 2 5 239.177 154.845 303.093 138.256 o
10 2 6 1198.640 1445.280 421.883 69.521 o
10 2 7 4388.610 4344.520 612.915 29.328 o
10 2 8 658.918 533.661 521.962 46.490 o
10 2 9 602.721 1256.910 1072.020 11.048 o
10 3 0 7345.090 8268.010 1341.450 6.433 o
10 3 1 913.508 1072.920 417.316 71.867 o
10 3 2 865.667 789.494 386.731 83.846 o
10 3 3 3320.520 2526.910 554.967 37.820 o
10 3 4 802.199 684.094 350.443 102.103 o
10 3 5 746.439 195.596 305.983 134.476 o
10 3 6 3670.510 3956.410 651.087 27.241 o
10 3 7 508.001 -77.795 379.786 87.973 o
10 3 8 3412.770 2815.270 788.313 19.486 o
10 4 0 111.191 509.625 583.303 37.364 o
10 4 1 3345.110 3277.050 612.444 31.132 o
10 4 2 5450.200 5333.180 804.352 17.287 o
10 4 3 117.974 338.658 375.343 90.214 o
10 4 4 2797.040 2981.060 529.519 41.680 o
10 4 5 3179.550 3019.340 538.316 39.820 o
10 4 6 126.476 140.638 360.047 98.080 o
10 4 7 641.931 1123.460 467.556 57.669 o
10 4 8 1960.430 1199.600 654.332 29.108 o
10 5 0 251.593 124.515 369.021 93.315 o
10 5 1 1299.410 910.323 463.403 58.109 o
10 5 2 317.866 513.745 435.495 66.910 o
10 5 3 9613.780 9791.800 1159.190 7.815 o
10 5 4 1900.610 2123.100 632.802 30.853 o
10 5 5 4406.050 3896.000 686.562 24.191 o
10 5 6 23.317 559.577 380.556 87.754 o
10 5 7 230.324 172.979 364.271 95.760 o
10 6 0 1470.430 620.686 459.459 59.057 o
10 6 1 1742.610 1106.690 531.193 43.971 o
10 6 2 3623.140 3386.260 734.124 22.043 o
10 6 3 379.205 279.463 460.339 59.920 o
10 6 4 13052.100 13825.900 1767.110 3.475 o
10 6 5 816.921 452.108 503.090 49.966 o
10 6 6 2064.280 2072.920 544.131 41.158 o
10 7 0 6731.030 6824.310 964.617 11.896 o
10 7 1 227.295 82.903 449.420 62.945 o
10 7 2 1341.690 557.419 626.299 32.137 o
10 7 3 283.514 -169.069 447.172 63.576 o
10 7 4 1485.100 1841.380 646.727 29.854 o
10 7 5 563.060 886.845 623.509 32.604 o
10 8 0 1749.520 1857.530 776.782 20.748 o
10 8 1 4567.910 3105.010 671.376 25.376 o
10 8 2 729.018 609.999 516.341 47.452 o
10 8 3 18.030 309.566 1149.410 9.627 o
10 9 0 1126.190 1352.920 538.875 43.151 o
11 0 0 14418.400 14582.100 1254.830 5.755 o
11 0 2 4151.090 2657.110 965.962 13.065 o
11 0 4 806.101 825.510 748.119 22.645 o
11 0 6 3212.700 2648.510 1057.690 11.095 o
11 1 0 6150.680 6899.640 832.765 15.554 o
11 1 1 10936.800 11858.500 972.481 9.569 o
11 1 2 15.356 162.028 302.121 139.333 o
11 1 3 249.575 97.210 309.581 132.551 o
11 1 4 358.961 174.648 492.442 52.394 o
11 1 5 483.463 807.000 594.580 35.872 o
11 1 6 2612.030 1942.380 690.824 25.720 o
11 1 7 409.681 845.335 716.589 24.726 o
11 2 0 1708.630 1444.060 472.249 55.067 o
11 2 1 34.962 105.322 368.519 93.653 o
11 2 2 1464.490 1524.140 425.501 67.753 o
11 2 3 3238.650 3648.890 683.710 25.337 o
11 2 4 78.302 305.499 327.972 118.171 o
11 2 5 7397.800 6226.370 732.381 18.559 o
11 2 6 701.885 114.295 533.026 44.647 o
11 3 0 26.028 382.031 368.009 93.876 o
11 3 1 2289.610 2378.250 1593.690 4.976 o
11 3 2 2958.350 2412.740 814.045 18.540 o
11 3 3 221.043 561.782 340.179 109.594 o
11 3 4 4644.830 4358.490 646.920 26.428 o
11 3 5 2168.510 1752.390 488.722 50.606 o
11 3 6 1753.280 2024.950 505.603 47.828 o
11 4 0 4057.500 3814.890 1335.720 6.943 o
11 4 1 1041.590 907.630 1026.160 12.045 o
11 4 2 466.463 346.394 415.714 73.367 o
11 4 3 2347.690 2977.160 752.418 21.707 o
11 4 4 36.858 -335.951 350.680 103.430 o
11 4 5 51.750 306.570 379.043 88.496 o
11 5 0 2949.970 2919.800 682.163 25.876 o
11 5 1 888.267 1017.410 558.939 40.374 o
11 5 2 1690.010 1254.850 543.556 42.021 o
11 5 3 1002.580 205.902 548.907 41.986 o
11 5 4 233.081 377.221 394.069 81.782 o
11 6 0 792.808 948.357 532.239 44.561 o
11 6 1 49.217 426.415 527.409 45.712 o
11 6 2 2107.520 1854.340 635.100 30.593 o
11 6 3 446.847 879.465 583.648 37.224 o
11 7 0 2399.560 2164.460 731.151 23.088 o
11 7 1 45.071 -444.075 527.356 45.736 o
12 0 0 2839.130 3003.920 684.554 25.747 o
12 0 2 1599.500 1476.170 943.031 14.185 o
12 0 4 3884.600 3926.910 1249.730 7.911 o
12 1 0 725.556 792.151 372.269 90.673 o
12 1 1 82.492 -96.382 311.558 131.025 o
12 1 2 1897.210 760.871 592.542 35.520 o
12 1 3 765.070 882.210 603.497 34.737 o
12 1 4 947.893 825.155 580.724 37.440 o
12 2 0 144.905 29.457 409.091 75.988 o
12 2 1 10471.700 10016.900 944.735 10.463 o
12 2 2 552.363 543.212 375.844 89.465 o
12 2 3 6618.650 6285.740 1091.740 9.633 o
12 2 4 487.459 310.295 575.635 38.322 o
12 3 0 1746.250 1686.190 1129.340 9.903 o
12 3 1 834.657 788.969 1325.690 7.229 o
12 3 2 3120.550 3021.480 559.448 37.203 o
12 3 3 294.624 -392.584 350.925 103.189 o
12 4 0 359.845 280.154 465.697 58.559 o
12 4 1 105.478 428.343 459.922 60.093 o
12 4 2 1818.340 1056.730 553.013 40.606 o
12 5 0 18.309 89.608 475.898 56.161 o
12 5 1 37.339 588.348 516.311 47.688 o
13 0 0 2925.950 1547.830 963.095 13.446 o
13 1 0 753.184 1196.960 502.534 49.880 o
;
_iucr_refine_instructions_details
;
TITL 1 P 1 21/c 1 R = 0.06 P21/c
CELL 0.71073 10.484 11.036 15.372 90 103.796 90
ZERR 1 0.003 0.003 0.004 0 0.005 0
LATT 1
SYMM -X,0.5+Y,0.5-Z
SFAC  C 2.310 20.844 1.02 10.208 1.589 0.569 0.865 51.651 0.216 0.003 0.002 =
 11.5 0.68 12.01
SFAC  H 0.493 10.511 0.323 26.126 0.14 3.142 0.041 57.8 0.003 0 0 0.624 =
 0.35 1.008
SFAC  Br 17.179 2.172 5.236 16.58 5.638 0.261 3.985 41.433 2.956 -0.29 2.46 =
 10000 1.21 79.9
SFAC  N 12.213 0.006 3.132 9.893 2.013 28.998 1.166 0.583 -11.529 0.006 =
 0.003 19.6 0.68 14.01
SFAC  Pb 31.062 0.69 13.064 2.358 18.442 8.618 5.97 47.258 13.412 -3.394 =
 10.111 41900 1.97 207.2
UNIT 24 80 20 12 4

DFIX 1.5 0.01 N3 C1
DFIX 1.5 0.01 C1 C2
DFIX 1.5 0.01 C2 C3
DELU 0.01 0.02 N3 C1

L.S. 5
PLAN  20
TEMP 23
CONF
FMAP 2
ACTA
BOND $H
MORE -1
WGHT 0.055079 0
FVAR 0.059066
REM <olex2.extras>
REM <HklSrc "%.\\1.hkl">
REM </olex2.extras>

N1    4     0.40121  0.56674  0.33721  11.00000  0.03639  0.04692  0.03664 =
 -0.00591  0.00371  0.00015
AFIX 3
H1a   2     0.47311  0.59204  0.37641  11.00000 -1.20000
H1b   2     0.34031  0.62454  0.32911  11.00000 -1.20000
H1c   2     0.37071  0.50034  0.35811  11.00000 -1.20000
AFIX 0
N2    4     0.25384  0.42841  0.02086  11.00000  0.04393  0.03735  0.03289 =
 0.00506 -0.01011  0.00053
AFIX 3
H2a   2     0.22974  0.35541  0.03746  11.00000 -1.20000
H2b   2     0.18274  0.47691  0.01066  11.00000 -1.20000
AFIX 0
N3    4     0.05588  0.27616 -0.26009  11.00000  0.04488  0.04981  0.05013 =
 0.01363  0.00337  0.00858
AFIX 3
H3a   2    -0.02592  0.29736 -0.28709  11.00000 -1.20000
H3b   2     0.10678  0.28186 -0.29869  11.00000 -1.20000
H3c   2     0.05648  0.20016 -0.24059  11.00000 -1.20000
AFIX 0
C1    1     0.10491  0.36310 -0.18299  11.00000  0.06641  0.05169  0.09654 =
 -0.00331  0.02536 -0.00284
AFIX 23
H1d   2     0.10469  0.44531 -0.20535  11.00000 -1.20000
H1e   2     0.04809  0.35997 -0.14163  11.00000 -1.20000
AFIX 0
C2    1     0.24065  0.32682 -0.13658  11.00000  0.08373
AFIX 23
H2c   2     0.23923  0.24650 -0.11120  11.00000 -1.20000
H2d   2     0.29513  0.32387 -0.17944  11.00000 -1.20000
AFIX 0
C3    1     0.29792  0.41496 -0.06365  11.00000  0.10129  0.05811  0.02571 =
 -0.00868  0.00414  0.01555
AFIX 23
H3d   2     0.28934  0.49441 -0.09143  11.00000 -1.20000
H3e   2     0.39126  0.39770 -0.04605  11.00000 -1.20000
AFIX 0
C4    1     0.35432  0.47886  0.09411  11.00000  0.03767  0.04322  0.01704 =
 -0.00062 -0.00272 -0.00644
AFIX 23
H4a   2     0.43026  0.42583  0.10511  11.00000 -1.20000
H4b   2     0.38133  0.55668  0.07526  11.00000 -1.20000
AFIX 0
C7    1     0.43348  0.53946  0.25142  11.00000  0.04856  0.07607  0.04070 =
 -0.03124  0.01066 -0.00197
AFIX 23
H7a   2     0.46866  0.61159  0.22961  11.00000 -1.20000
H7b   2     0.50070  0.47723  0.26055  11.00000 -1.20000
AFIX 0
C8    1     0.31346  0.49634  0.18139  11.00000  0.03720  0.04064  0.02918 =
 -0.00233  0.00070 -0.00380
AFIX 23
H8a   2     0.24372  0.55599  0.17383  11.00000 -1.20000
H8b   2     0.28150  0.42058  0.20017  11.00000 -1.20000
AFIX 0

Pb1   5     0.18042  0.89999  0.06438  11.00000  0.03157  0.02921  0.03215 =
 0.00281  0.00773  0.00135
Br1   3     0.06279  0.66831 -0.02273  11.00000  0.04461  0.03461  0.05761 =
 0.00357 -0.00402 -0.00173
Br2   3     0.09935  1.01499 -0.12937  11.00000  0.04540  0.03625  0.03693 =
 0.00538  0.00579  0.00112
Br3   3     0.25295  0.82732  0.25405  11.00000  0.05238  0.04780  0.03446 =
 0.00889  0.01313  0.00668
Br4   3     0.43257  0.82365  0.04874  11.00000  0.04044  0.04194  0.04634 =
 0.00083  0.01662  0.00417
Br5   3     0.28182  1.15570  0.11358  11.00000  0.04162  0.02938  0.06730 =
 0.00316  0.00090  0.00304
HKLF 4

END
Q1 1 0.166667 0.325 -0.222222 11 0.05 2.8
Q2 1 0.083333 0.45 -0.277778 11 0.05 2.5
Q3 1 0.055556 0.9 -0.018519 11 0.05 2.13
Q4 1 0.083333 0.9 0.055556 11 0.05 2.09
Q5 1 0.194444 0.25 -0.259259 11 0.05 1.93
Q6 1 0.111111 0.875 0.12963 11 0.05 1.92
Q7 1 0.25 0.9 0 11 0.05 1.91
Q8 1 0.166667 0.325 -0.111111 11 0.05 1.91
Q9 1 0.25 0.9 0.074074 11 0.05 1.84
Q10 1 0 0.8 0.055556 11 0.05 1.82
Q11 1 0.277778 0.5 -0.166667 11 0.05 1.8
Q12 1 0.666667 0.475 0.444444 11 0.05 1.8

  REM The information below was added by Olex2.
  REM
  REM R1 = 0.0563 for 2436 Fo > 4sig(Fo) and 0.0986 for all 3838 data
  REM 131 parameters refined using 4 restraints
  REM Highest difference peak 2.7952, deepest hole -2.9692
  REM Mean Shift 0.0000, Max Shift -0.0006.

  REM +++ Tabular Listing of Refinement Information +++
  REM R1_all = 0.0986
  REM R1_gt = 0.0563
  REM wR_ref = 0.1421
  REM GOOF = 0.9741
  REM Shift_max = -0.0006
  REM Shift_mean = 0.0000
  REM Reflections_all = 3838
  REM Reflections_gt = 2436
  REM Parameters = 131
  REM Hole = -2.9692
  REM Peak = 2.7952
  REM Flack = n/a

  
;
_olex2_submission_special_instructions  'No special instructions were received'
loop_
  _restr_distance_atom_site_label_1
  _restr_distance_atom_site_label_2
  _restr_distance_site_symmetry_2
  _restr_distance_target
  _restr_distance_target_weight_param
  _restr_distance_diff
 N3 C1 1 1.5000 0.0100 -0.0163
 C1 C2 1 1.5000 0.0100 0.0133
 C2 C3 1 1.5000 0.0100 0.0025

loop_
  _restr_U_rigid_atom_site_label_1
  _restr_U_rigid_atom_site_label_2
  _restr_U_rigid_target_weight_param
  _restr_U_rigid_U_parallel
  _restr_U_rigid_diff
 N3 C1 0.0100 0.0684 -0.0127
