# Supplementary material for: In Situ Halide Vacancy Tuning of Low‐Dimensional Lead Perovskites to Realize Multiple Adjustable Luminescence Performance
Source: Adv Sci (Weinh). 2025 Mar 17;12(18):2412459. doi: 10.1002/advs.202412459 (PMC12079511; doi:10.1002/advs.202412459)
Supplement: Supplementary file 2 — Supporting Information [file ADVS-12-2412459-s002.zip › W-[DADPA]PbBr5.cif]

data_1
_audit_creation_date               2024-11-26
_audit_creation_method
;
Olex2 1.5
(compiled 2024.02.16 svn.r378c4104 for OlexSys, GUI svn.r6928)
;
_shelx_SHELXL_version_number       '2018/3'
_audit_contact_author_address      ?
_audit_contact_author_email        ?
_audit_contact_author_name
;
Xiao-Wu Lei
;
_audit_contact_author_phone        ?
_publ_contact_author_id_orcid      ?
_publ_section_references
;
Dolomanov, O.V., Bourhis, L.J., Gildea, R.J, Howard, J.A.K. & Puschmann, H.
 (2009), J. Appl. Cryst. 42, 339-341.

Sheldrick, G.M. (2015). Acta Cryst. C71, 3-8.
;
_chemical_name_common              ?
_chemical_name_systematic          ?
_chemical_formula_moiety           '4(C6 H20 N3), 4(Br5 Pb)'
_chemical_formula_sum              'C24 H64 Br20 N12 Pb4'
_chemical_formula_weight           2947.67
_chemical_melting_point            ?
loop_
  _atom_type_symbol
  _atom_type_description
  _atom_type_scat_dispersion_real
  _atom_type_scat_dispersion_imag
  _atom_type_scat_source
 'C' 'C' 0.0030 0.0020 'International Tables Vol C Tables 4.2.6.8 and 6.1.1.4'
 'H' 'H' 0.0000 0.0000 'International Tables Vol C Tables 4.2.6.8 and 6.1.1.4'
 'Br' 'Br' -0.2900 2.4600
 'International Tables Vol C Tables 4.2.6.8 and 6.1.1.4'
 'N' 'N' 0.0060 0.0030 'International Tables Vol C Tables 4.2.6.8 and 6.1.1.4'
 'Pb' 'Pb' -3.3940 10.1110
 'International Tables Vol C Tables 4.2.6.8 and 6.1.1.4'

_shelx_space_group_comment
;
The symmetry employed for this shelxl refinement is uniquely defined
by the following loop, which should always be used as a source of
symmetry information in preference to the above space-group names.
They are only intended as comments.
;
_space_group_crystal_system        'monoclinic'
_space_group_IT_number             14
_space_group_name_H-M_alt          'P 1 21/c 1'
_space_group_name_Hall             '-P 2ybc'
loop_
  _space_group_symop_operation_xyz
 'x, y, z'
 '-x, y+1/2, -z+1/2'
 '-x, -y, -z'
 'x, -y-1/2, z-1/2'

_cell_length_a                     10.4829(19)
_cell_length_b                     11.038(2)
_cell_length_c                     15.373(3)
_cell_angle_alpha                  90
_cell_angle_beta                   103.763(2)
_cell_angle_gamma                  90
_cell_volume                       1727.7(6)
_cell_formula_units_Z              1
_cell_measurement_reflns_used      9922
_cell_measurement_temperature      296(2)
_cell_measurement_theta_max        24.29
_cell_measurement_theta_min        2.32
_shelx_estimated_absorpt_T_max     ?
_shelx_estimated_absorpt_T_min     ?
_exptl_absorpt_coefficient_mu      21.308
_exptl_absorpt_correction_T_max    0.7291
_exptl_absorpt_correction_T_min    0.3993
_exptl_absorpt_correction_type     multi-scan
_exptl_absorpt_process_details     'SADABS; Bruker, 2000'
_exptl_absorpt_special_details     ?
_exptl_crystal_colour              green
_exptl_crystal_colour_primary      green
_exptl_crystal_density_diffrn      2.833
_exptl_crystal_density_meas        ?
_exptl_crystal_density_method      'not measured'
_exptl_crystal_description         layer
_exptl_crystal_F_000               1320
_exptl_crystal_size_max            0.1
_exptl_crystal_size_mid            0.08
_exptl_crystal_size_min            0.01
_exptl_transmission_factor_max     ?
_exptl_transmission_factor_min     ?
_diffrn_reflns_av_R_equivalents    0.0923
_diffrn_reflns_av_unetI/netI       0.0799
_diffrn_reflns_Laue_measured_fraction_full  0.999
_diffrn_reflns_Laue_measured_fraction_max  0.997
_diffrn_reflns_limit_h_max         13
_diffrn_reflns_limit_h_min         -13
_diffrn_reflns_limit_k_max         14
_diffrn_reflns_limit_k_min         -14
_diffrn_reflns_limit_l_max         19
_diffrn_reflns_limit_l_min         -19
_diffrn_reflns_number              20187
_diffrn_reflns_point_group_measured_fraction_full  0.999
_diffrn_reflns_point_group_measured_fraction_max  0.997
_diffrn_reflns_theta_full          25.242
_diffrn_reflns_theta_max           27.548
_diffrn_reflns_theta_min           2.000
_diffrn_ambient_temperature        296.15
_diffrn_detector_area_resol_mean   ?
_diffrn_measured_fraction_theta_full  0.999
_diffrn_measured_fraction_theta_max  0.997
_diffrn_measurement_device_type    'Bruker SMART CCD area detector'
_diffrn_measurement_method         'phi and omega scans'
_diffrn_radiation_type             MoK\a
_diffrn_radiation_wavelength       0.71073
_diffrn_source                     ?
_diffrn_source_current             30.0
_diffrn_source_power               1.5
_diffrn_source_voltage             50.0
_diffrn_standards_number           0
_reflns_Friedel_coverage           0.000
_reflns_Friedel_fraction_full      .
_reflns_Friedel_fraction_max       .
_reflns_number_gt                  2627
_reflns_number_total               3975
_reflns_special_details
;
 Reflections were merged by SHELXL according to the crystal
 class for the calculation of statistics and refinement.
 
 _reflns_Friedel_fraction is defined as the number of unique
 Friedel pairs measured divided by the number that would be
 possible theoretically, ignoring centric projections and
 systematic absences.
;
_reflns_threshold_expression       'I > 2\s(I)'
_computing_cell_refinement         'APEX2 Software Suite (Bruker,2005)'
_computing_data_collection         'APEX2 Software Suite (Bruker,2005)'
_computing_data_reduction          'APEX2 Software Suite (Bruker,2005)'
_computing_molecular_graphics      'Olex2 1.5 (Dolomanov et al., 2009)'
_computing_publication_material    'Olex2 1.5 (Dolomanov et al., 2009)'
_computing_structure_refinement    'SHELXL 2018/3 (Sheldrick, 2015)'
_computing_structure_solution      'SHELXL-2018/3 (Sheldrick, 2018)'
_refine_diff_density_max           1.880
_refine_diff_density_min           -1.167
_refine_diff_density_rms           0.229
_refine_ls_extinction_coef         .
_refine_ls_extinction_method       none
_refine_ls_goodness_of_fit_ref     0.997
_refine_ls_hydrogen_treatment      constr
_refine_ls_matrix_type             full
_refine_ls_number_parameters       133
_refine_ls_number_reflns           3975
_refine_ls_number_restraints       0
_refine_ls_R_factor_all            0.0866
_refine_ls_R_factor_gt             0.0433
_refine_ls_restrained_S_all        0.997
_refine_ls_shift/su_max            0.000
_refine_ls_shift/su_mean           0.000
_refine_ls_structure_factor_coef   Fsqd
_refine_ls_weighting_details      
 'w=1/[\s^2^(Fo^2^)+(0.0334P)^2^] where P=(Fo^2^+2Fc^2^)/3'
_refine_ls_weighting_scheme        calc
_refine_ls_wR_factor_gt            0.0792
_refine_ls_wR_factor_ref           0.0916
_refine_special_details            ?
_olex2_refinement_description
;
1. Fixed Uiso
 At 1.2 times of:
  All C(H,H) groups, All N(H,H) groups, All N(H,H,H) groups
2.a Secondary CH2 refined with riding coordinates:
 N3(H3A,H3B), C1(H1D,H1E), C2(H2D,H2E), C3(H3C,H3D), C5(H5A,H5B), C6(H6A,H6B),
 C7(H7A,H7B)
2.b Idealised Me refined as rotating group:
 N1(H1A,H1B,H1C), N2(H2A,H2B,H2C)
;
_atom_sites_solution_hydrogens     geom
_atom_sites_solution_primary       ?
_atom_sites_solution_secondary     ?
loop_
  _atom_site_label
  _atom_site_type_symbol
  _atom_site_fract_x
  _atom_site_fract_y
  _atom_site_fract_z
  _atom_site_U_iso_or_equiv
  _atom_site_adp_type
  _atom_site_occupancy
  _atom_site_site_symmetry_order
  _atom_site_calc_flag
  _atom_site_refinement_flags_posn
  _atom_site_refinement_flags_adp
  _atom_site_refinement_flags_occupancy
  _atom_site_disorder_assembly
  _atom_site_disorder_group
 N1 N 0.9013(7) 0.5690(6) 0.3381(5) 0.0355(19) Uani 1 1 d . . . . .
 H1A H 0.840068 0.626446 0.330140 0.043 Uiso 1 1 calc R U . . .
 H1B H 0.973491 0.594921 0.376610 0.043 Uiso 1 1 calc R U . . .
 H1C H 0.871670 0.502645 0.359725 0.043 Uiso 1 1 calc R U . . .
 N2 N 0.5535(7) 0.2742(7) -0.2614(6) 0.051(2) Uani 1 1 d . . . . .
 H2A H 0.484261 0.308921 -0.297640 0.061 Uiso 1 1 calc R U . . .
 H2B H 0.529825 0.203339 -0.242498 0.061 Uiso 1 1 calc R U . . .
 H2C H 0.615923 0.262328 -0.290916 0.061 Uiso 1 1 calc R U . . .
 N3 N 0.7539(7) 0.4269(6) 0.0200(5) 0.039(2) Uani 1 1 d . . . . .
 H3A H 0.682852 0.473901 0.010047 0.047 Uiso 1 1 calc R U . . .
 H3B H 0.731201 0.353966 0.035840 0.047 Uiso 1 1 calc R U . . .
 C1 C 0.7357(14) 0.3286(13) -0.1383(10) 0.095(5) Uiso 1 1 d . . . . .
 H1D H 0.784801 0.327762 -0.184386 0.114 Uiso 1 1 calc R U . . .
 H1E H 0.736399 0.247349 -0.114203 0.114 Uiso 1 1 calc R U . . .
 C2 C 0.7999(12) 0.4162(10) -0.0639(7) 0.064(3) Uani 1 1 d . . . . .
 H2D H 0.892424 0.395598 -0.046590 0.076 Uiso 1 1 calc R U . . .
 H2E H 0.794108 0.496379 -0.090374 0.076 Uiso 1 1 calc R U . . .
 C3 C 0.8553(8) 0.4784(8) 0.0938(6) 0.034(2) Uani 1 1 d . . . . .
 H3C H 0.881123 0.556726 0.075077 0.041 Uiso 1 1 calc R U . . .
 H3D H 0.931885 0.426177 0.104299 0.041 Uiso 1 1 calc R U . . .
 C5 C 0.6105(11) 0.3636(11) -0.1741(11) 0.091(5) Uani 1 1 d . . . . .
 H5A H 0.608012 0.447576 -0.192956 0.109 Uiso 1 1 calc R U . . .
 H5B H 0.557759 0.355156 -0.130459 0.109 Uiso 1 1 calc R U . . .
 C6 C 0.9324(9) 0.5405(9) 0.2513(7) 0.045(3) Uani 1 1 d . . . . .
 H6A H 1.001114 0.479730 0.260787 0.053 Uiso 1 1 calc R U . . .
 H6B H 0.965687 0.612893 0.228519 0.053 Uiso 1 1 calc R U . . .
 C7 C 0.8144(9) 0.4944(8) 0.1818(6) 0.036(2) Uani 1 1 d . . . . .
 H7A H 0.742676 0.551889 0.174259 0.043 Uiso 1 1 calc R U . . .
 H7B H 0.785203 0.417612 0.200911 0.043 Uiso 1 1 calc R U . . .
 Pb1 Pb 0.31965(3) 0.39988(3) 0.43553(2) 0.03169(12) Uani 1 1 d . . . . .
 Br1 Br 0.40080(9) 0.51484(8) 0.62927(7) 0.0415(3) Uani 1 1 d . . . . .
 Br2 Br 0.21825(10) 0.65583(8) 0.38652(8) 0.0484(3) Uani 1 1 d . . . . .
 Br3 Br 0.24705(10) 0.32744(9) 0.24585(7) 0.0446(3) Uani 1 1 d . . . . .
 Br4 Br 0.06731(9) 0.32366(8) 0.45154(7) 0.0431(3) Uani 1 1 d . . . . .
 Br5 Br 0.43690(10) 0.16790(8) 0.52240(8) 0.0486(3) Uani 1 1 d . . . . .

loop_
  _atom_site_aniso_label
  _atom_site_aniso_U_11
  _atom_site_aniso_U_22
  _atom_site_aniso_U_33
  _atom_site_aniso_U_23
  _atom_site_aniso_U_13
  _atom_site_aniso_U_12
 N1 0.037(4) 0.041(5) 0.028(5) -0.003(4) 0.007(4) 0.000(3)
 N2 0.046(5) 0.048(5) 0.051(6) -0.003(5) -0.003(5) -0.006(4)
 N3 0.049(5) 0.023(4) 0.038(5) 0.003(4) -0.003(4) -0.011(3)
 C2 0.101(10) 0.059(8) 0.030(7) -0.001(6) 0.013(7) 0.002(7)
 C3 0.034(5) 0.034(5) 0.029(6) 0.000(4) -0.003(4) -0.006(4)
 C5 0.057(8) 0.054(8) 0.158(16) 0.012(9) 0.019(9) -0.011(6)
 C6 0.036(5) 0.054(6) 0.040(7) -0.008(5) 0.001(5) 0.001(5)
 C7 0.042(5) 0.040(5) 0.025(6) -0.009(4) 0.008(4) -0.009(4)
 Pb1 0.03377(19) 0.02795(18) 0.0329(2) -0.00305(18) 0.00711(15) -0.00136(16)
 Br1 0.0469(6) 0.0366(5) 0.0387(6) -0.0056(5) 0.0053(5) -0.0006(4)
 Br2 0.0427(6) 0.0299(5) 0.0669(8) -0.0028(5) 0.0017(5) -0.0027(4)
 Br3 0.0524(6) 0.0455(6) 0.0366(6) -0.0080(5) 0.0121(5) -0.0064(5)
 Br4 0.0413(5) 0.0406(6) 0.0504(7) -0.0026(5) 0.0165(5) -0.0049(4)
 Br5 0.0470(6) 0.0328(5) 0.0573(8) -0.0036(5) -0.0048(5) 0.0029(4)

_geom_special_details
;
 All esds (except the esd in the dihedral angle between two l.s. planes)
 are estimated using the full covariance matrix.  The cell esds are taken
 into account individually in the estimation of esds in distances, angles
 and torsion angles; correlations between esds in cell parameters are only
 used when they are defined by crystal symmetry.  An approximate (isotropic)
 treatment of cell esds is used for estimating esds involving l.s. planes.
;
loop_
  _geom_bond_atom_site_label_1
  _geom_bond_atom_site_label_2
  _geom_bond_distance
  _geom_bond_site_symmetry_2
  _geom_bond_publ_flag
 N1 H1A 0.8900 . ?
 N1 H1B 0.8900 . ?
 N1 H1C 0.8900 . ?
 N1 C6 1.481(11) . ?
 N2 H2A 0.8900 . ?
 N2 H2B 0.8900 . ?
 N2 H2C 0.8900 . ?
 N2 C5 1.658(15) . ?
 N3 H3A 0.8900 . ?
 N3 H3B 0.8900 . ?
 N3 C2 1.485(12) . ?
 N3 C3 1.472(10) . ?
 C1 H1D 0.9700 . ?
 C1 H1E 0.9700 . ?
 C1 C2 1.526(16) . ?
 C1 C5 1.353(16) . ?
 C2 H2D 0.9700 . ?
 C2 H2E 0.9700 . ?
 C3 H3C 0.9700 . ?
 C3 H3D 0.9700 . ?
 C3 C7 1.524(12) . ?
 C5 H5A 0.9700 . ?
 C5 H5B 0.9700 . ?
 C6 H6A 0.9700 . ?
 C6 H6B 0.9700 . ?
 C6 C7 1.517(12) . ?
 C7 H7A 0.9700 . ?
 C7 H7B 0.9700 . ?
 Pb1 Pb1 4.4210(9) 3_666 ?
 Pb1 Br1 3.1621(12) . ?
 Pb1 Br1 3.4431(11) 3_666 ?
 Pb1 Br2 3.0492(11) . ?
 Pb1 Br3 2.9437(12) . ?
 Pb1 Br4 2.8417(11) . ?
 Pb1 Br5 3.0116(11) . ?

loop_
  _geom_angle_atom_site_label_1
  _geom_angle_atom_site_label_2
  _geom_angle_atom_site_label_3
  _geom_angle
  _geom_angle_site_symmetry_1
  _geom_angle_site_symmetry_3
  _geom_angle_publ_flag
 H1A N1 H1B 109.5 . . ?
 H1A N1 H1C 109.5 . . ?
 H1B N1 H1C 109.5 . . ?
 C6 N1 H1A 109.5 . . ?
 C6 N1 H1B 109.5 . . ?
 C6 N1 H1C 109.5 . . ?
 H2A N2 H2B 109.5 . . ?
 H2A N2 H2C 109.5 . . ?
 H2B N2 H2C 109.5 . . ?
 C5 N2 H2A 109.5 . . ?
 C5 N2 H2B 109.5 . . ?
 C5 N2 H2C 109.5 . . ?
 H3A N3 H3B 107.9 . . ?
 C2 N3 H3A 109.2 . . ?
 C2 N3 H3B 109.2 . . ?
 C3 N3 H3A 109.2 . . ?
 C3 N3 H3B 109.2 . . ?
 C3 N3 C2 112.1(7) . . ?
 H1D C1 H1E 108.2 . . ?
 C2 C1 H1D 109.7 . . ?
 C2 C1 H1E 109.7 . . ?
 C5 C1 H1D 109.7 . . ?
 C5 C1 H1E 109.7 . . ?
 C5 C1 C2 109.7(13) . . ?
 N3 C2 C1 121.7(10) . . ?
 N3 C2 H2D 106.9 . . ?
 N3 C2 H2E 106.9 . . ?
 C1 C2 H2D 106.9 . . ?
 C1 C2 H2E 106.9 . . ?
 H2D C2 H2E 106.7 . . ?
 N3 C3 H3C 108.5 . . ?
 N3 C3 H3D 108.5 . . ?
 N3 C3 C7 115.2(7) . . ?
 H3C C3 H3D 107.5 . . ?
 C7 C3 H3C 108.5 . . ?
 C7 C3 H3D 108.5 . . ?
 N2 C5 H5A 110.4 . . ?
 N2 C5 H5B 110.4 . . ?
 C1 C5 N2 106.7(11) . . ?
 C1 C5 H5A 110.4 . . ?
 C1 C5 H5B 110.4 . . ?
 H5A C5 H5B 108.6 . . ?
 N1 C6 H6A 109.0 . . ?
 N1 C6 H6B 109.0 . . ?
 N1 C6 C7 112.9(7) . . ?
 H6A C6 H6B 107.8 . . ?
 C7 C6 H6A 109.0 . . ?
 C7 C6 H6B 109.0 . . ?
 C3 C7 H7A 110.1 . . ?
 C3 C7 H7B 110.1 . . ?
 C6 C7 C3 108.1(7) . . ?
 C6 C7 H7A 110.1 . . ?
 C6 C7 H7B 110.1 . . ?
 H7A C7 H7B 108.4 . . ?
 Br1 Pb1 Pb1 45.33(2) 3_666 3_666 ?
 Br1 Pb1 Pb1 50.753(19) . 3_666 ?
 Br1 Pb1 Br1 96.09(3) . 3_666 ?
 Br2 Pb1 Pb1 81.85(2) . 3_666 ?
 Br2 Pb1 Br1 86.90(3) . 3_666 ?
 Br2 Pb1 Br1 82.00(3) . . ?
 Br3 Pb1 Pb1 124.89(2) . 3_666 ?
 Br3 Pb1 Br1 79.92(3) . 3_666 ?
 Br3 Pb1 Br1 171.99(3) . . ?
 Br3 Pb1 Br2 90.81(3) . . ?
 Br3 Pb1 Br5 100.97(3) . . ?
 Br4 Pb1 Pb1 145.45(3) . 3_666 ?
 Br4 Pb1 Br1 168.48(3) . 3_666 ?
 Br4 Pb1 Br1 94.85(3) . . ?
 Br4 Pb1 Br2 91.07(3) . . ?
 Br4 Pb1 Br3 88.78(3) . . ?
 Br4 Pb1 Br5 90.00(3) . . ?
 Br5 Pb1 Pb1 90.63(2) . 3_666 ?
 Br5 Pb1 Br1 86.19(3) . . ?
 Br5 Pb1 Br1 94.31(3) . 3_666 ?
 Br5 Pb1 Br2 168.19(3) . . ?
 Pb1 Br1 Pb1 83.91(3) . 3_666 ?

loop_
  _geom_torsion_atom_site_label_1
  _geom_torsion_atom_site_label_2
  _geom_torsion_atom_site_label_3
  _geom_torsion_atom_site_label_4
  _geom_torsion
  _geom_torsion_site_symmetry_1
  _geom_torsion_site_symmetry_2
  _geom_torsion_site_symmetry_3
  _geom_torsion_site_symmetry_4
  _geom_torsion_publ_flag
 N1 C6 C7 C3 175.4(7) . . . . ?
 N3 C3 C7 C6 176.5(7) . . . . ?
 C2 N3 C3 C7 178.9(8) . . . . ?
 C2 C1 C5 N2 173.6(10) . . . . ?
 C3 N3 C2 C1 158.5(10) . . . . ?
 C5 C1 C2 N3 65.7(16) . . . . ?

_shelx_res_file
;
TITL 1 in P2(1)/c P21/c
    1.res
    created by SHELXL-2018/3 at 04:27:45 on 26-Nov-2024
CELL 0.71073 10.4829 11.038 15.373 90 103.763 90
ZERR 1 0.0019 0.002 0.003 0 0.002 0
LATT 1
SYMM -X,0.5+Y,0.5-Z
SFAC  C 2.310 20.844 1.02 10.208 1.589 0.569 0.865 51.651 0.216 0.003 0.002 =
 11.5 0.68 12.01
SFAC  H 0.493 10.511 0.323 26.126 0.14 3.142 0.041 57.8 0.003 0 0 0.624 =
 0.35 1.008
SFAC  Br 17.179 2.172 5.236 16.58 5.638 0.261 3.985 41.433 2.956 -0.29 2.46 =
 10000 1.21 79.9
SFAC  N 12.213 0.006 3.132 9.893 2.013 28.998 1.166 0.583 -11.529 0.006 =
 0.003 19.6 0.68 14.01
SFAC  Pb 31.062 0.69 13.064 2.358 18.442 8.618 5.97 47.258 13.412 -3.394 =
 10.111 41900 1.97 207.2
UNIT 24 64 20 12 4

L.S. 50
PLAN  12
TEMP 23
CONF
BOND $H
fmap 2
acta
MORE -1
REM <olex2.extras>
REM <HklSrc "%.\\1.hkl">
REM </olex2.extras>

WGHT    0.033400
FVAR       0.05369
N1    4    0.901299    0.568970    0.338098    11.00000    0.03723    0.04074 =
         0.02842   -0.00263    0.00746   -0.00037
AFIX 137
H1A   2    0.840068    0.626446    0.330140    11.00000   -1.20000
H1B   2    0.973491    0.594921    0.376610    11.00000   -1.20000
H1C   2    0.871670    0.502645    0.359725    11.00000   -1.20000
AFIX   0
N2    4    0.553526    0.274188   -0.261400    11.00000    0.04637    0.04800 =
         0.05057   -0.00287   -0.00271   -0.00586
AFIX 137
H2A   2    0.484261    0.308921   -0.297640    11.00000   -1.20000
H2B   2    0.529825    0.203339   -0.242498    11.00000   -1.20000
H2C   2    0.615923    0.262328   -0.290916    11.00000   -1.20000
AFIX   0
N3    4    0.753857    0.426930    0.019973    11.00000    0.04856    0.02319 =
         0.03805    0.00331   -0.00274   -0.01089
AFIX  23
H3A   2    0.682852    0.473901    0.010047    11.00000   -1.20000
H3B   2    0.731201    0.353966    0.035840    11.00000   -1.20000
AFIX   0
C1    1    0.735680    0.328633   -0.138295    11.00000    0.09522
AFIX  23
H1D   2    0.784801    0.327762   -0.184386    11.00000   -1.20000
H1E   2    0.736399    0.247349   -0.114203    11.00000   -1.20000
AFIX   0
C2    1    0.799877    0.416202   -0.063893    11.00000    0.10057    0.05869 =
         0.03037   -0.00113    0.01316    0.00167
AFIX  23
H2D   2    0.892424    0.395598   -0.046590    11.00000   -1.20000
H2E   2    0.794108    0.496379   -0.090374    11.00000   -1.20000
AFIX   0
C3    1    0.855296    0.478373    0.093771    11.00000    0.03362    0.03368 =
         0.02943    0.00037   -0.00286   -0.00589
AFIX  23
H3C   2    0.881123    0.556726    0.075077    11.00000   -1.20000
H3D   2    0.931885    0.426177    0.104299    11.00000   -1.20000
AFIX   0
C5    1    0.610475    0.363566   -0.174116    11.00000    0.05653    0.05442 =
         0.15794    0.01172    0.01900   -0.01131
AFIX  23
H5A   2    0.608012    0.447576   -0.192956    11.00000   -1.20000
H5B   2    0.557759    0.355156   -0.130459    11.00000   -1.20000
AFIX   0
C6    1    0.932359    0.540516    0.251281    11.00000    0.03568    0.05382 =
         0.03990   -0.00756    0.00056    0.00053
AFIX  23
H6A   2    1.001114    0.479730    0.260787    11.00000   -1.20000
H6B   2    0.965687    0.612893    0.228519    11.00000   -1.20000
AFIX   0
C7    1    0.814439    0.494373    0.181808    11.00000    0.04209    0.04023 =
         0.02548   -0.00895    0.00777   -0.00929
AFIX  23
H7A   2    0.742676    0.551889    0.174259    11.00000   -1.20000
H7B   2    0.785203    0.417612    0.200911    11.00000   -1.20000
AFIX   0

PB1   5    0.319649    0.399885    0.435526    11.00000    0.03377    0.02795 =
         0.03294   -0.00305    0.00711   -0.00136
BR1   3    0.400799    0.514839    0.629270    11.00000    0.04688    0.03664 =
         0.03866   -0.00557    0.00529   -0.00059
BR2   3    0.218254    0.655826    0.386522    11.00000    0.04273    0.02988 =
         0.06693   -0.00283    0.00168   -0.00271
BR3   3    0.247051    0.327436    0.245847    11.00000    0.05242    0.04552 =
         0.03662   -0.00801    0.01208   -0.00641
BR4   3    0.067313    0.323665    0.451539    11.00000    0.04129    0.04057 =
         0.05036   -0.00261    0.01646   -0.00490
BR5   3    0.436897    0.167904    0.522397    11.00000    0.04702    0.03278 =
         0.05730   -0.00358   -0.00485    0.00292
HKLF 4


REM  1 in P2(1)/c P21/c
REM wR2 = 0.0916, GooF = S = 0.997, Restrained GooF = 0.997 for all data
REM R1 = 0.0433 for 2627 Fo > 4sig(Fo) and 0.0866 for all 3975 data
REM 133 parameters refined using 0 restraints

END

WGHT      0.0320      0.0000

REM Highest difference peak  1.880,  deepest hole -1.167,  1-sigma level  0.229
Q1    1   0.6710  0.3197 -0.2154  11.00000  0.05    1.88
Q2    1   0.6471  0.3516 -0.1141  11.00000  0.05    1.23
Q3    1   0.0445  0.3153  0.3887  11.00000  0.05    1.03
Q4    1   0.3070  0.3947  0.3315  11.00000  0.05    0.94
Q5    1   0.1792  0.2530  0.2488  11.00000  0.05    0.90
Q6    1   0.3820  0.3542  0.4453  11.00000  0.05    0.87
Q7    1   0.3972  0.3837  0.3717  11.00000  0.05    0.84
Q8    1   0.8188  0.6561  0.2188  11.00000  0.05    0.83
Q9    1   0.7987  0.4631  0.2582  11.00000  0.05    0.83
Q10   1   0.4664  0.5586  0.7086  11.00000  0.05    0.81
Q11   1   0.0993  0.2764  0.2428  11.00000  0.05    0.80
Q12   1   0.7064  0.5870 -0.1481  11.00000  0.05    0.80
;
_shelx_res_checksum                96283
_shelx_hkl_file
;
  -1   0   0   97.08    5.61
  -1   0   0   92.30    5.62
  -1   0   0   90.89    5.60
  -1   0   0   93.27    5.62
  -2   0   0  173.77   10.62
  -2   0   0  183.80   10.64
  -2   0   0  176.89   10.66
  -2   0   0  173.10   10.65
  -3   0   0   85.34    5.27
  -3   0   0   86.89    5.30
  -3   0   0   83.04    5.32
  -3   0   0   86.96    5.33
  -4   0   0    2.68    0.71
  -4   0   0    0.90    0.52
  -4   0   0    2.15    0.62
  -4   0   0    2.10    0.55
  -5   0   0    1.93    0.65
  -5   0   0    2.88    0.82
  -5   0   0    2.74    0.65
  -5   0   0    1.57    0.63
  -6   0   0   37.57    2.85
  -6   0   0   38.12    2.80
  -6   0   0   35.64    2.90
  -6   0   0   38.91    2.70
  -7   0   0    4.58    0.94
  -7   0   0    6.51    1.37
  -7   0   0    3.18    1.01
  -7   0   0    4.36    1.09
  -8   0   0   82.29    5.83
  -8   0   0   77.61    5.79
  -8   0   0   90.55    5.64
  -8   0   0   88.93    6.08
   8   0   0   86.41    6.05
  -9   0   0   26.41    2.74
  -9   0   0   26.62    2.73
   9   0   0   32.44    3.18
 -10   0   0    0.49    1.27
  10   0   0   -0.14    1.37
 -10   0   0    3.99    1.47
  11   0   0   34.34    3.93
 -11   0   0   35.48    3.55
 -12   0   0    5.17    1.83
  13   0   0    6.86    2.51
 -13   0   0    5.83    2.18
   0  -1   0    0.05    0.09
   0  -1   0    0.09    0.12
   0   1   0   -0.03    0.11
   0   1   0    0.13    0.10
   1  -1   0  111.89    6.58
   1  -1   0  111.71    6.57
  -1  -1   0  114.34    6.58
  -1  -1   0   92.59    6.64
  -1  -1   0  113.04    6.57
   1   1   0  109.80    6.57
  -1   1   0  107.46    6.65
   1   1   0  106.58    6.69
  -2  -1   0   33.62    2.22
  -2  -1   0   34.68    2.21
  -2  -1   0   34.46    2.19
   2   1   0   36.29    2.35
  -2   1   0   34.65    2.24
  -2   1   0   33.90    2.20
  -2   1   0   32.84    2.21
  -2   1   0   31.57    2.14
  -3  -1   0   43.13    2.95
  -3  -1   0   45.18    2.85
  -3  -1   0   42.19    2.93
  -3   1   0   40.97    2.92
   3   1   0   43.87    3.03
  -3   1   0   46.70    2.95
  -3   1   0   47.68    2.88
  -3   1   0   47.08    2.92
  -4  -1   0  148.23    9.06
  -4  -1   0  149.66    9.19
  -4  -1   0  142.23    9.16
  -4   1   0  150.14    9.17
  -4   1   0  150.74    9.12
   4   1   0  151.83    9.26
  -4   1   0  147.56    9.17
  -4   1   0  148.58    9.10
  -5  -1   0   13.15    1.45
  -5  -1   0   15.39    1.47
  -5  -1   0   15.17    1.31
  -5   1   0   12.97    1.39
  -5   1   0   14.30    1.49
  -5   1   0   14.07    1.37
  -5   1   0   15.78    1.41
   5   1   0   14.84    1.60
  -6  -1   0   28.11    2.42
  -6  -1   0   31.66    2.51
  -6  -1   0   31.52    2.27
   6   1   0   34.41    2.66
  -6   1   0   33.48    2.44
  -6   1   0   29.56    2.44
  -6   1   0   32.61    2.38
  -6   1   0   29.52    2.50
  -7  -1   0   23.72    2.31
  -7  -1   0   26.63    2.40
  -7  -1   0   24.11    2.09
  -7   1   0   23.81    2.24
   7   1   0   23.31    2.53
  -7   1   0   25.03    2.34
  -7   1   0   25.42    2.48
  -7   1   0   24.61    2.21
  -8  -1   0   -0.84    1.06
  -8  -1   0    0.02    1.07
  -8  -1   0    0.34    0.98
  -8   1   0   -0.25    1.18
   8   1   0    0.68    1.25
  -8   1   0    0.96    1.04
  -8   1   0    1.18    1.07
  -8   1   0    0.38    0.91
  -9  -1   0    7.66    1.64
   9  -1   0    7.37    1.39
  -9  -1   0    5.71    1.52
   9   1   0    8.57    1.90
  -9   1   0    6.07    1.65
  -9   1   0    7.21    1.37
  -9   1   0    8.92    1.54
  -9   1   0   10.48    1.65
 -10  -1   0    3.50    1.50
 -10  -1   0    2.55    1.33
  10  -1   0    0.77    1.49
 -10   1   0    0.13    1.23
 -10   1   0    1.81    1.58
  10   1   0    2.46    1.80
 -11  -1   0   17.16    2.37
 -11  -1   0   12.98    2.48
  11  -1   0   15.03    2.63
 -11   1   0   14.35    2.24
  12  -1   0    0.06    2.01
 -12  -1   0    0.55    1.66
  12   1   0    5.09    2.15
 -12   1   0    4.47    1.81
 -13  -1   0    3.06    1.91
  13   1   0    2.61    2.58
   0  -2   0    2.49    0.40
   0  -2   0    2.33    0.34
   0   2   0    2.27    0.38
   0   2   0    2.60    0.35
   1  -2   0   13.79    1.05
  -1  -2   0   14.38    1.04
   1  -2   0   13.53    1.05
  -1  -2   0   12.73    1.11
  -1   2   0   13.41    1.03
   1   2   0   14.05    1.06
  -1   2   0   15.91    1.36
   1   2   0   13.61    1.05
   2  -2   0    3.45    0.72
  -2  -2   0    1.62    0.47
   2  -2   0    3.39    0.56
  -2  -2   0    4.55    1.04
   2   2   0    2.99    0.55
  -2   2   0    3.66    0.84
  -2   2   0    4.18    0.60
   2   2   0    4.34    0.98
  -3  -2   0   34.78    2.46
  -3  -2   0   33.76    2.45
   3  -2   0   34.01    2.42
   3  -2   0   33.25    2.40
  -3  -2   0   36.83    2.49
   3   2   0   34.57    3.09
   3   2   0   36.12    2.48
  -3   2   0   38.24    2.46
  -3   2   0   35.99    2.50
   4  -2   0   82.50    5.17
  -4  -2   0   81.36    5.09
  -4  -2   0   82.99    5.22
  -4  -2   0   80.85    5.21
  -4   2   0   78.26    5.19
  -4   2   0   80.64    5.15
  -4   2   0   80.12    5.12
  -4   2   0   79.88    5.20
   4   2   0   78.88    5.56
  -5  -2   0    1.12    0.65
  -5  -2   0    1.00    0.50
  -5  -2   0    0.74    0.63
   5  -2   0    0.71    0.55
  -5   2   0   -0.33    0.53
   5   2   0   -1.59    0.86
  -5   2   0    0.88    0.66
  -5   2   0    0.51    0.60
  -5   2   0    0.84    0.61
   6  -2   0   30.89    2.28
  -6  -2   0   27.86    2.35
  -6  -2   0   28.29    2.07
  -6  -2   0   21.15    2.25
  -6   2   0   27.55    2.24
  -6   2   0   27.17    2.31
  -6   2   0   28.73    2.24
  -6   2   0   26.50    2.29
   6   2   0   28.15    2.84
   7  -2   0    8.11    1.27
  -7  -2   0    6.05    1.29
  -7  -2   0    6.50    1.31
  -7  -2   0    7.85    1.09
  -7   2   0    6.60    1.22
  -7   2   0    6.85    1.36
  -7   2   0    5.40    1.16
  -7   2   0    6.85    1.23
   7   2   0    5.66    1.67
  -8  -2   0    0.14    1.10
  -8  -2   0    0.25    1.04
   8  -2   0    0.84    0.87
  -8   2   0   -0.03    0.97
  -8   2   0   -0.43    0.97
   8   2   0    2.80    1.59
  -8   2   0   -1.20    1.11
  -9  -2   0    1.06    1.27
   9  -2   0    1.26    1.02
  -9  -2   0    3.81    1.38
  -9   2   0    3.37    1.41
   9   2   0    1.47    1.70
  -9   2   0    2.35    1.16
 -10  -2   0   12.56    2.12
 -10  -2   0   11.05    2.02
  10  -2   0   13.96    1.99
  10   2   0   17.87    2.55
 -10   2   0    9.39    2.10
 -10   2   0   14.98    2.07
 -11  -2   0    1.41    1.77
 -11  -2   0    4.97    1.78
  11  -2   0    3.41    1.81
 -11   2   0    5.75    1.77
  11   2   0    6.74    2.31
 -11   2   0    2.55    1.84
 -12  -2   0   -1.42    1.95
 -12  -2   0    1.88    1.71
  12  -2   0    0.18    1.83
  12   2   0    0.82    2.08
  13   2   0    0.40    2.32
   0  -3   0    0.14    0.29
   0  -3   0    0.20    0.38
   0   3   0    0.24    0.36
   0   3   0    0.27    0.42
  -1  -3   0   64.28    4.24
   1  -3   0   65.36    4.13
  -1  -3   0   66.59    4.19
   1  -3   0   65.47    4.23
  -1   3   0   75.25    4.40
   1   3   0   65.29    4.18
   1   3   0   65.54    4.23
  -1   3   0   65.98    4.19
   2  -3   0  100.03    5.85
   2  -3   0   97.95    5.86
  -2  -3   0   89.51    5.79
  -2  -3   0   88.93    6.04
  -2   3   0   91.99    5.79
   2   3   0   95.26    5.86
  -2   3   0   80.23    6.18
   2   3   0   92.15    5.82
   3  -3   0    3.01    0.78
   3  -3   0    3.72    0.92
  -3  -3   0    1.96    0.72
  -3  -3   0    5.74    1.43
   3   3   0    5.53    1.24
  -3   3   0    3.36    0.72
   3   3   0    2.05    0.74
  -3   3   0    2.60    1.01
   4  -3   0  157.46    9.89
  -4  -3   0  161.49    9.88
  -4  -3   0  158.33    9.89
   4  -3   0  161.73    9.88
   4   3   0  134.21   10.30
   4   3   0  162.47    9.92
  -4   3   0  166.20    9.93
  -4   3   0  164.32    9.89
  -5  -3   0   47.15    3.28
  -5  -3   0   49.25    3.48
   5  -3   0   48.84    3.41
   5  -3   0   48.63    3.42
  -5  -3   0   48.02    3.47
   5   3   0   48.08    3.52
  -5   3   0   49.75    3.44
   5   3   0   40.10    4.23
  -5   3   0   50.94    3.46
   6  -3   0   47.44    3.16
  -6  -3   0   36.25    2.87
  -6  -3   0   41.48    3.23
   6  -3   0   40.34    3.09
  -6  -3   0   46.35    3.32
   6   3   0   37.87    4.07
  -6   3   0   42.94    3.15
  -6   3   0   42.31    3.17
   6   3   0   41.06    3.31
   7  -3   0   81.81    5.43
  -7  -3   0   80.30    5.54
   7  -3   0   77.55    5.41
  -7  -3   0   84.95    5.57
   7   3   0   84.01    5.65
   7   3   0   68.32    6.31
  -7   3   0   76.86    5.41
  -7   3   0   78.97    5.48
  -8  -3   0    5.98    1.54
   8  -3   0    8.53    1.43
  -8  -3   0    6.30    1.44
   8   3   0    5.96    1.64
  -8   3   0    4.66    1.32
   8   3   0    5.26    2.39
  -8   3   0    5.20    1.42
  -9  -3   0   15.25    2.09
  -9  -3   0   13.07    2.09
   9  -3   0   15.05    2.06
  -9   3   0   16.41    2.04
   9   3   0   16.72    2.42
  -9   3   0   17.28    2.30
 -10  -3   0   24.44    2.92
  10  -3   0   19.26    2.51
  10   3   0   22.68    2.94
 -10   3   0   22.91    2.57
 -10   3   0   16.80    2.62
 -11  -3   0    0.10    1.66
 -11   3   0   -0.99    1.56
  11   3   0   -0.05    1.96
  12  -3   0    5.29    2.25
 -12  -3   0    3.91    2.28
 -12   3   0    5.18    2.28
  12   3   0    3.52    2.39
   0  -4   0  228.29   13.89
   0  -4   0  230.31   13.78
   0   4   0  225.04   13.82
   0   4   0  228.75   13.88
  -1  -4   0    1.86    0.71
   1  -4   0    1.82    0.61
  -1  -4   0    1.40    0.49
  -1   4   0    2.66    0.82
   1   4   0    0.96    0.51
   1   4   0    1.77    0.61
  -2  -4   0  132.90    8.23
  -2  -4   0  127.95    8.44
   2  -4   0  130.02    8.29
   2  -4   0  135.15    8.11
   2   4   0  137.59    8.21
  -2   4   0  123.59    8.72
  -2   4   0  134.99    8.24
   2   4   0  132.21    8.28
  -3  -4   0   52.82    4.43
  -3  -4   0   50.62    3.47
   3  -4   0   49.89    3.48
   3  -4   0   52.15    3.50
   3   4   0   50.20    3.53
  -3   4   0   51.83    3.47
  -3   4   0   40.72    3.95
   3   4   0   51.48    3.53
  -4  -4   0   24.95    2.81
   4  -4   0   26.38    2.29
   4  -4   0   27.94    2.68
  -4  -4   0   28.45    2.34
  -4   4   0   31.24    2.33
   4   4   0   34.10    2.93
   4   4   0   30.41    2.42
  -4   4   0   31.39    2.62
  -5  -4   0   51.62    3.57
   5  -4   0   44.60    3.73
  -5  -4   0   50.94    3.62
   5  -4   0   49.81    3.59
  -5   4   0   50.22    3.57
   5   4   0   46.82    3.63
   5   4   0   47.09    4.36
  -5   4   0   52.56    3.69
   6  -4   0   22.10    2.35
   6  -4   0   21.61    2.19
  -6  -4   0   19.47    2.07
  -6  -4   0   18.16    2.13
  -6   4   0   25.45    2.34
   6   4   0   18.01    2.90
  -6   4   0   21.66    2.12
   6   4   0   17.68    2.05
   7  -4   0    8.25    1.41
  -7  -4   0    6.56    1.46
   7   4   0    2.43    1.37
  -7   4   0    5.77    1.40
  -7   4   0    5.49    1.26
   7   4   0    4.06    2.28
   8  -4   0   31.81    3.11
  -8  -4   0   31.81    3.15
   8   4   0   36.35    3.43
  -8   4   0   34.97    3.21
  -8   4   0   35.44    3.07
   9  -4   0   45.64    3.76
  -9  -4   0   40.68    3.94
  -9   4   0   44.74    3.84
   9   4   0   42.75    4.01
  -9   4   0   44.75    3.70
 -10  -4   0    3.36    1.78
  10  -4   0   -1.21    1.14
  10   4   0    0.07    1.76
 -10   4   0    1.52    1.44
 -11  -4   0    7.59    2.25
  11  -4   0    9.76    2.03
 -11   4   0   15.60    2.64
  11   4   0    8.80    2.43
 -12  -4   0    3.22    2.31
  12   4   0    3.95    2.59
 -12   4   0    1.84    2.01
   0  -5   0    0.83    0.69
   0  -5   0   -0.73    0.32
   0   5   0   -0.62    0.69
   0   5   0    0.41    0.54
  -1  -5   0    7.84    1.01
   1  -5   0    9.17    1.25
  -1  -5   0    9.77    1.32
   1  -5   0    9.15    0.94
   1   5   0   10.32    1.24
  -1   5   0    9.23    1.12
  -1   5   0   13.22    1.50
   1   5   0   10.41    1.11
  -2  -5   0   22.34    2.18
   2  -5   0   23.50    2.05
  -2  -5   0   21.31    1.76
   2  -5   0   20.11    1.52
  -2   5   0   19.55    1.74
  -2   5   0   16.62    2.22
   2   5   0   19.17    1.72
   2   5   0   21.76    1.90
  -3  -5   0   56.63    3.85
   3  -5   0   57.72    3.66
   3  -5   0   56.39    3.89
  -3  -5   0   47.34    4.40
   3   5   0   59.13    3.85
  -3   5   0   52.17    4.62
  -3   5   0   53.88    3.80
   3   5   0   56.44    3.94
  -4  -5   0   -0.28    0.70
   4  -5   0    1.49    0.77
   4  -5   0    1.32    0.74
  -4  -5   0   -0.45    1.59
  -4   5   0    0.63    0.73
   4   5   0    0.12    0.87
   4   5   0    0.56    0.86
  -4   5   0   -0.01    1.14
  -5  -5   0   23.93    2.44
   5  -5   0   30.62    2.63
   5  -5   0   24.10    2.60
  -5  -5   0   29.25    2.95
  -5   5   0   30.10    2.74
   5   5   0   29.48    2.80
   5   5   0   21.35    2.39
  -5   5   0   26.36    2.30
  -6  -5   0    5.92    1.41
   6  -5   0    4.61    1.19
  -6   5   0    4.70    1.32
   6   5   0    5.49    1.47
  -6   5   0    5.18    1.28
   6   5   0    7.32    2.00
   7  -5   0    1.39    1.01
  -7  -5   0   -0.24    1.13
   7   5   0    2.19    3.09
  -7   5   0    1.56    1.12
   7   5   0   -0.75    1.14
  -7   5   0    1.82    1.09
   8  -5   0    6.90    1.48
  -8  -5   0    5.62    1.56
   8   5   0    6.45    1.68
  -8   5   0    5.40    1.51
   9  -5   0   -0.28    1.11
  -9  -5   0    0.01    1.41
  -9   5   0    1.71    1.43
   9   5   0    0.74    1.61
 -10  -5   0    3.52    1.94
  10  -5   0    0.44    1.31
  10   5   0   -0.69    1.92
 -10   5   0    0.24    1.47
 -11  -5   0    5.85    2.27
  11  -5   0    8.40    1.97
 -11   5   0    5.56    2.17
  11   5   0    3.20    2.46
 -12  -5   0    1.35    2.23
 -12   5   0    0.76    1.85
  12   5   0   -0.25    2.34
   0  -6   0  107.59    6.56
   0  -6   0  100.55    6.75
   0   6   0  103.89    6.62
   0   6   0  103.38    6.79
  -1  -6   0    1.58    0.60
   1  -6   0    1.86    0.52
  -1  -6   0    1.47    0.88
   1  -6   0    0.85    0.77
   1   6   0    1.21    0.63
  -1   6   0    0.78    0.66
   1   6   0    0.08    0.82
  -1   6   0   -0.28    0.94
  -2  -6   0   19.95    2.25
   2  -6   0   20.00    1.57
  -2  -6   0   19.58    1.84
   2  -6   0   17.64    1.94
   2   6   0   19.83    1.98
   2   6   0   22.73    1.84
  -2   6   0   20.94    1.92
  -2   6   0   23.57    2.61
  -3  -6   0   89.10    5.73
  -3  -6   0   82.93    6.30
   3  -6   0   87.32    5.44
   3  -6   0   84.83    5.78
  -3   6   0   75.20    6.62
  -3   6   0   89.50    5.73
   3   6   0   87.63    5.64
   3   6   0   85.23    5.84
  -4  -6   0   12.47    1.60
  -4  -6   0   13.94    2.88
   4  -6   0   12.32    1.29
   4  -6   0   16.22    1.87
   4   6   0   13.44    1.58
  -4   6   0   10.68    2.40
   4   6   0    9.82    1.62
  -4   6   0    9.49    1.45
  -5  -6   0  128.67    7.96
   5  -6   0  116.47    7.91
   5   6   0  126.61    8.05
  -5   6   0  118.95    8.24
   5   6   0  119.62    7.90
  -5   6   0  114.92    7.85
   6  -6   0  185.75   11.61
  -6  -6   0  179.43   11.59
   6   6   0  164.43   11.90
  -6   6   0  185.17   11.68
   6   6   0  188.01   11.74
  -6   6   0  183.40   11.56
   7  -6   0    4.54    1.33
  -7  -6   0    5.38    1.50
   7   6   0    3.28    1.49
  -7   6   0    4.82    1.46
  -8  -6   0    5.02    1.70
   8  -6   0    3.28    1.34
   8   6   0    9.79    2.04
  -8   6   0    8.06    1.75
  -9  -6   0    2.89    1.70
   9  -6   0   10.86    1.99
   9   6   0    4.34    2.11
  -9   6   0    4.94    1.81
  10  -6   0    6.41    1.83
 -10  -6   0    9.29    2.33
  10   6   0    2.45    2.23
 -10   6   0    5.97    1.95
  11  -6   0    2.46    1.75
 -11  -6   0    0.47    2.00
 -11   6   0    2.80    1.96
  11   6   0    3.53    2.39
 -12  -6   0   -0.24    2.28
  12  -6   0   -0.81    1.62
 -12   6   0   -0.90    1.96
   0  -7   0    0.34    0.95
   0  -7   0    0.06    0.50
   0   7   0    0.28    0.72
   0   7   0    0.56    1.03
   1  -7   0   34.52    2.52
  -1  -7   0   36.30    3.25
   1  -7   0   37.68    2.97
  -1  -7   0   32.94    2.62
   1   7   0   36.72    3.07
   1   7   0   35.70    2.74
  -1   7   0   35.40    3.35
  -1   7   0   35.54    2.76
   2  -7   0   67.44    4.55
  -2  -7   0   79.21    4.85
   2  -7   0   67.94    4.96
  -2  -7   0   73.05    5.28
  -2   7   0   66.62    4.83
   2   7   0   73.18    5.11
  -2   7   0   67.61    5.53
   2   7   0   72.55    4.80
  -3  -7   0   21.94    3.14
   3  -7   0   24.99    2.01
  -3  -7   0   27.03    2.47
   3  -7   0   31.11    2.84
  -3   7   0   30.75    3.81
   3   7   0   27.74    2.42
  -3   7   0   28.52    2.59
   3   7   0   32.07    2.82
  -4  -7   0   25.22    3.90
  -4  -7   0   33.31    2.77
   4  -7   0   30.17    2.88
  -4   7   0   31.32    2.76
  -4   7   0   29.80    4.03
   4   7   0   29.33    2.99
   4   7   0   34.44    2.73
   5  -7   0  117.15    7.79
  -5  -7   0  120.12    7.79
   5   7   0  113.78    7.94
   5   7   0  115.02    7.64
  -5   7   0  113.19    7.68
  -5   7   0  119.31    8.36
   6  -7   0    3.81    1.29
  -6  -7   0    2.69    1.29
  -6   7   0    2.57    1.23
   6   7   0    0.31    1.36
   7  -7   0   37.20    3.41
  -7  -7   0   23.74    2.91
  -7   7   0   33.41    3.25
   7   7   0   27.14    3.18
   8  -7   0    0.51    1.30
  -8  -7   0    1.29    1.52
   8   7   0   -0.06    1.61
  -8   7   0    1.30    1.56
  -9  -7   0   12.91    2.47
   9  -7   0   10.98    2.27
  -9   7   0   12.89    2.37
   9   7   0   15.46    2.67
  10  -7   0   20.16    2.83
 -10  -7   0   19.84    3.17
 -10   7   0   18.78    2.93
  10   7   0   16.75    3.16
 -11  -7   0    5.09    2.37
  11  -7   0    5.42    2.01
  11   7   0    8.30    3.04
 -11   7   0    7.28    2.42
   0  -8   0    2.30    0.77
   0  -8   0    4.09    1.45
   0   8   0    3.42    1.07
   0   8   0    1.49    1.41
  -1  -8   0   18.92    1.82
   1  -8   0   16.23    2.13
   1  -8   0   18.60    1.71
  -1  -8   0   17.63    2.34
  -1   8   0   16.71    2.51
   1   8   0   15.31    2.21
  -1   8   0   18.19    1.91
   1   8   0   14.50    1.82
  -2  -8   0    0.38    1.52
   2  -8   0    3.44    1.28
   2  -8   0    3.30    0.74
  -2  -8   0    1.03    0.90
   2   8   0    1.08    1.45
  -2   8   0    2.23    1.13
  -2   8   0    1.35    1.95
   2   8   0    3.72    1.03
   3  -8   0    6.10    1.51
  -3  -8   0   10.42    2.61
  -3  -8   0    7.18    1.40
  -3   8   0    7.45    1.47
   3   8   0    9.47    1.85
   3   8   0    8.61    1.37
  -3   8   0    4.68    2.72
  -4  -8   0   15.43    1.97
   4  -8   0   13.70    1.98
   4   8   0   16.18    2.26
   4   8   0   15.66    1.83
  -4   8   0   15.45    2.02
  -4   8   0    9.43    3.57
  -5  -8   0    2.63    1.28
   5  -8   0    0.48    1.01
   5   8   0    0.66    1.45
  -5   8   0    0.35    1.15
   6  -8   0   22.05    2.60
  -6  -8   0   15.66    2.34
  -6   8   0   20.94    2.41
   6   8   0   19.79    2.69
  -7  -8   0   -0.10    1.42
   7  -8   0   -0.01    1.13
   7   8   0    0.04    1.64
  -7   8   0    2.93    1.54
  -8  -8   0    0.52    1.61
   8  -8   0    1.06    1.28
   8   8   0   -0.83    1.82
  -8   8   0   -2.35    1.40
   9  -8   0   -1.65    1.24
  -9  -8   0    0.25    1.70
  -9   8   0    0.53    1.74
   9   8   0    0.02    1.96
 -10  -8   0    9.12    2.61
  10  -8   0    9.28    2.21
 -10   8   0    9.27    2.48
  10   8   0    6.47    2.71
  11  -8   0    1.92    1.76
   0  -9   0   -1.06    1.29
   0  -9   0    0.72    0.72
   0   9   0    0.12    1.70
   0   9   0   -0.05    0.94
   1  -9   0   71.46    5.20
  -1  -9   0   65.12    5.34
   1  -9   0   70.03    4.62
  -1  -9   0   66.59    4.73
  -1   9   0   67.10    4.88
   1   9   0   70.29    4.84
   1   9   0   69.24    5.47
  -1   9   0   69.11    5.75
  -2  -9   0   11.15    1.67
  -2  -9   0   12.34    2.46
   2  -9   0   13.27    2.11
   2   9   0   14.01    2.31
  -2   9   0   15.97    2.96
  -2   9   0   14.26    1.83
   2   9   0   15.74    1.81
  -3  -9   0   -1.29    1.97
  -3  -9   0    0.67    1.04
   3  -9   0    0.64    1.15
   3   9   0    1.45    1.50
  -3   9   0   -0.46    1.01
   3   9   0    2.19    1.12
   4  -9   0    7.54    1.68
  -4  -9   0    8.65    1.61
   4   9   0    6.12    2.01
  -4   9   0    8.67    1.68
   5  -9   0    2.08    1.27
  -5  -9   0    1.30    1.29
  -5   9   0   -0.37    1.19
   5   9   0   -1.73    1.56
  -6  -9   0   -0.97    1.25
   6  -9   0   -1.36    1.04
  -6   9   0    1.20    1.41
   6   9   0   -2.14    1.59
  -7  -9   0    2.51    1.73
   7  -9   0   -1.34    1.19
  -7   9   0    2.78    1.65
   7   9   0    2.90    2.06
   8  -9   0    0.98    1.44
  -8  -9   0    2.46    1.75
   8   9   0   -2.26    1.92
  -8   9   0    1.24    1.80
   9  -9   0    4.76    1.91
  -9  -9   0    3.67    2.17
  -9   9   0   10.01    2.39
   9   9   0    6.48    2.71
  10  -9   0    5.07    2.01
 -10  -9   0    3.52    2.29
  10   9   0    2.92    2.75
 -10   9   0   11.88    2.68
   0 -10   0   24.96    2.99
   0 -10   0   18.43    2.02
   0  10   0   21.89    3.09
   0  10   0   20.80    2.27
  -1 -10   0    9.67    2.26
  -1 -10   0    9.70    1.48
   1 -10   0   11.57    2.19
  -1  10   0   16.45    2.86
  -1  10   0   10.13    1.77
   1  10   0   10.61    2.39
   1  10   0   10.24    1.64
  -2 -10   0    4.24    1.19
  -2 -10   0    1.68    1.95
   2 -10   0    4.55    1.66
  -2  10   0    6.46    1.52
   2  10   0    5.36    2.02
   2  10   0    7.28    1.38
  -3 -10   0   60.74    4.58
   3 -10   0   57.62    4.86
   3  10   0   66.01    5.27
  -3  10   0   59.95    4.67
   4 -10   0   12.67    2.27
  -4 -10   0   12.78    2.05
  -4  10   0   15.66    2.25
   4  10   0    8.62    2.38
  -5 -10   0   34.19    3.42
   5 -10   0   28.09    3.41
   5  10   0   30.86    3.61
  -5  10   0   36.31    3.53
  -6 -10   0   25.24    2.99
   6 -10   0   19.84    2.80
   6  10   0   24.76    3.33
  -6  10   0   25.01    2.99
  -7 -10   0    0.67    1.62
   7 -10   0    0.75    1.46
  -7  10   0    1.48    1.93
   7  10   0    0.98    2.15
  -8 -10   0    8.10    2.20
   8 -10   0    8.97    2.19
  -8  10   0    6.48    2.32
   8  10   0    5.51    2.67
  -9 -10   0    1.06    2.07
   9 -10   0   -2.26    1.47
  -9  10   0   -0.34    2.02
   9  10   0   -1.12    2.58
   0 -11   0    0.45    1.70
   0  11   0   -0.85    2.25
   0  11   0    0.29    1.19
  -1 -11   0    5.65    1.36
   1 -11   0    5.53    1.94
  -1 -11   0    3.80    2.12
  -1  11   0    7.17    1.66
   1  11   0    6.54    1.45
   1  11   0    4.21    2.37
  -2 -11   0    0.29    1.06
   2 -11   0    0.41    1.56
  -2  11   0    1.41    1.33
   2  11   0    0.68    2.09
   3 -11   0   33.13    3.70
  -3 -11   0   33.36    3.25
   3  11   0   37.94    3.95
  -3  11   0   24.79    3.07
   4 -11   0   15.59    2.68
  -4 -11   0   11.80    2.13
  -4  11   0   15.21    2.33
   4  11   0    9.90    2.71
  -5 -11   0   10.63    2.04
   5 -11   0    7.12    2.04
  -5  11   0    7.40    2.04
   5  11   0    4.59    2.44
  -6 -11   0   -1.95    1.43
   6 -11   0   -1.09    1.37
  -6  11   0   -1.43    1.64
   6  11   0    1.69    2.21
  -7 -11   0   14.47    2.58
   7 -11   0    8.48    2.20
   7  11   0    5.74    2.57
  -7  11   0    5.71    2.32
   8 -11   0   11.34    2.49
  -8 -11   0    4.36    2.20
   8  11   0    3.14    2.68
  -8  11   0    7.95    2.51
   0 -12   0   69.56    6.41
   0  12   0   65.77    5.16
   1 -12   0    2.75    1.99
  -1 -12   0    0.50    2.25
  -1  12   0    1.11    1.44
   2 -12   0    1.61    1.89
  -2 -12   0    0.33    1.16
  -2  12   0    4.33    1.70
   2  12   0   -0.17    2.48
  -3 -12   0   -2.73    1.11
   3 -12   0   -0.53    1.63
   3  12   0   -2.13    2.33
  -3  12   0   -0.60    1.37
  -4 -12   0    1.86    1.52
   4 -12   0    0.05    1.68
  -4  12   0    1.77    1.64
   4  12   0   -0.11    2.44
  -5 -12   0   -0.36    1.54
   5 -12   0    3.50    1.98
   5  12   0   -3.54    2.28
  -5  12   0   -1.36    1.54
   6 -12   0    2.59    1.92
  -6 -12   0    3.28    1.89
   6  12   0    1.69    2.75
  -6  12   0    3.86    1.94
  -7 -12   0    0.06    1.73
  -7  12   0    1.30    2.03
   7  12   0   -1.55    2.51
   0 -13   0   -0.61    2.21
   1 -13   0   22.86    3.65
  -1  13   0   19.12    2.68
   2 -13   0   13.65    2.88
  -2  13   0    3.85    1.77
   3 -13   0    1.79    2.00
  -3  13   0    0.50    1.54
   3  13   0    0.27    3.37
   4 -13   0    9.00    2.66
  -4 -13   0   19.37    2.63
   4  13   0   16.40    3.67
  -4  13   0   14.71    2.53
   5 -13   0   -0.18    1.90
  -5 -13   0    0.92    1.70
  -5  13   0   -0.53    1.67
   5  13   0   -3.75    2.71
   1 -14   0    2.87    2.66
   2 -14   0    3.20    2.55
  -2  14   0    2.92    1.67
  13   0  -1   -0.53    2.02
  12   0  -1    1.23    1.90
 -12   0   1   -2.87    1.37
 -11   0   1    0.38    1.57
 -11   0   1    1.72    1.40
 -10   0   1    0.85    1.24
 -10   0   1   -0.33    1.25
  10   0  -1   -0.48    1.34
   9   0  -1    1.13    1.24
  -9   0   1   -0.03    1.34
  -9   0   1   -0.34    1.12
  -9   0   1    0.56    0.99
  -9   0   1   -0.45    1.04
  -8   0   1    0.28    0.95
  -8   0   1    0.28    1.02
  -8   0   1   -0.02    0.90
  -8   0   1   -0.11    1.12
  -7   0   1   -0.62    0.75
  -7   0   1   -0.63    0.94
  -7   0   1   -1.25    0.79
  -7   0   1    0.15    0.80
  -6   0   1   -0.48    0.62
  -6   0   1   -0.29    0.65
  -6   0   1   -0.13    0.58
  -6   0   1   -0.26    0.62
  -5   0   1    0.18    0.62
  -5   0   1    0.43    0.52
  -5   0   1   -0.76    0.52
  -5   0   1   -1.12    0.49
  -4   0   1   -0.20    0.44
  -4   0   1   -0.26    0.47
  -4   0   1   -1.02    0.43
  -4   0   1    0.01    0.43
  -3   0   1    0.27    0.37
  -3   0   1   -0.31    0.38
  -3   0   1   -0.56    0.32
  -3   0   1   -0.58    0.30
  -2   0   1    0.28    0.29
  -2   0   1    0.51    0.22
  -2   0   1   -0.06    0.20
  -2   0   1    0.56    0.26
   1   0  -1    0.16    0.09
  -1   0   1   -0.18    0.16
  -1   0   1    0.15    0.13
  -1   0   1    0.07    0.10
   0   0  -1    0.21    0.17
   0   0   1    1.07    0.31
   0   0  -1    0.58    0.27
  -1   0  -1    0.28    0.22
   1   0   1   -0.03    0.21
  -1   0  -1    0.09    0.14
   1   0   1    0.20    0.11
  -2   0  -1    0.09    0.24
  -2   0  -1    0.24    0.33
  -2   0  -1    0.00    0.34
   2   0   1    0.44    0.20
  -2   0  -1   -0.31    0.20
  -3   0  -1    0.21    0.46
  -3   0  -1   -0.03    0.42
  -3   0  -1    0.04    0.31
  -3   0  -1   -0.51    0.31
  -4   0  -1    0.20    0.49
  -4   0  -1    0.56    0.76
  -4   0  -1   -0.37    0.50
  -4   0  -1    0.53    0.67
  -5   0  -1   -0.05    0.68
  -5   0  -1   -0.48    0.44
   5   0   1    0.18    0.67
  -5   0  -1   -0.23    0.60
  -5   0  -1    0.36    0.52
  -6   0  -1   -0.34    0.61
  -6   0  -1    0.13    0.73
  -6   0  -1    0.73    0.84
  -6   0  -1   -0.50    0.54
   6   0   1    0.00    0.77
  -7   0  -1    0.71    0.71
  -7   0  -1   -0.15    0.93
  -7   0  -1   -1.11    0.97
  -7   0  -1    0.85    0.86
   7   0   1    0.58    1.00
   8   0   1    0.16    0.73
   8   0   1    0.01    1.17
  -8   0  -1    1.99    1.04
  -8   0  -1    1.00    1.13
  -8   0  -1    1.20    1.04
  -9   0  -1   -0.91    1.03
  -9   0  -1    1.25    1.20
   9   0   1   -1.62    1.29
 -10   0  -1    0.41    1.35
  10   0   1    2.17    1.75
  11   0   1    0.71    1.97
 -11   0  -1   -1.91    1.34
 -12   0  -1    1.88    1.77
 -13   0  -1    0.43    1.83
  13   1  -1    1.68    2.36
 -12  -1   1    5.50    1.87
 -12  -1   1    5.93    2.14
  12   1  -1    6.17    2.27
 -11  -1   1   19.36    2.66
 -11  -1   1   14.93    2.27
  11  -1  -1   11.24    2.31
  11   1  -1   12.80    2.49
 -11   1   1   10.98    2.09
 -11   1   1   11.76    2.44
 -10  -1   1    1.72    1.44
 -10  -1   1   -0.64    1.15
  10   1  -1   -1.02    1.51
 -10   1   1    0.47    1.33
 -10   1   1    1.78    1.48
 -10   1   1   -0.39    1.15
  -9  -1   1    3.67    1.31
  -9  -1   1   -0.92    1.01
  -9   1   1    2.67    1.21
  -9   1   1    3.04    1.27
  -9   1   1    1.22    1.07
  -9   1   1    3.24    1.38
   9   1  -1    0.75    1.28
  -8  -1   1    1.02    1.05
  -8  -1   1    2.92    1.21
  -8  -1   1    2.83    1.01
  -8   1   1    2.69    1.03
  -8   1   1    2.93    1.08
  -8   1   1    0.83    1.07
   8   1  -1    3.03    1.25
  -8   1   1    1.93    1.19
  -7  -1   1   43.35    3.03
  -7  -1   1   42.33    3.23
  -7  -1   1   39.62    3.17
   7   1  -1   43.76    3.32
  -7   1   1   38.17    3.20
  -7   1   1   44.16    3.15
  -7   1   1   41.58    3.10
  -7   1   1   38.05    3.19
  -6  -1   1   27.75    2.33
  -6  -1   1   27.87    2.24
  -6  -1   1   28.76    2.14
  -6  -1   1   28.78    2.25
  -6   1   1   25.00    2.15
  -6   1   1   27.31    2.24
   6   1  -1   26.16    2.28
  -6   1   1   27.72    2.20
  -6   1   1   23.82    2.17
  -5  -1   1   41.31    2.96
  -5  -1   1   40.04    3.00
  -5  -1   1   41.74    3.00
  -5  -1   1   44.96    2.93
   5   1  -1   43.31    3.02
  -5   1   1   42.91    2.96
  -5   1   1   40.10    2.91
  -5   1   1   42.40    2.95
  -5   1   1   42.71    2.91
  -4  -1   1   65.77    4.46
  -4  -1   1   71.53    4.51
  -4  -1   1   67.72    4.49
  -4  -1   1   67.84    4.47
  -4   1   1   70.71    4.49
  -4   1   1   73.56    4.44
  -4   1   1   72.41    4.48
   4   1  -1   65.08    4.46
  -4   1   1   72.62    4.48
  -3  -1   1  549.24   31.97
  -3  -1   1  511.22   31.88
  -3  -1   1  526.30   31.94
  -3  -1   1  513.79   31.93
   3   1  -1  533.11   31.94
   3   1  -1  531.15   31.91
  -3   1   1  540.14   31.92
  -3   1   1  548.83   31.93
  -3   1   1  547.58   31.88
  -3   1   1  537.44   31.93
  -2  -1   1   16.03    1.20
   2  -1  -1   16.65    1.24
  -2  -1   1   18.83    1.46
  -2   1   1   16.05    1.12
   2   1  -1   16.39    1.19
  -2   1   1   17.44    1.23
   2   1  -1   15.54    1.16
  -2   1   1   17.22    1.20
  -1  -1   1   81.85    4.89
   1  -1  -1   79.70    5.05
  -1  -1   1   69.39    5.10
   1   1  -1   80.54    4.90
  -1   1   1   83.88    4.90
  -1   1   1   83.26    4.90
   0  -1  -1  239.65   14.13
   0  -1   1  233.92   14.20
   0  -1  -1  237.73   14.21
   0   1  -1  238.44   14.14
   0   1   1  234.13   14.21
   0   1  -1  239.77   14.23
   0   1   1  235.07   14.13
   1  -1   1   14.33    0.92
  -1  -1  -1   13.04    0.91
  -1  -1  -1   11.74    0.91
   1   1   1    9.68    1.24
  -1   1  -1   12.46    1.26
  -1   1  -1   12.59    0.90
  -2  -1  -1   57.21    3.63
   2  -1   1   57.20    3.59
  -2  -1  -1   58.64    3.62
  -2  -1  -1   54.61    3.47
  -2   1  -1   57.42    3.50
  -2   1  -1   61.24    3.64
   2   1   1   55.36    3.89
  -2   1  -1   57.90    3.74
  -3  -1  -1   11.07    1.09
  -3  -1  -1   10.08    0.82
  -3  -1  -1    9.51    0.98
   3  -1   1   10.73    0.98
   3   1   1   10.06    1.28
  -3   1  -1   10.65    1.15
  -3   1  -1   10.12    0.89
  -3   1  -1   11.28    1.09
   4  -1   1   -0.28    0.35
  -4  -1  -1   -0.04    0.43
  -4  -1  -1    1.44    0.62
  -4  -1  -1   -0.37    0.55
  -4   1  -1    0.73    0.64
  -4   1  -1    0.51    0.64
   4   1   1    0.74    0.69
  -4   1  -1   -0.37    0.47
  -5  -1  -1   13.36    1.18
  -5  -1  -1   10.73    1.29
  -5  -1  -1   11.22    1.35
   5  -1   1   13.30    1.30
  -5   1  -1   12.15    1.46
  -5   1  -1   14.13    1.30
   5   1   1   14.85    1.70
  -5   1  -1   14.86    1.51
  -5   1  -1   15.04    1.30
  -6  -1  -1    5.26    1.04
  -6  -1  -1    5.62    1.14
   6  -1   1    6.10    0.95
  -6  -1  -1    7.71    0.92
  -6   1  -1    5.90    1.20
   6   1   1    9.98    1.50
  -6   1  -1    6.06    1.13
  -6   1  -1    8.09    1.04
  -7  -1  -1   -0.14    0.82
  -7  -1  -1    0.37    0.66
   7  -1   1    0.99    0.69
  -7  -1  -1    0.82    0.92
  -7   1  -1   -0.25    0.78
  -7   1  -1   -0.03    0.93
   7   1   1    0.70    1.18
  -7   1  -1    0.92    1.03
  -8  -1  -1   63.44    4.79
  -8  -1  -1   71.32    4.92
   8  -1   1   65.01    4.57
  -8   1  -1   68.26    4.77
  -8   1  -1   61.57    4.97
  -8   1  -1   66.83    4.89
   8   1   1   70.23    5.25
   9  -1   1    3.46    1.55
  -9  -1  -1    3.41    1.36
   9  -1   1    2.81    1.06
  -9  -1  -1    1.74    1.31
  -9   1  -1    1.05    1.40
   9   1   1    3.50    1.72
  -9   1  -1    3.23    1.33
  10  -1   1   29.71    3.42
 -10  -1  -1   30.33    3.09
 -10  -1  -1   31.30    3.13
  10   1   1   28.22    3.60
 -10   1  -1   21.90    2.78
 -11  -1  -1   19.71    2.84
  11  -1   1   30.33    3.64
  11   1   1   21.31    4.12
 -11   1  -1   30.56    3.14
  12  -1   1    1.65    2.07
 -12  -1  -1    2.30    1.92
 -12   1  -1    0.01    1.67
  13   1   1    6.40    2.70
  13   2  -1   11.83    2.99
 -12  -2   1    1.79    1.92
  12  -2  -1    1.89    1.90
  12   2  -1    4.58    2.19
 -11  -2   1    9.65    2.19
 -11   2   1   10.63    2.30
  11   2  -1   10.30    2.34
 -10  -2   1   -0.85    1.16
 -10  -2   1    0.24    1.39
  10  -2  -1   -0.30    1.11
 -10   2   1   -0.04    1.11
  10   2  -1    1.12    1.57
 -10   2   1    2.34    1.42
  -9  -2   1   11.27    1.79
   9  -2  -1   12.42    1.76
  -9  -2   1   10.96    1.84
   9   2  -1   10.83    1.91
  -9   2   1   10.17    1.83
   9   2  -1    9.63    2.17
  -9   2   1    8.98    1.75
  -9   2   1   11.63    1.72
  -9   2   1   12.03    1.68
  -8  -2   1    6.56    1.48
  -8  -2   1    8.89    1.37
  -8  -2   1    7.42    1.51
   8   2  -1    8.70    1.67
  -8   2   1    9.18    1.47
   8   2  -1    6.92    1.76
  -8   2   1    8.88    1.43
  -8   2   1    6.83    1.56
  -8   2   1   10.45    1.64
  -7  -2   1   77.57    5.68
  -7  -2   1   82.12    5.68
  -7  -2   1   78.47    5.43
  -7   2   1   87.24    5.54
  -7   2   1   82.97    5.59
  -7   2   1   83.47    5.63
   7   2  -1   88.75    5.79
  -7   2   1   89.88    5.66
   7   2  -1   81.42    5.96
  -6  -2   1   10.08    1.29
  -6  -2   1    9.55    1.14
  -6  -2   1    8.89    1.29
  -6   2   1    7.15    1.20
   6   2  -1    8.31    1.28
  -6   2   1    5.76    1.12
   6   2  -1    7.05    1.42
  -6   2   1    7.45    1.06
  -6   2   1    7.46    1.20
  -5  -2   1  143.90    9.07
  -5  -2   1  145.82    8.98
  -5  -2   1  140.75    9.04
   5   2  -1  142.35    9.07
   5   2  -1  148.04    9.25
  -5   2   1  149.20    9.03
  -5   2   1  144.14    8.95
  -5   2   1  146.59    9.04
  -5   2   1  142.72    9.00
   4  -2  -1  523.03   30.67
  -4  -2   1  505.58   30.68
  -4  -2   1  507.55   30.66
  -4   2   1  521.26   30.65
  -4   2   1  534.83   30.65
   4   2  -1  498.60   30.66
  -4   2   1  500.75   30.56
   4   2  -1  489.91   30.81
  -3  -2   1   36.18    2.65
  -3  -2   1   32.32    2.26
   3  -2  -1   33.42    2.37
   3   2  -1   28.14    2.62
  -3   2   1   33.08    2.27
  -3   2   1   34.31    2.18
   3   2  -1   28.48    2.25
  -3   2   1   31.69    2.25
  -2  -2   1   49.94    3.13
  -2  -2   1   37.76    3.57
   2  -2  -1   47.77    3.42
  -2   2   1   49.28    3.14
   2   2  -1   49.37    3.15
   2   2  -1   49.49    3.14
  -2   2   1   49.67    3.13
   1  -2  -1   57.13    3.64
  -1  -2   1   55.04    3.44
   1  -2  -1   54.98    3.47
  -1  -2   1   56.37    3.64
   1   2  -1   52.60    3.37
   1   2  -1   52.54    3.48
  -1   2   1   56.42    3.48
  -1   2   1   55.40    3.47
  -1   2   1   58.35    3.47
   0  -2   1   48.88    3.00
   0  -2   1   46.66    2.85
   0  -2  -1   47.11    2.91
   0  -2  -1   46.13    2.96
   0   2   1   46.82    2.89
   0   2  -1   43.51    2.88
   0   2  -1   47.31    3.01
  -1  -2  -1  172.81   10.98
  -1  -2  -1  183.24   11.04
  -1  -2  -1  181.35   11.06
   1  -2   1  185.88   11.08
  -1   2  -1  188.89   11.04
   1   2   1  180.46   11.04
   1   2   1  190.60   11.22
  -1   2  -1  182.42   11.34
   2  -2   1    0.92    0.40
  -2  -2  -1    1.08    0.44
   2  -2   1    0.52    0.41
  -2  -2  -1    1.42    0.66
  -2  -2  -1    1.19    0.44
   2   2   1    1.55    1.11
  -2   2  -1    1.39    0.49
  -2   2  -1    0.67    0.84
   3  -2   1   64.38    4.10
  -3  -2  -1   62.12    3.94
  -3  -2  -1   65.27    4.14
  -3  -2  -1   60.78    4.11
  -3   2  -1   68.97    4.34
  -3   2  -1   67.22    4.14
   3   2   1   54.37    4.73
  -3   2  -1   63.32    3.96
  -4  -2  -1  389.36   23.82
   4  -2   1  400.21   23.78
  -4  -2  -1  377.37   23.79
  -4  -2  -1  392.20   23.58
  -4   2  -1  401.76   23.89
  -4   2  -1  403.67   23.82
   4   2   1  384.13   24.26
  -4   2  -1  404.79   23.65
  -5  -2  -1    5.11    1.01
   5  -2   1    8.82    1.07
  -5  -2  -1    6.78    1.08
  -5  -2  -1    6.30    0.77
   5   2   1    8.54    1.61
  -5   2  -1    9.04    0.97
  -5   2  -1    5.62    1.04
  -5   2  -1    7.46    1.12
  -6  -2  -1   11.36    1.15
  -6  -2  -1    7.42    1.40
   6  -2   1   12.62    1.45
  -6  -2  -1   15.08    1.60
  -6   2  -1   13.71    1.63
  -6   2  -1   13.90    1.68
  -6   2  -1   13.69    1.38
   6   2   1   11.95    2.05
  -7  -2  -1   29.05    2.67
  -7  -2  -1   23.68    2.55
   7  -2   1   32.86    2.49
  -7   2  -1   28.80    2.77
   7   2   1   31.18    3.36
  -7   2  -1   30.52    2.51
  -7   2  -1   27.64    2.61
   8  -2   1    0.07    0.81
  -8  -2  -1   -1.66    0.97
  -8  -2  -1   -0.20    1.09
  -8   2  -1    2.32    1.15
   8   2   1   -0.67    1.60
  -8   2  -1   -0.22    1.08
  -9  -2  -1   12.61    2.04
  -9  -2  -1   12.82    2.01
   9  -2   1   14.14    1.81
  -9   2  -1   12.66    1.98
  -9   2  -1   13.35    2.09
   9   2   1   13.36    2.69
  10  -2   1    5.65    1.94
 -10  -2  -1    4.79    1.67
 -10  -2  -1    3.19    1.56
  10   2   1    3.85    2.40
 -10   2  -1    3.13    1.78
 -10   2  -1    5.52    1.70
  11  -2   1    2.62    1.84
 -11  -2  -1    1.70    1.72
 -11  -2  -1    1.43    1.60
 -11   2  -1   -0.74    1.68
 -11   2  -1    0.36    1.44
  12  -2   1   22.24    3.48
 -12  -2  -1   20.01    3.06
 -12   2  -1   23.66    3.25
  12   2   1   30.21    3.85
 -13  -3   1   -0.32    2.31
  13   3  -1   -0.21    2.43
 -12  -3   1    2.53    2.10
  12   3  -1    5.17    2.27
 -12   3   1    3.50    2.09
  11  -3  -1    1.32    1.44
 -11  -3   1    2.98    1.80
 -11   3   1    0.36    1.58
  11   3  -1   -0.49    1.87
  10  -3  -1    2.25    1.25
 -10  -3   1    2.72    1.63
 -10   3   1    1.56    1.41
  10   3  -1    3.32    1.96
   9  -3  -1    0.25    1.04
  -9  -3   1    1.88    1.26
   9   3  -1    3.12    1.53
  -9   3   1    1.30    1.19
  -9   3   1    2.03    1.14
   8  -3  -1    0.33    0.99
  -8  -3   1    3.61    1.30
   8  -3  -1    2.44    1.12
  -8   3   1    3.43    1.16
   8   3  -1    3.83    2.01
   8   3  -1    3.55    1.43
  -8   3   1    3.12    1.03
  -8   3   1    3.99    1.30
  -7  -3   1   21.98    1.99
   7  -3  -1   25.27    2.33
   7  -3  -1   20.60    2.20
  -7  -3   1   17.49    2.11
  -7   3   1   21.54    2.21
   7   3  -1   22.54    2.28
  -7   3   1   19.77    1.99
  -7   3   1   20.48    2.14
   7   3  -1   17.24    2.71
   6  -3  -1    0.36    0.74
  -6  -3   1   -0.81    0.82
   6  -3  -1    0.63    0.77
  -6  -3   1   -0.09    0.73
  -6   3   1    0.40    0.78
  -6   3   1   -0.10    0.65
   6   3  -1   -0.36    0.81
   6   3  -1   -0.63    1.34
  -6   3   1   -1.20    0.78
  -5  -3   1  151.24    9.24
   5  -3  -1  151.15    9.30
   5  -3  -1  153.85    9.25
  -5   3   1  143.07    9.09
  -5   3   1  157.13    9.22
  -5   3   1  146.60    9.20
   5   3  -1  118.17    9.59
   4  -3  -1   36.46    2.62
  -4  -3   1   34.57    2.66
   4  -3  -1   34.77    2.80
  -4  -3   1   39.48    3.11
  -4   3   1   37.43    2.57
  -4   3   1   37.21    2.64
  -4   3   1   35.14    2.64
   4   3  -1   37.21    2.69
   4   3  -1   29.81    3.04
  -3  -3   1   20.09    2.62
   3  -3  -1   22.25    1.83
   3  -3  -1   24.57    2.31
  -3  -3   1   23.83    1.86
   3   3  -1   22.62    1.88
  -3   3   1   21.78    1.83
   3   3  -1   22.02    1.89
  -3   3   1   22.28    1.84
  -3   3   1   23.43    1.89
   2  -3  -1   33.34    2.74
   2  -3  -1   37.36    2.48
  -2  -3   1   36.11    2.96
  -2  -3   1   39.35    2.45
   2   3  -1   34.78    2.50
  -2   3   1   29.07    2.79
  -2   3   1   35.64    2.46
   2   3  -1   35.46    2.35
  -1  -3   1   15.22    1.26
  -1  -3   1   18.67    1.61
   1  -3  -1   19.83    1.45
   1  -3  -1   17.22    1.35
   1   3  -1   15.81    1.22
  -1   3   1   16.87    1.37
  -1   3   1   18.97    1.44
   1   3  -1   16.67    1.44
   0  -3   1   21.00    1.63
   0  -3  -1   19.52    1.51
   0  -3   1   20.87    1.40
   0  -3  -1   21.30    1.50
   0   3  -1   20.36    1.67
   0   3   1   22.24    1.50
   0   3   1   18.58    1.55
   0   3  -1   20.05    1.45
  -1  -3  -1  941.42   57.92
  -1  -3  -1  953.47   57.87
   1  -3   1  998.16   57.82
   1  -3   1  966.52   57.96
  -1   3  -1  974.11   57.90
  -1   3  -1 1000.00   58.14
   1   3   1  957.39   57.97
   1   3   1  980.46   57.91
  -2  -3  -1  110.97    6.85
   2  -3   1  113.83    6.87
   2  -3   1  116.19    6.67
  -2  -3  -1  103.13    6.90
   2   3   1  108.55    7.11
  -2   3  -1  110.25    6.82
  -2   3  -1   97.65    7.36
   2   3   1  109.05    6.83
   3  -3   1    1.33    0.66
  -3  -3  -1    2.05    1.03
  -3  -3  -1    1.28    0.64
  -3  -3  -1    0.90    0.68
   3  -3   1    0.67    0.58
  -3   3  -1    3.47    1.32
   3   3   1    1.77    0.75
  -3   3  -1    0.78    0.67
   3   3   1    0.80    1.17
  -4  -3  -1    2.21    0.77
   4  -3   1    0.72    0.54
   4  -3   1    1.32    0.59
  -4  -3  -1    0.75    0.67
  -4  -3  -1    1.34    0.51
  -4   3  -1    1.18    0.91
  -4   3  -1   -0.43    0.50
   4   3   1   -0.45    1.37
   5  -3   1    0.47    0.57
  -5  -3  -1    0.56    0.45
  -5  -3  -1   -0.75    0.64
   5  -3   1   -0.42    0.52
  -5  -3  -1    0.60    0.71
   5   3   1   -1.03    1.45
  -5   3  -1    0.93    0.71
  -5   3  -1    0.52    0.79
   6  -3   1   52.41    3.68
  -6  -3  -1   52.42    3.80
  -6  -3  -1   49.37    3.77
   6  -3   1   48.30    3.54
  -6   3  -1   52.90    3.64
  -6   3  -1   49.54    3.80
   6   3   1   44.09    4.82
  -6   3  -1   53.19    3.77
  -7  -3  -1  115.80    7.91
  -7  -3  -1  121.94    7.94
   7  -3   1  114.10    7.76
   7   3   1  124.20    8.97
  -7   3  -1  123.32    7.91
  -7   3  -1  122.09    7.90
   8  -3   1   10.06    1.60
  -8  -3  -1    6.98    1.52
  -8  -3  -1    6.13    1.58
  -8   3  -1    8.47    1.60
   8   3   1    8.55    2.59
  -8   3  -1   13.51    1.92
   9  -3   1   -1.34    0.87
  -9  -3  -1    0.82    1.33
  -9  -3  -1    0.87    1.24
  -9   3  -1   -0.81    1.11
  -9   3  -1    0.42    1.28
   9   3   1    1.12    1.49
   9   3   1   -1.92    2.10
 -10  -3  -1    3.51    1.85
  10  -3   1    4.53    1.35
 -10  -3  -1    1.98    1.61
 -10   3  -1    1.32    1.39
 -10   3  -1    1.39    1.65
  10   3   1    2.60    2.03
 -11  -3  -1    5.16    1.95
 -11  -3  -1    8.03    2.21
 -11   3  -1    6.93    2.24
 -11   3  -1    8.65    2.29
  11   3   1    9.75    2.61
 -12  -3  -1    6.24    2.36
  12  -3   1    2.88    2.15
  12   3   1    4.83    2.49
 -12   3  -1    2.51    2.11
 -12  -4   1    1.61    2.09
 -12   4   1   -0.32    1.75
  12   4  -1    1.48    2.36
  11  -4  -1    1.26    1.45
 -11  -4   1    1.72    1.84
  11   4  -1    0.39    2.00
 -11   4   1   -0.37    1.59
 -10  -4   1   58.73    5.11
  10  -4  -1   56.47    4.74
  10   4  -1   65.01    5.20
 -10   4   1   61.25    4.95
  -9  -4   1    1.08    1.43
   9  -4  -1    0.76    1.17
  -9   4   1    0.37    1.18
   9   4  -1    1.10    1.52
   8  -4  -1   22.25    2.43
  -8  -4   1   23.14    2.59
  -8   4   1   23.81    2.25
   8   4  -1   23.84    2.58
  -8   4   1   18.49    2.33
  -7  -4   1   23.58    2.65
   7  -4  -1   28.04    2.94
   7  -4  -1   37.89    3.07
   7   4  -1   26.91    3.54
  -7   4   1   31.77    2.61
  -7   4   1   26.92    2.67
   7   4  -1   29.01    2.85
  -6  -4   1   -0.05    0.93
   6  -4  -1   -2.30    0.92
  -6  -4   1   -0.73    0.87
   6  -4  -1    1.26    0.81
  -6   4   1   -0.92    0.81
  -6   4   1    0.26    0.72
   6   4  -1    0.41    1.55
   6   4  -1   -0.15    0.98
   5  -4  -1   -1.59    0.91
  -5  -4   1   -0.68    0.71
   5  -4  -1    0.75    0.75
  -5  -4   1   -1.21    1.00
  -5   4   1    1.22    0.68
  -5   4   1   -0.71    0.69
   5   4  -1    0.42    0.86
   5   4  -1    0.38    1.14
   4  -4  -1   36.27    2.70
  -4  -4   1   33.82    2.68
  -4  -4   1   30.66    3.47
   4  -4  -1   37.35    3.31
   4   4  -1   39.49    2.80
  -4   4   1   35.63    2.69
   4   4  -1   34.29    2.76
  -4   4   1   37.65    2.73
  -3  -4   1   14.03    2.32
   3  -4  -1   18.57    1.89
   3  -4  -1   16.21    1.57
  -3  -4   1   13.59    1.42
   3   4  -1   13.77    1.50
   3   4  -1   16.27    1.39
  -3   4   1   16.40    1.90
  -3   4   1   16.76    1.61
  -2  -4   1   95.72    6.02
  -2  -4   1   92.43    6.44
   2  -4  -1   97.36    6.11
   2  -4  -1  101.36    6.11
  -2   4   1   98.33    6.08
   2   4  -1   91.99    6.12
   2   4  -1   94.53    5.91
  -2   4   1   90.27    6.40
  -1  -4   1   30.16    2.39
  -1  -4   1   32.34    2.12
   1  -4  -1   30.17    2.22
   1  -4  -1   29.69    2.16
  -1   4   1   29.83    2.22
   1   4  -1   29.74    2.29
   1   4  -1   28.77    2.07
  -1   4   1   33.04    2.30
   0  -4   1    0.30    0.29
   0  -4   1    0.90    0.62
   0  -4  -1    0.45    0.51
   0  -4  -1    0.50    0.41
   0   4  -1   -0.23    0.60
   0   4   1    0.95    0.54
   0   4  -1    0.08    0.39
   0   4   1    0.98    0.55
  -1  -4  -1  203.81   12.78
   1  -4   1  214.35   12.89
  -1  -4  -1  208.60   12.80
   1  -4   1  208.39   12.63
   1   4   1  213.60   12.81
   1   4   1  212.46   12.84
  -1   4  -1  204.43   12.76
  -1   4  -1  218.02   13.06
   2  -4   1   54.73    3.30
  -2  -4  -1   53.84    3.73
  -2  -4  -1   52.09    3.59
   2  -4   1   50.61    3.63
   2   4   1   53.00    3.61
  -2   4  -1   52.63    3.55
   2   4   1   52.91    3.69
  -2   4  -1   52.81    4.47
   3  -4   1   53.38    3.23
  -3  -4  -1   50.97    3.47
  -3  -4  -1   43.87    3.92
   3  -4   1   48.24    3.44
   3   4   1   47.52    3.46
   3   4   1   46.44    3.77
  -3   4  -1   50.89    3.42
  -3   4  -1   51.53    4.45
   4  -4   1    0.47    0.65
  -4  -4  -1    0.34    0.71
  -4  -4  -1    0.16    0.83
   4  -4   1   -0.15    0.70
   4   4   1   -0.43    1.27
  -4   4  -1    0.50    1.09
   4   4   1    0.19    0.74
  -4   4  -1    0.38    0.60
  -5  -4  -1    5.11    1.13
   5  -4   1    7.56    1.18
   5  -4   1    5.80    1.22
  -5  -4  -1    8.51    0.99
  -5   4  -1    8.68    1.29
  -5   4  -1    5.33    1.35
   5   4   1    8.31    1.36
   5   4   1    6.53    2.01
   6  -4   1   85.17    5.70
  -6  -4  -1   79.20    5.74
  -6  -4  -1   87.28    5.79
  -6   4  -1   94.20    5.91
   6   4   1   82.67    5.85
   6   4   1   73.83    6.83
  -6   4  -1   82.78    5.70
   7  -4   1   21.32    2.21
  -7  -4  -1   17.98    2.20
  -7  -4  -1   17.92    2.18
   7   4   1   16.18    2.27
  -7   4  -1   20.79    2.23
  -7   4  -1   15.32    2.03
   7   4   1   18.34    3.49
  -8  -4  -1    1.18    1.25
  -8  -4  -1   -0.32    1.15
   8  -4   1   -0.24    0.96
  -8   4  -1    0.17    1.17
  -8   4  -1   -1.91    0.99
   8   4   1    1.29    1.36
   8   4   1    3.23    2.65
   9  -4   1    9.87    1.74
  -9  -4  -1    9.74    2.05
  -9   4  -1   10.80    1.89
   9   4   1    9.62    2.22
  -9   4  -1   12.22    2.10
 -10  -4  -1   10.10    2.26
  10  -4   1   11.29    1.95
  10   4   1    4.16    2.19
 -10   4  -1    8.87    2.15
 -11  -4  -1    0.39    1.86
  11   4   1    1.74    2.38
 -11   4  -1    3.95    2.02
 -12  -4  -1    4.05    2.32
  12   4   1    4.80    2.54
 -12   4  -1    2.05    2.06
  12  -5  -1    4.18    1.88
 -12  -5   1    5.85    2.46
 -12   5   1    7.67    2.40
  12   5  -1    4.38    2.85
  11  -5  -1   13.95    2.36
 -11  -5   1    8.82    2.51
  11   5  -1    8.27    2.63
 -11   5   1   15.39    2.65
 -10  -5   1    0.63    1.72
  10  -5  -1    1.98    1.52
  10   5  -1    1.99    1.96
 -10   5   1    2.83    1.65
   9  -5  -1   80.30    5.87
  -9  -5   1   74.27    6.02
  -9   5   1   80.53    5.88
   9   5  -1   85.80    6.29
  -8  -5   1   38.54    3.70
   8  -5  -1   43.07    3.62
   8   5  -1   43.41    3.85
  -8   5   1   39.30    3.48
   7  -5  -1   -0.33    0.99
  -7  -5   1    2.30    1.29
  -7   5   1    0.63    1.12
  -7   5   1    0.85    1.11
   7   5  -1    0.18    1.26
  -6  -5   1  103.83    6.94
   6  -5  -1  104.58    6.82
  -6  -5   1   99.09    6.81
   6  -5  -1   85.58    7.10
  -6   5   1  103.79    6.77
   6   5  -1  101.97    6.89
  -6   5   1   98.51    6.62
   6   5  -1  114.05    7.04
   5  -5  -1    5.03    1.52
  -5  -5   1    2.01    1.71
  -5  -5   1    5.93    1.21
   5  -5  -1    5.58    1.21
  -5   5   1    4.14    1.11
  -5   5   1    5.82    1.16
   5   5  -1    2.81    1.10
   5   5  -1    6.26    1.35
  -4  -5   1    5.74    2.11
  -4  -5   1    5.03    1.07
   4  -5  -1    6.60    1.19
   4  -5  -1    5.55    1.30
  -4   5   1    7.17    1.20
   4   5  -1    4.23    1.10
   4   5  -1    5.96    0.96
  -4   5   1    7.42    1.34
   3  -5  -1   23.10    1.95
   3  -5  -1   20.96    1.98
  -3  -5   1   21.85    2.76
  -3  -5   1   19.28    1.88
  -3   5   1   23.36    1.90
   3   5  -1   24.23    2.15
   3   5  -1   22.08    1.76
  -3   5   1   18.28    2.51
   2  -5  -1    1.41    0.56
   2  -5  -1   -0.01    0.59
  -2  -5   1    1.68    0.58
  -2  -5   1    1.29    1.03
  -2   5   1   -0.19    0.96
   2   5  -1    0.71    0.50
  -2   5   1    0.85    0.67
   2   5  -1    1.10    0.78
  -1  -5   1   93.71    5.83
   1  -5  -1   90.52    5.85
   1  -5  -1   86.60    5.94
  -1  -5   1   94.82    6.11
   1   5  -1   92.33    6.03
  -1   5   1   95.39    6.01
   1   5  -1  100.75    5.83
  -1   5   1   86.41    5.91
   0  -5  -1   49.36    3.20
   0  -5   1   45.46    3.07
   0  -5  -1   44.83    3.29
   0  -5   1   48.25    3.40
   0   5  -1   49.40    3.47
   0   5  -1   46.89    3.16
   0   5   1   47.98    3.31
   0   5   1   46.80    3.27
  -1  -5  -1   30.23    2.15
   1  -5   1   27.94    1.88
   1  -5   1   24.61    2.22
  -1  -5  -1   26.84    2.19
  -1   5  -1   27.23    2.09
   1   5   1   24.53    2.20
   1   5   1   29.91    2.18
  -1   5  -1   30.06    2.66
   2  -5   1  187.11   11.40
  -2  -5  -1  190.34   11.67
  -2  -5  -1  188.76   11.74
   2  -5   1  191.22   11.73
  -2   5  -1  189.11   11.63
  -2   5  -1  191.87   12.22
   2   5   1  187.29   11.70
   2   5   1  187.54   11.68
  -3  -5  -1   95.00    7.29
   3  -5   1  112.06    7.04
  -3  -5  -1  108.57    7.00
   3  -5   1  110.93    6.66
  -3   5  -1   88.84    7.70
  -3   5  -1  107.84    6.95
   3   5   1  121.34    7.15
   3   5   1  114.97    7.05
  -4  -5  -1    0.33    1.39
   4  -5   1    2.53    0.59
   4  -5   1    2.06    0.92
  -4  -5  -1    4.00    1.04
   4   5   1    2.36    0.99
   4   5   1    3.21    1.34
  -4   5  -1    2.91    0.88
  -4   5  -1    3.75    1.71
   5  -5   1  177.33   11.20
  -5  -5  -1  172.97   11.21
  -5   5  -1  177.83   11.17
   5   5   1  183.83   11.71
   5   5   1  173.08   11.25
  -5   5  -1  181.78   11.58
   6  -5   1   70.31    4.92
  -6  -5  -1   73.31    5.02
   6   5   1   71.44    5.95
   6   5   1   58.66    4.98
  -6   5  -1   72.80    5.21
  -6   5  -1   69.47    4.91
   7  -5   1   40.30    3.27
  -7  -5  -1   44.15    3.68
   7   5   1   37.45    3.52
  -7   5  -1   34.74    3.31
  -7   5  -1   39.52    3.55
   7   5   1   31.97    4.27
  -8  -5  -1   19.96    2.55
   8  -5   1   20.47    2.34
   8   5   1   14.45    2.26
  -8   5  -1   17.74    2.38
  -8   5  -1   14.71    2.15
   9  -5   1    8.42    1.73
  -9  -5  -1    5.90    1.89
   9   5   1    6.76    2.01
  -9   5  -1    6.58    1.82
 -10  -5  -1   -1.87    1.61
  10  -5   1    3.78    1.65
  10   5   1    3.59    2.16
 -10   5  -1    2.61    1.74
 -11  -5  -1   -0.38    1.86
  11  -5   1    1.23    1.52
  11   5   1    2.38    2.40
 -11   5  -1   -0.50    1.78
 -12  -5  -1    2.07    2.20
 -12   5  -1    2.15    2.16
  12   5   1    1.11    2.47
 -12  -6   1    0.20    2.27
  12  -6  -1    2.10    1.79
  12   6  -1    2.17    2.48
 -12   6   1    3.11    2.02
  11  -6  -1    1.61    1.65
 -11  -6   1    2.21    2.08
  11   6  -1   -1.39    2.19
 -11   6   1   -0.07    1.80
  10  -6  -1    2.31    1.60
 -10  -6   1    5.49    2.06
 -10   6   1    5.08    1.83
  10   6  -1    6.11    2.27
  -9  -6   1    0.73    1.59
   9  -6  -1    0.53    1.28
   9   6  -1    1.58    1.70
  -9   6   1    1.61    1.45
   8  -6  -1    1.80    1.18
  -8  -6   1    3.39    1.48
  -8   6   1    3.16    1.46
   8   6  -1    3.99    1.64
   7  -6  -1   11.66    1.83
  -7  -6   1   10.38    1.81
   7   6  -1   11.77    2.04
  -7   6   1   16.11    2.14
   6  -6  -1    1.45    1.02
  -6  -6   1    0.68    1.14
   6   6  -1    2.36    1.40
  -6   6   1   -0.05    0.99
  -5  -6   1   62.50    4.37
   5  -6  -1   58.85    4.32
  -5  -6   1   49.43    5.36
   5  -6  -1   55.98    4.33
  -5   6   1   68.26    4.53
   5   6  -1   53.29    4.42
   5   6  -1   59.86    4.12
  -5   6   1   58.17    4.29
   4  -6  -1   10.64    1.52
   4  -6  -1   11.72    1.46
  -4  -6   1   10.35    1.47
  -4  -6   1    9.69    2.82
  -4   6   1    9.72    2.04
  -4   6   1    9.29    1.52
   4   6  -1   11.07    1.29
   4   6  -1   11.19    1.68
   3  -6  -1    4.82    1.06
  -3  -6   1    6.89    1.93
   3  -6  -1    5.97    0.92
  -3  -6   1    3.56    0.92
  -3   6   1    5.11    1.80
   3   6  -1    4.45    0.89
   3   6  -1    6.12    1.29
  -3   6   1    5.66    1.07
  -2  -6   1   65.52    4.29
  -2  -6   1   62.53    4.70
   2  -6  -1   64.02    4.21
   2  -6  -1   59.17    4.39
  -2   6   1   62.85    4.77
   2   6  -1   62.72    4.53
   2   6  -1   65.47    4.21
  -2   6   1   68.35    4.42
  -1  -6   1   20.47    2.06
   1  -6  -1   13.80    1.67
  -1  -6   1   16.24    1.47
   1  -6  -1   14.46    1.46
   1   6  -1   14.52    1.45
  -1   6   1   16.00    1.81
  -1   6   1   18.13    1.72
   1   6  -1   15.44    1.76
   0  -6  -1    1.74    0.81
   0  -6  -1    1.19    0.57
   0  -6   1    0.19    0.82
   0  -6   1    1.44    0.49
   0   6   1    1.41    0.84
   0   6  -1    0.35    0.88
   0   6   1    0.72    0.69
   0   6  -1    2.03    0.66
   1  -6   1   18.84    1.51
  -1  -6  -1   19.18    1.83
   1  -6   1   17.44    1.94
  -1  -6  -1   21.55    2.10
  -1   6  -1   21.04    1.79
   1   6   1   21.85    1.95
   1   6   1   21.69    2.02
  -1   6  -1   21.81    2.32
   2  -6   1   63.90    4.50
  -2  -6  -1   66.26    4.39
   2  -6   1   64.80    4.07
  -2  -6  -1   69.37    4.61
  -2   6  -1   57.93    5.01
   2   6   1   65.35    4.49
  -2   6  -1   61.93    4.35
   2   6   1   64.56    4.42
  -3  -6  -1    5.24    1.61
  -3  -6  -1    4.63    1.05
   3  -6   1    4.83    1.09
   3  -6   1    4.16    0.57
   3   6   1    2.02    1.10
  -3   6  -1    5.46    2.21
  -3   6  -1    6.46    1.12
   3   6   1    3.88    1.09
   4  -6   1   18.89    2.08
  -4  -6  -1   17.40    1.96
  -4  -6  -1   13.67    2.87
  -4   6  -1   21.17    2.07
  -4   6  -1   22.30    3.21
   4   6   1   14.53    1.97
   4   6   1   19.06    2.17
  -5  -6  -1    1.65    1.08
   5  -6   1    0.36    0.97
   5   6   1   -0.28    1.21
   5   6   1    1.46    1.39
  -5   6  -1   -0.25    0.86
  -5   6  -1    1.42    1.70
   6  -6   1   32.12    3.06
  -6  -6  -1   35.87    3.18
   6   6   1   26.86    3.02
  -6   6  -1   37.65    3.54
   6   6   1   31.03    3.51
  -6   6  -1   30.97    3.00
  -7  -6  -1    9.84    1.87
   7  -6   1   12.17    1.87
  -7   6  -1    8.09    1.65
   7   6   1    8.32    1.86
  -7   6  -1    6.18    1.72
   8  -6   1    6.07    1.59
  -8  -6  -1    2.70    1.58
  -8   6  -1    5.46    1.58
   8   6   1    4.02    1.75
   9  -6   1   11.42    2.02
  -9  -6  -1    8.46    2.16
   9   6   1    5.18    2.13
  -9   6  -1    8.82    2.08
  10  -6   1    8.83    1.91
 -10  -6  -1    3.07    2.01
 -10   6  -1    4.93    2.04
  10   6   1    5.46    2.38
  11  -6   1   -1.11    1.40
 -11  -6  -1    3.04    2.05
 -11   6  -1   -1.63    1.74
  11   6   1   -2.75    2.28
  11  -7  -1   -1.13    1.53
 -11  -7   1   -0.25    1.94
 -11   7   1   -1.95    1.62
  11   7  -1   -0.94    2.30
 -10  -7   1   -0.10    1.76
  10  -7  -1    4.71    1.73
 -10   7   1    1.38    1.77
  10   7  -1   -0.51    2.10
   9  -7  -1    7.65    1.85
  -9  -7   1    4.98    1.87
  -9   7   1    7.22    1.97
   9   7  -1    3.85    2.14
   8  -7  -1   17.91    2.52
  -8  -7   1   17.81    2.56
  -8   7   1   20.73    2.71
   8   7  -1   20.18    2.81
   7  -7  -1    2.53    1.22
  -7  -7   1    2.39    1.36
  -7   7   1    1.48    1.30
   7   7  -1    3.54    1.60
   6  -7  -1   17.34    2.24
  -6  -7   1   17.20    2.15
   6   7  -1   13.27    2.25
  -6   7   1   17.17    2.16
   5  -7  -1    5.05    1.36
  -5  -7   1    4.84    1.36
  -5  -7   1    2.20    5.10
  -5   7   1    4.22    1.27
   5   7  -1    4.75    1.56
  -4  -7   1    5.53    1.23
  -4  -7   1    2.22    2.56
   4  -7  -1    3.75    1.24
   4  -7  -1    4.13    0.93
   4   7  -1    5.49    1.53
   4   7  -1    4.49    0.99
  -4   7   1    5.74    2.10
  -4   7   1    6.65    1.42
   3  -7  -1    1.49    0.61
  -3  -7   1    1.37    0.87
   3  -7  -1    0.93    1.01
  -3  -7   1    1.23    1.83
   3   7  -1    0.35    1.16
   3   7  -1    1.53    0.78
  -3   7   1    3.89    1.99
  -3   7   1    0.81    0.98
   2  -7  -1   21.32    1.87
  -2  -7   1   25.80    2.80
  -2  -7   1   24.20    2.12
   2  -7  -1   21.13    2.27
   2   7  -1   22.57    1.95
   2   7  -1   22.40    2.38
  -2   7   1   23.19    2.25
  -2   7   1   25.01    2.87
   1  -7  -1    2.49    1.03
  -1  -7   1    0.42    0.59
  -1  -7   1    0.15    1.13
   1  -7  -1    1.34    0.63
   1   7  -1    0.89    0.69
   1   7  -1    1.75    1.18
  -1   7   1    1.66    0.90
  -1   7   1    0.51    1.27
   0  -7  -1    0.08    0.86
   0  -7  -1    0.67    0.57
   0  -7   1   -0.27    0.45
   0  -7   1    0.56    1.03
   0   7   1    0.28    1.06
   0   7  -1   -0.49    1.07
   0   7  -1    0.60    0.69
   0   7   1    0.33    0.82
  -1  -7  -1    6.72    1.40
  -1  -7  -1    6.85    1.09
   1  -7   1    5.03    0.75
   1  -7   1    5.38    1.32
  -1   7  -1    8.39    1.80
   1   7   1    4.10    1.29
  -1   7  -1    4.20    0.99
   1   7   1    8.12    1.28
  -2  -7  -1    6.63    1.19
   2  -7   1    6.51    0.82
   2  -7   1    3.86    1.22
  -2  -7  -1    6.00    1.56
   2   7   1    7.37    1.44
  -2   7  -1    6.96    1.24
  -2   7  -1    5.77    2.03
   2   7   1    8.39    1.30
  -3  -7  -1   29.11    2.71
  -3  -7  -1   28.65    3.29
   3  -7   1   29.66    2.91
  -3   7  -1   31.24    2.63
   3   7   1   32.51    2.96
  -3   7  -1   36.36    4.26
   3   7   1   30.65    2.75
   4  -7   1    0.42    0.95
  -4  -7  -1    1.65    1.09
   4   7   1    0.43    1.12
  -4   7  -1    2.72    2.46
   4   7   1    1.71    1.30
  -4   7  -1   -0.43    0.85
   5  -7   1   39.61    3.52
  -5  -7  -1   45.41    3.71
  -5   7  -1   39.47    3.47
  -5   7  -1   49.73    4.89
   5   7   1   46.78    3.80
   5   7   1   46.28    3.84
   6  -7   1    1.21    1.11
  -6  -7  -1    1.64    1.27
  -6   7  -1    3.69    1.81
   6   7   1    2.41    1.51
  -6   7  -1    0.54    1.07
  -7  -7  -1   11.59    1.99
   7  -7   1   11.21    1.92
   7   7   1   10.35    2.04
  -7   7  -1    6.29    1.71
   8  -7   1    0.97    1.29
  -8  -7  -1   -0.18    1.44
  -8   7  -1    1.18    1.45
   8   7   1   -1.48    1.62
   9  -7   1    0.05    1.33
  -9  -7  -1    1.52    1.71
  -9   7  -1    2.61    1.74
   9   7   1   -0.63    1.85
 -10  -7  -1   -1.00    1.86
  10  -7   1    1.38    1.46
 -10   7  -1   -0.27    1.80
  10   7   1   -1.28    2.29
  11  -7   1   -3.14    1.36
 -11  -7  -1    3.09    2.15
  11   7   1   -4.04    2.31
 -11   7  -1    3.32    2.21
  11  -8  -1    0.13    1.67
 -11  -8   1   -1.80    3.21
 -11   8   1    0.59    2.10
 -10  -8   1   34.07    4.07
  10  -8  -1   41.44    4.21
  10   8  -1   32.41    4.29
 -10   8   1   41.62    4.33
   9  -8  -1    1.39    1.48
  -9  -8   1    4.91    1.80
  -9   8   1    2.74    1.82
   9   8  -1    0.43    1.98
  -8  -8   1   18.74    2.79
   8  -8  -1   21.92    2.88
   8   8  -1   18.90    3.01
  -8   8   1   25.98    3.12
   7  -8  -1    5.97    1.78
  -7  -8   1    6.44    1.73
   7   8  -1    4.47    1.92
  -7   8   1   11.52    1.94
   6  -8  -1    0.86    1.14
  -6  -8   1    2.40    1.34
  -6   8   1    2.70    1.40
   6   8  -1    1.58    1.64
  -5  -8   1   13.29    1.87
   5  -8  -1   12.52    2.00
   5   8  -1   14.80    2.30
  -5   8   1   13.08    1.96
  -4  -8   1   -1.52    2.55
  -4  -8   1    1.56    1.08
   4  -8  -1    1.10    1.11
  -4   8   1    2.85    1.25
   4   8  -1   -0.19    1.43
  -3  -8   1    1.32    0.90
  -3  -8   1   -3.75    1.84
   3  -8  -1   -0.24    1.00
   3  -8  -1    0.29    0.62
   3   8  -1    1.10    1.41
  -3   8   1   -0.16    1.07
   3   8  -1   -0.87    0.78
  -3   8   1   -2.86    2.06
   2  -8  -1  136.37    9.39
  -2  -8   1  145.68    9.18
  -2  -8   1  156.98    9.86
   2  -8  -1  145.51    9.08
  -2   8   1  137.64    9.30
  -2   8   1  144.95    9.92
   2   8  -1  150.43    9.64
   2   8  -1  145.67    9.13
  -1  -8   1  113.58    8.20
  -1  -8   1  122.80    7.74
   1  -8  -1  119.16    8.03
   1  -8  -1  125.98    7.75
   1   8  -1  121.88    7.77
  -1   8   1  114.44    8.24
   1   8  -1  124.92    8.26
  -1   8   1  126.63    7.94
   0  -8   1   -0.28    0.55
   0  -8  -1    0.94    1.15
   0  -8   1    0.81    1.27
   0  -8  -1   -0.34    0.66
   0   8  -1    1.11    0.88
   0   8   1    1.12    0.99
   0   8   1    1.08    1.34
   0   8  -1    2.94    1.58
   1  -8   1  110.62    7.35
   1  -8   1  102.27    6.76
  -1  -8  -1  106.53    7.30
  -1  -8  -1  108.70    7.02
  -1   8  -1  109.54    7.02
  -1   8  -1  106.97    7.66
   1   8   1  109.02    7.36
   1   8   1  109.53    7.08
  -2  -8  -1   30.07    3.27
   2  -8   1   28.70    3.00
  -2  -8  -1   29.07    2.72
  -2   8  -1   36.54    3.98
   2   8   1   32.62    2.81
  -2   8  -1   31.05    2.68
   2   8   1   33.75    3.09
  -3  -8  -1   13.35    1.86
   3  -8   1    9.77    1.77
  -3  -8  -1   17.74    3.03
  -3   8  -1   13.95    1.80
   3   8   1   18.55    1.98
   3   8   1   11.53    2.08
  -3   8  -1   11.13    3.26
  -4  -8  -1    0.24    1.12
   4  -8   1    1.16    1.10
   4   8   1   -0.92    1.33
  -4   8  -1    4.40    2.85
   4   8   1    0.94    1.15
  -4   8  -1    0.71    1.03
  -5  -8  -1    0.65    1.18
   5  -8   1    0.97    1.09
  -5   8  -1    0.08    4.01
   5   8   1    2.01    1.49
  -5   8  -1    1.00    1.18
  -6  -8  -1   40.02    3.63
   6  -8   1   31.85    3.38
   6   8   1   32.92    3.58
  -6   8  -1   41.39    3.62
  -7  -8  -1   25.48    3.03
   7  -8   1   29.20    3.20
   7   8   1   18.02    2.99
  -7   8  -1   33.75    3.34
   8  -8   1    0.12    1.31
  -8  -8  -1    1.79    1.73
   8   8   1    0.60    1.85
  -8   8  -1   -0.15    1.55
   9  -8   1   25.61    3.23
  -9  -8  -1   32.94    3.75
   9   8   1   23.60    3.58
  -9   8  -1   33.71    3.70
 -10  -8  -1   16.25    2.89
  10  -8   1   14.79    2.65
  10   8   1   11.10    2.98
 -10  -9   1    1.45    1.93
  10  -9  -1   -1.02    1.51
  10   9  -1    4.65    2.85
 -10   9   1    2.28    2.08
   9  -9  -1   11.41    2.35
  -9  -9   1   17.54    2.78
   9   9  -1   15.62    3.06
  -9   9   1   13.28    2.78
   8  -9  -1    4.80    1.77
  -8  -9   1   11.43    2.27
   8   9  -1    6.97    2.33
  -8   9   1    5.82    2.09
   7  -9  -1   -0.79    1.25
  -7  -9   1    3.17    1.67
   7   9  -1    2.32    1.90
  -7   9   1    1.57    1.66
  -6  -9   1   36.06    3.53
   6  -9  -1   30.09    3.39
  -6   9   1   37.31    3.52
   6   9  -1   34.18    3.72
   5  -9  -1    4.01    1.51
  -5  -9   1    0.85    1.25
  -5   9   1    2.69    1.46
   5   9  -1    4.66    1.87
  -4  -9   1   38.80    3.33
   4  -9  -1   34.42    3.57
   4   9  -1   41.52    3.94
  -4   9   1   41.34    3.70
  -3  -9   1   20.02    3.34
  -3  -9   1   18.18    2.04
   3  -9  -1   18.32    2.41
   3   9  -1   17.26    2.56
  -3   9   1   16.00    2.19
  -2  -9   1    1.08    0.86
   2  -9  -1    0.03    1.16
   2  -9  -1    1.04    0.74
  -2  -9   1   -1.54    1.70
   2   9  -1    0.90    0.87
  -2   9   1    1.83    1.14
   2   9  -1   -1.49    1.45
   1  -9  -1   29.92    3.18
   1  -9  -1   31.67    2.62
  -1  -9   1   34.50    2.61
  -1  -9   1   33.83    3.57
   1   9  -1   29.86    2.69
   1   9  -1   33.88    3.46
  -1   9   1   30.23    2.97
  -1   9   1   34.61    3.62
   0  -9  -1   35.12    2.88
   0  -9   1   33.26    2.72
   0  -9  -1   36.03    3.59
   0  -9   1   45.37    3.95
   0   9   1   42.03    3.81
   0   9   1   36.84    3.09
   0   9  -1   39.28    3.83
   0   9  -1   34.39    2.94
  -1  -9  -1  114.55    7.80
  -1  -9  -1  128.23    8.33
   1  -9   1  113.45    8.15
  -1   9  -1  118.30    7.86
   1   9   1  122.67    8.32
  -1   9  -1  123.67    8.62
   1   9   1  124.32    7.96
  -2  -9  -1    6.59    1.44
   2  -9   1   10.17    1.82
  -2  -9  -1    5.63    2.00
  -2   9  -1    8.09    1.50
  -2   9  -1    4.50    2.34
   2   9   1   10.73    1.60
   2   9   1   11.64    2.05
   3  -9   1   42.36    3.83
  -3  -9  -1   35.47    3.27
   3   9   1   32.95    3.18
  -3   9  -1   40.28    5.07
  -3   9  -1   40.19    3.23
   3   9   1   34.62    3.55
   4  -9   1    1.61    1.27
  -4  -9  -1    1.66    1.25
   4   9   1    2.66    1.74
  -4   9  -1    2.16    1.28
   4   9   1   -0.06    1.65
   5  -9   1   40.75    3.81
  -5  -9  -1   36.37    3.52
  -5   9  -1   37.26    3.39
   5   9   1   29.30    3.50
   6  -9   1    1.48    1.27
  -6  -9  -1   -0.55    1.31
   6   9   1   -0.81    1.64
  -6   9  -1    0.42    1.39
   7  -9   1   52.14    4.50
  -7  -9  -1   49.99    4.70
  -7   9  -1   54.58    4.71
   7   9   1   52.01    4.98
   8  -9   1    7.94    2.10
  -8  -9  -1    9.67    2.42
  -8   9  -1   12.35    2.36
   8   9   1    5.08    2.38
  -9  -9  -1    0.31    2.00
   9  -9   1    4.00    1.84
   9   9   1    2.06    2.56
  -9   9  -1    3.80    2.08
  10  -9   1    0.50    1.74
   9 -10  -1    0.13    1.57
  -9 -10   1    1.27    1.90
   9  10  -1   -0.56    2.40
  -9  10   1   -3.75    1.90
   8 -10  -1    1.30    1.57
  -8 -10   1    1.15    1.82
   8  10  -1    0.57    2.30
  -8  10   1    0.70    2.05
   7 -10  -1    1.17    1.43
  -7 -10   1   -2.10    1.42
   7  10  -1    1.17    2.07
  -7  10   1    0.24    1.67
  -6 -10   1   -0.82    1.41
   6 -10  -1    0.43    1.36
  -6  10   1    1.89    1.74
   6  10  -1    1.39    2.07
  -5 -10   1    0.22    1.37
   5 -10  -1    3.62    1.57
   5  10  -1    1.90    1.99
  -5  10   1    0.95    1.55
   4 -10  -1   26.81    3.17
  -4 -10   1   35.94    3.19
   4  10  -1   25.80    3.40
  -4  10   1   33.47    3.17
  -3 -10   1    0.04    2.49
   3 -10  -1    1.82    1.37
  -3 -10   1    0.29    0.97
  -3  10   1    0.56    1.33
   3  10  -1    1.12    1.86
   2 -10  -1    1.57    1.41
  -2 -10   1    0.87    0.95
  -2 -10   1    0.38    1.87
  -2  10   1    0.52    1.24
   2  10  -1    2.13    1.95
   1 -10  -1    0.15    0.79
   1 -10  -1    5.30    1.67
  -1 -10   1    1.02    1.71
  -1 -10   1    1.08    0.88
   1  10  -1    2.33    1.08
   1  10  -1   -0.35    1.86
  -1  10   1    3.22    1.29
   0 -10   1    0.59    1.58
   0 -10  -1   -1.22    1.39
   0 -10  -1   -0.57    0.77
   0  10   1   -0.01    1.18
   0  10  -1    1.62    1.11
   0  10  -1    2.14    2.00
   0  10   1    1.59    1.91
   1 -10   1   -0.67    1.32
  -1 -10  -1    0.38    0.92
  -1 -10  -1    0.68    1.54
  -1  10  -1    1.63    2.05
   1  10   1   -0.74    1.81
  -1  10  -1    0.74    1.04
   1  10   1    1.69    1.20
   2 -10   1    4.18    1.66
  -2 -10  -1    4.87    1.33
  -2  10  -1    8.02    1.57
  -2  10  -1    6.65    2.74
   2  10   1    7.26    2.03
   2  10   1    7.46    1.58
  -3 -10  -1    0.68    1.17
   3 -10   1   -0.72    1.33
   3  10   1    0.16    1.25
   3  10   1    3.75    1.94
  -3  10  -1    1.96    1.25
  -4 -10  -1   -0.68    1.26
   4 -10   1    2.55    1.51
   4  10   1    3.89    1.99
  -4  10  -1    2.29    1.37
   5 -10   1    2.88    1.49
  -5 -10  -1    0.90    1.41
  -5  10  -1    0.41    1.38
   5  10   1    2.63    1.96
   6 -10   1    6.57    1.88
  -6 -10  -1    8.47    2.07
   6  10   1    4.24    2.24
  -6  10  -1    7.33    2.01
   7 -10   1    1.63    1.55
  -7 -10  -1    2.59    1.73
   7  10   1   -0.66    2.19
  -7  10  -1    3.35    1.87
   8 -10   1    0.63    1.56
  -8 -10  -1   -1.29    1.82
   8  10   1    0.00    2.26
  -8  10  -1    1.14    1.87
  -9 -10  -1    1.49    2.14
   9 -10   1    1.40    1.78
  -9  10  -1   -2.42    2.02
   9  10   1    1.26    2.58
  -8 -11   1    3.14    1.99
   8 -11  -1    0.80    1.68
  -8  11   1    6.74    2.39
   8  11  -1    2.06    2.64
   7 -11  -1    4.27    1.90
  -7 -11   1    3.68    1.91
  -7  11   1    6.10    2.22
   7  11  -1    0.63    2.43
   6 -11  -1    7.55    2.16
  -6 -11   1   16.08    2.44
   6  11  -1    8.76    2.67
  -6  11   1   14.87    2.57
  -5 -11   1   18.75    2.56
   5 -11  -1   13.96    2.56
  -5  11   1   16.41    2.67
   5  11  -1   16.57    3.13
  -4 -11   1   23.39    2.69
   4 -11  -1   21.77    3.07
   4  11  -1   19.54    3.26
  -4  11   1   17.09    2.57
  -3 -11   1   45.71    3.86
   3 -11  -1   52.51    4.85
  -3  11   1   47.88    4.18
   3  11  -1   44.63    4.75
   2 -11  -1    0.85    1.49
  -2 -11   1    0.30    0.98
  -2 -11   1    3.26    2.32
   2  11  -1   -0.71    2.08
  -2  11   1   -0.36    1.36
  -1 -11   1    7.09    2.35
   1 -11  -1    6.47    2.06
  -1  11   1    4.07    1.57
   1  11  -1    6.68    2.51
   0 -11  -1   21.58    3.11
   0 -11   1   22.28    3.18
   0 -11  -1   22.72    2.54
   0  11  -1   18.86    3.39
   0  11   1   26.08    2.72
   0  11  -1   19.18    2.35
   1 -11   1    6.11    2.02
  -1 -11  -1    7.08    1.47
  -1 -11  -1    7.01    2.30
   1  11   1    3.27    2.29
  -1  11  -1    6.43    1.51
  -1  11  -1    5.28    2.81
   1  11   1    4.62    1.45
  -2 -11  -1    4.06    1.43
   2 -11   1    3.79    1.82
   2  11   1    4.01    1.52
  -2  11  -1    4.87    1.57
   2  11   1    3.60    2.37
  -3 -11  -1   13.59    2.18
   3 -11   1   12.79    2.45
   3  11   1   10.01    2.71
  -3  11  -1   12.81    2.13
   4 -11   1    3.34    1.82
  -4 -11  -1    1.00    1.48
   4  11   1   -1.38    2.04
  -4  11  -1   -0.14    1.40
   5 -11   1   13.36    2.44
  -5 -11  -1   13.79    2.36
  -5  11  -1    6.53    2.00
   5  11   1    8.92    2.62
  -6 -11  -1    3.29    1.81
   6 -11   1   -1.50    1.61
   6  11   1    1.07    2.32
  -6  11  -1    3.24    1.76
   7 -11   1    0.68    1.48
  -7 -11  -1    0.81    1.88
  -7  11  -1   -0.61    1.77
   7  11   1    1.12    2.47
   8 -11   1    9.25    2.33
  -8 -11  -1    7.07    2.47
   8  11   1   10.15    3.21
  -8  11  -1    8.88    2.64
  -7 -12   1   15.01    2.71
   7 -12  -1   12.45    2.72
   7  12  -1   11.64    3.23
  -7  12   1    9.52    2.67
   6 -12  -1    2.59    1.84
  -6 -12   1    0.43    1.53
   6  12  -1    2.91    2.58
  -6  12   1    1.24    1.99
  -5 -12   1    2.74    1.69
   5 -12  -1   -0.16    1.66
   5  12  -1    3.12    2.67
  -5  12   1    2.50    1.97
   4 -12  -1   17.86    2.99
  -4 -12   1   19.96    2.56
   4  12  -1   22.22    3.55
  -4  12   1   16.20    2.75
   3 -12  -1    0.01    1.59
  -3 -12   1   -0.30    1.15
   3  12  -1   -3.92    2.06
  -3  12   1   -2.92    1.45
   2 -12  -1    8.30    2.28
  -2  12   1    7.95    1.93
   2  12  -1    5.40    2.86
   1 -12  -1   11.25    2.67
  -1 -12   1   12.79    3.05
   1  12  -1   16.46    3.29
  -1  12   1   13.85    2.21
   0 -12   1   30.29    3.95
   0 -12  -1   28.06    3.77
   0  12   1   23.43    2.88
   1 -12   1   32.33    3.97
   1  12   1   28.40    3.32
  -1  12  -1   33.98    3.25
  -2 -12  -1    3.28    1.36
   2 -12   1    0.69    1.74
  -2  12  -1    0.14    1.29
   3 -12   1   14.05    2.77
  -3 -12  -1   10.54    2.05
   3  12   1   13.17    3.16
  -3  12  -1   13.31    2.20
  -4 -12  -1   23.28    2.87
   4 -12   1   16.12    2.98
   4  12   1   20.31    3.56
  -4  12  -1   23.29    2.89
  -5 -12  -1    1.66    1.70
   5 -12   1    1.13    1.88
   5  12   1    2.54    2.44
  -5  12  -1    2.64    1.68
   6 -12   1    1.54    1.94
  -6 -12  -1    1.27    1.77
  -6  12  -1   -1.10    1.71
   6  12   1   -1.46    2.44
  -7 -12  -1   12.42    2.78
  -7  12  -1   16.51    3.27
   7  12   1    6.89    3.04
   5 -13  -1    3.45    2.10
  -5 -13   1    2.56    1.77
   5  13  -1    0.04    2.87
  -5  13   1   -1.03    1.67
  -4 -13   1    6.16    2.01
   4 -13  -1    5.14    2.35
  -4  13   1    2.98    1.93
   4  13  -1    3.46    2.86
   3 -13  -1    1.87    2.05
   3  13  -1    3.03    2.93
  -3  13   1   -1.84    1.52
   2 -13  -1    2.18    2.19
  -2  13   1   -0.40    1.63
   2  13  -1    1.63    3.69
   1 -13  -1   -3.10    1.88
  -1  13   1    2.11    1.65
   0 -13   1    0.48    2.15
   1 -13   1    1.38    2.20
   2 -13   1    6.03    2.42
  -2  13  -1    3.28    1.73
   3 -13   1    3.34    2.24
  -3 -13  -1    7.01    1.97
  -3  13  -1    4.30    1.89
  -4 -13  -1    3.40    1.72
   4 -13   1   -0.83    1.84
  -4  13  -1    2.16    1.74
   4  13   1   -2.65    3.47
  -5 -13  -1    3.52    1.99
   5 -13   1    3.55    2.25
   5  13   1    7.56    3.20
  -5  13  -1    4.18    2.07
   3 -14  -1    2.35    2.42
   2 -14  -1   -0.77    2.15
  -2  14   1   -0.22    1.76
   0 -14   1   -1.70    2.58
   1 -14   1    0.52    2.39
   2 -14   1   -0.44    2.37
 -12   0   2   17.73    2.53
  12   0  -2   21.18    2.99
 -11   0   2    3.65    1.75
  11   0  -2    4.54    1.85
 -11   0   2    3.20    1.54
 -10   0   2    9.62    2.59
 -10   0   2    8.80    1.81
  10   0  -2   11.24    1.98
 -10   0   2   10.06    1.69
  -9   0   2   41.07    3.66
  -9   0   2   46.35    3.58
  -9   0   2   44.29    3.83
  -9   0   2   43.48    3.45
  -8   0   2   19.36    1.98
  -8   0   2   16.99    2.04
  -8   0   2   15.88    1.89
  -8   0   2   21.03    2.18
  -7   0   2   85.04    5.82
  -7   0   2   90.97    5.74
  -7   0   2   83.09    5.74
  -7   0   2   87.48    5.72
  -6   0   2   30.53    2.33
  -6   0   2   31.77    2.43
  -6   0   2   27.90    2.28
  -6   0   2   28.88    2.30
  -5   0   2   22.89    1.79
  -5   0   2   21.19    1.69
  -5   0   2   17.64    1.75
  -5   0   2   21.24    1.70
  -4   0   2  324.03   19.29
  -4   0   2  324.08   19.21
  -4   0   2  318.16   19.19
  -4   0   2  310.37   19.27
  -3   0   2  410.88   25.19
  -3   0   2  425.27   25.23
  -3   0   2  435.47   25.14
   3   0  -2  420.19   25.12
  -3   0   2  408.95   25.10
  -2   0   2    3.82    0.43
  -2   0   2    4.85    0.57
  -2   0   2    5.65    0.70
   2   0  -2    4.58    0.45
   1   0  -2  286.25   17.08
   1   0  -2  273.78   16.98
  -1   0   2  276.35   16.99
  -1   0   2  304.45   17.17
   0   0   2  175.60   10.22
   0   0  -2  163.00   10.19
   0   0  -2  154.29   10.21
   0   0   2  177.68   10.31
   1   0   2   56.72    3.54
   1   0   2   60.30    3.76
  -1   0  -2   59.63    3.70
  -1   0  -2   56.21    3.58
  -2   0  -2   63.49    4.09
   2   0   2   63.08    3.89
   2   0   2   60.32    4.12
  -2   0  -2   65.67    3.94
  -3   0  -2    7.40    0.99
   3   0   2    9.30    0.83
   3   0   2   10.76    1.24
  -3   0  -2   10.39    0.92
  -4   0  -2   41.42    2.85
  -4   0  -2   38.11    2.63
   4   0   2   37.06    2.52
   4   0   2   38.04    2.89
   5   0   2   68.16    4.66
  -5   0  -2   64.41    4.33
  -5   0  -2   67.46    4.55
   5   0   2   66.71    4.24
  -6   0  -2   14.54    1.73
   6   0   2   14.91    1.87
   6   0   2   15.73    1.39
  -6   0  -2   12.28    1.44
   7   0   2   91.76    5.96
  -7   0  -2   89.92    6.31
  -7   0  -2   91.43    6.13
   7   0   2  100.79    6.57
  -8   0  -2  279.23   17.19
   8   0   2  277.59   17.61
  -9   0  -2    2.08    1.30
  -9   0  -2   -0.17    1.12
   9   0   2    1.65    1.58
 -10   0  -2   20.74    2.68
  10   0   2   21.81    3.25
 -11   0  -2    6.92    2.01
  11   0   2    6.76    2.54
 -12   0  -2    3.84    2.00
  12   0   2    0.88    2.43
  13   1  -2   -0.01    2.08
 -12  -1   2    1.54    1.95
  12   1  -2    0.92    1.83
 -11  -1   2    8.94    2.11
 -11   1   2    3.63    1.51
  11   1  -2    8.52    2.14
 -10  -1   2    3.47    1.31
 -10  -1   2    2.03    1.41
 -10   1   2    0.58    1.42
 -10   1   2    1.83    1.22
 -10   1   2    2.52    1.32
 -10   1   2    1.32    1.38
  10   1  -2    4.66    1.56
  -9  -1   2   47.46    3.68
  -9  -1   2   49.46    4.01
  -9  -1   2   45.97    3.81
   9   1  -2   51.06    3.97
  -9   1   2   48.70    3.96
   9   1  -2   49.90    4.03
  -9   1   2   46.52    3.85
  -9   1   2   49.65    3.75
  -9   1   2   43.91    3.69
  -8  -1   2   17.93    2.13
  -8  -1   2   23.76    2.43
  -8  -1   2   25.54    2.26
   8   1  -2   25.47    2.42
  -8   1   2   18.14    2.00
  -8   1   2   18.68    2.23
   8   1  -2   20.77    2.24
  -8   1   2   23.05    2.26
  -8   1   2   21.52    2.29
  -7  -1   2   67.65    4.78
  -7  -1   2   69.70    4.86
  -7  -1   2   69.50    4.91
  -7  -1   2   76.73    4.98
  -7   1   2   70.18    4.81
  -7   1   2   69.43    4.75
   7   1  -2   67.38    4.85
   7   1  -2   75.95    4.93
  -7   1   2   72.36    4.92
  -7   1   2   70.57    4.84
  -6  -1   2   -0.22    0.62
  -6  -1   2    1.82    0.81
  -6  -1   2   -1.20    0.64
  -6  -1   2    0.06    0.69
  -6   1   2   -0.11    0.55
   6   1  -2    1.78    0.72
  -6   1   2   -0.88    0.66
  -6   1   2   -0.91    0.64
  -6   1   2    0.66    0.68
  -5  -1   2   67.47    4.42
  -5  -1   2   70.10    4.48
  -5  -1   2   69.36    4.52
  -5  -1   2   69.40    4.53
  -5   1   2   64.74    4.50
  -5   1   2   69.79    4.38
  -5   1   2   70.61    4.51
  -5   1   2   64.88    4.45
   5   1  -2   67.57    4.48
  -4  -1   2    0.95    0.50
  -4  -1   2    0.50    0.72
  -4  -1   2    1.03    0.63
  -4   1   2    0.16    0.59
  -4   1   2   -0.07    0.50
  -4   1   2    1.27    0.67
   4   1  -2    0.65    0.48
  -4   1   2   -0.14    0.41
   3  -1  -2  628.32   37.44
  -3  -1   2  635.16   37.54
  -3  -1   2  598.94   37.39
  -3  -1   2  603.05   37.25
  -3   1   2  652.18   37.36
  -3   1   2  609.20   37.41
   3   1  -2  617.75   37.37
  -3   1   2  635.61   37.41
  -3   1   2  649.04   37.28
  -2  -1   2   42.40    2.80
  -2  -1   2   41.19    3.18
   2  -1  -2   43.40    2.96
  -2   1   2   47.13    2.67
   2   1  -2   41.44    2.78
  -2   1   2   41.25    2.76
  -2   1   2   45.29    2.83
  -1  -1   2    4.76    0.50
  -1  -1   2    4.00    0.89
   1  -1  -2    5.56    0.92
   1   1  -2    4.69    0.54
  -1   1   2    6.25    0.59
  -1   1   2    7.09    0.62
   0  -1  -2   19.11    1.29
   0  -1   2   21.66    1.47
   0  -1  -2   19.49    1.52
   0   1  -2   20.83    1.31
   0   1   2   22.32    1.62
   0   1   2   18.97    1.28
   0   1  -2   20.89    1.55
   0   1  -2   18.94    1.30
  -1  -1  -2   13.52    1.07
  -1  -1  -2   14.63    1.12
   1  -1   2   13.04    1.06
   1   1   2   16.87    1.81
  -1   1  -2   12.77    1.51
  -1   1  -2   15.11    0.95
  -1   1  -2   15.29    1.09
   2  -1   2   75.48    4.50
  -2  -1  -2   72.83    4.53
  -2  -1  -2   65.24    4.54
   2   1   2   72.46    4.99
  -2   1  -2   73.69    4.38
  -2   1  -2   72.85    4.56
  -2   1  -2   70.75    4.76
   3  -1   2   11.48    0.99
  -3  -1  -2    9.94    1.02
  -3  -1  -2   11.52    1.19
  -3   1  -2   11.08    1.24
   3   1   2    9.15    1.41
  -3   1  -2   11.80    1.22
  -3   1  -2   10.29    0.87
   3   1   2    8.69    0.74
   4  -1   2   60.98    4.09
  -4  -1  -2   62.13    4.28
  -4  -1  -2   64.29    3.97
  -4  -1  -2   61.63    4.19
  -4   1  -2   69.24    4.39
  -4   1  -2   67.88    4.31
  -4   1  -2   66.58    4.06
   4   1   2   66.14    4.58
   4   1   2   61.04    3.96
  -5  -1  -2   45.69    3.32
   5  -1   2   47.04    3.10
  -5  -1  -2   44.03    2.93
  -5  -1  -2   47.29    3.22
  -5   1  -2   48.54    3.39
  -5   1  -2   46.51    3.07
  -5   1  -2   44.85    3.32
   5   1   2   46.79    3.60
   5   1   2   43.40    2.95
  -6  -1  -2   49.70    3.50
  -6  -1  -2   44.53    3.14
   6  -1   2   49.41    3.31
   6   1   2   47.30    3.17
  -6   1  -2   50.33    3.67
  -6   1  -2   45.87    3.63
  -6   1  -2   49.09    3.35
   6   1   2   53.36    4.04
   7  -1   2   48.67    3.76
   7  -1   2   42.63    3.15
  -7  -1  -2   46.92    3.58
  -7  -1  -2   43.11    3.38
   7   1   2   42.42    4.02
   7   1   2   44.02    3.14
  -7   1  -2   45.18    3.28
  -7   1  -2   45.56    3.64
  -7   1  -2   36.78    3.53
  -8  -1  -2    5.74    1.33
  -8  -1  -2    4.75    1.48
   8  -1   2    4.03    1.57
   8  -1   2    5.35    1.08
  -8   1  -2    5.25    1.26
  -8   1  -2    5.95    1.65
  -8   1  -2    8.65    1.64
   8   1   2    6.87    1.90
   9  -1   2    8.19    2.00
  -9  -1  -2   10.31    1.81
  -9  -1  -2   11.17    1.85
  -9   1  -2   11.87    1.96
   9   1   2   11.69    2.39
  10  -1   2    4.60    2.00
 -10  -1  -2    2.13    1.55
 -10  -1  -2    2.10    1.55
 -10   1  -2    1.36    1.51
  10   1   2    3.21    2.08
  11  -1   2    2.47    2.00
 -11  -1  -2   -2.42    1.49
  11   1   2    1.68    2.33
 -11   1  -2    0.82    1.49
 -12  -1  -2    5.30    2.18
  12  -1   2    4.56    2.47
 -12   1  -2    5.32    2.18
 -13  -2   2    0.24    2.16
  13   2  -2   -1.07    2.02
 -12  -2   2   -0.14    1.82
  12   2  -2    0.46    1.96
  11  -2  -2   -1.17    1.20
 -11  -2   2    1.28    1.65
 -11   2   2   -1.45    1.29
 -11   2   2    0.60    1.62
  11   2  -2   -0.43    1.67
 -10  -2   2    0.96    1.42
  10  -2  -2   -0.03    1.16
  10   2  -2    2.44    1.54
 -10   2   2    1.45    1.37
 -10   2   2    3.42    1.52
 -10   2   2    2.17    1.31
  -9  -2   2    1.24    1.25
   9  -2  -2   -1.04    0.96
   9   2  -2    0.82    1.29
  -9   2   2    0.07    0.91
  -9   2   2   -1.31    1.03
  -9   2   2   -0.59    1.25
  -9   2   2   -1.09    1.07
   8  -2  -2   17.86    2.06
  -8  -2   2   16.98    2.17
  -8  -2   2   12.87    1.76
  -8   2   2   13.62    1.69
  -8   2   2   16.57    2.00
   8   2  -2   15.25    2.16
  -8   2   2   16.08    2.09
  -8   2   2   17.36    2.03
   8   2  -2   18.47    2.04
   7  -2  -2   13.80    1.80
  -7  -2   2   15.97    1.76
  -7  -2   2   13.83    1.79
  -7   2   2   14.77    1.90
  -7   2   2   20.40    2.00
   7   2  -2   16.39    1.85
   7   2  -2   15.49    1.97
  -7   2   2   15.66    1.79
  -7   2   2   16.12    1.63
  -6  -2   2   66.56    4.62
  -6  -2   2   64.19    4.67
   6  -2  -2   71.35    4.71
  -6   2   2   69.44    4.72
  -6   2   2   67.72    4.63
   6   2  -2   64.23    4.63
   6   2  -2   73.59    4.79
  -6   2   2   71.89    4.65
  -6   2   2   67.67    4.47
   5  -2  -2    1.34    0.71
  -5  -2   2    4.02    0.89
  -5  -2   2    3.26    0.96
   5   2  -2    2.97    0.79
  -5   2   2    2.70    0.78
   5   2  -2    3.50    0.87
  -5   2   2    3.61    0.63
  -5   2   2    3.51    0.87
  -4  -2   2    0.66    0.60
   4  -2  -2    1.24    0.68
  -4  -2   2    1.51    1.05
  -4   2   2    0.73    0.63
   4   2  -2    1.30    0.67
  -4   2   2    0.72    0.69
  -4   2   2    0.91    0.47
   4   2  -2   -0.31    0.55
   3  -2  -2   84.17    5.31
  -3  -2   2   83.42    5.10
  -3  -2   2   73.23    5.58
   3   2  -2   80.26    5.10
  -3   2   2   86.55    5.10
  -3   2   2   78.44    4.91
  -3   2   2   90.73    5.13
   3   2  -2   65.60    5.11
   2  -2  -2  101.32    6.86
  -2  -2   2   84.57    6.95
  -2  -2   2  103.72    6.46
  -2   2   2  106.93    6.31
   2   2  -2  108.79    6.51
  -2   2   2  105.78    6.48
  -2   2   2  112.04    6.49
  -1  -2   2    3.40    0.43
   1  -2  -2    1.55    0.81
  -1  -2   2    3.46    0.87
  -1   2   2    2.72    0.51
  -1   2   2    2.83    0.32
  -1   2   2    2.99    0.47
   1   2  -2    2.75    0.52
   1   2  -2    2.41    0.28
   0  -2   2    1.09    0.24
   0  -2  -2    1.24    0.28
   0  -2  -2    1.65    0.49
   0  -2   2    0.09    0.46
   0   2   2    1.29    0.29
   0   2   2    1.65    0.55
   0   2  -2    0.68    0.27
   0   2  -2    1.84    0.62
   1  -2   2   29.93    2.03
  -1  -2  -2   28.74    1.95
  -1  -2  -2   27.17    1.82
  -1   2  -2   30.84    2.62
   1   2   2   34.12    2.61
  -1   2  -2   30.02    1.97
   2  -2   2   77.88    4.86
  -2  -2  -2   77.69    4.86
   2   2   2   72.93    5.57
  -2   2  -2   79.94    4.86
  -2   2  -2   70.69    5.32
  -3  -2  -2   15.26    1.48
  -3  -2  -2   15.87    1.49
   3  -2   2   17.05    1.38
   3   2   2   14.70    2.26
  -3   2  -2   17.63    1.92
  -3   2  -2   15.00    1.14
  -3   2  -2   15.72    1.49
  -4  -2  -2   45.70    3.24
  -4  -2  -2   44.16    2.89
   4  -2   2   47.11    3.15
  -4   2  -2   47.04    3.28
   4   2   2   45.88    4.22
  -4   2  -2   46.50    3.50
  -4   2  -2   49.64    3.01
   5  -2   2   22.11    1.80
  -5  -2  -2   20.31    1.94
  -5  -2  -2   22.36    1.53
  -5  -2  -2   21.64    2.01
  -5   2  -2   23.86    2.13
   5   2   2   20.55    2.67
  -5   2  -2   18.69    2.07
  -5   2  -2   22.30    1.70
  -6  -2  -2    7.01    1.28
  -6  -2  -2    6.89    1.23
   6  -2   2    6.84    1.06
  -6   2  -2    6.96    1.29
  -6   2  -2    6.06    1.30
   6   2   2    7.93    2.04
  -6   2  -2    6.22    1.03
  -7  -2  -2   27.08    2.66
   7  -2   2   31.29    2.47
  -7  -2  -2   33.28    3.00
  -7   2  -2   34.25    2.96
  -7   2  -2   25.73    2.83
   7   2   2   28.11    3.54
  -7   2  -2   32.41    2.96
  -8  -2  -2    0.66    1.13
  -8  -2  -2    1.81    1.27
   8  -2   2    2.65    0.96
  -8   2  -2    1.39    1.30
   8   2   2    3.50    1.99
  -8   2  -2    2.38    1.26
  -9  -2  -2    3.62    1.53
  -9  -2  -2    4.04    1.46
   9  -2   2    4.81    1.74
   9  -2   2    3.26    1.20
   9   2   2    6.91    2.44
  -9   2  -2    4.94    1.76
  -9   2  -2    4.49    1.50
  10  -2   2    0.84    1.68
 -10  -2  -2    0.55    1.52
 -10  -2  -2    1.97    1.54
  10   2   2   -1.12    2.22
 -10   2  -2    0.58    1.50
 -10   2  -2    1.82    1.69
  11  -2   2    7.76    2.30
 -11  -2  -2    3.79    1.96
 -11  -2  -2    0.49    1.59
 -11   2  -2    3.77    1.78
 -12  -2  -2    0.73    1.94
  12  -2   2    2.24    2.23
 -12   2  -2    4.81    2.01
 -13  -3   2    8.97    2.76
  13   3  -2    8.26    2.81
 -12  -3   2    3.76    2.08
  12   3  -2    3.22    2.23
 -12   3   2   -0.80    1.75
  11  -3  -2    6.42    1.81
 -11  -3   2   11.95    2.39
  11   3  -2   10.03    2.44
 -11   3   2    5.68    1.95
 -10  -3   2   22.95    2.97
  10  -3  -2   28.95    3.04
 -10   3   2   23.77    2.89
  10   3  -2   25.02    2.99
 -10   3   2   28.34    2.81
   9  -3  -2   -0.60    1.16
   9  -3  -2    0.25    1.06
  -9  -3   2    0.12    1.22
  -9   3   2    1.02    1.12
   9   3  -2    0.42    1.31
  -9   3   2    0.34    1.06
   8  -3  -2   31.34    3.02
  -8  -3   2   27.99    2.80
  -8  -3   2   23.30    2.50
  -8   3   2   29.91    2.75
   8   3  -2   30.23    2.91
  -8   3   2   29.52    2.54
  -8   3   2   30.78    2.85
  -7  -3   2   43.03    3.38
  -7  -3   2   43.04    3.52
   7  -3  -2   48.66    3.63
   7   3  -2   46.81    3.61
  -7   3   2   47.66    3.51
  -7   3   2   43.03    3.43
   7   3  -2   39.89    4.13
  -7   3   2   44.37    3.19
   6  -3  -2   10.42    1.50
  -6  -3   2    6.85    1.24
  -6  -3   2    6.99    1.32
  -6   3   2    8.04    1.30
  -6   3   2    8.13    1.03
   6   3  -2    8.78    1.34
  -6   3   2    8.21    1.27
   6   3  -2    4.54    1.67
  -5  -3   2   99.62    6.62
  -5  -3   2   98.19    6.41
   5  -3  -2  113.58    6.66
  -5   3   2   98.84    6.18
  -5   3   2  104.57    6.41
  -5   3   2  101.96    6.39
   5   3  -2   98.43    6.44
   5   3  -2   76.11    6.61
  -4  -3   2   20.22    2.58
   4  -3  -2   27.12    2.47
  -4  -3   2   21.02    1.88
  -4   3   2   22.89    1.92
  -4   3   2   23.30    1.90
   4   3  -2   21.18    1.97
   4   3  -2   24.92    2.09
  -4   3   2   22.49    1.67
  -3  -3   2   38.01    2.50
   3  -3  -2   31.85    3.07
  -3  -3   2   30.77    3.53
   3   3  -2   32.74    2.24
   3   3  -2   35.25    2.57
  -3   3   2   33.81    2.32
  -3   3   2   33.89    2.49
  -3   3   2   36.08    2.53
   2  -3  -2  167.20   11.01
  -2  -3   2  179.10   11.12
  -2  -3   2  176.90   10.61
   2   3  -2  179.95   10.70
  -2   3   2  172.74   10.65
  -2   3   2  182.14   10.65
   2   3  -2  180.60   10.45
  -2   3   2  152.46   10.65
   1  -3  -2    3.07    0.56
  -1  -3   2    3.17    0.50
  -1  -3   2    4.71    0.94
   1  -3  -2    3.93    0.87
   1   3  -2    3.36    0.73
   1   3  -2    2.99    0.42
  -1   3   2    3.02    0.51
  -1   3   2    4.35    0.72
   0  -3   2   83.55    5.01
   0  -3  -2   82.65    5.10
   0  -3  -2   82.80    5.23
   0   3   2   79.71    5.24
   0   3  -2   79.98    5.07
   0   3  -2   85.68    5.33
   0   3   2   81.50    5.07
   1  -3   2  191.44   11.04
  -1  -3  -2  181.67   11.15
   1  -3   2  188.63   11.33
  -1  -3  -2  181.96   11.31
   1   3   2  182.60   11.22
   1   3   2  183.27   11.46
  -1   3  -2  182.75   11.61
  -1   3  -2  184.50   11.22
  -2  -3  -2   13.62    1.20
   2  -3   2   12.75    1.28
  -2  -3  -2   12.22    1.26
  -2  -3  -2   10.81    1.14
  -2   3  -2   10.94    1.14
  -2   3  -2   13.41    2.08
   2   3   2    8.57    1.71
   3  -3   2  168.21    9.91
  -3  -3  -2  161.42    9.67
  -3  -3  -2  154.21    9.89
  -3  -3  -2  164.68    9.95
  -3   3  -2  163.72    9.89
  -3   3  -2  160.26   10.43
   3   3   2  139.30   10.55
  -4  -3  -2   90.17    6.00
   4  -3   2   98.30    5.96
   4  -3   2   91.66    5.74
  -4  -3  -2   89.23    5.99
  -4  -3  -2   92.09    5.61
  -4   3  -2  100.80    6.36
  -4   3  -2   90.65    5.96
   4   3   2   84.84    6.92
   5  -3   2    2.74    0.77
  -5  -3  -2    1.52    0.42
  -5  -3  -2    2.51    0.88
  -5  -3  -2    1.11    0.81
  -5   3  -2    1.35    1.04
   5   3   2    4.95    2.02
  -5   3  -2    1.30    0.75
  -5   3  -2    1.82    0.63
   6  -3   2   68.28    4.74
  -6  -3  -2   66.84    4.95
  -6  -3  -2   67.00    4.89
  -6   3  -2   75.39    4.97
  -6   3  -2   73.08    5.12
   6   3   2   75.42    6.32
  -7  -3  -2   14.73    1.86
  -7  -3  -2    8.36    1.60
   7  -3   2   12.30    1.56
  -7   3  -2   10.81    1.83
   7   3   2   15.27    3.05
  -7   3  -2    8.37    1.59
   8  -3   2   10.95    1.61
  -8  -3  -2   11.10    1.85
  -8  -3  -2   12.76    1.92
   8   3   2    8.59    2.84
  -8   3  -2   10.90    1.83
  -8   3  -2   10.57    1.83
  -9  -3  -2   13.20    2.16
  -9  -3  -2   19.10    2.39
   9  -3   2   20.52    2.24
  -9   3  -2   14.27    2.39
   9   3   2   16.84    3.51
  -9   3  -2   17.39    2.35
 -10  -3  -2    1.38    1.53
 -10  -3  -2    3.05    1.67
 -10   3  -2    1.06    1.70
 -10   3  -2    1.66    1.54
 -11  -3  -2    8.41    2.37
  11  -3   2    8.04    2.36
 -11  -3  -2    7.95    2.22
  11   3   2    3.49    2.34
 -11   3  -2    6.90    2.07
 -11   3  -2    9.83    2.50
  12  -3   2    7.00    2.53
 -12  -3  -2   11.62    2.62
  12   3   2   13.23    2.99
 -12  -4   2   15.83    3.06
  12  -4  -2   15.73    2.61
 -12   4   2   15.35    2.79
  12   4  -2   17.45    3.26
  11  -4  -2    7.91    1.87
 -11  -4   2   11.19    2.44
 -11   4   2    7.41    2.09
  11   4  -2    8.71    2.40
 -10  -4   2    8.87    2.03
  10  -4  -2    9.29    1.88
 -10   4   2    7.52    1.88
  10   4  -2    6.67    2.06
   9  -4  -2   43.61    3.76
  -9  -4   2   44.42    4.07
   9   4  -2   46.83    4.08
  -9   4   2   43.72    3.80
   8  -4  -2   25.11    2.88
   8  -4  -2   24.06    2.57
  -8  -4   2   22.96    2.70
  -8   4   2   32.53    2.86
  -8   4   2   21.74    2.44
   8   4  -2   21.51    2.66
   7  -4  -2    1.20    1.25
  -7  -4   2    2.54    1.18
   7  -4  -2    1.74    1.04
  -7  -4   2    2.36    1.23
  -7   4   2    0.78    1.01
   7   4  -2    1.32    1.17
  -7   4   2    1.84    0.86
  -7   4   2    0.84    1.06
   6  -4  -2    1.77    0.98
  -6  -4   2    4.78    1.42
  -6  -4   2    3.70    1.11
   6  -4  -2    2.11    1.32
  -6   4   2    1.96    0.71
  -6   4   2    2.55    1.09
   6   4  -2    1.56    1.01
  -6   4   2    2.52    1.01
   6   4  -2    1.88    1.41
   5  -4  -2    7.47    1.67
  -5  -4   2    4.87    1.05
  -5  -4   2    4.90    1.72
   5  -4  -2    5.65    1.12
  -5   4   2    7.01    1.21
  -5   4   2    7.10    0.88
   5   4  -2    3.96    1.06
   5   4  -2    6.32    1.17
  -5   4   2    6.04    1.11
   4  -4  -2   39.57    2.77
  -4  -4   2   36.59    2.73
   4  -4  -2   31.03    3.35
  -4  -4   2   28.77    3.62
  -4   4   2   36.37    2.55
   4   4  -2   36.91    2.52
  -4   4   2   38.41    2.76
  -4   4   2   40.90    2.79
   4   4  -2   32.35    2.78
  -3  -4   2   34.78    3.82
   3  -4  -2   39.85    3.27
  -3  -4   2   36.91    2.72
   3  -4  -2   37.46    2.77
   3   4  -2   35.14    2.83
   3   4  -2   39.22    2.48
  -3   4   2   38.85    2.78
  -3   4   2   39.90    2.88
   2  -4  -2   54.92    3.98
  -2  -4   2   60.58    4.45
   2  -4  -2   57.04    3.80
  -2  -4   2   55.66    3.69
  -2   4   2   56.96    4.00
  -2   4   2   55.55    3.80
   2   4  -2   56.03    3.87
   2   4  -2   56.77    3.54
  -1  -4   2  253.73   16.49
  -1  -4   2  259.21   16.21
   1  -4  -2  265.26   16.31
   1  -4  -2  272.54   16.39
   1   4  -2  267.45   16.41
  -1   4   2  284.30   16.26
  -1   4   2  271.87   16.36
   1   4  -2  276.43   16.17
   0  -4  -2  133.49    8.15
   0  -4   2  133.23    8.01
   0  -4   2  130.18    8.30
   0  -4  -2  129.76    8.23
   0   4  -2  129.69    8.08
   0   4   2  132.07    8.25
   0   4  -2  134.64    8.37
   0   4   2  132.79    8.12
  -1  -4  -2   48.37    3.41
   1  -4   2   52.31    3.19
   1  -4   2   52.15    3.60
  -1  -4  -2   52.28    3.54
  -1   4  -2   50.79    4.06
  -1   4  -2   52.12    3.39
   1   4   2   50.20    3.64
   1   4   2   53.65    3.49
   2  -4   2   70.64    4.95
  -2  -4  -2   73.71    4.88
  -2  -4  -2   74.28    4.96
  -2   4  -2   75.37    5.80
   2   4   2   75.55    4.93
  -2   4  -2   78.69    4.88
   2   4   2   83.51    5.27
  -3  -4  -2   23.31    2.21
   3  -4   2   21.99    1.86
  -3  -4  -2   20.50    1.93
  -3   4  -2   21.84    1.80
   3   4   2   23.56    2.59
   3   4   2   18.70    1.85
  -3   4  -2   15.48    2.54
  -4  -4  -2    3.78    0.66
  -4  -4  -2    4.19    0.90
   4  -4   2    3.58    0.88
  -4  -4  -2    3.90    0.96
   4  -4   2    3.48    0.72
   4   4   2    3.18    0.95
   4   4   2    4.04    1.80
  -4   4  -2    4.16    1.52
  -4   4  -2    2.17    0.81
   5  -4   2   25.02    2.12
  -5  -4  -2   23.18    2.29
  -5  -4  -2   22.35    2.27
  -5   4  -2   25.43    2.70
  -5   4  -2   24.51    2.25
   5   4   2   22.81    3.32
   5   4   2   18.44    2.22
   6  -4   2   27.13    2.48
  -6  -4  -2   22.92    2.40
  -6  -4  -2   23.45    2.50
   6   4   2   22.64    3.69
  -6   4  -2   24.79    2.71
  -6   4  -2   28.46    2.65
  -7  -4  -2    4.56    1.48
  -7  -4  -2    6.00    1.50
   7  -4   2    7.17    1.39
   7   4   2    5.63    2.78
  -7   4  -2    5.93    1.53
   7   4   2    7.30    1.68
  -7   4  -2    7.62    1.66
  -8  -4  -2   49.01    4.06
   8  -4   2   45.22    3.74
  -8  -4  -2   44.87    4.14
   8   4   2   50.36    4.23
   8   4   2   42.71    5.52
  -8   4  -2   50.98    4.13
  -8   4  -2   48.39    3.99
  -9  -4  -2    0.54    1.49
   9  -4   2    0.96    1.15
  -9  -4  -2   -0.21    1.50
   9   4   2   -0.27    1.65
  -9   4  -2    1.08    1.41
   9   4   2    0.56    3.09
  -9   4  -2    3.40    1.52
  10  -4   2   13.36    2.15
 -10  -4  -2   11.78    2.50
 -10  -4  -2   15.17    2.66
  10   4   2   14.01    2.81
 -10   4  -2   15.42    2.48
 -10   4  -2   18.03    2.81
 -11  -4  -2   -0.60    1.83
  11   4   2    0.23    2.22
 -11   4  -2    2.53    2.01
 -12  -4  -2    9.09    2.74
  12  -4   2    2.96    2.22
 -12   4  -2    4.66    2.38
  12   4   2    2.49    2.70
  12  -5  -2    0.61    1.72
 -12  -5   2   -0.52    2.01
 -12   5   2    0.09    1.84
  12   5  -2    0.66    2.50
 -11  -5   2    0.04    1.86
  11  -5  -2    1.23    1.51
 -11   5   2    0.32    1.51
  11   5  -2    2.20    2.13
 -10  -5   2    2.52    1.77
  10  -5  -2    4.19    1.62
 -10   5   2    0.65    1.47
  10   5  -2    6.38    2.05
   9  -5  -2   20.31    2.64
  -9  -5   2   18.83    2.61
  -9   5   2   18.64    2.44
   9   5  -2   18.20    2.59
   8  -5  -2   -0.27    1.02
  -8  -5   2   -1.14    1.14
   8   5  -2    0.26    1.30
  -8   5   2   -0.54    1.09
   7  -5  -2   10.89    2.26
  -7  -5   2   10.23    1.75
   7  -5  -2    6.36    1.45
  -7   5   2   11.46    1.70
   7   5  -2    9.08    1.68
   6  -5  -2    0.64    1.50
  -6  -5   2   -1.29    1.53
  -6  -5   2    1.00    1.08
   6  -5  -2    1.32    0.93
  -6   5   2    1.32    0.98
  -6   5   2    1.46    1.18
   6   5  -2    2.06    1.17
   5  -5  -2   15.18    2.37
  -5  -5   2   15.41    2.93
  -5  -5   2   15.40    1.79
   5  -5  -2   20.03    2.07
   5   5  -2   14.59    1.49
  -5   5   2   17.69    1.64
   5   5  -2   11.92    1.76
  -5   5   2   21.87    2.07
  -4  -5   2    2.35    2.07
   4  -5  -2    3.46    0.92
  -4  -5   2    1.74    0.81
   4  -5  -2    1.99    1.28
   4   5  -2    2.84    1.04
  -4   5   2    3.05    0.89
   4   5  -2    2.77    0.64
  -4   5   2    3.87    0.97
   3  -5  -2  131.42    8.05
  -3  -5   2  128.71    7.95
  -3  -5   2  105.64    8.59
   3  -5  -2  134.37    8.20
  -3   5   2  134.31    8.04
  -3   5   2  107.24    8.20
   3   5  -2  127.05    7.74
   3   5  -2  131.15    8.10
   2  -5  -2   11.83    1.44
  -2  -5   2   13.62    1.97
   2  -5  -2   12.25    1.46
  -2  -5   2   14.44    1.37
  -2   5   2   18.45    1.82
   2   5  -2   12.94    1.16
   2   5  -2   17.04    1.73
  -2   5   2   15.59    1.50
  -1  -5   2   11.09    1.57
   1  -5  -2   10.97    1.26
  -1  -5   2   11.31    1.05
   1  -5  -2    7.48    1.09
   1   5  -2   11.35    1.03
  -1   5   2   11.09    1.28
   1   5  -2    9.19    1.33
  -1   5   2   10.74    1.24
   0  -5  -2   23.51    1.87
   0  -5   2   24.45    2.14
   0  -5  -2   20.86    1.81
   0  -5   2   21.69    1.57
   0   5   2   24.07    1.97
   0   5  -2   20.12    2.10
   0   5  -2   20.89    1.66
   0   5   2   21.36    1.86
   1  -5   2   17.30    1.77
  -1  -5  -2   15.72    1.63
   1  -5   2   16.18    1.23
  -1  -5  -2   17.72    1.63
   1   5   2   16.68    1.75
  -1   5  -2   17.67    1.50
  -1   5  -2   23.30    2.32
   1   5   2   18.95    1.67
   2  -5   2   26.12    2.25
  -2  -5  -2   21.56    2.01
   2  -5   2   22.02    1.46
  -2  -5  -2   22.57    2.04
   2   5   2   21.09    2.15
  -2   5  -2   23.06    2.84
  -2   5  -2   24.01    1.85
   2   5   2   19.15    1.92
  -3  -5  -2   34.82    3.19
   3  -5   2   34.68    2.74
  -3  -5  -2   39.90    2.83
   3   5   2   34.91    3.22
  -3   5  -2   36.86    2.66
   3   5   2   33.72    2.79
  -3   5  -2   24.45    3.61
   4  -5   2    7.53    1.22
  -4  -5  -2    8.09    1.36
   4   5   2    5.48    1.86
  -4   5  -2    7.45    1.19
  -4   5  -2    5.06    2.05
   4   5   2    5.77    1.24
   5  -5   2   44.41    3.44
  -5  -5  -2   44.09    3.62
  -5   5  -2   46.64    3.46
   5   5   2   41.26    4.43
   5   5   2   43.45    3.71
  -5   5  -2   55.01    4.57
  -6  -5  -2    5.62    1.53
   6  -5   2    7.38    1.44
   6   5   2    5.18    2.49
   6   5   2    5.93    1.59
  -6   5  -2    8.56    1.90
  -6   5  -2    6.02    1.40
  -7  -5  -2    2.62    1.39
   7  -5   2    0.57    1.01
   7   5   2    3.67    1.50
  -7   5  -2    3.65    1.52
   7   5   2   -0.15    2.28
  -7   5  -2    2.30    1.22
   8  -5   2    1.05    1.10
  -8  -5  -2    0.25    1.37
  -8   5  -2    0.14    1.36
   8   5   2   -0.28    1.44
  -8   5  -2    0.45    1.29
   8   5   2   -1.67    2.46
   9  -5   2   -0.39    1.17
  -9  -5  -2    1.13    1.63
  -9   5  -2    2.45    1.53
   9   5   2   -0.02    1.75
  -9   5  -2    0.88    1.50
  10  -5   2    1.98    1.36
 -10  -5  -2   -0.37    1.78
  10   5   2   -0.83    2.03
 -10   5  -2    3.70    1.83
 -11  -5  -2    2.61    2.21
  11   5   2    7.72    2.67
 -11   5  -2    5.15    2.30
 -12  -5  -2   -1.44    2.34
  12  -6  -2    5.77    2.06
 -12  -6   2    5.99    2.57
 -12   6   2    7.49    2.35
  12   6  -2   10.24    2.97
  11  -6  -2    4.41    1.88
 -11  -6   2    5.19    2.17
 -11   6   2    2.97    1.82
  11   6  -2    4.96    2.49
 -10  -6   2    3.16    1.89
  10  -6  -2    2.93    1.57
 -10   6   2    3.58    1.72
  10   6  -2    3.36    2.19
  -9  -6   2   12.77    2.22
   9  -6  -2   14.92    2.18
  -9   6   2    8.34    2.01
   9   6  -2   13.16    2.41
  -8  -6   2    0.87    1.37
   8  -6  -2    0.60    1.12
   8   6  -2   -0.96    1.41
  -8   6   2   -1.05    1.17
   7  -6  -2    5.98    1.47
  -7  -6   2    4.14    1.44
  -7   6   2    5.84    1.43
   7   6  -2    4.36    1.53
   6  -6  -2   92.84    7.62
  -6  -6   2   89.66    7.38
   6  -6  -2   93.05    6.45
  -6  -6   2   93.04    6.39
  -6   6   2   90.79    6.37
   6   6  -2   98.72    6.59
  -5  -6   2    1.28    2.49
   5  -6  -2    2.25    1.05
  -5  -6   2    0.86    0.95
   5  -6  -2    1.11    1.25
  -5   6   2    1.85    1.06
   5   6  -2    0.73    1.23
  -4  -6   2    0.47    0.85
   4  -6  -2    1.12    0.94
  -4  -6   2    1.25    2.43
   4  -6  -2    1.31    0.95
   4   6  -2    0.35    1.10
  -4   6   2    1.66    0.95
  -4   6   2   -0.35    1.12
   4   6  -2    0.70    0.60
  -3  -6   2    6.73    2.09
   3  -6  -2    9.58    1.37
  -3  -6   2   10.00    1.22
   3  -6  -2   11.22    1.40
  -3   6   2    6.66    1.81
  -3   6   2    7.55    1.27
   3   6  -2   10.17    1.55
   3   6  -2    8.93    1.00
   2  -6  -2    0.97    0.77
  -2  -6   2   -0.86    1.11
   2  -6  -2   -0.43    0.54
  -2  -6   2   -0.10    0.49
  -2   6   2   -0.23    0.96
  -2   6   2   -0.13    0.76
   2   6  -2   -0.18    0.45
   2   6  -2    0.40    0.93
  -1  -6   2   23.27    2.53
   1  -6  -2   24.43    2.13
  -1  -6   2   29.83    2.02
   1  -6  -2   27.22    2.41
   1   6  -2   26.02    1.97
   1   6  -2   24.56    2.45
  -1   6   2   28.11    2.32
  -1   6   2   27.16    2.36
   0  -6  -2    7.85    1.12
   0  -6  -2   10.73    1.30
   0  -6   2    7.92    1.37
   0  -6   2   10.13    0.96
   0   6  -2    8.97    1.05
   0   6   2    8.27    1.23
   0   6  -2    7.14    1.44
   0   6   2    8.44    1.23
   1  -6   2    3.23    0.54
  -1  -6  -2    3.37    0.93
  -1  -6  -2    2.80    0.85
   1  -6   2    4.69    1.09
  -1   6  -2    3.85    0.81
   1   6   2    4.70    1.00
  -1   6  -2    3.99    1.38
   1   6   2    3.26    1.01
   2  -6   2  595.82   35.92
  -2  -6  -2  592.70   36.30
   2  -6   2  597.39   36.38
  -2  -6  -2  601.10   36.30
  -2   6  -2  609.85   36.90
   2   6   2  612.99   36.38
   2   6   2  621.34   36.31
  -2   6  -2  590.57   36.21
  -3  -6  -2   57.71    5.15
  -3  -6  -2   74.98    4.98
   3  -6   2   74.59    5.00
   3   6   2   72.85    5.16
   3   6   2   72.59    5.02
  -3   6  -2   70.99    4.81
  -3   6  -2   76.29    6.69
  -4  -6  -2   33.01    3.07
   4  -6   2   39.09    2.97
  -4   6  -2   28.96    4.07
   4   6   2   41.39    3.57
   4   6   2   38.83    3.22
  -4   6  -2   29.60    2.77
   5  -6   2   50.02    3.99
  -5  -6  -2   51.07    4.08
  -5   6  -2   58.32    5.30
   5   6   2   50.22    4.20
   5   6   2   53.80    4.81
  -5   6  -2   55.67    3.98
   6  -6   2    0.30    0.99
  -6  -6  -2    1.50    1.23
  -6   6  -2    1.17    1.70
   6   6   2   -0.02    1.36
   6   6   2    0.77    2.00
  -6   6  -2   -0.61    0.96
  -7  -6  -2    1.13    1.42
   7  -6   2    4.71    1.30
   7   6   2    5.18    2.42
  -7   6  -2    4.72    1.42
   7   6   2    2.74    1.57
  -7   6  -2    3.21    1.65
   8  -6   2   13.55    2.17
  -8  -6  -2   16.28    2.49
  -8   6  -2   15.41    2.30
   8   6   2   17.62    2.56
  -8   6  -2   18.63    2.57
  -9  -6  -2    0.79    1.73
   9  -6   2    2.07    1.37
  -9   6  -2    1.63    1.65
   9   6   2    0.47    1.95
  10  -6   2    8.88    2.02
 -10  -6  -2    6.46    2.31
  10   6   2    9.53    2.57
 -10   6  -2   11.58    2.51
  11  -6   2    4.81    1.96
 -11  -6  -2    7.29    2.65
  11   6   2    9.39    2.96
 -11   6  -2    7.56    2.45
 -11  -7   2    0.56    2.13
  11  -7  -2    3.00    1.83
 -11   7   2    2.81    2.00
  11   7  -2    1.56    2.43
 -10  -7   2   12.17    2.55
  10  -7  -2   11.61    2.38
 -10   7   2   16.31    2.70
  10   7  -2   12.91    2.82
  -9  -7   2   26.79    3.26
   9  -7  -2   23.79    3.01
  -9   7   2   26.58    3.24
   9   7  -2   23.87    3.28
  -8  -7   2   15.14    2.43
   8  -7  -2   18.03    2.43
  -8   7   2   18.32    2.45
   8   7  -2   19.29    2.74
   7  -7  -2    2.62    1.24
  -7  -7   2    4.76    1.56
  -7   7   2    2.64    1.42
   7   7  -2    3.42    1.68
   6  -7  -2   22.84    2.53
  -6  -7   2   16.67    2.16
   6   7  -2   15.36    2.23
  -6   7   2   16.89    2.22
  -5  -7   2   57.89    4.27
  -5  -7   2   61.06    6.56
   5  -7  -2   54.91    4.27
   5   7  -2   50.76    4.46
  -5   7   2   57.50    4.28
  -4  -7   2   44.25    3.51
   4  -7  -2   45.94    3.63
  -4  -7   2   51.68    5.55
   4  -7  -2   47.58    3.49
   4   7  -2   43.55    3.88
  -4   7   2   47.04    3.64
  -3  -7   2   34.63    2.95
   3  -7  -2   37.77    3.16
  -3  -7   2   48.91    4.58
   3  -7  -2   41.78    3.01
  -3   7   2   34.03    3.89
   3   7  -2   37.63    2.79
   3   7  -2   43.20    3.61
  -3   7   2   43.03    3.24
   2  -7  -2  129.89    8.65
   2  -7  -2  135.03    8.48
  -2  -7   2  129.23    9.01
  -2  -7   2  136.97    8.44
  -2   7   2  135.24    8.63
   2   7  -2  134.10    8.34
  -2   7   2  132.27    8.92
   2   7  -2  136.13    8.81
   1  -7  -2   14.01    1.59
  -1  -7   2   14.90    1.47
  -1  -7   2   16.39    2.20
   1  -7  -2   14.20    1.80
   1   7  -2   13.84    1.95
  -1   7   2   14.39    1.86
  -1   7   2   17.89    2.00
   1   7  -2   15.34    1.50
   0  -7  -2   35.05    2.83
   0  -7  -2   33.83    2.65
   0  -7   2   32.51    2.38
   0  -7   2   32.33    3.14
   0   7   2   33.58    2.81
   0   7  -2   33.03    2.53
   0   7  -2   33.68    3.25
   0   7   2   35.65    2.99
  -1  -7  -2   90.95    6.16
   1  -7   2   92.23    6.36
  -1  -7  -2   96.29    6.25
   1  -7   2   91.76    5.81
  -1   7  -2   94.44    6.07
  -1   7  -2   98.34    6.79
   1   7   2   93.33    6.28
   1   7   2   90.26    6.24
  -2  -7  -2    8.81    1.67
   2  -7   2    8.15    1.56
  -2  -7  -2   10.63    1.53
  -2   7  -2    8.72    2.34
  -2   7  -2   11.94    1.46
   2   7   2    9.17    1.62
   2   7   2   11.49    1.65
   3  -7   2  137.41    8.92
  -3  -7  -2  132.77    8.83
  -3   7  -2  125.93    8.69
  -3   7  -2  136.72   10.20
   3   7   2  148.72    8.99
   3   7   2  140.69    8.95
  -4  -7  -2   19.78    2.25
   4  -7   2   22.41    2.40
  -4   7  -2   14.45    3.40
   4   7   2   19.35    2.38
   4   7   2   14.45    2.09
  -4   7  -2   16.54    1.95
  -5  -7  -2    0.41    1.13
   5  -7   2   -0.47    0.96
  -5   7  -2    0.48    1.02
   5   7   2    0.10    1.50
   5   7   2    1.13    1.39
  -5   7  -2    2.53    2.40
  -6  -7  -2   47.47    3.98
   6  -7   2   42.72    3.69
  -6   7  -2   47.74    3.74
   6   7   2   38.90    3.93
  -6   7  -2   52.50    4.92
   6   7   2   41.14    4.27
  -7  -7  -2    1.31    1.39
   7  -7   2    1.38    1.21
  -7   7  -2    2.42    1.35
  -7   7  -2    2.22    1.85
   7   7   2    0.63    1.53
   8  -7   2    2.60    1.39
  -8  -7  -2    4.47    1.85
   8   7   2    4.46    1.98
  -8   7  -2    3.85    1.77
  -9  -7  -2   15.79    2.65
   9  -7   2   19.27    2.61
   9   7   2   11.15    2.65
  -9   7  -2   16.19    2.72
 -10  -7  -2    4.12    2.19
  10  -7   2    2.26    1.67
 -10   7  -2    5.84    2.32
  10   7   2    1.32    2.43
  11  -7   2    6.21    2.08
 -11  -7  -2    7.14    2.78
 -11   7  -2    9.38    2.78
  11  -8  -2   -1.19    1.63
 -11  -8   2   -1.06    1.96
 -11   8   2    0.23    1.90
  11   8  -2   -2.23    2.45
 -10  -8   2   -0.55    1.86
  10  -8  -2    4.42    1.81
  10   8  -2    1.23    2.40
 -10   8   2    3.31    2.03
  -9  -8   2   -0.39    1.58
   9  -8  -2    1.19    1.38
  -9   8   2   -1.19    1.65
   9   8  -2    1.28    2.06
  -8  -8   2   10.28    2.18
   8  -8  -2   11.73    2.05
  -8   8   2   10.32    2.14
   8   8  -2    5.71    2.18
   7  -8  -2    6.84    1.67
  -7  -8   2    4.84    1.63
   7   8  -2    3.83    1.90
  -7   8   2    5.78    1.69
  -6  -8   2   14.21    2.10
   6  -8  -2   18.87    2.44
  -6   8   2   21.17    2.43
   6   8  -2   18.07    2.50
  -5  -8   2   -1.06    1.04
  -5  -8   2    2.10    3.84
   5  -8  -2   -0.59    0.96
   5   8  -2   -1.45    1.38
  -5   8   2   -0.76    1.10
  -4  -8   2    1.43    2.76
  -4  -8   2    0.61    0.95
   4  -8  -2    0.38    1.15
   4   8  -2    0.37    1.46
  -4   8   2    1.26    1.22
  -3  -8   2   25.33    2.50
   3  -8  -2   34.67    3.14
   3  -8  -2   27.29    2.39
  -3  -8   2   30.29    3.95
   3   8  -2   33.37    2.57
  -3   8   2   28.75    2.87
   3   8  -2   24.51    2.92
  -2  -8   2   32.89    2.37
  -2  -8   2   27.78    3.35
   2  -8  -2   27.62    2.32
   2  -8  -2   31.85    3.00
   2   8  -2   23.58    2.17
  -2   8   2   28.48    2.69
   2   8  -2   21.86    2.80
  -2   8   2   25.16    3.19
   1  -8  -2    0.94    1.13
  -1  -8   2    0.77    0.65
   1  -8  -2    1.40    0.79
  -1  -8   2    1.34    1.44
  -1   8   2    0.23    1.46
   1   8  -2    0.96    0.77
  -1   8   2    2.44    1.19
   1   8  -2    1.85    1.47
   0  -8   2   -0.90    1.20
   0  -8  -2   -0.85    0.71
   0  -8   2    0.07    0.54
   0  -8  -2    0.13    1.07
   0   8  -2    0.59    0.77
   0   8  -2    1.59    1.56
   0   8   2    0.59    1.32
   0   8   2    0.29    1.03
   1  -8   2    0.41    1.13
   1  -8   2   -0.38    0.47
  -1  -8  -2   -1.33    1.13
  -1  -8  -2   -0.17    0.82
   1   8   2   -0.17    1.05
   1   8   2   -0.52    1.28
  -1   8  -2    0.15    0.78
  -1   8  -2   -0.26    1.61
  -2  -8  -2   38.12    3.40
  -2  -8  -2   33.48    2.88
   2  -8   2   26.60    2.94
   2   8   2   27.25    2.88
   2   8   2   26.41    2.74
  -2   8  -2   29.37    3.81
  -2   8  -2   28.68    2.53
   3  -8   2    2.02    1.27
  -3  -8  -2    0.30    1.06
   3   8   2    1.66    1.42
   3   8   2    5.61    1.45
  -3   8  -2    1.30    2.60
  -3   8  -2    2.37    1.04
   4  -8   2    3.16    1.26
  -4  -8  -2    4.78    1.37
   4   8   2    6.10    1.58
  -4   8  -2    6.24    1.35
  -4   8  -2    7.86    3.13
   4   8   2    4.67    1.69
   5  -8   2    7.12    1.63
  -5  -8  -2   11.10    1.90
  -5   8  -2    9.84    1.82
   5   8   2   11.14    2.02
  -5   8  -2    5.91    2.97
   5   8   2    9.61    2.06
  -6  -8  -2    0.96    1.42
   6  -8   2    0.62    1.15
  -6   8  -2    1.18    1.28
   6   8   2   -1.87    1.53
   7  -8   2    7.09    1.77
  -7  -8  -2    6.48    1.95
   7   8   2    6.43    2.05
  -7   8  -2    6.03    1.82
  -8  -8  -2   -0.62    1.63
   8  -8   2    0.02    1.33
  -8   8  -2    1.96    1.74
   8   8   2   -1.49    1.79
  -9  -8  -2    2.76    2.06
   9  -8   2    1.88    1.64
  -9   8  -2    3.16    2.04
   9   8   2    2.33    2.32
  10  -8   2    1.10    1.66
 -10  -8  -2    0.33    2.08
 -10   8  -2    2.55    2.25
  10   8   2    3.41    2.59
 -10  -9   2   -0.33    2.01
  10  -9  -2    0.31    1.66
 -10   9   2    1.77    2.14
  10   9  -2   -0.19    2.53
   9  -9  -2    1.15    1.59
  -9  -9   2    0.27    1.71
   9   9  -2   -1.35    2.17
  -9   9   2   -2.17    1.79
   8  -9  -2   10.35    2.24
  -8  -9   2   10.10    2.23
  -8   9   2   18.87    2.71
   8   9  -2   14.40    2.77
   7  -9  -2    0.44    1.41
  -7  -9   2    3.40    1.65
  -7   9   2    6.43    1.88
   7   9  -2   -0.11    1.79
  -6  -9   2    3.14    1.47
   6  -9  -2    0.36    1.32
   6   9  -2    5.04    1.95
  -6   9   2    2.86    1.58
  -5  -9   2   16.64    2.22
   5  -9  -2   19.95    2.58
   5   9  -2   14.78    2.43
  -5   9   2   19.87    2.40
  -4  -9   2   32.70    4.82
  -4  -9   2   33.48    3.00
   4  -9  -2   33.08    3.31
   4   9  -2   25.91    3.21
  -4   9   2   30.43    3.13
  -3  -9   2   11.01    2.82
   3  -9  -2    7.61    1.67
  -3  -9   2    5.16    1.26
  -3   9   2    8.74    1.63
   3   9  -2    5.49    1.88
   2  -9  -2   26.53    2.46
   2  -9  -2   31.06    2.99
  -2  -9   2   24.44    2.34
  -2  -9   2   28.18    3.40
   2   9  -2   25.10    2.29
   2   9  -2   28.65    3.20
  -2   9   2   25.41    2.67
  -1  -9   2   14.01    1.59
  -1  -9   2   12.83    2.41
   1  -9  -2   16.42    1.84
   1  -9  -2   13.62    2.07
   1   9  -2   13.94    1.68
   1   9  -2   15.63    2.48
  -1   9   2   13.25    1.96
  -1   9   2   14.82    3.01
   0  -9  -2   11.70    2.04
   0  -9   2   14.37    1.48
   0  -9  -2   11.64    1.72
   0  -9   2   11.74    2.17
   0   9   2   15.39    2.38
   0   9  -2   13.67    2.52
   0   9   2   13.92    1.91
   0   9  -2   17.28    1.77
   1  -9   2    0.68    1.35
  -1  -9  -2    0.24    1.36
  -1  -9  -2    2.16    1.00
  -1   9  -2    0.67    0.94
   1   9   2    1.20    1.20
   1   9   2   -0.23    1.52
  -1   9  -2    4.34    2.14
   2  -9   2    4.45    1.59
  -2  -9  -2    7.66    1.51
   2   9   2   10.88    1.97
  -2   9  -2    8.14    2.69
  -2   9  -2    7.17    1.42
   2   9   2   10.39    1.73
  -3  -9  -2   -0.20    1.10
   3  -9   2    1.42    1.28
   3   9   2    0.32    1.23
   3   9   2    2.00    1.58
  -3   9  -2    1.73    2.70
  -3   9  -2   -0.48    0.98
  -4  -9  -2    4.06    1.50
   4  -9   2    1.68    1.33
  -4   9  -2    1.14    1.12
   4   9   2    1.69    1.65
   4   9   2    3.15    1.48
  -4   9  -2    6.44    3.26
  -5  -9  -2    2.14    1.42
   5  -9   2    1.94    1.28
  -5   9  -2    3.80    1.39
   5   9   2    2.39    1.81
   6  -9   2   10.21    2.04
  -6  -9  -2   13.93    2.30
  -6   9  -2   12.71    2.07
   6   9   2    5.13    2.25
  -7  -9  -2   15.07    2.58
   7  -9   2   18.08    2.57
   7   9   2   11.09    2.62
  -7   9  -2   10.05    2.31
  -8  -9  -2    1.99    1.91
   8  -9   2    1.55    1.59
   8   9   2   -1.76    2.08
  -8   9  -2    4.13    1.96
  -9  -9  -2   13.36    2.73
   9  -9   2    7.63    2.16
   9   9   2    7.41    2.94
  -9   9  -2   12.03    2.68
   9 -10  -2    8.03    2.14
  -9 -10   2    5.75    2.14
   9  10  -2    0.14    2.57
  -9  10   2    9.20    2.54
   8 -10  -2    4.22    1.80
  -8 -10   2    1.61    1.71
  -8  10   2    2.52    2.00
   8  10  -2   -0.25    2.36
   7 -10  -2   22.06    2.95
  -7 -10   2   14.64    2.55
   7  10  -2   17.64    3.01
  -7  10   2   23.57    2.96
  -6 -10   2   50.26    4.50
   6 -10  -2   50.13    4.78
   6  10  -2   45.17    4.71
  -6  10   2   53.53    4.69
   5 -10  -2    1.84    1.41
  -5 -10   2   -1.92    1.14
   5  10  -2    0.11    1.86
  -5  10   2    3.30    1.68
  -4 -10   2   42.05    3.61
   4 -10  -2   44.90    4.13
  -4  10   2   40.91    3.94
   4  10  -2   41.57    4.21
  -3 -10   2   17.37    3.59
   3 -10  -2   21.08    2.72
  -3 -10   2   21.29    2.28
  -3  10   2   18.35    2.51
   3  10  -2   22.46    3.01
   2 -10  -2    0.88    1.33
  -2 -10   2   -0.22    0.79
  -2 -10   2    1.09    2.02
   2  10  -2    0.36    1.86
  -2  10   2   -0.50    1.22
  -1 -10   2    7.18    2.07
   1 -10  -2    6.70    1.31
   1 -10  -2    4.39    1.61
  -1 -10   2    6.69    1.22
   1  10  -2    6.29    1.24
   1  10  -2    6.78    2.25
  -1  10   2    6.20    1.59
   0 -10  -2   12.55    2.25
   0 -10   2   13.78    2.48
   0 -10  -2   11.18    1.75
   0  10  -2   13.00    2.69
   0  10   2   16.98    2.14
   0  10  -2   15.20    1.83
  -1 -10  -2    2.24    1.04
   1 -10   2    2.21    1.53
  -1 -10  -2    1.57    1.65
  -1  10  -2    0.75    1.01
   1  10   2    1.70    1.86
   1  10   2    0.43    1.14
  -1  10  -2    0.79    2.16
  -2 -10  -2   41.84    3.72
   2 -10   2   37.88    4.03
   2  10   2   41.99    4.12
  -2  10  -2   50.19    5.36
   2  10   2   42.37    3.68
  -2  10  -2   40.40    3.61
   3 -10   2   20.28    2.69
  -3 -10  -2   15.14    2.19
   3  10   2   18.73    2.37
   3  10   2   16.20    2.61
  -3  10  -2   12.35    1.99
  -3  10  -2   16.35    4.05
  -4 -10  -2   26.75    3.02
   4 -10   2   27.71    3.20
   4  10   2   27.46    3.34
  -4  10  -2   24.71    2.75
   5 -10   2   42.80    4.17
  -5 -10  -2   36.80    3.91
   5  10   2   40.06    4.21
  -5  10  -2   50.72    4.27
  -6 -10  -2   -0.78    1.64
   6 -10   2    0.81    1.51
  -6  10  -2   -0.21    1.48
   6  10   2   -0.86    1.97
   7 -10   2   10.02    2.21
  -7 -10  -2    3.53    2.10
   7  10   2   10.44    2.73
  -7  10  -2   15.65    2.56
  -8 -10  -2    5.42    2.26
   8 -10   2    5.83    2.04
   8  10   2    2.80    2.64
  -8  10  -2    7.83    2.30
   9 -10   2   -0.14    1.60
   9  10   2   -0.30    2.81
   8 -11  -2    3.28    1.91
  -8 -11   2    3.60    1.99
  -8  11   2    8.04    2.64
   8  11  -2    6.04    2.70
  -7 -11   2   -1.38    1.46
   7 -11  -2   -0.46    1.59
  -7  11   2   -2.58    1.90
   7  11  -2   -0.64    2.31
   6 -11  -2   -0.60    1.47
  -6 -11   2    0.19    1.47
   6  11  -2   -2.85    1.97
  -6  11   2   -0.61    1.71
   5 -11  -2   -0.88    1.42
  -5 -11   2    0.33    1.32
  -5  11   2    0.47    1.70
   5  11  -2   -0.97    1.95
  -4 -11   2    6.30    1.65
   4 -11  -2    4.34    1.81
  -4  11   2    5.37    1.96
   4  11  -2    3.17    2.30
  -3 -11   2    6.61    3.24
  -3 -11   2    4.94    1.35
   3 -11  -2    5.39    1.89
  -3  11   2    3.82    1.73
   3  11  -2    6.55    2.39
  -2 -11   2   12.17    3.11
   2 -11  -2   11.31    2.24
   2  11  -2   12.02    2.76
  -2  11   2   12.04    2.06
   1 -11  -2    0.05    1.61
  -1 -11   2   -1.24    1.92
   1  11  -2    3.65    2.16
  -1  11   2    1.04    1.43
   0 -11   2   48.51    4.66
   0 -11  -2   35.37    3.38
   0 -11  -2   38.70    4.21
   0  11   2   38.86    3.70
   0  11  -2   43.04    4.66
   0  11  -2   37.44    3.30
  -1 -11  -2   34.04    3.18
   1 -11   2   34.24    3.81
  -1  11  -2   28.68    3.01
  -1  11  -2   43.76    4.73
   1  11   2   27.04    3.13
  -2 -11  -2    3.52    1.39
   2 -11   2    0.84    1.61
   2  11   2    2.92    1.48
   2  11   2    2.31    2.22
  -2  11  -2    3.02    1.38
  -3 -11  -2   25.44    2.96
   3 -11   2   26.35    3.42
  -3  11  -2   21.48    2.65
   3  11   2   26.21    3.48
  -4 -11  -2    2.59    1.62
   4 -11   2    6.63    2.00
  -4  11  -2    6.06    1.81
   4  11   2    9.42    2.61
  -5 -11  -2    5.88    1.95
   5  11   2    2.32    2.45
  -5  11  -2    9.62    1.97
   6 -11   2    0.09    1.60
  -6 -11  -2   -1.52    1.62
  -6  11  -2    1.53    1.67
   6  11   2   -0.40    2.30
  -7 -11  -2    2.47    1.89
   7 -11   2    3.03    1.94
  -7  11  -2    0.16    1.75
   7  11   2    1.53    2.59
   8  11   2    4.45    2.94
  -7 -12   2   -1.11    1.66
   7 -12  -2   -1.31    1.63
   7  12  -2   -1.38    2.55
  -7  12   2    0.92    2.12
   6 -12  -2    0.86    1.73
  -6 -12   2    1.01    1.63
   6  12  -2   -3.31    2.37
  -6  12   2    2.78    2.09
  -5 -12   2    2.05    1.50
   5 -12  -2   -2.22    1.58
   5  12  -2    0.56    2.53
  -5  12   2    1.33    1.87
   4 -12  -2    4.18    2.16
  -4 -12   2    1.45    1.44
   4  12  -2    5.59    2.61
  -4  12   2    7.53    2.21
   3 -12  -2    4.75    1.97
  -3  12   2    2.50    1.97
   3  12  -2    6.28    2.61
   2 -12  -2    1.01    1.78
  -2 -12   2    2.34    2.67
  -2  12   2    0.97    1.58
   2  12  -2   -0.05    2.53
  -1 -12   2   10.78    2.90
   1 -12  -2    9.50    2.52
  -1  12   2    6.80    1.89
   1  12  -2    6.38    2.82
   0 -12   2    5.51    2.39
   0  12  -2    7.40    2.91
   0  12   2    6.96    1.78
   1 -12   2    0.44    1.85
  -1 -12  -2    1.40    1.31
   1  12   2   -0.63    1.37
  -1  12  -2    1.85    1.30
  -2 -12  -2   12.02    2.11
   2 -12   2    9.45    2.45
  -2  12  -2    9.04    1.91
   3 -12   2   -0.44    1.71
  -3 -12  -2    1.66    1.52
  -3  12  -2    0.10    1.29
   4 -12   2    1.79    1.80
  -4 -12  -2   -2.17    1.38
   4  12   2    1.01    2.42
  -4  12  -2    1.80    1.53
  -5 -12  -2   -2.84    1.48
   5 -12   2    1.16    1.91
   5  12   2   -0.10    2.53
  -5  12  -2    1.22    1.72
   6 -12   2    3.25    2.04
  -6 -12  -2    2.08    1.95
  -6  12  -2    0.05    1.72
   6  12   2   -0.61    2.49
   5 -13  -2    4.39    2.33
  -5 -13   2    6.38    1.97
  -5  13   2    4.93    2.20
   5  13  -2    1.20    2.86
   4 -13  -2    3.48    2.14
   4  13  -2    0.13    2.68
  -4  13   2    5.44    2.11
   3 -13  -2   23.87    3.72
  -3  13   2   33.00    3.75
   3  13  -2   30.37    4.32
   2 -13  -2   10.44    2.75
   2  13  -2    9.13    3.23
  -2  13   2    9.62    2.32
  -1 -13   2    2.40    2.65
   1 -13  -2    3.36    3.08
   1  13  -2   -2.53    4.91
  -1  13   2    2.88    1.85
   0 -13   2   18.37    3.52
   0  13   2   12.45    2.31
   1 -13   2   12.07    3.01
  -2 -13  -2    2.33    1.64
   2 -13   2    0.01    2.10
  -2  13  -2    2.20    1.44
  -3 -13  -2    1.83    1.62
   3 -13   2   -0.20    1.95
  -3  13  -2    0.29    1.46
   4 -13   2   10.11    2.64
  -4 -13  -2   13.50    2.57
  -4  13  -2   14.07    2.52
  -5 -13  -2   -0.07    1.82
   5  13   2   -2.28    4.38
  -5  13  -2    1.58    1.73
   2 -14  -2    7.61    2.84
  -2  14   2    6.99    2.31
  -1  14   2    4.69    1.97
   0 -14   2    8.64    3.31
   1 -14   2    1.87    2.73
   2 -14   2    0.24    2.52
 -12   0   3   -1.89    1.81
  12   0  -3    2.09    2.74
  11   0  -3    0.00    1.46
 -11   0   3    2.52    1.68
 -10   0   3    1.76    1.40
 -10   0   3    0.63    1.07
 -10   0   3    0.40    1.17
  10   0  -3    0.53    1.23
  -9   0   3   -1.72    1.07
  -9   0   3   -1.08    1.12
  -9   0   3    1.51    1.07
   9   0  -3    1.67    1.13
  -9   0   3    1.00    1.12
  -8   0   3    0.81    1.11
   8   0  -3   -1.10    0.81
  -8   0   3   -0.35    0.81
  -8   0   3    0.19    1.01
  -8   0   3   -0.04    0.98
  -7   0   3   -0.77    0.79
   7   0  -3    0.58    0.75
  -7   0   3   -1.79    0.86
  -7   0   3    0.02    0.74
  -7   0   3   -0.33    0.92
  -6   0   3    0.01    0.69
  -6   0   3   -0.08    0.76
   6   0  -3    0.16    0.53
  -6   0   3   -0.91    0.57
  -6   0   3    0.51    0.59
  -5   0   3    0.23    0.51
  -5   0   3   -0.10    0.58
  -5   0   3    0.25    0.68
   5   0  -3    0.64    0.46
   4   0  -3    0.32    0.38
  -4   0   3    0.21    0.62
  -4   0   3    0.69    0.76
  -4   0   3    0.52    0.47
  -3   0   3   -0.12    0.32
  -3   0   3    0.06    0.65
  -3   0   3    0.07    0.46
   3   0  -3   -0.84    0.28
   2   0  -3    0.13    0.45
   2   0  -3    0.44    0.28
  -2   0   3    0.31    0.28
  -2   0   3    0.73    0.62
   1   0  -3    1.28    0.54
  -1   0   3    0.84    0.67
   1   0  -3    1.36    0.42
  -1   0   3    2.19    0.54
   0   0   3    0.68    0.62
   0   0   3    1.28    0.81
   0   0  -3    1.52    0.77
   0   0  -3    1.37    0.61
   1   0   3   -0.44    0.37
   1   0   3    0.92    0.68
  -1   0  -3    1.39    0.63
  -1   0  -3   -0.13    0.40
  -2   0  -3    0.05    0.56
   2   0   3    0.03    0.31
   2   0   3    0.40    0.70
  -2   0  -3   -0.28    0.36
   3   0   3    0.72    0.79
   3   0   3    0.49    0.33
  -3   0  -3    0.58    0.48
  -3   0  -3   -0.61    0.68
  -4   0  -3    0.91    0.54
   4   0   3   -0.05    0.33
   4   0   3   -0.03    0.81
  -4   0  -3   -0.01    0.68
  -5   0  -3   -0.17    0.79
   5   0   3    1.35    0.95
  -5   0  -3    0.24    0.51
   5   0   3    0.18    0.40
   6   0   3    0.52    1.14
   6   0   3   -0.47    0.45
  -6   0  -3   -0.20    0.71
  -6   0  -3    0.15    1.06
   7   0   3   -0.98    0.56
  -7   0  -3   -1.57    1.09
   7   0   3    1.51    1.40
  -7   0  -3    0.34    0.88
   8   0   3   -0.07    1.49
  -8   0  -3   -0.10    0.94
  -8   0  -3    0.45    1.23
   9   0   3    1.21    1.70
  -9   0  -3    1.55    1.47
  10   0   3    1.59    2.09
 -10   0  -3   -0.32    1.51
  11   0   3   -2.03    2.11
 -11   0  -3   -1.39    1.58
 -12   0  -3   -1.71    1.80
  12   0   3    3.52    2.53
 -13  -1   3    0.71    2.23
 -12  -1   3    8.36    2.30
  12   1  -3   10.97    2.41
 -11  -1   3    0.70    1.61
 -11   1   3    1.63    1.33
 -11   1   3   -1.17    1.61
  11   1  -3    0.40    1.55
 -10  -1   3   23.92    2.79
 -10  -1   3   16.82    2.95
 -10   1   3   18.89    2.62
  10   1  -3   24.70    2.69
 -10   1   3   20.48    2.25
 -10   1   3   21.58    2.58
 -10   1   3   18.91    2.34
  -9  -1   3   24.53    2.74
  -9  -1   3   29.13    2.72
  -9   1   3   23.07    2.78
  -9   1   3   27.66    2.51
  -9   1   3   30.27    2.82
   9   1  -3   25.16    2.69
  -9   1   3   30.47    2.82
  -8  -1   3    5.77    1.41
  -8  -1   3    6.52    1.39
  -8  -1   3    9.10    1.57
  -8   1   3    9.54    1.48
   8   1  -3    7.40    1.41
  -8   1   3    5.79    1.16
  -8   1   3    7.10    1.43
  -8   1   3    7.80    1.53
   8   1  -3    8.32    1.39
  -7  -1   3  144.92    9.38
  -7  -1   3  145.70    9.22
  -7  -1   3  140.54    9.29
   7   1  -3  145.97    9.28
  -7   1   3  145.80    9.23
  -7   1   3  145.96    9.39
  -7   1   3  147.75    9.15
  -7   1   3  153.92    9.33
  -6  -1   3   72.42    4.75
  -6  -1   3   65.18    4.91
  -6  -1   3   71.08    4.96
   6   1  -3   74.26    4.85
  -6   1   3   72.66    4.91
  -6   1   3   70.84    4.81
  -6   1   3   83.43    5.02
  -6   1   3   76.07    4.74
  -5  -1   3   14.64    1.67
  -5  -1   3   14.57    1.28
  -5  -1   3   12.80    1.48
  -5   1   3   16.96    1.61
  -5   1   3   16.23    1.62
   5   1  -3   13.02    1.35
  -5   1   3   14.77    1.29
  -5   1   3   17.29    1.49
   4  -1  -3   97.78    6.23
  -4  -1   3  102.21    6.42
  -4  -1   3   91.37    5.94
  -4  -1   3   92.42    6.16
  -4   1   3   93.43    6.23
  -4   1   3  102.79    6.00
   4   1  -3   99.41    6.09
  -4   1   3   99.99    6.22
  -4   1   3   95.53    6.06
  -3  -1   3   57.73    3.88
  -3  -1   3   59.07    3.66
   3  -1  -3   62.35    3.69
   3  -1  -3   60.19    4.00
  -3  -1   3   55.43    4.22
   3   1  -3   61.45    3.84
  -3   1   3   56.91    3.80
  -3   1   3   63.71    3.94
  -2  -1   3    1.77    1.09
  -2  -1   3    2.36    0.49
   2  -1  -3    1.67    0.26
  -2  -1   3    1.21    0.24
   2  -1  -3    2.00    0.78
   2   1  -3    1.32    0.42
  -2   1   3    1.77    0.55
  -2   1   3    1.55    0.46
  -1  -1   3   22.06    1.79
  -1  -1   3   23.50    1.59
   1  -1  -3   19.35    2.16
  -1  -1   3   25.57    2.30
   1  -1  -3   20.70    1.57
   1   1  -3   25.24    1.62
  -1   1   3   24.16    1.66
  -1   1   3   20.34    1.67
   1   1  -3   23.95    1.67
   0  -1  -3   15.99    1.66
   0  -1  -3   17.22    1.28
   0  -1   3   18.72    1.55
   0  -1   3   17.93    1.35
   0   1  -3   16.97    1.42
   0   1   3   17.68    1.30
   0   1   3   18.91    1.86
   0   1  -3   15.73    1.66
   1  -1   3  196.50   11.51
   1  -1   3  192.53   11.55
  -1  -1  -3  197.37   11.56
  -1  -1  -3  189.65   11.51
  -1   1  -3  197.71   11.44
   1   1   3  180.27   11.42
  -1   1  -3  193.02   11.52
  -1   1  -3  181.94   11.85
   1   1   3  169.83   11.98
  -2  -1  -3   35.79    2.60
   2  -1   3   35.30    2.70
  -2  -1  -3   39.92    2.67
   2  -1   3   39.18    2.55
  -2   1  -3   39.44    2.67
   2   1   3   38.71    2.40
  -2   1  -3   39.25    3.00
   2   1   3   39.05    3.46
  -2   1  -3   38.33    2.43
   3  -1   3    2.87    0.53
  -3  -1  -3    0.92    0.76
  -3  -1  -3    2.41    0.70
   3   1   3    0.93    1.32
  -3   1  -3    2.35    0.51
  -3   1  -3    3.60    1.10
   3   1   3    2.19    0.34
  -3   1  -3    2.73    0.85
  -4  -1  -3  120.49    7.52
   4  -1   3  114.65    7.27
   4  -1   3  120.63    7.60
  -4  -1  -3  115.04    7.36
  -4   1  -3  118.16    7.51
  -4   1  -3  118.36    7.22
   4   1   3  112.49    7.12
  -4   1  -3  120.37    7.62
   4   1   3  122.39    7.86
   5  -1   3   80.89    5.23
  -5  -1  -3   81.97    5.36
  -5  -1  -3   83.52    5.53
   5  -1   3   87.91    5.68
  -5   1  -3   81.59    5.60
  -5   1  -3   81.23    5.21
   5   1   3   78.36    5.08
  -5   1  -3   83.05    5.56
   5   1   3   86.29    5.95
  -6  -1  -3    8.55    1.35
  -6  -1  -3   12.57    1.69
   6  -1   3   10.89    1.25
   6  -1   3   10.83    1.80
  -6   1  -3   14.88    1.89
   6   1   3   11.36    1.07
   6   1   3    9.23    1.94
  -6   1  -3   10.79    1.74
  -6   1  -3   13.08    1.35
   7  -1   3   54.82    3.87
  -7  -1  -3   53.00    4.32
  -7  -1  -3   56.05    4.15
   7  -1   3   66.93    4.65
  -7   1  -3   56.47    4.00
   7   1   3   52.69    4.77
  -7   1  -3   59.48    4.45
   8  -1   3   48.74    3.98
  -8  -1  -3   41.50    3.81
  -8  -1  -3   40.48    3.41
  -8   1  -3   36.07    3.63
   8   1   3   41.42    4.16
  -9  -1  -3   14.93    2.30
   9  -1   3   19.09    2.79
  -9  -1  -3   20.68    2.34
  -9   1  -3   15.45    2.34
   9   1   3   14.38    2.82
  10  -1   3    9.11    2.32
 -10  -1  -3    7.16    1.97
  10   1   3    4.55    2.63
 -10   1  -3    8.23    1.99
  11  -1   3   -2.28    1.86
 -11  -1  -3   -0.32    1.71
 -11   1  -3   -0.13    1.75
  11   1   3    2.88    2.63
  12  -1   3    2.16    2.64
 -12  -1  -3    2.81    2.00
 -12   1  -3    1.79    2.01
 -13  -2   3    3.83    2.41
  13   2  -3    7.94    2.58
  12  -2  -3    0.48    1.69
 -12  -2   3   -0.06    1.92
  12   2  -3    2.63    1.91
 -11  -2   3    8.27    2.09
 -11   2   3    9.87    1.94
  11   2  -3   11.47    2.28
 -11   2   3    9.49    2.65
 -10  -2   3    5.88    1.77
  10  -2  -3    9.65    1.85
  10   2  -3    8.40    1.84
 -10   2   3    3.76    1.53
 -10   2   3    4.77    1.53
  -9  -2   3    0.17    1.10
  -9  -2   3    0.25    1.30
   9  -2  -3    1.69    1.27
  -9   2   3    2.12    1.44
  -9   2   3    0.53    1.08
   9   2  -3    0.76    1.20
  -9   2   3    0.03    1.12
  -9   2   3   -0.77    0.90
   8  -2  -3  164.74   10.64
  -8  -2   3  168.29   10.48
  -8  -2   3  160.65   10.60
   8   2  -3  180.26   10.59
  -8   2   3  156.99   10.46
  -8   2   3  162.56   10.30
  -8   2   3  171.51   10.69
  -8   2   3  155.52   10.48
   7  -2  -3   17.90    2.12
  -7  -2   3   18.79    2.13
  -7  -2   3   19.99    2.13
   7   2  -3   18.90    2.04
  -7   2   3   18.24    1.96
  -7   2   3   21.69    2.16
  -7   2   3   18.78    1.75
   7   2  -3   21.24    2.07
  -6  -2   3  126.08    8.25
   6  -2  -3  128.31    8.32
  -6  -2   3  135.43    8.35
  -6   2   3  129.49    8.22
   6   2  -3  126.81    8.19
  -6   2   3  129.31    8.14
   6   2  -3  125.35    8.15
  -6   2   3  130.26    7.98
   5  -2  -3  175.66   10.84
  -5  -2   3  169.18   10.91
  -5  -2   3  170.25   10.72
   5   2  -3  178.88   10.62
  -5   2   3  179.09   10.74
  -5   2   3  177.43   10.67
  -5   2   3  166.71   10.47
   5   2  -3  163.71   10.67
  -4  -2   3    3.15    1.30
   4  -2  -3    3.83    1.01
  -4  -2   3    4.33    0.84
  -4   2   3    3.86    0.52
  -4   2   3    3.10    0.79
   4   2  -3    3.85    0.76
   4   2  -3    3.24    0.62
  -4   2   3    2.91    0.73
   3  -2  -3   89.63    5.94
  -3  -2   3   78.15    6.27
  -3  -2   3   86.80    5.60
  -3   2   3   85.65    5.57
  -3   2   3   94.16    5.36
   3   2  -3   91.21    5.64
  -3   2   3   87.33    5.62
  -2  -2   3   57.75    4.91
  -2  -2   3   69.20    4.23
   2  -2  -3   62.86    4.84
  -2   2   3   66.20    4.26
  -2   2   3   69.08    4.27
   2   2  -3   67.35    4.28
   1  -2  -3    1.70    0.23
   1  -2  -3    0.81    1.08
  -1  -2   3    1.96    0.90
  -1  -2   3    1.50    0.37
   1   2  -3    1.75    0.28
  -1   2   3    1.45    0.58
  -1   2   3    1.38    0.43
   1   2  -3    1.03    0.58
   0  -2  -3  106.97    6.84
   0  -2  -3  106.74    6.55
   0  -2   3  106.22    6.53
   0  -2   3  112.26    6.80
   0   2   3  105.69    6.55
   0   2   3  119.47    6.96
   0   2  -3  104.76    6.57
   0   2  -3  105.53    6.89
   1  -2   3  164.34    9.53
  -1  -2  -3  154.25    9.55
  -1  -2  -3  155.59    9.43
  -1   2  -3  151.88   10.03
   1   2   3  142.74    9.97
  -1   2  -3  156.76    9.45
   1   2   3  153.59    9.27
  -2  -2  -3   13.60    1.24
   2  -2   3   14.32    1.29
  -2  -2  -3   10.25    1.19
   2   2   3   11.22    2.21
  -2   2  -3   13.23    1.27
  -2   2  -3   14.73    2.06
  -3  -2  -3  382.21   23.14
   3  -2   3  394.93   23.10
  -3  -2  -3  377.95   23.15
  -3   2  -3  392.60   22.86
  -3   2  -3  389.98   23.17
  -3   2  -3  365.13   23.48
   3   2   3  371.18   23.87
  -4  -2  -3  233.86   14.29
  -4  -2  -3  229.38   14.34
   4  -2   3  234.60   14.21
  -4   2  -3  233.70   14.58
  -4   2  -3  237.05   14.02
   4   2   3  229.29   15.04
  -4   2  -3  231.01   14.34
  -5  -2  -3   82.06    5.42
  -5  -2  -3   73.40    5.27
   5  -2   3   80.60    5.19
  -5   2  -3   79.40    5.02
   5   2   3   83.26    6.22
  -5   2  -3   80.21    5.59
   5   2   3   76.03    4.87
  -5   2  -3   90.50    5.45
   6  -2   3   15.74    1.65
  -6  -2  -3   18.08    1.92
  -6  -2  -3   12.55    1.82
  -6   2  -3   17.54    2.14
  -6   2  -3   17.36    1.57
  -6   2  -3   18.48    2.12
   6   2   3   12.46    2.61
  -7  -2  -3    1.84    1.10
   7  -2   3    0.49    0.77
  -7  -2  -3    0.87    1.15
  -7   2  -3   -0.16    1.13
  -7   2  -3   -0.34    1.20
   7   2   3    0.68    2.00
   8  -2   3   49.34    3.73
  -8  -2  -3   50.11    4.09
  -8  -2  -3   48.54    4.17
   8  -2   3   62.40    4.58
  -8   2  -3   47.64    4.26
   8   2   3   50.68    5.25
  -8   2  -3   54.51    4.33
   9  -2   3    6.80    1.96
  -9  -2  -3    4.23    1.51
  -9  -2  -3    5.90    1.75
   9   2   3    2.02    2.28
  -9   2  -3    5.29    1.75
  -9   2  -3    5.36    1.81
 -10  -2  -3   -0.56    1.49
 -10  -2  -3    2.26    1.71
  10  -2   3    1.53    1.84
 -10   2  -3   -0.88    1.41
  10   2   3    1.25    2.70
 -11  -2  -3    8.35    2.35
  11  -2   3   13.85    2.83
  11   2   3    7.40    3.41
 -11   2  -3    8.88    2.33
 -12  -2  -3   13.58    2.86
  12  -2   3    8.71    2.87
 -12   2  -3   15.96    2.87
 -13  -3   3    1.45    2.38
  13   3  -3   -1.77    2.37
 -12  -3   3   11.59    2.73
  12  -3  -3   10.63    2.23
  12   3  -3   14.71    2.90
 -11  -3   3    2.63    1.86
  11  -3  -3    1.49    1.51
 -11   3   3    1.92    1.57
  11   3  -3    2.18    1.84
 -11   3   3    1.28    1.64
 -10  -3   3   -0.64    1.43
  10   3  -3    1.00    1.58
 -10   3   3    1.05    1.31
 -10   3   3    1.07    1.33
  -9  -3   3   -1.39    1.24
   9  -3  -3    0.58    1.21
  -9   3   3    1.37    1.16
  -9   3   3    1.05    1.20
   9   3  -3   -0.59    1.23
  -8  -3   3    4.73    1.39
   8  -3  -3    4.54    1.46
  -8  -3   3    3.75    1.38
   8   3  -3    5.84    1.43
  -8   3   3    5.28    1.38
  -8   3   3    4.59    1.30
   7  -3  -3   37.59    3.29
  -7  -3   3   32.12    3.05
  -7  -3   3   32.76    2.98
  -7   3   3   31.34    2.89
  -7   3   3   32.53    2.47
   7   3  -3   31.32    2.90
  -7   3   3   33.45    2.81
   6  -3  -3   15.20    1.94
  -6  -3   3   15.08    2.01
  -6  -3   3   15.65    1.75
   6   3  -3   14.06    1.64
  -6   3   3   11.92    1.55
  -6   3   3   12.83    1.24
   6   3  -3   11.75    1.89
  -6   3   3   10.39    1.54
  -5  -3   3    6.73    1.64
  -5  -3   3    7.08    1.14
   5  -3  -3    7.21    1.43
  -5   3   3    5.70    1.06
  -5   3   3    7.03    0.75
   5   3  -3    7.03    1.27
   5   3  -3    8.33    1.21
  -5   3   3    8.50    1.23
  -4  -3   3   31.65    3.52
  -4  -3   3   33.12    2.43
   4  -3  -3   30.13    2.99
  -4   3   3   32.30    2.45
  -4   3   3   28.96    2.04
   4   3  -3   31.87    2.11
   4   3  -3   32.35    2.45
  -4   3   3   33.14    2.41
  -3  -3   3    0.61    0.56
  -3  -3   3    2.38    1.93
   3  -3  -3    1.83    1.34
  -3   3   3    1.85    0.78
  -3   3   3    1.32    0.32
   3   3  -3    1.31    0.74
  -3   3   3    2.79    0.79
   2  -3  -3   15.96    2.09
  -2  -3   3   15.52    1.26
  -2  -3   3   20.00    2.32
  -2   3   3   13.92    1.39
  -2   3   3   15.69    1.34
   2   3  -3   14.62    1.46
   2   3  -3   14.15    0.98
  -1  -3   3   23.62    2.30
  -1  -3   3   25.14    1.80
   1  -3  -3   27.55    2.44
  -1   3   3   26.66    1.72
  -1   3   3   25.49    1.86
   1   3  -3   28.36    1.73
  -1   3   3   24.04    2.03
   1   3  -3   24.68    2.06
   0  -3   3    3.90    0.86
   0  -3  -3    3.71    0.89
   0  -3   3    4.46    0.51
   0  -3  -3    4.19    0.59
   0   3   3    5.47    1.03
   0   3  -3    3.91    0.57
   0   3  -3    5.20    1.02
   0   3   3    4.70    0.60
   0   3   3    5.86    0.63
  -1  -3  -3  103.18    6.23
   1  -3   3  103.11    6.51
  -1  -3  -3   99.50    6.34
  -1   3  -3  102.75    6.96
   1   3   3  107.24    6.88
  -1   3  -3  100.83    6.35
  -2  -3  -3    2.00    0.78
  -2  -3  -3    2.35    0.64
   2  -3   3    3.15    0.78
  -2   3  -3    3.68    1.85
  -2   3  -3    1.75    0.67
   2   3   3    3.73    1.75
  -3  -3  -3  218.28   13.41
  -3  -3  -3  224.45   13.38
   3  -3   3  227.06   13.37
  -3   3  -3  198.36   13.88
   3   3   3  187.46   14.11
  -3   3  -3  233.32   13.38
   4  -3   3   13.34    1.40
  -4  -3  -3    6.85    1.24
  -4  -3  -3   13.12    1.45
  -4   3  -3   12.55    1.44
  -4   3  -3   10.47    1.85
   4   3   3   14.82    2.67
  -4   3  -3   12.89    1.03
   5  -3   3    7.46    1.11
  -5  -3  -3    6.76    1.22
  -5  -3  -3    5.16    1.18
  -5   3  -3    4.85    1.13
   5   3   3    5.06    2.36
  -5   3  -3    6.81    1.64
  -6  -3  -3    3.00    1.14
   6  -3   3    1.48    0.83
  -6  -3  -3    2.22    1.12
  -6   3  -3    3.34    1.18
  -6   3  -3    3.20    1.38
   6   3   3    2.41    2.41
  -7  -3  -3    1.69    1.23
   7  -3   3    2.18    0.89
  -7  -3  -3    4.59    1.40
  -7   3  -3    0.28    1.14
  -7   3  -3    2.57    1.42
   7   3   3    1.57    2.45
  -8  -3  -3    2.44    1.32
  -8  -3  -3    0.43    1.20
   8  -3   3   -0.58    0.78
  -8   3  -3    0.71    1.33
   8   3   3    2.51    2.65
  -8   3  -3    0.20    1.25
  -9  -3  -3   63.52    5.10
  -9  -3  -3   64.89    5.03
   9  -3   3   63.87    5.91
  -9   3  -3   62.62    5.11
  -9   3  -3   64.60    5.14
   9   3   3   49.29    6.19
 -10  -3  -3    9.65    2.26
  10  -3   3    9.07    2.37
 -10  -3  -3   11.80    2.30
 -10   3  -3    4.48    1.93
  10   3   3    5.93    3.34
 -10   3  -3    3.99    1.96
 -11  -3  -3    0.15    1.95
  11  -3   3    5.98    2.24
 -11  -3  -3    2.30    1.97
 -11   3  -3   -0.92    1.71
 -12  -3  -3   -3.10    2.03
  12  -3   3    0.19    2.10
  12   3   3    1.67    2.59
 -12   3  -3   -0.29    1.97
 -13  -4   3    2.78    2.41
  13   4  -3    7.21    2.64
 -12  -4   3    1.53    2.14
  12  -4  -3    2.95    1.71
 -12   4   3    4.22    1.97
  12   4  -3    4.50    2.25
 -11  -4   3   17.43    2.84
  11  -4  -3   10.16    2.13
  11   4  -3   17.89    2.75
 -11   4   3   13.40    2.37
 -10  -4   3   16.80    2.49
  10  -4  -3   10.48    2.00
  10   4  -3    8.62    2.28
 -10   4   3   12.85    2.07
 -10   4   3   10.92    2.01
  -9  -4   3    9.27    1.88
   9  -4  -3   12.23    1.95
  -9   4   3    9.29    1.77
  -9   4   3   13.25    1.95
   9   4  -3    8.92    1.92
  -8  -4   3    8.08    1.66
  -8  -4   3    7.74    1.69
   8  -4  -3    8.38    1.65
   8  -4  -3    6.82    1.89
  -8   4   3    8.32    1.59
   8   4  -3    9.91    1.79
  -8   4   3    6.68    1.58
   7  -4  -3    3.92    1.51
  -7  -4   3    1.66    1.11
  -7  -4   3    5.18    1.57
  -7   4   3    2.36    1.10
   7   4  -3    2.05    1.22
  -7   4   3    2.69    1.19
   6  -4  -3   -0.10    1.29
  -6  -4   3    2.08    1.07
  -6  -4   3    0.02    1.54
   6   4  -3    1.35    1.04
  -6   4   3    2.53    0.65
  -6   4   3    0.16    1.03
  -6   4   3    1.58    0.97
  -5  -4   3    5.50    2.06
  -5  -4   3    4.09    1.01
   5  -4  -3    3.63    1.47
   5   4  -3    2.64    0.68
  -5   4   3    3.69    0.59
  -5   4   3    5.04    1.04
  -5   4   3    4.44    1.04
   5   4  -3    2.07    0.98
   4  -4  -3   -0.60    1.17
  -4  -4   3   -1.55    1.54
  -4  -4   3    0.52    0.63
  -4   4   3    0.46    0.72
  -4   4   3    0.13    0.35
   4   4  -3    0.70    0.35
  -4   4   3    1.40    0.81
   4   4  -3    1.04    0.77
  -3  -4   3   33.41    2.60
  -3  -4   3   32.01    3.80
   3  -4  -3   30.59    3.40
  -3   4   3   35.27    2.68
   3   4  -3   38.65    2.81
  -3   4   3   40.04    2.75
   3   4  -3   37.72    2.29
  -3   4   3   36.04    2.46
  -2  -4   3  607.70   35.54
  -2  -4   3  599.38   36.07
   2  -4  -3  600.01   35.63
   2  -4  -3  583.11   35.93
  -2   4   3  603.49   35.60
  -2   4   3  610.26   35.67
  -2   4   3  554.93   35.52
   2   4  -3  593.29   35.70
   2   4  -3  590.41   35.36
   1  -4  -3    5.47    0.87
  -1  -4   3    5.84    0.68
   1  -4  -3    7.07    1.22
  -1  -4   3    6.83    1.38
   1   4  -3    4.85    1.13
   1   4  -3    4.77    0.59
  -1   4   3    4.46    0.97
  -1   4   3    5.11    0.76
   0  -4   3  117.81    7.17
   0  -4   3  109.18    6.73
   0  -4  -3  112.28    6.89
   0  -4  -3  111.98    7.08
   0   4   3  115.03    7.15
   0   4  -3  105.65    7.21
   0   4   3  105.02    6.84
   0   4  -3  110.39    6.81
  -1  -4  -3   37.00    2.90
   1  -4   3   40.65    2.96
   1  -4   3   41.33    2.48
  -1  -4  -3   39.30    2.66
   1   4   3   44.66    3.26
  -1   4  -3   40.64    3.44
  -1   4  -3   37.02    2.71
   1   4   3   39.08    2.78
   2  -4   3   22.88    1.98
  -2  -4  -3   22.23    1.83
  -2  -4  -3   23.81    1.99
  -2  -4  -3   22.38    1.75
  -2   4  -3   20.17    1.78
  -2   4  -3   25.76    3.06
   2   4   3   30.34    2.87
   2   4   3   23.09    1.95
  -3  -4  -3   12.41    1.51
  -3  -4  -3   14.04    1.44
  -3  -4  -3   10.53    1.26
   3  -4   3   11.90    1.42
   3   4   3   10.21    2.15
  -3   4  -3   10.70    1.32
  -3   4  -3   10.86    2.33
   4  -4   3   43.46    3.06
  -4  -4  -3   41.01    3.07
  -4  -4  -3   41.66    3.14
  -4   4  -3   35.83    3.95
   4   4   3   39.64    4.31
  -4   4  -3   37.69    2.95
  -5  -4  -3    1.05    1.03
   5  -4   3   -0.52    0.69
  -5  -4  -3    1.60    0.96
  -5   4  -3    1.50    1.53
   5   4   3   -1.11    2.12
  -5   4  -3    0.66    0.89
  -6  -4  -3   38.19    3.19
   6  -4   3   32.57    2.82
  -6  -4  -3   36.07    3.25
   6   4   3   32.26    4.57
  -6   4  -3   37.71    3.71
  -6   4  -3   35.81    3.06
   7  -4   3    1.94    1.03
  -7  -4  -3    2.26    1.34
  -7  -4  -3    3.34    1.37
  -7   4  -3    2.18    1.46
   7   4   3    1.18    2.67
  -7   4  -3    3.26    1.28
   8  -4   3    1.13    0.99
  -8  -4  -3   -0.42    1.33
  -8  -4  -3   -0.31    1.27
   8   4   3    3.21    2.84
  -8   4  -3   -0.37    1.23
  -8   4  -3    0.55    1.32
   9  -4   3   14.73    2.02
  -9  -4  -3   13.00    2.35
  -9  -4  -3   11.31    2.28
  -9   4  -3   13.59    2.32
   9   4   3    7.76    3.47
  -9   4  -3    9.65    2.26
 -10  -4  -3    1.25    1.76
 -10  -4  -3    3.03    1.90
 -10   4  -3    0.92    1.74
  10   4   3   -1.66    1.92
 -10   4  -3   -1.24    1.70
  11  -4   3   10.40    2.60
 -11  -4  -3    3.67    2.31
 -11  -4  -3   10.21    2.54
  11   4   3    5.90    2.77
 -11   4  -3    7.44    2.58
 -11   4  -3    5.24    2.11
 -12  -4  -3   -0.56    2.28
  12  -4   3   -1.23    1.91
 -12  -5   3   11.35    2.76
  12  -5  -3   10.24    2.43
 -12   5   3    6.35    2.28
  12   5  -3    7.21    2.61
  11  -5  -3    5.10    1.85
 -11  -5   3    0.65    1.86
  11   5  -3    2.89    2.07
 -11   5   3    6.84    1.86
 -10  -5   3   12.87    2.47
  10  -5  -3   13.40    2.34
 -10   5   3   15.85    2.38
  10   5  -3   12.36    2.48
  -9  -5   3   19.77    2.61
   9  -5  -3   20.32    2.66
  -9   5   3   17.28    2.40
   9   5  -3   16.41    2.49
   8  -5  -3    1.41    1.19
  -8  -5   3   -0.55    1.25
   8   5  -3    0.67    1.33
  -8   5   3    2.33    1.17
  -7  -5   3    0.66    1.63
   7  -5  -3    1.96    1.73
  -7  -5   3    2.37    1.17
   7  -5  -3    0.10    0.98
   7   5  -3    1.49    1.30
  -7   5   3    1.80    1.25
  -7   5   3    2.76    1.20
   6  -5  -3   28.23    2.71
  -6  -5   3   31.17    2.77
   6  -5  -3   29.72    3.59
  -6  -5   3   27.94    3.75
   6   5  -3   26.55    2.69
  -6   5   3   27.07    2.63
  -6   5   3   28.23    2.74
   5  -5  -3   45.17    4.52
  -5  -5   3   50.42    3.60
  -5  -5   3   53.60    5.48
   5  -5  -3   51.77    3.65
   5   5  -3   48.61    3.74
  -5   5   3   41.30    3.54
  -5   5   3   46.87    3.61
  -4  -5   3   81.78    5.34
  -4  -5   3   76.53    7.03
   4  -5  -3   79.29    5.39
   4  -5  -3   82.76    5.99
   4   5  -3   79.72    5.46
   4   5  -3   77.90    4.95
  -4   5   3   83.09    5.41
  -4   5   3   80.27    5.10
  -3  -5   3   72.27    5.82
  -3  -5   3   78.91    4.88
   3  -5  -3   74.54    5.31
   3  -5  -3   70.56    4.93
  -3   5   3   79.81    5.00
   3   5  -3   73.87    4.56
   3   5  -3   75.97    5.07
  -3   5   3   63.84    4.97
   2  -5  -3  132.90    8.38
  -2  -5   3  127.19    8.65
  -2  -5   3  131.85    8.06
   2  -5  -3  121.78    8.15
   2   5  -3  129.81    7.89
  -2   5   3  130.55    8.23
   2   5  -3  132.63    8.31
  -2   5   3  129.88    8.16
  -1  -5   3  464.38   27.37
   1  -5  -3  445.13   27.49
  -1  -5   3  448.14   27.76
   1  -5  -3  457.81   27.64
  -1   5   3  453.41   27.41
   1   5  -3  457.22   27.33
  -1   5   3  473.50   27.62
   1   5  -3  450.15   27.65
   0  -5  -3   39.69    2.86
   0  -5   3   42.09    3.18
   0  -5   3   40.33    2.66
   0  -5  -3   43.58    3.04
   0   5   3   38.63    2.84
   0   5   3   42.09    3.12
   0   5  -3   40.82    2.75
   0   5  -3   40.78    3.26
  -1  -5  -3   16.69    1.47
   1  -5   3   13.51    1.02
   1  -5   3   12.15    1.61
  -1  -5  -3   13.75    1.52
   1   5   3   15.92    1.46
  -1   5  -3   15.36    1.38
  -1   5  -3   10.59    1.92
   1   5   3   10.92    1.65
  -2  -5  -3  138.10    8.65
   2  -5   3  142.05    8.87
  -2  -5  -3  141.76    8.85
   2   5   3  141.31    9.13
  -2   5  -3  143.07    8.72
   2   5   3  132.99    8.74
  -2   5  -3  134.60    9.60
  -3  -5  -3    3.21    0.98
   3  -5   3    3.45    0.92
  -3  -5  -3    1.45    1.18
  -3   5  -3    3.13    2.01
  -3   5  -3    1.56    0.75
   3   5   3    1.49    0.86
   3   5   3    1.93    1.54
  -4  -5  -3   13.52    1.80
   4  -5   3   14.39    1.79
  -4   5  -3   17.86    1.89
   4   5   3   18.05    2.04
   4   5   3   18.82    2.90
  -4   5  -3   15.15    2.97
  -5  -5  -3   19.35    2.21
   5  -5   3   18.18    2.01
  -5  -5  -3   16.97    2.01
  -5   5  -3   14.51    1.86
   5   5   3   15.89    2.12
   5   5   3   14.76    3.04
  -5   5  -3   19.65    2.94
   6  -5   3    8.69    1.49
  -6  -5  -3    9.28    1.75
  -6  -5  -3    8.41    1.74
   6   5   3    8.44    2.90
  -6   5  -3    7.25    1.50
  -6   5  -3    9.16    2.18
   6   5   3    5.13    1.64
   7  -5   3   37.55    3.11
  -7  -5  -3   37.97    3.49
  -7  -5  -3   40.60    3.57
  -7   5  -3   34.39    3.67
   7   5   3   26.83    4.50
  -7   5  -3   35.22    3.36
   7   5   3   35.98    3.59
  -8  -5  -3    1.42    1.58
   8  -5   3    2.22    1.23
  -8  -5  -3    7.93    1.75
   8   5   3    5.85    3.28
  -8   5  -3    3.41    1.53
   8   5   3    4.59    1.82
  -8   5  -3    4.41    1.77
  -9  -5  -3   -0.51    1.69
   9  -5   3    0.09    1.16
  -9  -5  -3    0.01    1.66
  -9   5  -3   -1.24    1.50
  -9   5  -3    0.62    1.58
   9   5   3   -3.10    1.68
 -10  -5  -3   31.81    3.65
  10  -5   3   27.30    3.32
  10   5   3   16.33    3.32
 -10   5  -3   30.20    3.62
 -10   5  -3   26.19    3.38
 -11  -5  -3    2.84    2.43
 -11   5  -3    1.80    2.21
  11   5   3    4.83    2.81
 -12  -6   3   -2.49    1.99
  12  -6  -3    1.26    1.84
  12   6  -3   -5.01    2.32
 -12   6   3    2.10    1.84
 -11  -6   3   -0.92    1.81
  11  -6  -3    1.25    1.71
 -11   6   3    1.77    1.75
  11   6  -3    3.63    2.28
  10  -6  -3    2.77    1.68
 -10  -6   3    0.71    1.70
  10   6  -3    2.84    2.23
 -10   6   3    5.25    1.79
  -9  -6   3    3.44    1.68
   9  -6  -3    7.06    1.88
  -9   6   3    2.16    1.59
   9   6  -3    5.25    2.00
   8  -6  -3   12.08    2.01
  -8  -6   3   11.83    2.01
  -8   6   3   16.46    2.21
   8   6  -3   12.49    2.20
  -7  -6   3   19.23    2.28
   7  -6  -3   14.13    2.07
   7   6  -3   15.35    2.31
  -7   6   3   17.04    2.14
   6  -6  -3   14.94    2.61
  -6  -6   3   12.19    3.33
  -6  -6   3   14.56    1.91
   6  -6  -3   10.59    1.73
   6   6  -3   13.23    2.10
  -6   6   3   15.77    2.00
  -5  -6   3   34.08    5.04
   5  -6  -3   42.89    4.14
   5  -6  -3   46.08    3.44
  -5  -6   3   40.66    3.26
  -5   6   3   41.52    3.35
   5   6  -3   36.29    3.45
  -4  -6   3    2.57    2.66
  -4  -6   3    3.45    1.01
   4  -6  -3    2.60    1.27
   4  -6  -3    5.09    1.25
  -4   6   3    2.53    1.11
   4   6  -3    2.89    1.25
   3  -6  -3    6.01    1.24
  -3  -6   3    5.38    1.00
  -3  -6   3    5.66    2.11
   3  -6  -3    6.79    1.33
  -3   6   3    4.53    1.49
   3   6  -3    9.20    1.53
   3   6  -3    7.16    0.79
  -3   6   3    6.12    1.30
  -2  -6   3   24.40    1.84
   2  -6  -3   25.02    2.27
  -2  -6   3   27.39    2.87
   2  -6  -3   26.39    2.34
   2   6  -3   21.04    1.65
  -2   6   3   16.76    1.99
   2   6  -3   18.90    2.17
  -2   6   3   22.48    2.24
  -1  -6   3    2.48    0.57
   1  -6  -3    1.45    0.76
   1  -6  -3    0.21    0.70
  -1  -6   3    1.20    1.07
   1   6  -3    1.28    0.51
   1   6  -3    2.49    1.02
  -1   6   3    0.41    0.79
  -1   6   3    1.24    0.89
   0  -6  -3    3.34    0.92
   0  -6  -3    2.52    0.83
   0  -6   3    3.24    1.09
   0  -6   3    3.63    0.58
   0   6  -3    3.83    0.70
   0   6   3    3.59    0.91
   0   6   3    2.45    1.01
   0   6  -3    3.81    1.32
  -1  -6  -3   18.30    1.88
   1  -6   3   17.41    1.28
   1  -6   3   16.88    2.01
  -1  -6  -3   20.53    1.88
   1   6   3   17.54    1.80
  -1   6  -3   16.69    2.34
   1   6   3   17.01    2.03
  -1   6  -3   16.47    1.61
  -2  -6  -3   27.37    2.36
   2  -6   3   23.15    2.36
   2  -6   3   16.96    1.55
  -2  -6  -3   20.83    2.04
   2   6   3   21.08    2.41
   2   6   3   21.76    2.08
  -2   6  -3   21.22    1.85
  -2   6  -3   23.77    3.17
   3  -6   3   64.91    4.99
  -3  -6  -3   71.64    5.05
   3   6   3   78.18    5.45
  -3   6  -3   85.70    7.12
   3   6   3   70.84    5.02
  -3   6  -3   69.51    4.83
   4  -6   3    2.71    1.06
  -4  -6  -3    1.27    1.10
  -4   6  -3    2.11    0.92
  -4   6  -3    3.34    2.59
   4   6   3    4.71    1.87
   4   6   3   -0.31    1.10
  -5  -6  -3   12.23    1.90
   5  -6   3   12.09    1.76
  -5   6  -3   14.90    1.84
   5   6   3   12.02    2.75
  -5   6  -3   12.84    3.04
   5   6   3   11.27    1.89
   6  -6   3   29.86    3.08
  -6  -6  -3   41.78    3.60
  -6   6  -3   40.21    3.42
   6   6   3   34.08    3.43
  -6   6  -3   30.62    3.83
   6   6   3   28.90    4.09
  -7  -6  -3    0.17    1.40
   7  -6   3    0.81    1.13
   7   6   3    2.13    2.50
  -7   6  -3    2.25    1.79
  -7   6  -3    1.11    1.23
   7   6   3   -0.57    1.43
   8  -6   3    0.08    1.14
  -8  -6  -3   -0.65    1.48
  -8   6  -3    1.22    1.75
   8   6   3   -1.57    1.53
  -8   6  -3   -1.24    1.34
  -9  -6  -3    1.78    1.86
   9  -6   3    1.31    1.40
   9   6   3    3.71    2.00
  -9   6  -3    2.59    1.99
  -9   6  -3    2.12    1.78
 -10  -6  -3   -1.85    1.86
  10  -6   3    2.28    1.51
 -10   6  -3    2.12    2.02
  10   6   3    1.38    2.25
 -11  -6  -3    3.08    2.33
 -11   6  -3    1.92    2.27
  11   6   3    2.60    2.64
  11  -7  -3    1.29    1.66
 -11  -7   3   -1.32    1.81
 -11   7   3    0.43    1.80
  11   7  -3   -1.60    2.24
 -10  -7   3   -1.42    1.67
  10  -7  -3    0.96    1.48
 -10   7   3   -0.04    1.60
  10   7  -3    3.42    2.21
   9  -7  -3    3.25    1.60
  -9  -7   3    1.61    1.73
   9   7  -3    2.08    2.01
  -9   7   3    3.78    1.78
   8  -7  -3    3.91    1.51
  -8  -7   3    8.20    1.83
   8   7  -3    5.12    1.95
  -8   7   3    7.37    1.75
  -7  -7   3    1.33    1.33
   7  -7  -3   -0.88    1.08
   7   7  -3    1.26    1.51
  -7   7   3   -0.67    1.17
  -6  -7   3   -1.11    1.00
  -6  -7   3    1.98    2.95
   6  -7  -3    0.31    1.03
   6   7  -3    0.58    1.38
  -6   7   3    1.31    1.19
  -5  -7   3   26.36    4.59
  -5  -7   3   23.44    2.50
   5  -7  -3   26.79    2.91
   5  -7  -3   22.47    2.64
  -5   7   3   27.11    2.65
   5   7  -3   25.09    2.77
  -4  -7   3   18.72    1.94
   4  -7  -3   16.93    2.15
   4  -7  -3   13.96    2.00
  -4  -7   3   14.46    3.61
  -4   7   3   16.67    2.09
   4   7  -3   17.65    2.28
   3  -7  -3    0.77    0.97
  -3  -7   3   -1.82    1.79
  -3  -7   3    0.06    0.71
   3  -7  -3    1.13    0.92
   3   7  -3    0.14    1.19
  -3   7   3    0.67    1.03
   3   7  -3    0.31    0.54
   2  -7  -3   14.50    1.87
  -2  -7   3   16.53    2.65
  -2  -7   3   12.94    1.45
   2  -7  -3   13.71    1.69
   2   7  -3   17.78    2.13
   2   7  -3   14.16    1.36
  -2   7   3   10.93    1.71
  -2   7   3   19.54    2.24
  -1  -7   3   24.73    2.76
   1  -7  -3   24.99    2.32
  -1  -7   3   23.48    1.88
   1  -7  -3   28.70    2.48
   1   7  -3   19.91    1.85
  -1   7   3   24.72    2.46
   1   7  -3   23.73    2.66
  -1   7   3   24.87    2.40
   0  -7   3   16.88    2.16
   0  -7  -3   14.44    1.79
   0  -7   3   16.02    1.37
   0  -7  -3   16.41    1.88
   0   7   3   17.42    1.92
   0   7  -3   16.47    1.62
   0   7   3   16.97    2.06
   0   7  -3   17.47    2.34
   1  -7   3    5.01    0.66
  -1  -7  -3    3.77    1.18
   1  -7   3    4.13    1.33
  -1  -7  -3    4.34    1.15
   1   7   3    6.60    1.36
   1   7   3    4.25    1.44
  -1   7  -3    4.81    0.95
  -1   7  -3    4.32    1.82
  -2  -7  -3   15.09    1.89
  -2  -7  -3   11.51    1.69
   2  -7   3   14.39    2.06
   2   7   3   11.10    1.90
  -2   7  -3   10.91    1.48
  -2   7  -3   14.53    2.85
   2   7   3   14.97    1.89
  -3  -7  -3    4.05    1.29
   3  -7   3    2.66    1.20
  -3   7  -3    5.18    2.83
   3   7   3    4.92    1.45
  -3   7  -3    3.17    1.02
   3   7   3    2.12    1.51
  -4  -7  -3    6.20    1.47
   4  -7   3    5.82    1.42
  -4   7  -3    4.01    1.16
   4   7   3    5.26    1.85
   4   7   3    3.08    1.44
  -4   7  -3    2.10    2.72
  -5  -7  -3    1.98    1.34
   5  -7   3   -0.04    0.94
  -5   7  -3    1.20    2.40
   5   7   3   -1.16    1.30
   5   7   3    0.31    1.82
  -5   7  -3   -1.11    0.92
  -6  -7  -3    7.19    1.80
   6  -7   3    6.05    1.59
   6   7   3    9.79    2.51
  -6   7  -3    8.75    1.68
  -6   7  -3    8.08    2.59
   6   7   3    3.24    1.71
   7  -7   3    2.74    1.41
  -7  -7  -3    1.20    1.51
   7   7   3   -0.80    1.59
  -7   7  -3    2.70    1.42
  -7   7  -3    2.26    2.00
  -8  -7  -3   -0.36    1.58
   8  -7   3   -1.28    1.26
  -8   7  -3    1.22    1.64
   8   7   3    1.02    1.84
  -9  -7  -3    2.80    2.00
   9  -7   3    1.68    1.50
   9   7   3    1.91    2.24
  -9   7  -3   -0.67    1.78
 -10  -7  -3    6.82    2.53
  10  -7   3   -1.34    1.51
  10   7   3    3.46    2.76
 -10   7  -3    1.49    2.19
 -11  -8   3   12.99    2.96
  11  -8  -3   19.21    3.08
 -11   8   3   18.19    2.98
  11   8  -3   11.71    3.16
  10  -8  -3    5.13    1.92
 -10  -8   3    3.41    2.12
 -10   8   3    4.87    2.14
  10   8  -3    5.59    2.57
   9  -8  -3   15.77    2.59
  -9  -8   3   19.49    2.86
   9   8  -3   19.21    3.07
  -9   8   3   18.87    2.80
  -8  -8   3   10.76    2.06
   8  -8  -3    3.85    1.66
  -8   8   3    7.54    1.95
   8   8  -3    4.11    2.07
   7  -8  -3    3.65    1.46
  -7  -8   3    3.21    1.48
  -7   8   3    5.03    1.70
   7   8  -3    3.59    1.80
   6  -8  -3   -0.29    1.07
  -6  -8   3    0.62    1.21
  -6   8   3   -0.42    1.22
   6   8  -3    3.00    1.66
   5  -8  -3   28.08    2.92
  -5  -8   3   29.24    5.09
  -5  -8   3   22.18    2.46
  -5   8   3   25.64    2.79
   5   8  -3   22.41    2.82
   4  -8  -3   19.34    2.39
  -4  -8   3   16.97    3.79
   4  -8  -3   23.12    2.35
  -4  -8   3   21.31    2.22
   4   8  -3   22.60    2.70
  -4   8   3   21.02    2.39
  -3  -8   3   28.71    2.42
   3  -8  -3   25.19    2.77
   3  -8  -3   29.06    2.63
  -3  -8   3   28.16    3.88
   3   8  -3   26.69    2.95
  -3   8   3   25.88    2.70
   2  -8  -3  195.54   12.43
  -2  -8   3  199.84   13.11
   2  -8  -3  192.57   12.56
  -2  -8   3  196.01   12.27
   2   8  -3  204.13   12.18
  -2   8   3  198.49   12.55
   2   8  -3  199.46   12.77
  -1  -8   3    4.05    0.80
   1  -8  -3    2.55    1.22
  -1  -8   3    0.56    1.46
   1  -8  -3    2.44    0.98
   1   8  -3    2.08    1.61
  -1   8   3    1.20    1.38
   1   8  -3    1.96    0.79
  -1   8   3    1.90    1.29
   0  -8  -3   63.87    4.61
   0  -8  -3   65.49    4.71
   0  -8   3   63.63    5.00
   0  -8   3   60.92    4.20
   0   8   3   72.49    4.90
   0   8  -3   62.19    4.38
   0   8  -3   67.37    5.34
   0   8   3   67.20    4.85
  -1  -8  -3    6.78    1.42
   1  -8   3    9.39    1.85
  -1  -8  -3    9.75    1.74
  -1   8  -3   11.88    2.48
   1   8   3   10.59    1.82
   1   8   3    8.75    1.72
  -1   8  -3   11.21    1.43
  -2  -8  -3   40.98    3.63
   2  -8   3   41.25    3.89
  -2   8  -3   47.68    3.44
  -2   8  -3   44.43    5.01
   2   8   3   43.26    3.87
   2   8   3   49.78    3.94
  -3  -8  -3   18.77    2.25
   3  -8   3   18.27    2.37
   3   8   3   16.66    2.47
  -3   8  -3   17.72    2.04
  -3   8  -3   15.56    3.76
   3   8   3   16.98    2.36
  -4  -8  -3    3.36    1.43
   4  -8   3    4.94    1.52
   4   8   3    5.66    1.73
  -4   8  -3   -0.94    2.83
  -4   8  -3    6.27    1.40
   4   8   3    4.40    1.81
   5  -8   3    6.64    1.57
  -5  -8  -3    6.82    1.66
   5   8   3    8.03    2.09
  -5   8  -3    6.25    3.19
  -5   8  -3    6.68    1.47
   5   8   3    7.22    1.92
  -6  -8  -3   68.60    5.16
   6  -8   3   58.54    4.97
  -6   8  -3   55.70    6.28
   6   8   3   63.85    6.63
  -6   8  -3   67.19    4.94
   6   8   3   65.52    5.34
   7  -8   3   19.87    2.61
  -7  -8  -3   19.90    2.86
   7   8   3   14.02    2.78
  -7   8  -3   20.12    2.68
   8  -8   3    1.50    1.47
  -8  -8  -3    3.99    1.95
  -8   8  -3    6.24    2.00
   8   8   3    3.95    2.27
  -9  -8  -3   24.04    3.56
   9  -8   3   22.75    3.09
   9   8   3   18.04    3.45
  -9   8  -3   24.67    3.46
 -10  -8  -3    1.43    2.35
  10  -8   3    3.50    1.86
  10   8   3    1.26    2.59
 -10   8  -3    0.10    2.15
  10  -9  -3    4.24    1.91
 -10  -9   3    3.33    2.13
 -10   9   3    9.73    2.60
  10   9  -3    8.82    2.91
  -9  -9   3    7.72    2.29
   9  -9  -3    9.50    2.19
  -9   9   3    9.13    2.48
   9   9  -3    9.46    2.73
   8  -9  -3    2.60    1.48
  -8  -9   3    0.97    1.60
   8   9  -3   -0.04    2.02
  -8   9   3   -0.13    1.68
  -7  -9   3    3.44    1.60
   7  -9  -3    3.03    1.57
  -7   9   3    1.07    1.69
   7   9  -3    2.83    1.95
  -6  -9   3   25.65    2.92
   6  -9  -3   25.88    3.13
   6   9  -3   25.39    3.23
  -6   9   3   32.61    3.31
  -5  -9   3   16.16    2.07
   5  -9  -3   14.86    2.22
  -5  -9   3    8.68    4.31
  -5   9   3   11.08    2.16
   5   9  -3   12.08    2.27
   4  -9  -3   24.97    2.88
  -4  -9   3   21.39    4.34
  -4  -9   3   25.23    2.49
   4   9  -3   19.64    2.85
  -4   9   3   26.15    2.81
  -3  -9   3   33.10    4.17
   3  -9  -3   26.67    2.59
   3  -9  -3   29.48    3.03
  -3  -9   3   24.13    2.45
  -3   9   3   25.40    2.74
   3   9  -3   22.91    3.07
  -2  -9   3    4.26    1.05
   2  -9  -3    8.52    1.71
  -2  -9   3    8.87    2.36
   2  -9  -3    5.32    1.21
  -2   9   3    4.09    1.42
   2   9  -3    2.78    1.81
   1  -9  -3   39.47    3.25
  -1  -9   3   41.50    2.92
  -1  -9   3   40.61    4.07
   1  -9  -3   42.55    3.74
   1   9  -3   36.91    3.89
  -1   9   3   37.66    3.58
   1   9  -3   35.78    2.93
   0  -9  -3   11.57    1.96
   0  -9   3   11.72    2.26
   0  -9  -3   15.35    1.89
   0   9  -3   13.42    2.58
   0   9  -3   10.72    1.52
   0   9   3   13.08    1.94
   0   9   3    9.66    2.15
   1  -9   3    1.24    1.42
  -1  -9  -3    0.73    1.08
  -1  -9  -3    2.69    1.47
   1   9   3    2.00    1.41
  -1   9  -3    1.64    0.93
   1   9   3    1.74    1.54
  -1   9  -3    1.49    1.94
  -2  -9  -3   40.70    3.49
   2  -9   3   39.50    3.84
  -2   9  -3   30.60    2.88
   2   9   3   36.12    3.52
  -2   9  -3   36.89    4.54
   2   9   3   34.75    3.36
   3  -9   3   29.91    3.40
  -3  -9  -3   31.51    3.22
  -3   9  -3   31.27    2.99
   3   9   3   40.29    3.56
  -3   9  -3   33.19    4.97
   3   9   3   37.61    3.55
  -4  -9  -3   35.61    3.76
   4  -9   3   49.38    3.95
  -4   9  -3   39.98    3.61
   4   9   3   47.54    4.23
   4   9   3   43.24    4.00
  -4   9  -3   44.24    5.81
  -5  -9  -3   18.40    2.56
   5  -9   3   15.54    2.48
   5   9   3   15.68    2.72
  -5   9  -3   21.01    4.43
  -5   9  -3   20.11    2.47
   5   9   3   16.10    2.69
   6  -9   3    5.44    1.83
  -6  -9  -3    4.71    1.89
  -6   9  -3    5.01    1.73
   6   9   3    0.62    2.02
   7  -9   3   11.01    2.14
  -7  -9  -3    9.08    2.29
   7   9   3    8.19    2.51
  -7   9  -3   16.13    2.48
  -8  -9  -3   11.47    2.56
   8  -9   3    7.98    2.06
  -8   9  -3    3.86    2.05
   8   9   3    3.43    2.40
   9  -9   3    8.67    2.23
  -9  -9  -3    9.62    2.74
  -9   9  -3    4.95    2.44
   9   9   3    3.65    2.65
   9 -10  -3    0.69    1.75
  -9 -10   3   -1.46    1.64
  -9  10   3   -0.70    2.09
   9  10  -3   -1.17    2.50
  -8 -10   3   11.14    2.30
   8 -10  -3    8.86    2.26
   8  10  -3   12.05    2.85
  -8  10   3    9.33    2.51
  -7 -10   3   -1.80    1.32
   7 -10  -3    0.92    1.57
  -7  10   3   -0.11    1.83
   7  10  -3    0.62    2.12
   6 -10  -3    3.31    1.70
  -6 -10   3    4.69    1.66
   6  10  -3    5.28    2.24
  -6  10   3    5.91    2.01
  -5 -10   3    5.52    1.58
   5 -10  -3    8.26    1.90
   5  10  -3    5.93    2.28
  -5  10   3    6.46    2.06
  -4 -10   3   -2.97    2.99
  -4 -10   3    2.45    1.19
   4 -10  -3    2.96    1.55
   4  10  -3    2.16    1.99
  -4  10   3    5.04    1.76
  -3 -10   3    0.60    0.96
   3 -10  -3    2.67    1.50
  -3 -10   3    0.48    2.45
  -3  10   3    3.05    1.50
   3  10  -3    5.92    2.10
   2 -10  -3   50.75    4.26
  -2 -10   3   51.54    3.77
  -2 -10   3   47.28    5.07
   2 -10  -3   48.54    3.90
  -2  10   3   56.75    4.30
   2  10  -3   49.06    4.67
  -1 -10   3    1.14    1.82
   1 -10  -3    1.34    1.00
   1 -10  -3   -0.32    1.27
   1  10  -3    1.16    1.94
  -1  10   3    0.10    1.20
   0 -10  -3    3.13    1.62
   0 -10   3    2.25    1.73
   0 -10  -3    2.56    1.18
   0  10   3    2.64    1.52
   0  10  -3   -0.33    2.00
   0  10  -3    2.63    1.04
  -1 -10  -3    2.37    1.27
   1 -10   3    4.76    1.85
   1  10   3    3.94    1.54
  -1  10  -3   -0.96    2.11
  -1  10  -3    1.51    1.05
  -2 -10  -3    0.37    1.19
   2 -10   3    0.18    1.35
   2  10   3   -0.08    1.41
  -2  10  -3   -1.75    2.31
   2  10   3   -1.47    1.73
  -2  10  -3   -0.48    0.92
  -3 -10  -3    9.23    1.94
   3 -10   3    9.02    2.08
  -3  10  -3   10.57    3.76
  -3  10  -3    8.78    1.66
   3  10   3    9.07    2.32
   3  10   3    5.65    1.79
   4 -10   3   14.39    2.48
  -4 -10  -3   10.50    2.08
   4  10   3    9.06    2.44
   4  10   3   10.38    2.17
  -4  10  -3   13.90    4.69
  -4  10  -3   12.76    1.98
   5 -10   3    2.36    1.62
  -5 -10  -3    4.72    1.87
  -5  10  -3    4.31    1.58
   5  10   3    3.07    2.21
   6 -10   3    1.29    1.59
  -6 -10  -3    2.58    1.78
  -6  10  -3   -0.13    1.46
   6  10   3   -2.50    2.02
  -7 -10  -3   -0.51    1.74
   7 -10   3    1.33    1.67
   7  10   3   -0.40    2.41
  -7  10  -3    0.42    1.59
   8 -10   3    0.99    1.79
  -8 -10  -3    0.35    1.92
   8  10   3    0.79    2.59
  -8  10  -3    1.27    1.98
  -8 -11   3   -0.67    1.65
   8 -11  -3   -1.91    1.50
  -8  11   3   -2.00    2.11
   8  11  -3   -1.96    2.50
  -7 -11   3   23.80    3.09
   7 -11  -3   22.20    3.27
   7  11  -3   29.82    4.08
  -7  11   3   33.11    3.68
   6 -11  -3    7.45    2.18
  -6 -11   3    9.39    2.02
  -6  11   3    8.95    2.36
   6  11  -3   12.58    2.83
  -5 -11   3    1.70    1.40
   5 -11  -3   -0.63    1.41
  -5  11   3    3.71    2.02
   5  11  -3   -0.53    2.01
  -4 -11   3   17.10    2.24
   4 -11  -3   14.65    2.58
  -4  11   3   19.54    2.81
   4  11  -3   14.02    2.97
  -3 -11   3   -1.36    2.84
   3 -11  -3   -0.73    1.47
  -3 -11   3    0.32    0.97
   3  11  -3   -2.50    1.86
  -3  11   3    2.21    1.75
  -2 -11   3    4.41    2.55
   2 -11  -3    0.81    1.51
  -2  11   3   -1.32    1.31
   2  11  -3    1.63    2.26
   1 -11  -3    0.89    1.14
  -1 -11   3   -0.33    1.96
   1 -11  -3   -1.72    1.48
  -1  11   3   -2.47    1.30
   1  11  -3   -0.02    2.27
   0 -11   3    2.52    1.96
   0 -11  -3    0.25    1.18
   0  11   3   -0.17    1.38
   0  11  -3   -3.90    2.09
   1 -11   3   18.16    2.88
  -1 -11  -3   17.19    2.36
  -1  11  -3   18.03    3.56
  -1  11  -3   17.30    2.16
   1  11   3   20.74    2.63
  -2 -11  -3   14.86    2.37
   2 -11   3    9.99    2.40
   2  11   3   15.21    2.39
  -2  11  -3   20.33    4.06
  -2  11  -3   15.54    2.12
  -3 -11  -3   10.76    2.04
   3 -11   3   10.22    2.28
  -3  11  -3   10.62    1.80
   3  11   3    5.47    2.50
   3  11   3    1.78    1.74
   4 -11   3   21.31    3.10
  -4 -11  -3   24.45    3.11
  -4  11  -3   29.55    3.04
   4  11   3   19.44    3.33
   5 -11   3   23.75    3.29
  -5 -11  -3   15.73    2.63
   5  11   3   15.46    2.96
  -5  11  -3   15.94    2.49
  -6 -11  -3    0.92    1.93
   6 -11   3   -1.45    1.51
   6  11   3    0.92    2.48
  -6  11  -3    0.82    1.55
  -7 -11  -3    5.45    2.21
   7 -11   3    5.73    2.15
  -7  11  -3   10.26    2.28
   7  11   3    6.49    2.93
  -7 -12   3    1.73    1.74
   7 -12  -3   -0.66    1.65
   7  12  -3    1.22    2.72
  -7  12   3    0.58    2.06
   6 -12  -3    2.28    1.92
  -6 -12   3    1.49    1.62
   6  12  -3    4.10    2.77
  -6  12   3    4.99    2.15
   5 -12  -3   12.21    2.62
  -5 -12   3    4.94    1.72
   5  12  -3    9.50    3.04
  -5  12   3    5.94    2.32
   4 -12  -3    1.30    1.82
  -4  12   3    0.50    1.91
   4  12  -3    7.02    2.69
   3 -12  -3   28.09    3.71
  -3 -12   3   45.01    7.86
   3  12  -3   30.16    4.06
  -3  12   3   33.42    3.72
   2 -12  -3   16.00    2.87
  -2 -12   3   19.20    3.99
  -2  12   3   20.29    2.76
   2  12  -3   19.09    3.49
  -1 -12   3   -1.97    2.17
   1 -12  -3   -0.40    1.79
   1  12  -3    2.24    2.63
  -1  12   3   -0.66    1.40
   0 -12  -3   42.04    3.87
   0 -12   3   43.32    4.87
   0  12  -3   42.40    5.12
   0  12   3   38.97    3.96
  -1 -12  -3   11.46    2.05
   1 -12   3    5.94    2.25
   1  12   3    7.98    1.98
  -1  12  -3    7.14    3.19
   2 -12   3   -1.14    1.73
  -2 -12  -3    1.49    1.50
  -2  12  -3   -0.77    1.14
   2  12   3    3.31    1.79
  -3 -12  -3    1.38    1.64
   3 -12   3    4.16    2.10
  -3  12  -3    4.34    1.58
   4 -12   3    8.25    2.50
  -4 -12  -3    7.06    2.17
  -4  12  -3   11.36    2.06
   5 -12   3   -1.25    1.72
  -5 -12  -3    2.03    1.84
  -5  12  -3    4.42    1.75
   5  12   3    3.65    2.80
   6 -12   3    3.92    2.12
  -6 -12  -3    6.09    2.31
   6  12   3    6.24    2.96
  -6  12  -3    3.23    1.94
   5 -13  -3    1.96    2.13
   5  13  -3    3.89    2.85
  -5  13   3   -2.02    1.87
   4 -13  -3    5.47    2.28
   4  13  -3    4.72    2.96
  -4  13   3    6.60    2.42
   3 -13  -3   -0.55    1.91
   3  13  -3    1.24    2.83
  -3  13   3    2.65    2.08
   2 -13  -3    0.28    1.97
  -2 -13   3    1.82    3.11
  -2  13   3    3.20    2.04
   2  13  -3   -1.87    2.72
  -1 -13   3   -1.42    2.49
  -1  13   3   -1.48    1.50
   1  13  -3    0.70    2.83
   0 -13   3    4.38    2.59
   0  13   3    1.11    1.68
   1 -13   3    1.85    2.33
   1  13   3    3.19    1.94
   2 -13   3    0.50    2.12
  -2 -13  -3    2.44    1.66
  -3 -13  -3   -0.25    1.65
   3 -13   3    0.39    2.06
  -3  13  -3    2.32    1.58
   4 -13   3    0.64    2.07
  -4 -13  -3    2.11    1.90
  -4  13  -3    2.83    1.78
  -2  14   3   -0.16    2.04
   2  14  -3   -1.20    3.28
  -1 -14   3    3.22    3.25
  -1  14   3    1.14    1.97
   0 -14   3    7.23    3.19
   1 -14   3    8.20    3.22
 -12   0   4   50.40    4.99
  11   0  -4   14.98    2.23
 -11   0   4   15.97    2.61
 -11   0   4   14.85    2.19
 -10   0   4   80.59    6.01
 -10   0   4   85.87    6.36
  10   0  -4   92.31    6.08
   9   0  -4   43.25    3.29
  -9   0   4   37.47    3.47
  -9   0   4   37.86    3.63
   8   0  -4    8.14    1.30
  -8   0   4    7.64    1.52
  -8   0   4    7.01    1.52
  -8   0   4    5.92    1.31
  -7   0   4   22.88    2.07
   7   0  -4   26.38    2.11
  -7   0   4   22.85    2.40
  -7   0   4   25.02    2.41
  -6   0   4    6.30    0.91
  -6   0   4    6.38    1.26
   6   0  -4    5.10    0.85
  -6   0   4    5.73    1.09
  -5   0   4    4.60    0.93
   5   0  -4    4.01    0.69
  -5   0   4    3.78    0.71
  -5   0   4    5.00    1.11
   4   0  -4  164.38   10.02
  -4   0   4  159.97   10.21
  -4   0   4  171.06   10.39
  -4   0   4  163.78   10.00
   3   0  -4    0.18    0.59
   3   0  -4    0.53    0.38
  -3   0   4   -0.02    0.80
  -3   0   4    0.64    0.39
  -2   0   4   63.88    4.08
   2   0  -4   63.51    4.07
   2   0  -4   61.36    4.27
  -2   0   4   74.05    4.56
  -1   0   4  297.77   18.05
   1   0  -4  296.19   18.06
   1   0  -4  293.75   17.91
   0   0  -4    2.46    0.89
   0   0  -4    0.79    1.01
   0   0   4    1.89    0.95
   0   0   4    2.18    1.12
   1   0   4  304.81   17.61
   1   0   4  286.96   17.89
  -1   0  -4  275.90   17.73
  -1   0  -4  293.29   17.62
   2   0   4    1.92    0.52
  -2   0  -4    1.83    0.60
   2   0   4    1.90    1.00
  -2   0  -4    3.50    0.95
   3   0   4    3.42    0.54
   3   0   4    3.01    1.07
  -3   0  -4    3.03    0.69
  -3   0  -4    2.62    0.91
  -4   0  -4  495.86   30.02
   4   0   4  517.23   30.45
  -4   0  -4  495.23   30.31
   4   0   4  494.22   29.93
  -5   0  -4   73.56    5.02
   5   0   4   79.46    4.90
   5   0   4   80.05    5.60
  -5   0  -4   76.49    5.41
  -6   0  -4   15.24    2.04
   6   0   4   12.64    1.27
   6   0   4   17.05    2.32
  -6   0  -4   12.08    1.49
   7   0   4   72.39    5.58
  -7   0  -4   63.99    4.72
  -7   0  -4   69.85    5.21
   8   0   4   23.37    3.10
  -8   0  -4   24.46    2.80
   9   0   4   11.46    2.48
  -9   0  -4    8.18    1.98
  10   0   4    2.47    2.28
 -10   0  -4    1.17    1.75
 -11   0  -4    0.87    1.90
  11   0   4    2.51    2.40
  12   0   4   11.20    3.45
 -12   0  -4    5.28    2.43
 -13  -1   4   -0.09    2.14
  12  -1  -4    1.29    1.78
 -12  -1   4    2.52    1.97
 -12   1   4    2.01    2.37
  12   1  -4    2.03    1.86
 -11  -1   4   21.44    2.97
  11  -1  -4   17.89    2.63
 -11   1   4   18.28    2.85
 -11   1   4   15.57    2.36
  11   1  -4   19.74    2.69
 -10  -1   4    5.90    1.53
  10  -1  -4    4.23    1.54
  10  -1  -4    0.84    1.20
 -10  -1   4    3.97    1.60
 -10   1   4    2.79    1.36
  10   1  -4    4.76    1.44
 -10   1   4    2.36    1.63
   9  -1  -4   -0.41    0.87
  -9  -1   4   -1.08    1.25
  -9  -1   4    0.32    1.18
  -9   1   4    1.14    1.15
  -9   1   4    1.31    1.34
  -9   1   4    0.49    1.10
   9   1  -4    0.19    1.08
   8  -1  -4   57.25    3.90
  -8  -1   4   58.38    4.32
  -8  -1   4   52.85    4.20
  -8   1   4   53.24    3.86
  -8   1   4   58.78    4.24
   8   1  -4   54.97    4.05
  -8   1   4   50.67    4.31
  -8   1   4   54.32    4.00
   7  -1  -4   34.36    2.99
   7  -1  -4   38.03    2.64
  -7  -1   4   35.64    2.70
  -7  -1   4   36.21    3.19
  -7  -1   4   34.72    3.05
  -7   1   4   32.30    2.98
  -7   1   4   37.53    3.12
   7   1  -4   32.18    2.70
  -7   1   4   32.27    2.72
  -6  -1   4   35.12    2.97
  -6  -1   4   42.40    3.22
   6  -1  -4   41.64    2.71
   6  -1  -4   42.30    3.08
  -6  -1   4   37.56    2.71
   6   1  -4   36.51    2.79
  -6   1   4   37.97    3.06
  -6   1   4   37.34    3.02
  -6   1   4   39.01    2.81
  -5  -1   4    0.89    0.46
   5  -1  -4   -0.36    0.35
  -5  -1   4   -0.37    0.95
  -5  -1   4   -0.83    0.60
   5  -1  -4    0.29    0.70
   5   1  -4    0.47    0.53
  -5   1   4   -0.11    0.52
  -5   1   4   -0.55    0.73
  -4  -1   4   43.79    2.98
   4  -1  -4   46.24    3.40
   4  -1  -4   47.61    3.00
  -4  -1   4   51.38    3.78
  -4  -1   4   45.53    3.27
   4   1  -4   47.11    3.16
  -4   1   4   50.62    3.41
  -4   1   4   48.51    3.16
   3  -1  -4   40.47    2.59
   3  -1  -4   37.80    3.07
  -3  -1   4   41.18    2.83
  -3  -1   4   42.20    3.46
  -3  -1   4   40.31    2.55
  -3   1   4   41.29    2.74
  -3   1   4   42.84    2.97
   3   1  -4   42.26    2.77
  -2  -1   4    4.76    0.61
  -2  -1   4    4.04    0.71
  -2  -1   4    5.34    1.45
   2  -1  -4    5.25    0.61
   2  -1  -4    6.46    1.25
  -2   1   4    4.64    0.74
  -2   1   4    5.25    0.88
   2   1  -4    5.41    0.76
  -1  -1   4  251.75   15.45
  -1  -1   4  250.87   15.73
   1  -1  -4  221.37   15.24
  -1   1   4  267.54   15.35
  -1   1   4  266.72   15.44
   1   1  -4  256.50   15.35
   1   1  -4  255.67   15.29
   0  -1  -4   95.60    6.06
   0  -1  -4   85.39    6.40
   0  -1   4   99.04    6.30
   0  -1   4  109.44    6.21
   0   1   4   92.25    6.09
   0   1   4  100.02    6.68
   0   1  -4   99.16    6.46
   0   1  -4   95.49    6.26
   1  -1   4   65.95    4.25
   1  -1   4   62.49    4.17
  -1  -1  -4   67.82    4.20
  -1  -1  -4   66.69    4.29
   1   1   4   64.30    5.04
  -1   1  -4   63.89    4.21
  -1   1  -4   56.71    4.61
   1   1   4   62.19    4.17
  -2  -1  -4    5.44    1.00
  -2  -1  -4    6.25    0.96
   2  -1   4    9.78    1.00
   2  -1   4    8.56    1.15
  -2   1  -4   10.64    0.90
   2   1   4    8.27    1.93
   2   1   4    9.98    0.97
  -2   1  -4    8.20    1.51
   3  -1   4  121.28    7.85
  -3  -1  -4  129.63    7.82
  -3  -1  -4  115.84    7.66
   3  -1   4  127.07    7.59
  -3   1  -4  122.49    7.50
   3   1   4  128.08    8.37
   3   1   4  119.43    7.42
  -3   1  -4  119.54    8.02
  -4  -1  -4    6.92    1.04
   4  -1   4    6.22    0.85
   4  -1   4    6.74    1.33
  -4  -1  -4    6.62    1.19
   4   1   4    5.50    0.64
  -4   1  -4    6.87    0.81
  -4   1  -4    7.33    1.39
   4   1   4    7.18    1.67
  -5  -1  -4  223.57   14.13
   5  -1   4  229.71   13.78
  -5  -1  -4  227.23   13.91
   5  -1   4  228.73   14.22
  -5   1  -4  225.54   13.76
   5   1   4  221.05   13.62
  -5   1  -4  224.23   14.23
   5   1   4  230.38   14.55
  -6  -1  -4    1.02    0.87
  -6  -1  -4    2.75    1.27
   6  -1   4   -0.47    1.20
   6  -1   4    0.77    0.62
   6   1   4    0.45    1.57
  -6   1  -4    1.98    1.25
  -6   1  -4    2.70    0.82
   7  -1   4    0.16    0.68
  -7  -1  -4    0.07    1.00
   7  -1   4   -0.71    1.36
  -7  -1  -4    1.76    1.30
  -7   1  -4   -2.00    1.19
   7   1   4   -1.39    1.64
  -8  -1  -4    6.19    1.68
   8  -1   4    6.89    2.03
  -8  -1  -4    4.67    1.40
  -8   1  -4   11.38    2.06
   8   1   4    3.63    2.15
  -9  -1  -4   -0.51    1.36
   9  -1   4    2.40    1.92
   9   1   4   -2.20    1.94
  -9   1  -4   -0.92    1.49
 -10  -1  -4   -0.39    1.67
  10  -1   4    0.71    1.87
  10   1   4   -0.94    2.33
 -10   1  -4   -0.45    1.68
 -11  -1  -4   -0.83    1.82
  11  -1   4    0.58    2.24
  11   1   4    4.80    2.81
 -11   1  -4    3.68    2.13
 -12  -1  -4    1.96    2.29
  12  -1   4    3.58    2.68
  12   1   4   -1.11    2.93
 -12   1  -4   -2.45    1.95
 -13  -2   4    3.45    2.36
  13   2  -4   -1.52    2.25
 -12  -2   4    3.21    2.04
 -12   2   4    1.05    1.63
  12   2  -4   -0.51    1.85
  11  -2  -4   -1.40    1.55
 -11  -2   4    0.47    1.61
 -11   2   4   -0.92    1.32
  11   2  -4    0.94    1.59
  10  -2  -4    6.04    1.83
 -10  -2   4    8.35    2.05
 -10  -2   4    8.93    2.02
 -10   2   4    6.82    1.67
  10   2  -4    9.29    1.93
 -10   2   4    5.81    1.69
   9  -2  -4    1.28    1.24
  -9  -2   4    5.30    1.51
  -9  -2   4    4.54    1.44
  -9   2   4    1.86    1.29
   9   2  -4    4.05    1.42
  -9   2   4    3.77    1.27
  -8  -2   4    2.08    1.28
   8  -2  -4    2.25    1.15
  -8  -2   4    0.31    1.26
   8   2  -4   -0.19    0.98
  -8   2   4   -0.46    1.06
  -8   2   4    1.35    0.84
  -8   2   4    0.02    1.01
  -7  -2   4   19.38    2.22
  -7  -2   4   21.68    2.42
   7  -2  -4   20.56    2.40
  -7   2   4   27.43    2.48
  -7   2   4   18.71    2.05
   7   2  -4   21.14    2.16
   7   2  -4   24.44    2.13
  -7   2   4   22.18    1.88
  -6  -2   4   92.65    6.10
   6  -2  -4  104.54    6.29
  -6  -2   4   89.55    6.31
   6   2  -4   93.91    6.00
  -6   2   4   90.51    5.74
  -6   2   4   86.66    5.94
  -6   2   4   91.42    6.07
   6   2  -4   87.37    5.82
   5  -2  -4    0.69    0.38
  -5  -2   4    3.61    1.37
  -5  -2   4   -0.22    0.67
   5  -2  -4    1.34    0.86
   5   2  -4    0.34    0.44
   5   2  -4    0.92    0.63
  -5   2   4    0.21    0.64
  -5   2   4    0.33    0.72
  -5   2   4    0.43    0.42
  -4  -2   4    7.34    1.87
   4  -2  -4    6.80    1.34
  -4  -2   4    6.90    1.07
   4  -2  -4    8.41    0.70
  -4   2   4    7.54    1.05
   4   2  -4    9.58    1.10
  -4   2   4    8.83    1.29
   4   2  -4    7.74    0.71
  -3  -2   4   -1.01    1.59
  -3  -2   4    0.47    0.56
   3  -2  -4   -1.35    1.05
  -3   2   4    0.45    0.68
   3   2  -4   -0.09    0.54
  -3   2   4   -0.49    0.59
  -2  -2   4   12.79    2.14
  -2  -2   4   15.58    1.30
   2  -2  -4   10.29    1.96
  -2  -2   4   15.62    1.31
  -2   2   4   16.77    1.46
   2   2  -4   14.18    1.41
  -2   2   4   16.71    1.45
  -1  -2   4   20.65    1.56
   1  -2  -4   21.20    2.51
   1  -2  -4   21.02    1.42
  -1  -2   4   21.55    2.27
  -1  -2   4   23.50    1.58
  -1   2   4   22.25    1.97
   1   2  -4   21.63    1.85
  -1   2   4   20.38    1.61
   0  -2   4  136.06    8.48
   0  -2   4  131.82    8.24
   0  -2  -4  134.10    8.17
   0  -2  -4  132.71    8.58
   0   2   4  135.84    8.74
   0   2  -4  130.48    8.59
   0   2   4  138.40    8.17
   0   2  -4  133.03    8.20
   0   2  -4  134.20    8.21
   1  -2   4   81.51    5.19
  -1  -2  -4   85.05    5.09
  -1   2  -4   84.36    5.10
  -1   2  -4   72.78    5.80
   1   2   4   81.25    6.03
  -1   2  -4   71.34    5.10
   1   2   4   80.89    4.88
  -2  -2  -4   95.08    6.31
   2  -2   4  101.90    6.32
  -2  -2  -4  100.78    6.40
  -2   2  -4   92.34    7.06
  -2   2  -4  105.28    6.03
   2   2   4   79.01    7.28
  -2   2  -4  103.77    6.35
  -3  -2  -4   -0.48    0.66
   3  -2   4    0.64    0.55
  -3  -2  -4    1.92    0.74
   3   2   4   -0.22    1.66
  -3   2  -4    1.01    1.20
  -3   2  -4    0.46    0.32
  -3   2  -4   -0.05    0.57
   4  -2   4   13.50    1.34
  -4  -2  -4   11.09    1.44
  -4  -2  -4    9.47    1.37
   4   2   4   11.51    2.46
  -4   2  -4    9.97    1.36
  -4   2  -4   12.22    1.00
  -4   2  -4   11.72    1.84
  -5  -2  -4   24.58    2.44
   5  -2   4   29.06    2.13
  -5  -2  -4   27.09    2.41
   5   2   4   25.74    3.48
  -5   2  -4   29.67    2.71
  -5   2  -4   23.59    1.91
  -5   2  -4   25.01    2.90
   6  -2   4    0.27    1.15
   6  -2   4    1.47    0.75
  -6  -2  -4   -0.64    0.99
  -6  -2  -4    0.84    0.99
  -6   2  -4   -0.11    1.24
   6   2   4    1.34    2.04
  -6   2  -4    1.87    1.18
  -7  -2  -4    3.17    1.22
   7  -2   4    1.06    0.76
  -7  -2  -4    1.05    1.27
   7  -2   4    3.76    1.50
  -7   2  -4    2.49    1.48
   7   2   4    3.34    2.34
  -7   2  -4    1.55    1.30
  -8  -2  -4   -1.21    1.21
  -8  -2  -4   -0.52    1.16
   8  -2   4   -0.50    1.38
  -8   2  -4    1.85    1.60
   8   2   4   -0.69    2.31
  -9  -2  -4   -2.29    1.22
  -9  -2  -4   -0.72    1.45
   9  -2   4    1.84    1.88
  -9   2  -4    0.79    1.60
   9   2   4   -1.98    2.29
  10  -2   4    9.87    2.42
 -10  -2  -4    5.58    2.10
 -10   2  -4    2.96    1.95
  10   2   4    1.24    2.88
  11  -2   4   -0.95    2.03
 -11  -2  -4    0.41    1.94
  11   2   4    2.67    3.23
 -11   2  -4   -1.17    1.83
 -12  -2  -4    1.35    2.29
  12  -2   4    0.87    2.56
 -12   2  -4   -0.34    2.24
 -13  -3   4    0.85    2.19
  13  -3  -4    1.42    1.76
  13   3  -4   -1.53    2.26
 -12  -3   4    4.60    2.22
  12  -3  -4    1.08    1.57
  12   3  -4    2.14    1.95
 -12   3   4    2.13    1.66
 -11  -3   4    9.07    2.23
 -11   3   4   11.81    2.13
 -11   3   4   12.62    2.25
  11   3  -4   17.73    2.61
 -10  -3   4    2.49    1.57
  10  -3  -4    6.53    1.88
 -10   3   4    4.17    1.55
 -10   3   4    2.13    1.40
  10   3  -4    2.94    1.72
  -9  -3   4   17.87    2.33
  -9  -3   4   16.43    2.32
   9  -3  -4   18.09    2.55
  -9   3   4   18.22    2.25
   9   3  -4   18.80    2.32
  -9   3   4   16.38    2.18
  -8  -3   4   35.69    3.32
   8  -3  -4   32.07    3.37
  -8  -3   4   25.91    2.96
   8   3  -4   37.44    3.12
  -8   3   4   33.92    3.18
  -8   3   4   37.71    3.07
  -7  -3   4   -1.10    1.32
   7  -3  -4   -1.02    1.04
  -7  -3   4   -0.04    1.01
  -7   3   4   -0.75    1.00
  -7   3   4   -1.34    0.80
   7   3  -4    0.17    0.96
   6  -3  -4  104.90    6.84
  -6  -3   4   95.67    6.96
  -6  -3   4   93.35    6.45
  -6   3   4   99.03    6.49
   6   3  -4  101.21    6.46
  -6   3   4   95.83    6.05
  -6   3   4   95.03    6.37
   5  -3  -4   65.48    5.11
  -5  -3   4   69.61    4.69
  -5  -3   4   57.51    5.32
   5   3  -4   65.68    4.68
  -5   3   4   71.82    4.30
  -5   3   4   74.21    4.68
  -5   3   4   70.10    4.72
  -4  -3   4   24.57    1.99
  -4  -3   4   16.12    2.91
   4  -3  -4   23.87    2.75
   4   3  -4   22.99    2.03
  -4   3   4   25.20    2.07
  -4   3   4   24.18    1.55
  -4   3   4   24.29    2.00
   3  -3  -4  154.16   10.53
  -3  -3   4  163.78    9.83
  -3  -3   4  148.92   10.75
  -3   3   4  157.17    9.86
   3   3  -4  162.07    9.90
  -3   3   4  161.55    9.88
   2  -3  -4   91.44    6.62
  -2  -3   4   89.61    6.70
  -2  -3   4   95.40    5.78
   2   3  -4   90.25    5.55
   2   3  -4   90.62    5.95
  -2   3   4   94.81    5.96
  -2   3   4   91.27    5.83
  -1  -3   4   23.34    2.40
   1  -3  -4   26.99    2.66
  -1  -3   4   28.01    1.81
  -1   3   4   26.53    2.29
   1   3  -4   24.42    2.16
   1   3  -4   25.88    1.71
  -1   3   4   25.27    1.67
  -1   3   4   21.87    1.83
   0  -3  -4  140.63    8.72
   0  -3  -4  136.76    8.31
   0  -3   4  138.37    8.28
   0  -3   4  136.35    8.66
   0   3  -4  134.91    8.35
   0   3  -4  127.90    8.73
   0   3   4  142.60    8.83
   0   3   4  134.71    8.32
  -1  -3  -4   17.64    1.39
   1  -3   4   22.07    1.95
  -1  -3  -4   16.34    1.92
  -1  -3  -4   20.61    1.54
  -1   3  -4   20.69    1.60
  -1   3  -4   19.64    1.60
  -1   3  -4   21.09    2.75
   1   3   4   22.26    2.74
  -2  -3  -4   45.67    3.22
  -2  -3  -4   46.44    3.38
   2  -3   4   47.64    3.31
  -2   3  -4   49.73    4.44
   2   3   4   46.23    4.66
  -2   3  -4   47.10    3.23
  -3  -3  -4   59.27    4.21
  -3  -3  -4   60.66    4.16
   3  -3   4   61.66    4.12
  -3   3  -4   60.18    4.99
   3   3   4   63.79    5.46
  -3   3  -4   62.14    4.16
  -4  -3  -4    1.28    0.85
  -4  -3  -4    0.31    0.76
   4  -3   4   -0.75    0.53
  -4   3  -4   -0.08    0.65
  -4   3  -4   -0.20    1.33
   4   3   4    3.13    2.15
  -5  -3  -4   54.94    4.04
   5  -3   4   52.48    3.81
  -5  -3  -4   54.68    4.06
   5   3   4   52.92    5.53
  -5   3  -4   56.79    4.63
  -5   3  -4   56.15    4.04
  -6  -3  -4   41.95    3.52
   6  -3   4   36.44    2.85
  -6  -3  -4   37.09    3.29
  -6   3  -4   34.20    3.10
  -6   3  -4   31.60    3.52
   6   3   4   44.34    4.98
  -7  -3  -4    0.28    1.20
   7  -3   4    1.33    0.85
  -7  -3  -4    0.45    1.28
  -7   3  -4    2.86    1.55
  -7   3  -4    0.79    1.24
   7   3   4    2.50    2.66
  -8  -3  -4   30.22    3.18
  -8  -3  -4   27.66    2.95
   8  -3   4   32.41    3.43
   8  -3   4   31.30    2.76
  -8   3  -4   25.59    3.16
  -8   3  -4   27.04    3.11
   8   3   4   21.51    4.15
   9  -3   4   19.10    2.93
  -9  -3  -4   13.80    2.40
  -9  -3  -4   17.25    2.62
  -9   3  -4   17.07    2.74
  -9   3  -4   19.09    2.87
   9   3   4   12.05    3.64
 -10  -3  -4    2.18    1.93
  10  -3   4    1.85    1.94
 -10  -3  -4    2.65    1.91
 -10   3  -4    2.60    1.97
  10   3   4   -0.92    3.03
  11  -3   4    9.82    2.79
 -11  -3  -4   13.68    2.85
 -11   3  -4    8.35    2.51
  12  -3   4    3.71    2.81
  13  -4  -4    3.43    1.90
 -13  -4   4    5.44    2.44
  13   4  -4    1.98    2.63
  12  -4  -4   12.70    2.42
 -12  -4   4   12.48    2.85
  12   4  -4   11.86    2.71
  11  -4  -4    1.47    1.47
 -11  -4   4    0.05    1.82
 -11   4   4   -0.32    1.49
 -11   4   4    1.99    1.59
  11   4  -4   -0.39    1.85
  10  -4  -4   15.72    2.42
 -10  -4   4   11.27    2.33
 -10   4   4   10.36    1.99
 -10   4   4   12.28    2.11
  10   4  -4   11.76    2.32
  -9  -4   4    0.80    1.35
   9  -4  -4    2.85    1.79
  -9   4   4    2.58    1.42
   9   4  -4    2.09    1.54
  -9   4   4    1.25    1.30
   8  -4  -4   13.90    2.43
  -8  -4   4   11.73    2.00
  -8  -4   4   11.38    2.15
  -8   4   4   15.53    2.05
  -8   4   4   12.72    1.89
   8   4  -4   12.16    1.94
  -7  -4   4   10.96    1.75
   7  -4  -4   11.82    2.32
  -7  -4   4    8.83    2.18
   7   4  -4    8.42    1.64
  -7   4   4   14.77    1.93
  -7   4   4   12.81    1.69
  -6  -4   4    2.97    1.92
  -6  -4   4    3.03    1.10
   6  -4  -4    3.85    1.80
  -6   4   4    3.67    1.19
   6   4  -4    4.56    1.26
  -6   4   4    3.89    1.13
   5  -4  -4   41.41    4.07
  -5  -4   4   35.26    4.39
  -5  -4   4   37.81    2.98
   5   4  -4   37.26    3.05
  -5   4   4   37.45    2.99
  -5   4   4   38.27    2.67
  -5   4   4   37.75    2.97
  -4  -4   4  174.81   10.57
   4  -4  -4  157.56   11.27
  -4  -4   4  141.34   11.52
  -4   4   4  168.81   10.17
  -4   4   4  178.06   10.62
   4   4  -4  170.11   10.66
  -4   4   4  180.28   10.64
  -3  -4   4   26.19    2.01
   3  -4  -4   22.29    2.91
  -3  -4   4   25.71    3.40
  -3   4   4   23.92    2.07
   3   4  -4   27.55    2.35
  -3   4   4   24.92    2.17
   2  -4  -4   80.73    5.69
  -2  -4   4   71.36    5.72
  -2  -4   4   78.88    4.96
  -2   4   4   75.77    5.02
   2   4  -4   79.69    4.77
  -2   4   4   78.65    5.19
   2   4  -4   78.81    5.21
  -2   4   4   76.09    4.85
   1  -4  -4  230.62   14.43
  -1  -4   4  227.79   14.45
  -1  -4   4  232.68   13.96
   1   4  -4  223.51   14.26
   1   4  -4  228.75   13.91
  -1   4   4  230.33   14.03
  -1   4   4  238.92   14.28
  -1   4   4  233.74   13.90
   0  -4  -4   15.36    1.79
   0  -4   4   16.19    1.25
   0  -4  -4   16.18    1.42
   0  -4   4   17.19    1.90
   0   4   4   17.27    1.42
   0   4   4   19.10    2.02
   0   4  -4   18.05    1.99
   0   4  -4   17.31    1.35
  -1  -4  -4   33.19    2.34
   1  -4   4   33.57    2.64
   1  -4   4   33.65    2.09
  -1  -4  -4   30.75    2.23
  -1  -4  -4   34.62    2.69
   1   4   4   32.82    3.17
  -1   4  -4   31.41    3.33
  -1   4  -4   32.74    2.34
  -2  -4  -4    2.20    0.88
   2  -4   4    5.43    1.05
  -2  -4  -4    3.69    0.73
  -2  -4  -4    2.91    0.58
   2   4   4    7.65    1.94
  -2   4  -4    4.06    0.79
  -2   4  -4    3.88    1.82
  -3  -4  -4    5.12    1.14
  -3  -4  -4    5.61    1.00
   3  -4   4    4.36    0.99
  -3   4  -4    3.69    1.85
  -3   4  -4    6.18    1.06
   3   4   4    4.94    2.18
  -4  -4  -4   28.53    2.69
   4  -4   4   31.64    2.44
  -4  -4  -4   26.67    2.55
  -4   4  -4   27.18    2.41
  -4   4  -4   30.86    3.68
   4   4   4   26.58    3.88
  -5  -4  -4    1.07    1.06
  -5  -4  -4    1.36    1.13
   5  -4   4    2.14    0.92
  -5   4  -4    5.61    1.98
   5   4   4    5.32    2.67
  -5   4  -4    0.78    0.91
  -6  -4  -4   21.08    2.39
  -6  -4  -4   18.00    2.35
   6  -4   4   20.50    2.19
   6   4   4   17.19    3.76
  -6   4  -4   29.41    3.26
  -6   4  -4   18.12    2.29
   7  -4   4   61.26    4.61
  -7  -4  -4   63.65    4.93
  -7  -4  -4   63.17    5.00
  -7   4  -4   61.34    5.30
   7   4   4   82.58    7.34
  -7   4  -4   68.44    4.96
   8  -4   4    3.62    1.20
  -8  -4  -4    2.57    1.49
  -8  -4  -4    2.84    1.59
  -8   4  -4    3.63    1.77
  -8   4  -4    4.23    1.69
   8   4   4    4.64    3.20
  -9  -4  -4   18.99    2.87
  -9  -4  -4   24.10    3.06
   9   4   4   20.43    4.40
  -9   4  -4   17.68    2.87
  -9   4  -4   22.11    3.05
 -10  -4  -4    4.46    2.24
  10  -4   4    4.86    2.18
 -10  -4  -4    4.77    2.17
 -10   4  -4    9.60    2.56
 -10   4  -4    7.65    2.24
  11  -4   4   -1.67    1.94
 -11  -4  -4    0.61    2.29
 -11  -4  -4    0.91    2.19
  11   4   4   -0.58    2.34
 -11   4  -4    1.40    2.07
 -12  -5   4    0.82    2.11
  12  -5  -4   -0.38    1.64
 -12   5   4    1.32    1.75
  12   5  -4   -3.18    2.17
  11  -5  -4    3.16    1.68
 -11  -5   4    3.00    2.05
  11   5  -4    5.41    2.18
 -11   5   4    1.57    1.66
 -10  -5   4    1.26    1.66
  10  -5  -4    0.81    1.46
  10   5  -4    2.01    1.99
 -10   5   4    2.73    1.55
  -9  -5   4    2.43    1.56
   9  -5  -4    2.41    1.41
  -9   5   4    2.95    1.47
  -9   5   4    2.41    1.40
   9   5  -4    0.70    1.59
  -8  -5   4    8.19    2.21
   8  -5  -4   10.53    1.91
   8  -5  -4    8.71    2.59
  -8  -5   4   15.19    2.14
   8   5  -4   12.57    2.10
  -8   5   4    8.50    1.75
  -8   5   4   13.72    2.00
   7  -5  -4    7.69    2.45
  -7  -5   4    5.01    2.29
  -7  -5   4    8.97    1.59
   7  -5  -4    8.94    1.64
  -7   5   4    7.96    1.57
  -7   5   4    6.32    1.55
   7   5  -4    6.52    1.67
   6  -5  -4    3.99    1.97
  -6  -5   4   -0.57    0.93
  -6  -5   4    0.89    2.24
  -6   5   4    0.23    1.05
  -6   5   4   -0.03    1.04
   6   5  -4   -0.41    1.11
  -5  -5   4   22.00    3.85
  -5  -5   4   26.24    2.32
   5  -5  -4   21.51    3.12
  -5   5   4   22.42    2.31
   5   5  -4   21.91    2.30
  -5   5   4   22.00    2.25
  -4  -5   4   18.21    3.40
   4  -5  -4   12.27    2.40
  -4  -5   4   15.81    1.67
   4  -5  -4   18.21    2.02
  -4   5   4   14.54    1.77
  -4   5   4   19.50    1.96
   4   5  -4   16.48    1.91
  -3  -5   4    5.73    0.91
   3  -5  -4    5.76    1.62
  -3  -5   4    4.18    2.02
   3  -5  -4    6.05    1.15
  -3   5   4    4.50    0.81
   3   5  -4    5.21    0.54
  -3   5   4    6.34    1.07
   3   5  -4    4.59    1.13
  -3   5   4    4.21    1.07
  -2  -5   4    4.53    0.76
   2  -5  -4    6.58    1.43
   2  -5  -4    5.60    1.03
  -2  -5   4    6.44    1.74
   2   5  -4    7.14    0.68
   2   5  -4    4.61    1.12
  -2   5   4    5.32    1.12
  -2   5   4    4.58    0.89
   1  -5  -4  149.79    9.39
  -1  -5   4  157.28    9.82
   1  -5  -4  152.50    9.67
  -1  -5   4  147.21    9.24
  -1   5   4  155.84    9.62
  -1   5   4  146.27    9.25
   1   5  -4  147.82    9.63
   1   5  -4  154.08    9.22
   0  -5   4    0.40    0.38
   0  -5  -4    1.41    0.61
   0  -5   4   -0.38    0.82
   0  -5  -4    0.76    0.80
   0   5  -4    0.51    0.46
   0   5   4    2.27    1.03
   0   5  -4    2.60    1.16
   0   5   4    0.57    0.56
  -1  -5  -4   18.37    1.57
   1  -5   4   18.62    1.30
  -1  -5  -4   16.87    1.93
   1  -5   4   14.56    1.82
  -1   5  -4   18.51    1.68
   1   5   4   24.91    2.56
  -1   5  -4   22.38    2.60
   1   5   4   20.55    1.75
   2  -5   4    1.55    0.86
  -2  -5  -4    0.74    0.62
  -2  -5  -4   -1.36    0.71
   2   5   4   -0.31    0.72
   2   5   4   -0.57    1.38
  -2   5  -4    0.94    1.61
  -2   5  -4    0.10    0.57
  -3  -5  -4   34.99    3.04
   3  -5   4   38.10    3.04
  -3  -5  -4   35.93    2.84
   3   5   4   35.22    4.00
  -3   5  -4   38.90    2.83
  -3   5  -4   38.41    4.43
   3   5   4   36.01    2.99
   4  -5   4   14.37    1.71
  -4  -5  -4   11.84    1.74
  -4  -5  -4    9.37    1.49
   4   5   4   13.81    2.84
   4   5   4    7.98    1.58
  -4   5  -4   13.80    2.90
  -4   5  -4   10.01    1.50
   5  -5   4   68.63    4.92
  -5  -5  -4   72.40    5.10
  -5  -5  -4   67.25    5.07
   5   5   4   67.57    6.56
  -5   5  -4   70.19    4.96
  -5   5  -4   72.13    6.40
  -6  -5  -4   -0.61    1.21
  -6  -5  -4    1.57    1.35
   6  -5   4    0.91    1.00
  -6   5  -4   -0.38    1.01
  -6   5  -4    1.68    1.83
   6   5   4    2.01    2.68
   7  -5   4    1.82    1.17
  -7  -5  -4    1.92    1.41
  -7  -5  -4   -1.69    1.32
  -7   5  -4    2.45    1.34
   7   5   4    1.43    2.92
  -7   5  -4    0.67    1.71
  -8  -5  -4   11.51    2.34
  -8  -5  -4   12.09    2.29
   8  -5   4    8.10    1.67
  -8   5  -4    7.80    2.23
   8   5   4    7.07    3.54
   8   5   4    9.63    2.25
  -8   5  -4    8.99    1.98
  -9  -5  -4    4.02    2.19
   9  -5   4    3.09    1.40
  -9  -5  -4    5.87    2.13
   9   5   4    4.53    3.54
  -9   5  -4    5.70    2.09
  -9   5  -4    6.42    2.23
   9   5   4    5.06    2.27
 -10  -5  -4    5.45    2.31
 -10  -5  -4    1.44    2.31
  10   5   4    7.01    2.71
 -10   5  -4    3.97    2.26
 -10   5  -4    6.12    2.33
  11  -5   4    0.01    2.10
 -11  -5  -4    0.63    2.27
 -11   5  -4    0.50    2.27
  11   5   4   -0.10    2.50
 -12  -6   4   -1.01    2.14
  12  -6  -4   -1.88    1.52
  12   6  -4   -3.14    2.21
 -12   6   4    1.40    1.82
  11  -6  -4    4.96    1.88
 -11  -6   4    4.40    2.11
 -11   6   4    2.62    1.73
  11   6  -4    4.08    2.35
 -10  -6   4    1.46    1.69
  10  -6  -4    0.89    1.48
 -10   6   4    1.67    1.62
  10   6  -4    2.45    2.14
   9  -6  -4    2.03    1.49
  -9  -6   4    1.76    1.52
   9   6  -4    5.91    2.06
  -9   6   4    1.70    1.50
   8  -6  -4    6.54    1.61
  -8  -6   4    5.93    1.63
   8   6  -4    7.64    1.96
  -8   6   4    8.59    1.80
  -7  -6   4   61.40    4.48
   7  -6  -4   47.68    5.43
   7  -6  -4   57.82    4.41
  -7  -6   4   55.60    5.64
  -7   6   4   56.44    4.35
   7   6  -4   51.23    4.51
  -6  -6   4   62.51    6.51
   6  -6  -4   53.23    5.37
  -6  -6   4   60.76    4.31
   6  -6  -4   53.65    4.29
   6   6  -4   55.88    4.45
  -6   6   4   55.02    4.30
  -5  -6   4   80.51    8.34
  -5  -6   4  104.32    6.46
   5  -6  -4   93.84    6.51
   5  -6  -4   84.05    7.08
   5   6  -4   99.54    6.67
  -5   6   4   98.77    6.54
  -4  -6   4   33.88    4.70
  -4  -6   4   35.35    2.88
   4  -6  -4   37.53    3.76
   4  -6  -4   35.44    3.05
  -4   6   4   37.18    3.13
   4   6  -4   40.24    3.29
   3  -6  -4    0.98    0.89
   3  -6  -4    4.52    1.45
  -3  -6   4   -0.95    1.96
  -3  -6   4    2.32    0.78
   3   6  -4    2.69    1.28
  -3   6   4    2.60    1.11
   3   6  -4    2.63    0.49
   2  -6  -4   57.43    4.10
  -2  -6   4   59.78    3.88
   2  -6  -4   60.82    4.36
  -2  -6   4   61.91    4.86
   2   6  -4   56.04    3.70
   2   6  -4   59.50    4.34
  -2   6   4   60.80    4.27
  -2   6   4   51.85    4.04
   1  -6  -4   31.54    2.39
  -1  -6   4   32.45    3.11
   1  -6  -4   27.13    2.69
  -1  -6   4   30.77    2.11
  -1   6   4   25.21    2.30
  -1   6   4   31.13    2.81
   1   6  -4   29.31    2.08
   1   6  -4   22.76    2.60
   0  -6   4    1.11    0.41
   0  -6   4    0.20    0.97
   0  -6  -4    1.28    0.93
   0  -6  -4    2.18    0.80
   0   6   4    1.33    1.08
   0   6  -4    0.13    0.49
   0   6   4   -0.24    0.71
   0   6  -4    2.51    1.27
  -1  -6  -4   25.66    2.24
   1  -6   4   24.17    2.49
  -1  -6  -4   30.83    2.63
   1  -6   4   24.73    1.74
  -1   6  -4   27.56    3.12
   1   6   4   29.58    2.86
   1   6   4   24.16    2.20
  -1   6  -4   24.53    2.02
   2  -6   4  116.68    7.62
  -2  -6  -4  113.42    7.55
  -2  -6  -4  116.05    7.32
   2   6   4  112.80    7.46
  -2   6  -4  111.38    8.48
   2   6   4  121.16    7.98
  -2   6  -4  111.39    7.32
  -3  -6  -4    8.40    1.64
   3  -6   4    9.05    1.60
  -3   6  -4   11.49    3.07
   3   6   4    7.52    1.52
   3   6   4    7.65    2.21
  -3   6  -4   11.05    1.39
  -4  -6  -4    3.26    1.34
   4  -6   4    2.73    1.18
   4   6   4    2.74    2.09
   4   6   4    1.58    1.28
  -4   6  -4    8.26    2.86
  -4   6  -4    2.38    0.98
   5  -6   4   -0.04    0.90
  -5  -6  -4    0.36    1.30
   5   6   4   -0.89    2.24
  -5   6  -4    4.46    2.54
  -5   6  -4    1.46    1.01
   5   6   4   -0.70    1.30
  -6  -6  -4   18.62    2.52
   6  -6   4   19.03    2.34
   6   6   4   14.50    3.30
  -6   6  -4   17.82    2.23
   6   6   4   14.11    2.25
  -6   6  -4   16.26    3.13
  -7  -6  -4   10.28    2.07
   7  -6   4   11.40    1.92
   7   6   4    5.38    3.07
  -7   6  -4   11.68    2.06
  -7   6  -4   12.25    2.66
   7   6   4    9.96    2.24
  -8  -6  -4    0.22    1.60
   8  -6   4    1.62    1.28
   8   6   4   -1.34    1.70
   8   6   4   -0.44    2.89
  -8   6  -4    1.00    1.95
  -8   6  -4    1.40    1.60
   9  -6   4    5.10    1.68
  -9  -6  -4   10.23    2.58
   9   6   4    9.73    2.55
  -9   6  -4   11.03    2.48
  -9   6  -4   10.02    2.50
 -10  -6  -4   31.81    4.12
  10   6   4   33.27    4.29
 -10   6  -4   33.48    4.10
 -11  -6  -4    1.78    2.41
 -11   6  -4    4.67    4.18
 -11  -7   4    3.06    2.13
  11  -7  -4   -0.18    1.68
  11   7  -4    3.16    2.62
 -11   7   4    3.28    1.99
 -10  -7   4   -0.77    1.72
  10  -7  -4    0.48    1.63
  10   7  -4    3.32    2.44
 -10   7   4    0.56    1.61
   9  -7  -4   36.06    3.75
  -9  -7   4   28.04    3.31
   9   7  -4   22.56    3.45
  -9   7   4   24.57    3.15
   8  -7  -4   14.32    2.27
  -8  -7   4   13.02    2.18
  -8   7   4   17.11    2.36
   8   7  -4   14.41    2.48
  -7  -7   4   24.99    2.77
   7  -7  -4   27.35    3.05
  -7   7   4   28.74    3.03
   7   7  -4   25.04    3.00
  -6  -7   4   34.99    3.09
   6  -7  -4   31.97    3.17
  -6  -7   4   23.51    4.73
   6  -7  -4   29.28    3.66
   6   7  -4   25.50    3.06
  -6   7   4   36.55    3.31
   5  -7  -4   87.05    6.18
  -5  -7   4   87.08    6.02
  -5  -7   4   97.56    8.79
   5  -7  -4   90.37    6.54
  -5   7   4   88.32    6.17
   5   7  -4   84.16    6.32
   4  -7  -4    3.56    1.51
   4  -7  -4    5.44    1.34
  -4  -7   4    9.56    3.24
  -4  -7   4    4.24    1.07
   4   7  -4    4.39    1.52
  -4   7   4    5.78    1.45
   3  -7  -4   34.33    3.03
   3  -7  -4   27.88    2.87
  -3  -7   4   27.48    3.85
  -3  -7   4   27.21    2.37
  -3   7   4   34.96    3.00
   3   7  -4   26.49    2.88
  -2  -7   4   23.16    3.06
   2  -7  -4   24.82    2.42
   2  -7  -4   24.34    2.50
  -2  -7   4   22.86    1.92
   2   7  -4   21.79    1.75
   2   7  -4   20.18    2.48
  -2   7   4   22.29    2.51
  -1  -7   4  240.98   15.50
   1  -7  -4  251.99   15.24
  -1  -7   4  245.09   14.84
   1  -7  -4  237.65   15.10
  -1   7   4  240.83   15.26
   1   7  -4  248.40   14.84
  -1   7   4  240.12   15.06
   1   7  -4  244.93   15.39
   0  -7   4   61.24    4.08
   0  -7  -4   70.79    4.66
   0  -7   4   63.81    4.88
   0  -7  -4   63.05    4.47
   0   7  -4   61.15    5.00
   0   7  -4   62.74    4.22
   0   7   4   63.81    4.76
   0   7   4   63.89    4.52
  -1  -7  -4   -0.11    0.89
  -1  -7  -4    0.75    0.99
   1  -7   4   -1.50    0.97
   1   7   4    0.54    1.06
   1   7   4    0.54    1.33
  -1   7  -4   -0.94    1.47
  -1   7  -4   -0.73    0.63
  -2  -7  -4   68.99    5.09
   2  -7   4   67.70    5.14
   2   7   4   77.17    5.48
   2   7   4   73.49    5.05
  -2   7  -4   67.22    4.75
  -2   7  -4   66.79    6.24
   3  -7   4   46.62    3.85
  -3  -7  -4   52.20    3.98
   3   7   4   48.03    3.88
  -3   7  -4   44.45    3.49
  -3   7  -4   43.01    5.42
   3   7   4   44.34    4.36
   4  -7   4   20.59    2.43
  -4  -7  -4   15.66    2.20
   4   7   4   17.30    2.90
   4   7   4   13.04    2.21
  -4   7  -4   18.79    2.07
  -4   7  -4   22.93    4.01
   5  -7   4    2.99    1.28
  -5  -7  -4    2.36    1.42
   5   7   4    2.34    1.62
   5   7   4    5.12    2.28
  -5   7  -4    3.19    1.21
  -5   7  -4    6.47    2.90
  -6  -7  -4   41.71    3.93
   6  -7   4   42.45    3.83
   6   7   4   36.79    3.86
   6   7   4   35.30    4.58
  -6   7  -4   41.70    3.60
  -6   7  -4   47.60    5.22
   7  -7   4    0.99    1.23
  -7  -7  -4    1.31    1.64
  -7   7  -4    0.68    1.39
   7   7   4    0.24    2.59
   7   7   4   -0.07    1.76
  -7   7  -4    0.84    2.20
  -8  -7  -4   12.07    2.63
   8  -7   4   16.43    2.48
   8   7   4   15.35    2.81
  -8   7  -4   16.08    2.62
  -8   7  -4   15.23    3.10
   9  -7   4   17.40    2.58
  -9  -7  -4   17.58    3.14
  -9   7  -4   16.50    2.93
   9   7   4   10.72    2.83
 -10  -7  -4    5.36    2.59
  10  -7   4    6.62    2.03
  10   7   4    3.35    2.72
 -10   7  -4    7.19    2.58
 -11  -8   4   -0.33    1.94
  11  -8  -4   -0.49    1.62
 -11   8   4    1.84    1.98
  11   8  -4   -0.36    2.65
  10  -8  -4    4.77    2.00
 -10  -8   4    3.01    2.01
  10   8  -4    0.65    2.45
 -10   8   4    2.22    2.01
   9  -8  -4    0.79    1.46
  -9  -8   4    1.76    1.70
  -9   8   4   -0.96    1.60
   9   8  -4    1.16    2.14
  -8  -8   4    0.18    1.47
   8  -8  -4   -0.29    1.29
  -8   8   4   -0.42    1.46
   8   8  -4    0.25    1.93
   7  -8  -4    3.51    1.47
  -7  -8   4    3.10    1.47
   7   8  -4    2.11    1.75
  -7   8   4    7.91    1.87
   6  -8  -4   32.87    3.31
  -6  -8   4   21.73    4.79
  -6  -8   4   33.20    3.12
   6   8  -4   27.37    3.26
  -6   8   4   28.06    3.06
   5  -8  -4    0.24    1.14
  -5  -8   4    0.02    0.99
   5  -8  -4    0.24    1.28
  -5  -8   4   -0.37    3.23
  -5   8   4    0.63    1.32
   5   8  -4    2.15    1.49
   4  -8  -4   -0.15    1.08
   4  -8  -4   -0.86    1.00
  -4  -8   4    0.62    0.88
  -4  -8   4    0.90    2.83
  -4   8   4   -0.31    1.20
   4   8  -4    0.94    1.42
   3  -8  -4    1.07    1.14
  -3  -8   4    1.95    0.85
   3  -8  -4    0.80    1.09
  -3  -8   4    2.26    2.34
   3   8  -4    2.06    1.56
  -3   8   4    0.53    1.22
   2  -8  -4   25.18    2.69
  -2  -8   4   18.75    3.13
  -2  -8   4   22.08    2.12
   2  -8  -4   26.80    2.63
  -2   8   4   23.38    2.68
   2   8  -4   30.32    3.09
   1  -8  -4    1.22    1.00
  -1  -8   4    0.90    1.60
  -1  -8   4   -1.28    0.53
   1  -8  -4    0.67    1.10
   1   8  -4    1.98    0.71
   1   8  -4   -1.30    1.38
  -1   8   4   -0.11    1.18
   0  -8  -4   39.73    3.52
   0  -8   4   45.81    4.22
   0  -8  -4   42.79    3.49
   0   8  -4   46.38    4.33
   0   8  -4   42.14    3.12
   0   8   4   43.28    3.78
   0   8   4   44.88    3.70
   1  -8   4   12.64    2.07
  -1  -8  -4   15.08    1.96
  -1  -8  -4   11.43    1.85
   1   8   4   14.18    2.02
  -1   8  -4   13.50    2.71
  -1   8  -4   12.38    1.52
   1   8   4   13.44    2.09
   2  -8   4   15.56    2.33
  -2  -8  -4   16.64    2.29
  -2   8  -4   22.95    2.16
   2   8   4   18.95    2.38
  -2   8  -4   25.60    3.67
   2   8   4   19.23    2.64
   3  -8   4    1.12    1.29
  -3  -8  -4    1.86    1.26
  -3   8  -4    1.92    1.03
   3   8   4    3.56    1.74
   3   8   4    0.24    1.41
  -3   8  -4   -0.75    2.70
   4  -8   4    1.42    1.31
  -4  -8  -4    2.03    1.38
   4   8   4   -2.46    1.62
  -4   8  -4    3.31    3.00
   4   8   4    2.52    1.60
  -4   8  -4    0.51    1.01
  -5  -8  -4   14.45    2.28
   5  -8   4   13.76    2.23
  -5   8  -4   14.28    3.82
   5   8   4   13.14    2.67
   5   8   4   15.64    2.46
  -5   8  -4   14.20    2.05
  -6  -8  -4    2.88    1.68
   6  -8   4    7.91    1.80
   6   8   4    1.69    1.81
   6   8   4    1.61    2.24
  -6   8  -4    1.14    2.74
  -6   8  -4    1.98    1.44
  -7  -8  -4   -0.83    1.62
   7  -8   4    2.15    1.49
   7   8   4    1.26    2.06
  -7   8  -4    2.90    1.69
  -7   8  -4    1.08    2.62
  -8  -8  -4   -0.74    1.83
   8  -8   4    1.48    1.54
   8   8   4   -4.43    1.83
  -8   8  -4   -0.62    1.78
   9  -8   4    0.55    1.66
  -9  -8  -4    1.83    2.16
  -9   8  -4   -1.16    1.97
   9   8   4    1.83    2.47
  10  -8   4    3.89    1.99
 -10  -8  -4    6.13    3.14
 -10  -9   4   -0.91    1.86
  10  -9  -4   -2.49    1.38
  10   9  -4    0.31    2.65
 -10   9   4    1.06    2.05
  -9  -9   4    3.71    1.89
   9  -9  -4    4.23    1.86
  -9   9   4    2.41    2.00
   9   9  -4    1.51    2.37
  -8  -9   4    6.32    1.99
   8  -9  -4   10.67    2.20
  -8   9   4   10.34    2.36
   8   9  -4    7.75    2.44
   7  -9  -4    0.48    1.34
  -7  -9   4    2.11    1.42
   7   9  -4   -0.29    1.80
  -7   9   4    1.82    1.75
  -6  -9   4   -1.96    1.04
   6  -9  -4    1.69    1.38
   6   9  -4   -2.12    1.57
  -6   9   4   -1.11    1.54
   5  -9  -4    8.37    1.80
  -5  -9   4   10.12    1.65
  -5  -9   4    5.04    3.76
   5   9  -4    7.48    2.12
  -5   9   4    7.57    1.93
  -4  -9   4   -0.07    2.73
   4  -9  -4    0.66    1.24
   4  -9  -4    0.67    1.14
  -4  -9   4    0.51    0.96
   4   9  -4    0.16    1.65
  -4   9   4    0.13    1.29
   3  -9  -4    9.98    1.90
   3  -9  -4   10.11    1.77
  -3  -9   4    8.31    2.86
  -3  -9   4    9.58    1.46
  -3   9   4   10.46    1.79
   3   9  -4    9.19    2.09
   2  -9  -4    1.19    1.03
  -2  -9   4   -0.30    0.67
  -2  -9   4    1.58    2.02
   2  -9  -4    1.58    1.28
  -2   9   4   -0.33    1.30
   2   9  -4    0.97    1.49
   1  -9  -4    9.26    1.62
  -1  -9   4    5.71    2.00
   1  -9  -4    6.59    1.69
   1   9  -4    8.16    1.29
   1   9  -4    6.53    2.09
  -1   9   4    7.39    1.77
   0  -9  -4   36.63    3.36
   0  -9   4   30.26    3.52
   0  -9  -4   39.57    3.22
   0   9   4   29.38    3.19
   0   9  -4   39.38    3.96
   0   9  -4   33.54    2.72
   1  -9   4    2.04    1.50
  -1  -9  -4    4.64    1.38
  -1   9  -4    3.85    1.04
  -1   9  -4    4.89    2.15
   1   9   4    4.77    1.76
   1   9   4    1.44    1.53
   2  -9   4   11.54    2.12
  -2  -9  -4    9.40    1.85
  -2   9  -4   15.02    3.26
   2   9   4   14.35    2.22
  -2   9  -4   12.58    1.69
   2   9   4   12.88    2.23
  -3  -9  -4   19.23    2.42
   3  -9   4   15.01    2.41
   3   9   4   13.55    2.41
  -3   9  -4   17.49    4.00
   3   9   4   20.24    2.71
  -3   9  -4   12.37    1.89
  -4  -9  -4    4.99    1.69
   4  -9   4    6.65    1.89
   4   9   4    4.56    2.04
  -4   9  -4    6.55    3.42
  -4   9  -4    6.43    1.54
   4   9   4    7.58    2.14
   5  -9   4    9.15    1.98
  -5  -9  -4    8.95    2.12
  -5   9  -4   12.43    4.00
  -5   9  -4   11.09    1.93
   5   9   4    6.45    2.32
   5   9   4    7.55    2.40
  -6  -9  -4    7.75    2.25
   6  -9   4    8.28    2.13
  -6   9  -4   13.42    2.16
  -6   9  -4   10.15    3.78
   6   9   4   16.11    2.84
   7  -9   4    2.72    1.72
  -7  -9  -4    1.40    1.85
   7   9   4    1.90    2.14
  -7   9  -4    2.53    1.76
   8  -9   4    3.41    1.86
  -8  -9  -4    4.30    2.33
   8   9   4    2.82    2.57
  -8   9  -4    6.74    2.31
   9  -9   4    1.23    1.90
  -9  -9  -4    1.30    2.27
  -9   9  -4    3.47    2.23
   9   9   4   -0.36    2.46
  -9 -10   4   14.06    2.73
   9 -10  -4   14.59    2.89
  -9  10   4   14.78    2.95
   9  10  -4   15.68    3.51
  -8 -10   4    2.07    1.78
   8 -10  -4    1.98    1.81
  -8  10   4    1.80    2.03
   8  10  -4    0.93    2.37
   7 -10  -4   32.31    3.82
  -7 -10   4   38.44    3.65
  -7  10   4   37.78    3.94
   7  10  -4   27.70    3.75
   6 -10  -4   13.12    2.43
  -6 -10   4   15.53    2.18
  -6  10   4   11.74    2.55
   6  10  -4   11.71    2.70
  -5 -10   4   14.98    6.26
  -5 -10   4   10.37    1.77
   5 -10  -4    9.53    2.15
  -5  10   4    9.79    2.31
   5  10  -4    9.81    2.45
   4 -10  -4   15.78    2.44
  -4 -10   4   15.60    4.15
  -4 -10   4   17.64    2.06
   4  10  -4   13.42    2.59
  -4  10   4   10.87    2.16
  -3 -10   4    0.95    0.98
   3 -10  -4    2.40    1.45
  -3 -10   4    3.40    2.67
   3 -10  -4    0.87    1.08
  -3  10   4    1.36    1.46
   3  10  -4    1.75    1.90
   2 -10  -4   14.49    2.33
   2 -10  -4   14.24    1.93
  -2 -10   4    7.82    2.65
  -2  10   4   10.29    2.07
   2  10  -4    9.31    2.31
   1 -10  -4    6.43    1.57
  -1 -10   4   10.18    2.39
   1 -10  -4   10.96    2.07
   1  10  -4   13.44    2.62
  -1  10   4    6.93    1.91
   0 -10   4   -1.17    1.51
   0 -10  -4   -0.51    1.10
   0  10   4    0.57    1.44
   0  10  -4   -0.26    0.78
   0  10  -4   -1.58    1.90
   1 -10   4   40.35    4.35
  -1 -10  -4   48.99    4.26
   1  10   4   47.66    4.31
  -1  10  -4   46.68    3.59
  -1  10  -4   54.05    5.30
  -2 -10  -4   58.91    4.72
   2 -10   4   61.95    4.91
  -2  10  -4   62.94    6.43
   2  10   4   60.13    4.90
  -2  10  -4   50.08    4.16
   2  10   4   51.36    6.27
  -3 -10  -4    3.75    1.67
   3 -10   4    2.76    1.58
  -3  10  -4    0.35    3.19
   3  10   4   -0.84    1.80
  -3  10  -4   -0.57    1.08
   3  10   4    2.29    1.78
  -4 -10  -4   47.49    4.44
   4 -10   4   53.09    4.79
   4  10   4   41.95    4.42
  -4  10  -4   40.86    3.71
   4  10   4   38.04    4.17
  -4  10  -4   52.71    6.53
  -5 -10  -4    7.74    2.09
   5 -10   4    6.09    1.92
   5  10   4    7.02    2.47
  -5  10  -4    7.78    1.82
  -6 -10  -4    4.31    2.03
   6 -10   4    6.58    2.05
  -6  10  -4    3.86    1.72
   6  10   4   10.56    2.77
  -7 -10  -4    2.14    2.20
   7 -10   4    3.49    1.79
   7  10   4    4.19    2.68
  -7  10  -4    3.12    1.85
  -8 -10  -4   -0.62    1.98
   8 -10   4    1.14    1.89
   8  10   4   -0.22    2.58
  -8  10  -4    1.16    1.95
   8 -11  -4    0.32    1.87
  -8 -11   4   -0.59    1.63
   8  11  -4   -1.04    2.47
  -8  11   4    0.75    2.13
  -7 -11   4    0.59    1.48
   7 -11  -4    0.49    1.76
  -7  11   4    1.72    2.10
   7  11  -4   -3.32    2.27
   6 -11  -4    4.83    1.91
  -6 -11   4    4.14    1.59
   6  11  -4   -0.76    2.14
  -6  11   4   -1.24    2.05
  -5 -11   4   14.42    2.14
   5 -11  -4   14.71    2.54
  -5  11   4   12.29    2.65
   5  11  -4   11.54    2.82
  -4 -11   4   -3.33    3.30
  -4 -11   4    1.94    1.22
   4 -11  -4    1.50    1.61
   4  11  -4    1.27    2.17
  -4  11   4    3.37    2.01
   3 -11  -4   21.74    2.92
  -3 -11   4   17.29    3.96
  -3  11   4   15.97    2.57
   3  11  -4   16.51    3.04
  -2 -11   4   14.97    3.43
   2 -11  -4   15.00    2.52
   2 -11  -4   11.21    2.03
   2  11  -4    9.05    2.67
  -2  11   4    9.99    2.18
  -1 -11   4   20.53    3.43
   1 -11  -4   25.78    3.11
   1 -11  -4   20.18    2.58
  -1  11   4   23.53    2.88
   1  11  -4   15.77    3.25
   0 -11   4   21.48    3.30
   0 -11  -4   15.05    2.37
   0  11   4   12.74    2.39
   0  11  -4   17.03    3.30
  -1 -11  -4   -0.94    1.32
   1 -11   4   -0.14    1.71
  -1  11  -4    3.90    2.59
  -1  11  -4   -0.01    1.01
   1  11   4   -1.72    1.52
   2 -11   4    1.29    1.78
  -2 -11  -4    3.19    1.60
   2  11   4    0.92    1.65
  -2  11  -4    0.42    1.18
  -2  11  -4   -2.24    2.60
   3 -11   4   -0.61    1.55
  -3 -11  -4    1.63    1.61
   3  11   4    0.58    1.71
  -3  11  -4    0.59    3.68
  -3  11  -4    0.65    1.18
   4 -11   4    3.05    1.85
  -4 -11  -4    4.31    1.85
   4  11   4    4.08    2.44
  -4  11  -4    4.84    1.65
  -5 -11  -4    3.22    1.91
   5 -11   4    0.08    1.53
  -5  11  -4    0.06    1.41
   5  11   4   -0.26    2.44
  -6 -11  -4    1.12    2.00
  -6  11  -4    3.27    1.73
   6  11   4    4.76    2.84
   7 -11   4    5.75    2.16
  -7 -11  -4    1.95    2.11
  -7  11  -4    1.67    1.74
   7  11   4   -2.77    2.58
  -7 -12   4    2.01    1.62
   7 -12  -4    5.36    2.06
   7  12  -4   -2.75    2.69
  -7  12   4    2.67    2.32
  -6 -12   4    3.33    1.59
   6 -12  -4    0.25    1.86
  -6  12   4    0.49    2.22
   6  12  -4    1.98    2.70
  -5 -12   4    2.91    1.47
   5 -12  -4   -1.48    1.67
   5  12  -4    2.77    2.51
  -5  12   4    3.06    2.23
   4 -12  -4    3.45    2.01
   4  12  -4    7.65    2.71
  -4  12   4    5.46    2.34
  -3 -12   4   -4.31    2.96
   3 -12  -4   -0.20    1.72
   3  12  -4    2.43    2.48
  -3  12   4   -1.06    1.53
   2 -12  -4    0.41    1.82
  -2 -12   4   -2.36    2.52
   2  12  -4   -3.66    2.39
  -2  12   4    3.12    1.79
  -1 -12   4    9.97    2.98
   1  12  -4    6.01    2.84
  -1  12   4    6.09    1.88
   0 -12   4   -0.63    1.99
   0 -12  -4   -0.20    1.41
   0  12  -4    0.75    2.53
   0  12   4    1.87    1.72
   1 -12   4    2.50    2.05
  -1 -12  -4    0.97    1.54
   1  12   4    1.71    1.69
  -1  12  -4    0.83    2.88
   2 -12   4    0.49    1.89
  -2 -12  -4    1.10    1.60
  -2  12  -4    1.90    1.43
  -2  12  -4    4.40    3.69
   2  12   4    3.45    1.86
   3 -12   4    0.28    1.86
  -3 -12  -4   -0.39    1.49
  -3  12  -4    0.80    1.33
  -4 -12  -4    9.37    2.41
   4 -12   4    9.87    2.58
  -4  12  -4    9.64    1.99
   5 -12   4   -0.52    1.74
  -5 -12  -4   -0.10    1.82
  -5  12  -4   -0.43    1.35
  -6 -12  -4   -1.08    2.41
  -6  12  -4    1.38    1.64
   6  12   4    0.04    2.80
   5 -13  -4    4.66    2.18
   5  13  -4   -1.44    2.55
  -5  13   4    3.80    2.51
   4 -13  -4    0.71    2.18
  -4  13   4    5.31    2.41
   4  13  -4    3.22    2.89
   3 -13  -4   20.80    3.38
  -3  13   4   23.48    3.46
   3  13  -4   20.46    3.88
  -2 -13   4   10.68    3.91
   2  13  -4    9.63    3.31
  -2  13   4    9.30    2.32
  -1 -13   4   11.80    3.35
  -1  13   4    2.78    1.89
   1  13  -4    3.48    2.98
   0 -13   4   21.31    3.88
   0  13   4   12.52    2.51
   0  13  -4   14.42    3.78
  -1 -13  -4    6.73    1.96
   1 -13   4    6.61    2.68
   1  13   4    9.36    2.27
   2 -13   4   -0.40    2.03
  -2 -13  -4   -0.30    1.71
   3 -13   4    6.38    2.47
  -3 -13  -4   10.97    2.46
  -4 -13  -4   -0.40    1.89
  -4  13  -4    1.32    1.56
  -1 -14   4    8.41    3.61
   1  14  -4   12.76    5.40
  -1  14   4    6.38    2.22
   0 -14   4    3.64    3.11
   0  14   4    4.24    2.02
  13   0  -5   -1.37    1.92
 -13   0   5   -0.87    2.19
 -12   0   5    2.89    2.06
  12   0  -5    0.22    1.68
 -11   0   5    0.53    1.66
 -11   0   5    0.20    1.44
 -10   0   5   -0.29    1.31
  10   0  -5   -1.29    1.02
 -10   0   5    2.08    1.57
  -9   0   5    1.45    1.36
  -9   0   5    0.35    1.31
   9   0  -5    1.20    0.98
  -8   0   5    0.96    1.21
   8   0  -5    0.23    0.81
  -8   0   5   -0.18    0.88
  -8   0   5   -0.72    1.24
  -7   0   5    0.12    1.08
   7   0  -5    0.18    0.66
  -7   0   5    0.08    0.76
  -7   0   5   -0.81    0.98
   6   0  -5    0.16    0.52
  -6   0   5    0.21    0.57
  -6   0   5    1.15    1.10
  -6   0   5   -0.85    0.81
  -5   0   5    0.85    0.78
   5   0  -5   -0.10    0.72
  -5   0   5    0.35    1.00
   5   0  -5    0.08    0.46
  -5   0   5    0.14    0.49
  -4   0   5    0.21    1.06
   4   0  -5    0.24    0.42
   4   0  -5   -1.10    0.67
  -4   0   5   -0.37    0.45
   3   0  -5   -0.07    0.77
  -3   0   5   -0.08    0.46
  -3   0   5    2.35    1.23
   3   0  -5    0.37    0.41
   2   0  -5    0.80    0.55
  -2   0   5   -1.14    0.93
  -2   0   5   -0.34    0.61
   2   0  -5   -0.40    0.78
   1   0  -5   -0.53    1.00
  -1   0   5    0.64    1.15
   1   0  -5   -0.36    0.81
  -1   0   5    0.19    1.12
   0   0   5    0.13    0.97
   0   0   5    0.85    1.22
   0   0  -5    0.10    1.14
   0   0  -5   -1.37    0.95
  -1   0  -5    0.22    0.81
   1   0   5    0.92    0.81
  -1   0  -5    2.10    1.08
   1   0   5   -1.71    1.07
   2   0   5    0.48    1.22
   2   0   5    0.76    0.55
  -2   0  -5    0.22    0.94
  -2   0  -5   -0.66    0.69
  -3   0  -5   -1.08    0.51
  -3   0  -5    0.27    0.88
   3   0   5    0.06    0.44
   3   0   5    0.02    1.04
  -4   0  -5   -0.41    0.58
  -4   0  -5   -0.95    0.88
   4   0   5    0.63    0.48
   4   0   5    0.08    1.06
   5   0   5   -0.69    1.19
  -5   0  -5    0.70    0.74
   5   0   5    0.75    0.51
  -5   0  -5    0.49    1.06
  -6   0  -5    2.88    1.42
   6   0   5    1.88    1.55
  -6   0  -5   -0.10    0.80
  -7   0  -5    1.59    1.52
  -7   0  -5    0.32    0.97
   7   0   5   -1.48    1.55
  -8   0  -5    0.62    1.53
   8   0   5   -0.84    1.60
   9   0   5    1.88    2.11
  -9   0  -5    2.50    1.72
  10   0   5   -0.81    2.21
 -10   0  -5    0.79    1.89
 -11   0  -5    2.44    2.12
  11   0   5   -3.77    2.25
 -13  -1   5   11.31    3.01
  12  -1  -5    5.34    2.06
 -12  -1   5    5.57    2.18
 -12   1   5    5.36    1.84
 -11  -1   5   12.12    2.22
  11  -1  -5   13.77    2.50
 -11  -1   5   13.30    2.49
  11   1  -5   14.86    2.27
 -11   1   5   17.96    2.41
  10  -1  -5   19.57    2.81
 -10  -1   5   25.92    2.82
 -10  -1   5   21.75    2.81
  10   1  -5   24.87    2.67
 -10   1   5   25.00    2.98
 -10   1   5   22.38    2.68
  -9  -1   5    7.23    1.71
   9  -1  -5    6.25    1.19
   9  -1  -5    5.34    1.61
  -9  -1   5    4.66    1.51
   9   1  -5    4.67    1.26
  -9   1   5    5.90    1.56
  -9   1   5    8.99    1.88
  -9   1   5    2.95    1.28
   8  -1  -5    7.79    1.75
   8  -1  -5   14.56    1.42
  -8  -1   5   10.76    1.95
  -8  -1   5    9.28    1.71
  -8   1   5    8.82    1.78
  -8   1   5   10.03    1.54
   8   1  -5   11.54    1.54
  -8   1   5   11.40    1.88
  -7  -1   5   15.74    1.97
  -7  -1   5   12.02    1.96
   7  -1  -5   13.64    1.91
   7  -1  -5   16.40    1.51
  -7  -1   5   15.20    1.74
  -7   1   5   13.33    1.96
   7   1  -5   17.26    1.72
  -7   1   5   13.94    1.66
  -6  -1   5   10.48    1.50
  -6  -1   5    7.27    0.95
  -6  -1   5    9.51    1.76
   6  -1  -5    9.83    1.03
   6  -1  -5    7.78    1.48
   6   1  -5   10.47    1.22
  -6   1   5    8.21    1.15
  -6   1   5    9.95    1.59
   5  -1  -5    3.08    1.00
   5  -1  -5    1.51    0.47
  -5  -1   5    0.73    0.76
  -5  -1   5    1.69    0.49
  -5  -1   5    2.75    1.30
   5   1  -5    1.61    0.65
  -5   1   5    1.64    0.98
  -5   1   5    1.46    0.63
   4  -1  -5   48.26    3.47
  -4  -1   5   45.31    2.83
  -4  -1   5   42.92    3.79
  -4  -1   5   43.35    3.18
   4  -1  -5   44.50    2.86
   4   1  -5   45.71    3.03
  -4   1   5   45.33    3.39
  -4   1   5   40.29    2.98
  -3  -1   5   50.13    4.63
  -3  -1   5   54.51    3.54
   3  -1  -5   56.45    3.56
  -3  -1   5   57.01    3.86
   3  -1  -5   62.48    4.27
   3   1  -5   56.63    3.87
  -3   1   5   60.16    4.09
   3   1  -5   56.13    3.73
  -3   1   5   57.48    3.76
  -2  -1   5  203.03   13.39
  -2  -1   5  213.25   12.77
   2  -1  -5  208.97   12.70
   2  -1  -5  206.76   13.19
   2   1  -5  213.97   12.76
   2   1  -5  202.90   12.78
  -2   1   5  203.92   12.80
  -2   1   5  216.18   12.93
  -1  -1   5   72.14    4.65
  -1  -1   5   64.69    4.87
   1  -1  -5   59.10    4.23
   1  -1  -5   65.59    4.98
  -1   1   5   64.62    4.37
  -1   1   5   62.84    4.59
   1   1  -5   65.83    4.31
   1   1  -5   60.84    4.32
   0  -1  -5  159.67   10.81
   0  -1   5  176.73   10.67
   0  -1   5  180.29   10.75
   0  -1  -5  164.79   10.47
   0   1  -5  167.59   10.72
   0   1   5  169.04   10.53
   0   1   5  157.36   11.04
   0   1  -5  180.40   10.95
   1  -1   5  443.69   26.18
   1  -1   5  444.28   26.28
  -1  -1  -5  437.46   26.26
  -1  -1  -5  447.20   26.20
   1   1   5  413.24   26.13
  -1   1  -5  412.25   26.18
   1   1   5  433.87   26.83
  -1   1  -5  437.14   26.59
  -2  -1  -5   29.34    2.44
  -2  -1  -5   30.68    2.46
   2  -1   5   30.05    2.23
   2  -1   5   29.14    2.61
   2   1   5   35.07    3.62
  -2   1  -5   32.09    3.11
   2   1   5   30.91    2.29
  -2   1  -5   28.23    2.21
   3  -1   5    0.32    0.52
  -3  -1  -5    1.26    0.83
  -3  -1  -5    1.48    0.69
   3  -1   5   -0.95    0.84
   3   1   5   -0.26    0.44
   3   1   5   -2.32    1.30
  -3   1  -5    0.21    1.08
  -3   1  -5   -0.38    0.46
   4  -1   5   25.63    2.77
   4  -1   5   34.33    2.39
  -4  -1  -5   31.89    2.79
  -4  -1  -5   31.07    2.53
  -4   1  -5   32.90    3.23
   4   1   5   32.40    3.53
   4   1   5   32.99    2.18
  -4   1  -5   33.65    2.33
   5  -1   5    8.99    1.12
  -5  -1  -5    6.79    1.57
  -5  -1  -5   10.62    1.40
   5  -1   5    7.54    1.64
  -5   1  -5    5.60    1.62
   5   1   5    7.86    2.23
  -5   1  -5    9.65    1.11
  -6  -1  -5    2.82    1.43
   6  -1   5    1.40    0.70
   6  -1   5    4.27    1.61
  -6  -1  -5    1.53    1.03
  -6   1  -5    4.16    1.62
   6   1   5    1.44    1.86
  -6   1  -5    3.42    1.35
  -7  -1  -5    6.80    1.43
  -7  -1  -5    6.30    1.79
   7  -1   5    6.11    1.84
  -7   1  -5   10.34    2.12
   7   1   5   10.03    2.62
  -8  -1  -5    8.94    2.00
  -8  -1  -5    5.79    1.56
   8  -1   5    6.61    2.14
   8   1   5    6.34    2.44
  -8   1  -5    6.22    2.04
   9  -1   5   30.60    3.90
  -9  -1  -5   34.32    3.67
   9   1   5   19.67    3.79
  -9   1  -5   26.06    3.36
 -10  -1  -5    1.31    1.87
  10  -1   5   -1.01    1.99
 -10   1  -5   -0.79    1.66
  10   1   5    4.62    2.76
 -11  -1  -5    5.53    2.48
  11  -1   5    2.49    2.48
  11   1   5    0.13    2.77
 -11   1  -5   -1.01    2.03
 -13  -2   5    1.57    2.27
 -12  -2   5    9.43    2.43
  12  -2  -5    6.97    2.29
  12   2  -5   11.01    2.26
 -12   2   5    5.09    1.89
 -11  -2   5    8.24    2.29
  11  -2  -5    6.10    2.07
  11   2  -5    7.44    1.85
 -11   2   5    6.54    1.86
 -10  -2   5    5.74    1.85
  10  -2  -5    5.60    1.82
 -10  -2   5    3.38    1.64
 -10   2   5    5.35    1.65
  10   2  -5    7.52    1.65
   9  -2  -5   31.71    3.42
  -9  -2   5   29.23    3.14
  -9  -2   5   35.96    3.39
   9   2  -5   38.56    3.07
  -9   2   5   32.95    3.03
  -9   2   5   30.18    3.12
  -8  -2   5   54.92    4.34
  -8  -2   5   55.42    4.11
   8  -2  -5   50.66    4.23
   8   2  -5   51.83    3.91
  -8   2   5   48.66    4.09
  -8   2   5   47.15    3.85
   7  -2  -5   48.06    3.16
  -7  -2   5   41.17    4.00
  -7  -2   5   44.92    3.69
   7  -2  -5   43.45    3.80
  -7   2   5   48.15    3.70
   7   2  -5   45.47    3.46
  -7   2   5   47.60    3.46
   6  -2  -5   38.04    3.34
  -6  -2   5   36.54    3.72
   6  -2  -5   39.26    2.61
  -6  -2   5   39.11    3.14
  -6   2   5   39.61    2.94
  -6   2   5   38.08    3.17
   6   2  -5   38.92    2.95
  -5  -2   5   35.53    2.71
   5  -2  -5   34.28    2.23
  -5  -2   5   31.62    2.22
  -5  -2   5   32.94    3.54
   5  -2  -5   35.08    3.18
  -5   2   5   34.96    2.78
   5   2  -5   36.44    2.62
  -5   2   5   33.51    2.56
  -4  -2   5    3.38    0.83
   4  -2  -5    4.74    1.36
   4  -2  -5    4.30    0.48
  -4  -2   5    4.67    1.79
   4   2  -5    2.82    0.78
  -4   2   5    3.71    0.96
  -4   2   5    4.61    0.86
  -3  -2   5   37.12    2.66
   3  -2  -5   37.45    3.50
  -3  -2   5   39.46    4.10
  -3   2   5   36.59    2.74
  -3   2   5   36.28    2.80
   3   2  -5   36.74    2.68
   2  -2  -5    4.69    0.49
  -2  -2   5    4.90    1.97
   2  -2  -5    3.35    1.72
  -2  -2   5    4.65    0.76
  -2  -2   5    4.68    1.09
  -2   2   5    4.64    1.02
   2   2  -5    3.96    0.87
  -2   2   5    2.98    0.82
  -1  -2   5   22.14    2.50
   1  -2  -5   14.55    2.35
  -1  -2   5   19.55    1.69
   1  -2  -5   19.74    1.39
   1   2  -5   14.59    1.77
  -1   2   5   20.20    2.16
  -1   2   5   20.23    1.63
   1   2  -5   17.63    1.58
   0  -2  -5  597.39   35.39
   0  -2  -5  555.11   35.81
   0  -2   5  582.27   35.48
   0  -2   5  579.33   35.70
   0   2  -5  604.54   35.50
   0   2   5  613.02   35.39
   0   2  -5  614.65   35.88
   0   2   5  581.65   36.01
   1  -2   5    0.75    0.73
   1  -2   5    0.91    0.82
  -1  -2  -5    1.82    0.63
  -1  -2  -5    3.82    1.20
   1   2   5    1.96    2.10
  -1   2  -5    3.45    1.18
  -1   2  -5    1.16    1.59
   1   2   5    1.78    0.47
   2  -2   5  232.40   14.22
   2  -2   5  234.49   14.14
  -2  -2  -5  227.27   14.23
  -2  -2  -5  224.11   14.15
  -2   2  -5  234.49   14.17
  -2   2  -5  234.41   13.89
  -2   2  -5  226.17   14.80
   2   2   5  227.32   15.09
   3  -2   5  136.85    8.42
   3  -2   5  135.21    8.61
  -3  -2  -5  140.05    8.58
  -3  -2  -5  132.28    8.50
  -3   2  -5  137.75    8.14
  -3   2  -5  127.71    8.51
   3   2   5  141.18    9.62
  -3   2  -5  118.17    8.98
  -4  -2  -5   38.77    3.01
  -4  -2  -5   37.73    3.09
   4  -2   5   38.43    2.79
   4  -2   5   38.97    3.19
  -4   2  -5   37.99    3.05
  -4   2  -5   34.98    3.65
   4   2   5   39.24    4.21
  -4   2  -5   37.99    2.52
  -5  -2  -5   53.92    4.27
   5  -2   5   57.66    4.43
  -5  -2  -5   57.73    4.15
   5  -2   5   55.78    3.91
   5   2   5   55.87    5.54
  -5   2  -5   58.12    4.24
  -5   2  -5   56.76    4.72
   6  -2   5   26.75    3.05
   6  -2   5   26.18    2.25
  -6  -2  -5   26.88    2.82
  -6  -2  -5   27.58    2.62
  -6   2  -5   25.46    3.13
   6   2   5   25.85    3.80
  -7  -2  -5   10.33    1.95
   7  -2   5    9.84    1.38
  -7  -2  -5   11.30    1.74
   7  -2   5    8.00    2.03
   7   2   5    6.00    2.55
  -7   2  -5   12.29    2.33
  -8  -2  -5   21.15    2.80
  -8  -2  -5   22.01    2.67
   8  -2   5   23.01    3.17
   8   2   5   20.69    3.86
  -8   2  -5   34.14    3.57
  -9  -2  -5    8.78    1.98
   9  -2   5    7.48    2.37
  -9  -2  -5    8.79    2.21
   9   2   5    5.73    3.22
  -9   2  -5    3.81    2.06
 -10  -2  -5   -0.57    1.89
  10  -2   5   -1.32    1.92
 -10   2  -5   -1.36    1.75
  10   2   5    2.58    3.01
  11  -2   5   17.04    3.47
 -11  -2  -5   21.67    3.53
 -11   2  -5   20.53    3.32
  11   2   5   16.86    4.29
  13  -3  -5    0.18    1.63
 -13  -3   5    2.31    2.19
  13   3  -5    0.21    2.15
 -13   3   5   -0.34    1.76
 -12  -3   5    2.14    2.01
 -12   3   5    1.03    1.71
  12   3  -5    1.87    2.07
 -11  -3   5   25.55    3.43
  11  -3  -5   25.93    3.54
 -11   3   5   24.26    2.99
  11   3  -5   25.57    3.10
  10  -3  -5   -1.31    1.51
 -10  -3   5    1.80    1.74
 -10  -3   5   -0.11    1.46
 -10   3   5    0.33    1.37
  10   3  -5    1.66    1.67
 -10   3   5    1.60    1.32
  -9  -3   5   17.85    2.45
   9  -3  -5   16.35    2.60
  -9  -3   5   15.05    2.25
  -9   3   5   18.46    2.39
   9   3  -5   19.07    2.30
  -9   3   5   19.10    2.33
  -8  -3   5   26.38    2.67
   8  -3  -5   19.11    2.77
  -8  -3   5   21.28    2.84
  -8   3   5   25.64    2.49
   8   3  -5   24.90    2.48
  -8   3   5   20.11    2.51
  -7  -3   5    6.46    1.94
  -7  -3   5    6.86    1.47
   7  -3  -5    6.91    1.73
   7   3  -5    7.25    1.43
  -7   3   5    5.20    1.45
  -7   3   5    4.85    1.21
  -6  -3   5    9.32    1.47
  -6  -3   5    8.92    2.27
   6  -3  -5    8.06    1.87
   6  -3  -5   12.02    0.99
  -6   3   5   10.82    1.53
  -6   3   5    7.93    1.49
   6   3  -5    7.97    1.42
   5  -3  -5   50.98    3.13
  -5  -3   5   53.53    5.09
  -5  -3   5   47.47    3.61
   5  -3  -5   49.00    4.30
   5   3  -5   52.55    3.67
  -5   3   5   49.14    3.56
  -5   3   5   49.33    3.67
  -4  -3   5  124.04    9.58
   4  -3  -5  127.77    9.21
  -4  -3   5  143.47    8.54
  -4   3   5  138.76    8.51
  -4   3   5  135.71    8.56
   4   3  -5  131.16    8.54
   3  -3  -5    9.38    2.05
  -3  -3   5    8.55    1.04
  -3  -3   5    7.42    2.20
  -3   3   5    6.72    1.07
  -3   3   5    7.48    1.15
   3   3  -5    5.80    1.09
  -2  -3   5    4.33    1.70
  -2  -3   5    2.66    0.61
  -2  -3   5    3.85    0.66
   2  -3  -5    2.75    1.60
   2   3  -5    2.52    0.86
  -2   3   5    2.39    0.74
  -2   3   5    3.05    0.96
  -1  -3   5   36.37    3.31
   1  -3  -5   31.27    3.29
  -1  -3   5   35.60    2.45
  -1  -3   5   35.95    2.48
   1  -3  -5   35.47    2.30
   1   3  -5   42.12    3.01
   1   3  -5   35.40    2.38
  -1   3   5   34.46    3.06
  -1   3   5   35.68    2.50
   0  -3   5   48.35    3.73
   0  -3  -5   49.10    3.85
   0  -3  -5   46.44    3.19
   0   3  -5   49.73    3.89
   0   3   5   50.15    3.20
   0   3   5   53.23    4.05
   0   3  -5   49.81    3.26
   0   3  -5   50.15    3.26
  -1  -3  -5   47.13    3.61
   1  -3   5   55.15    3.52
  -1  -3  -5   49.22    3.21
  -1   3  -5   41.46    3.32
   1   3   5   52.86    4.69
   1   3   5   45.65    2.99
  -1   3  -5   45.06    3.21
  -1   3  -5   53.92    4.54
   2  -3   5   23.88    2.21
  -2  -3  -5   23.85    2.01
  -2  -3  -5   26.80    2.42
  -2   3  -5   23.60    2.03
   2   3   5   24.69    3.38
  -2   3  -5   25.99    3.17
  -3  -3  -5    5.97    1.11
  -3  -3  -5   10.41    1.42
   3  -3   5   10.19    1.29
  -3   3  -5    7.24    1.15
   3   3   5    9.90    2.73
  -3   3  -5    8.08    1.99
  -4  -3  -5   11.20    1.58
  -4  -3  -5    7.89    1.43
   4  -3   5    7.31    1.20
  -4   3  -5    7.68    2.12
  -4   3  -5    9.17    1.39
   4   3   5   11.04    2.92
  -5  -3  -5   20.10    2.31
  -5  -3  -5   25.43    2.58
   5  -3   5   24.25    2.25
   5   3   5   21.59    3.76
  -5   3  -5   23.46    3.09
  -5   3  -5   22.40    2.43
  -6  -3  -5    6.30    1.64
   6  -3   5    7.83    1.32
  -6  -3  -5    8.24    1.65
   6  -3   5    9.94    1.92
  -6   3  -5    5.94    2.02
  -6   3  -5    5.87    1.45
   6   3   5    2.57    2.70
   7  -3   5    8.89    2.09
  -7  -3  -5   11.69    2.02
  -7  -3  -5   13.27    2.07
   7  -3   5   12.44    1.63
  -7   3  -5    8.59    1.96
  -7   3  -5   13.28    2.41
   7   3   5    9.30    3.17
  -8  -3  -5    0.67    1.56
   8  -3   5   -1.60    1.49
  -8  -3  -5   -0.19    1.36
  -8   3  -5   -0.83    1.43
  -8   3  -5    0.18    1.69
   8   3   5   -2.96    2.60
  -9  -3  -5    9.13    2.30
   9  -3   5   11.82    2.61
  -9  -3  -5   12.99    2.40
   9   3   5   13.99    3.90
  -9   3  -5   10.91    2.52
 -10  -3  -5    1.28    1.88
  10  -3   5    2.69    2.25
 -10  -3  -5    2.44    2.12
  10   3   5   -1.26    2.86
 -10   3  -5    6.20    2.34
 -11  -3  -5    5.54    2.67
  11  -3   5    5.82    2.63
 -11   3  -5    4.30    2.37
  11   3   5    1.59    3.39
  13  -4  -5   -0.16    1.78
 -13  -4   5   -2.19    2.14
  13   4  -5   -3.90    2.28
 -12  -4   5    5.37    2.31
  12  -4  -5    1.01    1.61
  12   4  -5    1.12    2.17
 -12   4   5    1.79    1.68
 -11  -4   5    5.62    2.04
 -11   4   5    7.57    2.05
 -11   4   5    7.13    1.91
  11   4  -5    5.97    2.19
  10  -4  -5   -0.30    1.82
 -10  -4   5    2.08    1.68
 -10   4   5    1.62    1.59
 -10   4   5   -0.66    1.36
  10   4  -5    4.68    1.78
  -9  -4   5   18.85    2.68
   9  -4  -5   22.75    3.15
  -9  -4   5   11.53    2.14
  -9   4   5   20.50    2.50
   9   4  -5   13.61    2.26
  -9   4   5   19.76    2.38
  -8  -4   5   -0.21    1.70
  -8  -4   5    0.21    1.10
   8  -4  -5    0.47    1.69
  -8   4   5   -0.81    1.18
  -8   4   5    0.51    1.08
   8   4  -5    0.87    1.26
  -7  -4   5   -0.59    1.17
  -7  -4   5   -0.01    1.90
   7  -4  -5    2.16    1.73
  -7   4   5   -1.11    1.00
   7   4  -5   -0.53    1.16
  -7   4   5   -2.05    1.10
   6  -4  -5   85.88    6.79
  -6  -4   5   73.44    7.02
  -6  -4   5   86.92    6.01
   6   4  -5   87.73    6.03
  -6   4   5   88.20    5.95
  -6   4   5   98.09    6.10
  -5  -4   5    4.90    1.12
   5  -4  -5    5.61    2.03
  -5  -4   5    2.93    2.49
   5   4  -5    4.58    1.19
  -5   4   5    5.37    1.17
  -5   4   5    4.90    1.20
   4  -4  -5   68.79    5.55
  -4  -4   5   63.57    4.42
  -4  -4   5   70.15    5.95
  -4   4   5   62.56    4.48
   4   4  -5   67.04    4.57
  -4   4   5   64.78    4.52
  -3  -4   5  116.72    8.38
  -3  -4   5  119.86    7.13
   3  -4  -5   97.23    7.89
  -3   4   5  111.42    7.19
  -3   4   5  111.62    7.25
   3   4  -5  112.14    7.29
  -2  -4   5   26.47    2.00
   2  -4  -5   23.96    2.94
  -2  -4   5   27.32    3.16
  -2   4   5   31.37    2.63
  -2   4   5   25.78    2.14
   2   4  -5   27.33    1.79
   2   4  -5   24.11    2.32
   1  -4  -5   33.04    3.59
  -1  -4   5   45.64    2.94
  -1  -4   5   44.43    3.69
  -1   4   5   41.59    3.00
   1   4  -5   39.43    3.35
  -1   4   5   47.61    3.52
  -1   4   5   44.27    2.85
   1   4  -5   47.93    2.90
   0  -4  -5   51.18    3.84
   0  -4   5   49.29    3.22
   0  -4   5   52.78    3.81
   0  -4  -5   47.19    3.26
   0   4  -5   54.28    3.35
   0   4   5   50.08    4.06
   0   4  -5   50.42    3.94
   0   4   5   48.23    3.28
  -1  -4  -5   -0.48    0.89
  -1  -4  -5    0.04    0.43
  -1  -4  -5    1.01    0.52
   1  -4   5    1.54    0.91
  -1   4  -5    2.13    1.50
  -1   4  -5    0.45    0.48
   1   4   5    3.35    1.59
  -1   4  -5    0.56    0.49
   2  -4   5    0.91    0.84
  -2  -4  -5    1.71    0.66
  -2  -4  -5    1.13    0.95
  -2  -4  -5    1.16    0.43
  -2   4  -5    0.75    0.65
  -2   4  -5    0.71    1.82
   2   4   5    0.96    1.96
  -3  -4  -5   -0.42    0.68
   3  -4   5   -0.32    0.73
  -3  -4  -5    0.89    0.90
   3   4   5   -1.78    2.14
  -3   4  -5    2.40    2.03
  -3   4  -5    0.42    0.69
  -4  -4  -5    0.21    0.93
   4  -4   5    0.71    0.88
  -4  -4  -5   -0.34    1.02
  -4   4  -5    0.41    0.79
   4   4   5   -1.09    2.49
  -4   4  -5    0.12    1.92
   5  -4   5   61.51    4.23
  -5  -4  -5   57.73    4.46
  -5  -4  -5   55.64    4.52
   5   4   5   55.08    6.15
  -5   4  -5   58.61    4.35
  -5   4  -5   60.27    5.69
  -6  -4  -5   98.27    7.26
  -6  -4  -5  103.24    7.29
   6  -4   5  110.45    7.05
  -6   4  -5  108.24    7.96
  -6   4  -5  100.69    7.20
   6   4   5  124.33    9.12
  -7  -4  -5   15.06    2.36
  -7  -4  -5   17.31    2.46
   7  -4   5   14.59    1.87
  -7   4  -5   12.01    2.09
   7   4   5   12.33    3.63
  -7   4  -5   13.89    2.69
   8  -4   5   11.02    2.40
   8  -4   5   14.11    1.90
  -8  -4  -5   11.42    2.23
  -8  -4  -5    9.28    2.27
  -8   4  -5   11.45    2.47
  -8   4  -5   11.57    2.39
   8   4   5   12.25    3.85
  -9  -4  -5    2.79    2.02
  -9  -4  -5    2.60    1.97
   9  -4   5    3.07    1.96
  -9   4  -5    1.53    2.01
  -9   4  -5    0.80    1.89
   9   4   5    4.31    3.38
 -10  -4  -5   10.42    2.80
 -10  -4  -5   11.09    2.63
  10  -4   5    5.89    2.36
  10   4   5   13.02    4.21
 -10   4  -5    7.03    2.52
 -11  -4  -5    1.64    2.61
  11  -4   5    5.68    2.57
 -11   4  -5   -0.59    2.23
  12  -5  -5   -0.11    1.65
 -12  -5   5    1.54    2.17
  12   5  -5    2.22    2.38
 -12   5   5    2.38    1.87
 -11  -5   5   -0.16    1.90
  11  -5  -5   -0.27    1.48
 -11   5   5   -1.39    1.52
 -11   5   5    1.48    1.57
  11   5  -5   -4.13    1.84
 -10  -5   5   25.28    3.02
  10  -5  -5   17.99    2.76
 -10   5   5   24.48    2.89
  10   5  -5   20.72    3.03
 -10   5   5   18.74    2.67
   9  -5  -5    5.97    2.47
  -9  -5   5    3.21    1.53
  -9   5   5    2.10    1.32
  -9   5   5    0.04    1.36
   9   5  -5    1.07    1.66
  -8  -5   5   19.90    3.29
   8  -5  -5   32.71    3.96
  -8  -5   5   18.68    2.49
   8   5  -5   21.39    2.68
  -8   5   5   27.69    2.78
  -8   5   5   26.12    2.80
  -7  -5   5   74.71    6.42
   7  -5  -5   74.74    6.33
  -7  -5   5   75.58    5.23
   7   5  -5   66.86    5.25
  -7   5   5   69.19    5.12
  -7   5   5   69.56    5.23
  -6  -5   5    0.86    2.61
   6  -5  -5    0.00    1.81
  -6  -5   5   -1.04    0.98
   6   5  -5    0.31    1.22
  -6   5   5    0.61    1.09
  -6   5   5   -0.19    1.11
  -5  -5   5  227.68   13.81
  -5  -5   5  198.83   15.12
   5  -5  -5  204.66   14.69
  -5   5   5  229.42   13.86
  -5   5   5  224.74   13.87
   5   5  -5  227.70   13.95
   4  -5  -5   72.11    6.35
  -4  -5   5   82.82    7.50
  -4  -5   5   82.33    5.39
   4   5  -5   81.94    5.64
  -4   5   5   80.02    5.53
  -4   5   5   83.28    5.51
  -3  -5   5    2.63    0.76
   3  -5  -5    3.41    1.62
  -3  -5   5    0.95    1.93
  -3   5   5    6.02    1.16
  -3   5   5    5.76    1.23
   3   5  -5    2.24    1.04
   3   5  -5    3.52    0.44
   2  -5  -5   81.16    5.87
  -2  -5   5   82.60    6.05
  -2  -5   5   81.20    5.10
   2   5  -5   79.89    4.91
  -2   5   5   78.20    5.20
  -2   5   5   77.14    5.43
  -2   5   5   76.77    4.98
   2   5  -5   78.25    5.45
   1  -5  -5   18.01    1.79
  -1  -5   5   22.28    2.57
   1  -5  -5   16.72    2.25
  -1  -5   5   18.03    1.50
  -1   5   5   20.46    1.69
  -1   5   5   18.74    1.54
   1   5  -5   19.73    2.14
   1   5  -5   19.76    1.48
  -1   5   5   15.37    2.02
   0  -5   5    0.55    0.38
   0  -5  -5    0.34    0.57
   0  -5  -5    0.70    1.01
   0  -5   5    0.59    0.96
   0   5  -5   -2.24    1.00
   0   5   5    0.19    1.17
   0   5  -5   -0.21    0.43
   0   5   5    0.49    0.60
  -1  -5  -5    4.21    1.22
  -1  -5  -5    5.71    0.84
   1  -5   5    3.33    1.08
  -1   5  -5    4.77    0.60
  -1   5  -5    4.96    1.80
   1   5   5    4.31    1.74
   1   5   5    4.23    0.94
  -1   5  -5    5.46    0.88
   2  -5   5    1.16    0.95
  -2  -5  -5    0.53    0.64
  -2  -5  -5   -0.08    0.93
  -2   5  -5    0.13    0.62
   2   5   5   -0.40    1.79
   2   5   5    0.61    0.90
  -2   5  -5    0.01    1.83
  -3  -5  -5  108.36    6.95
   3  -5   5   96.57    6.79
  -3  -5  -5  102.69    6.69
  -3   5  -5  101.95    8.07
   3   5   5   97.55    8.07
  -3   5  -5  100.58    6.64
  -4  -5  -5   61.33    4.45
   4  -5   5   55.54    4.24
  -4  -5  -5   58.72    4.25
  -4   5  -5   56.72    4.18
   4   5   5   46.75    5.57
  -4   5  -5   67.38    6.31
  -5  -5  -5    8.40    1.73
  -5  -5  -5    8.04    1.61
   5  -5   5    9.16    1.59
  -5   5  -5    6.27    1.38
   5   5   5    5.19    2.92
  -5   5  -5    7.99    2.76
  -6  -5  -5   68.92    5.15
   6  -5   5   69.43    4.88
  -6  -5  -5   67.74    5.15
  -6   5  -5   65.32    4.96
  -6   5  -5   62.01    6.06
   6   5   5   57.02    6.63
   7  -5   5   48.08    3.98
  -7  -5  -5   52.23    4.52
  -7  -5  -5   54.56    4.72
   7   5   5   53.22    6.22
  -7   5  -5   45.94    5.03
  -7   5  -5   54.22    4.34
   8  -5   5    3.50    1.30
  -8  -5  -5    0.99    1.86
  -8  -5  -5    2.60    1.80
  -8   5  -5    3.19    2.16
  -8   5  -5    1.34    1.73
   8   5   5    4.32    3.39
  -9  -5  -5   12.49    2.76
  -9  -5  -5    9.53    2.45
  -9   5  -5   14.89    2.82
  -9   5  -5    9.33    2.60
   9   5   5    5.03    3.66
 -10  -5  -5   12.02    2.76
  10  -5   5   10.41    2.80
 -10  -5  -5   10.75    2.90
 -10   5  -5   12.84    2.91
  10   5   5   10.43    3.01
 -10   5  -5    9.66    2.96
  11  -5   5   -1.35    2.35
 -11  -5  -5    3.11    4.37
 -11  -5  -5    3.06    2.60
 -11   5  -5    2.10    2.46
 -12  -6   5   -0.64    2.21
  12  -6  -5    2.63    1.84
  12   6  -5   -1.47    2.21
 -12   6   5    1.74    1.93
 -11  -6   5    4.49    2.14
  11  -6  -5    7.30    2.10
 -11   6   5    6.23    2.02
  11   6  -5    5.78    2.38
 -10  -6   5   -0.21    1.66
  10  -6  -5    1.65    1.55
  10   6  -5    1.67    1.96
 -10   6   5    2.89    1.58
  -9  -6   5   16.90    2.50
   9  -6  -5    8.68    2.08
  -9   6   5   13.92    2.22
   9   6  -5   18.09    2.71
   8  -6  -5    8.64    2.81
   8  -6  -5    8.03    1.81
  -8  -6   5   14.88    3.08
  -8  -6   5    8.03    1.83
  -8   6   5    7.62    1.79
   8   6  -5   12.78    2.24
  -8   6   5   12.99    2.00
  -7  -6   5   -0.19    1.13
   7  -6  -5   -2.38    1.80
  -7  -6   5    0.25    2.65
   7  -6  -5    0.38    1.18
  -7   6   5   -0.91    1.15
  -7   6   5    1.27    1.29
   7   6  -5   -0.45    1.41
   6  -6  -5   23.77    2.63
   6  -6  -5   21.18    3.61
  -6  -6   5   25.21    4.57
  -6  -6   5   23.80    2.48
   6   6  -5   21.81    2.65
  -6   6   5   23.04    2.53
  -6   6   5   25.72    2.64
   5  -6  -5    0.78    1.06
  -5  -6   5    0.41    0.92
   5  -6  -5    1.83    1.86
  -5  -6   5   -1.18    2.83
  -5   6   5    1.83    1.25
  -5   6   5   -1.47    1.01
   5   6  -5    3.48    1.43
   4  -6  -5   25.56    3.30
  -4  -6   5   25.33    4.24
   4  -6  -5   23.96    2.55
  -4  -6   5   29.10    2.45
  -4   6   5   24.38    2.47
   4   6  -5   24.79    2.72
  -4   6   5   28.20    2.63
  -3  -6   5   12.57    2.92
   3  -6  -5   14.76    1.81
  -3  -6   5   12.83    1.44
   3  -6  -5   13.83    2.28
   3   6  -5   11.73    1.85
  -3   6   5   13.36    1.93
   2  -6  -5    0.15    0.83
   2  -6  -5   -0.40    1.13
  -2  -6   5   -0.74    1.63
  -2  -6   5    0.43    0.58
   2   6  -5   -0.20    0.40
   2   6  -5   -1.10    1.00
  -2   6   5   -2.01    0.93
   1  -6  -5   42.01    3.15
  -1  -6   5   41.32    2.88
   1  -6  -5   37.42    3.63
  -1  -6   5   46.76    4.11
  -1   6   5   40.02    3.01
  -1   6   5   50.11    3.68
   1   6  -5   41.42    3.63
   1   6  -5   42.67    2.87
   0  -6   5   29.58    2.02
   0  -6   5   25.28    2.79
   0  -6  -5   27.89    2.79
   0  -6  -5   28.39    2.28
   0   6  -5   27.90    2.13
   0   6   5   26.09    2.31
   0   6  -5   29.30    3.16
   0   6   5   30.84    3.06
  -1  -6  -5    9.72    1.78
  -1  -6  -5   11.06    1.34
   1  -6   5    6.59    1.54
   1   6   5   10.31    1.43
   1   6   5   10.56    2.14
  -1   6  -5    9.81    1.23
  -1   6  -5    7.25    2.07
  -2  -6  -5   28.42    2.95
   2  -6   5   37.16    2.95
   2   6   5   35.60    3.78
   2   6   5   31.03    2.71
  -2   6  -5   26.29    2.42
  -2   6  -5   27.10    3.88
   3  -6   5   31.05    2.97
  -3  -6  -5   30.44    3.03
   3   6   5   27.71    2.78
  -3   6  -5   38.66    4.68
  -3   6  -5   30.29    2.51
   3   6   5   21.13    3.47
   4  -6   5    0.45    1.09
  -4  -6  -5   -1.02    1.19
  -4   6  -5   -0.82    0.86
   4   6   5    1.51    2.55
  -4   6  -5   -0.36    2.62
   4   6   5    1.44    1.47
  -5  -6  -5    5.49    1.54
  -5  -6  -5    4.67    1.60
   5  -6   5    9.89    1.71
  -5   6  -5    3.72    1.23
  -5   6  -5    8.60    2.98
   5   6   5    5.92    2.92
   5   6   5    3.94    1.69
  -6  -6  -5    4.77    1.75
   6  -6   5    7.43    1.58
  -6  -6  -5    7.89    1.83
   6   6   5    7.86    2.00
   6   6   5    2.72    2.92
  -6   6  -5    6.78    1.53
  -6   6  -5    2.56    2.38
  -7  -6  -5    1.82    1.61
   7  -6   5    1.04    1.23
  -7  -6  -5    0.34    1.66
  -7   6  -5    1.89    1.44
   7   6   5    0.93    1.80
  -7   6  -5    3.39    2.30
   7   6   5   -0.51    2.77
  -8  -6  -5    4.60    2.12
   8  -6   5    2.51    1.46
  -8  -6  -5    0.51    1.85
   8   6   5    0.00    1.99
   8   6   5    0.53    3.29
  -8   6  -5    4.38    2.41
  -8   6  -5    3.35    1.84
   9  -6   5   -1.24    1.27
  -9  -6  -5    2.11    1.97
  -9   6  -5    2.06    2.04
   9   6   5    2.95    2.36
  -9   6  -5    1.38    2.06
 -10  -6  -5    4.61    2.66
 -10   6  -5   -0.62    2.18
  10   6   5    0.30    2.45
 -10   6  -5    0.78    2.43
  11  -7  -5    0.22    1.76
 -11  -7   5   -2.33    1.83
  11   7  -5   -0.14    2.39
 -11   7   5   -0.21    1.76
 -10  -7   5    1.28    1.82
  10  -7  -5   -0.61    1.44
 -10   7   5   -0.46    1.57
  10   7  -5    4.91    2.31
  -9  -7   5    4.87    1.87
   9  -7  -5    2.44    1.59
  -9   7   5    0.09    1.54
   9   7  -5    3.44    2.02
  -8  -7   5    2.00    1.52
   8  -7  -5    6.79    1.72
  -8   7   5    3.73    1.70
   8   7  -5    6.27    2.05
   7  -7  -5   13.12    3.00
  -7  -7   5   11.06    3.74
   7  -7  -5   12.13    2.02
  -7  -7   5   13.45    2.00
   7   7  -5    8.93    2.09
  -7   7   5   13.72    2.20
  -6  -7   5    4.25    3.39
   6  -7  -5    2.32    2.00
  -6  -7   5    2.55    1.22
   6  -7  -5    2.04    1.24
  -6   7   5    4.02    1.53
   5  -7  -5   40.31    4.25
   5  -7  -5   38.74    3.56
  -5  -7   5   33.53    5.38
  -5  -7   5   38.73    3.13
  -5   7   5   36.33    3.42
   5   7  -5   33.33    3.56
  -4  -7   5    9.37    3.39
  -4  -7   5    5.00    1.18
   4  -7  -5    8.47    1.67
   4  -7  -5    8.57    2.07
   4   7  -5    9.92    1.87
  -4   7   5    6.44    1.67
  -3  -7   5    2.65    2.25
   3  -7  -5   -1.19    1.17
   3  -7  -5   -0.87    0.95
  -3  -7   5   -0.47    0.66
  -3   7   5   -1.54    1.01
   3   7  -5   -1.82    1.20
  -2  -7   5    0.72    1.86
   2  -7  -5   -0.66    1.00
   2  -7  -5    1.21    1.24
  -2  -7   5    1.25    0.66
   2   7  -5    2.75    1.34
  -2   7   5    1.57    1.19
   2   7  -5    1.30    0.59
   1  -7  -5    6.16    1.28
  -1  -7   5    5.17    0.84
  -1  -7   5    7.55    1.99
   1  -7  -5    4.45    1.42
   1   7  -5    5.96    1.62
   1   7  -5    3.47    0.79
  -1   7   5    2.84    1.41
   0  -7  -5   18.64    2.03
   0  -7   5   14.39    2.27
   0  -7  -5   17.69    2.30
   0   7   5   20.54    2.06
   0   7   5   21.33    2.59
   0   7  -5   23.90    2.92
   0   7  -5   16.75    1.71
  -1  -7  -5    0.31    1.26
   1  -7   5    0.88    1.24
  -1  -7  -5    0.43    1.15
   1   7   5   -0.78    1.05
  -1   7  -5   -2.79    1.68
   1   7   5   -1.19    1.55
  -1   7  -5    0.88    0.69
  -2  -7  -5    0.28    1.13
   2  -7   5    0.13    1.12
  -2   7  -5    1.04    0.80
  -2   7  -5    4.32    2.56
   2   7   5    0.78    1.23
   2   7   5    3.42    1.86
   3  -7   5   24.19    2.81
  -3  -7  -5   23.59    2.82
   3   7   5   32.48    2.97
  -3   7  -5   35.58    4.89
  -3   7  -5   29.57    2.46
   3   7   5   23.32    3.44
  -4  -7  -5   10.88    2.00
   4  -7   5   15.32    2.17
  -4   7  -5   22.82    4.08
   4   7   5    6.37    1.81
   4   7   5    6.37    2.61
  -4   7  -5   11.24    1.74
   5  -7   5    2.32    1.32
  -5  -7  -5    3.50    1.63
  -5   7  -5    4.84    2.99
  -5   7  -5    4.88    1.44
   5   7   5    1.81    2.50
   5   7   5    5.18    1.76
  -6  -7  -5   16.75    2.57
   6  -7   5   15.86    2.32
  -6   7  -5   14.15    3.52
  -6   7  -5   17.88    2.36
   6   7   5   12.27    2.39
   6   7   5   13.78    3.55
   7  -7   5    2.96    1.55
  -7  -7  -5   -1.97    1.61
   7   7   5    1.03    1.96
  -7   7  -5    1.66    2.44
   7   7   5   -6.74    2.50
  -7   7  -5    2.51    1.68
  -8  -7  -5    3.47    2.14
   8  -7   5    4.18    1.71
   8   7   5    5.73    2.25
  -8   7  -5    0.42    2.35
  -8   7  -5    5.45    2.00
   9  -7   5    2.54    1.66
  -9  -7  -5   -2.61    1.89
  -9   7  -5   -2.01    2.06
   9   7   5    1.78    2.43
  -9   7  -5    0.55    2.29
 -10  -7  -5    2.61    2.57
  10   7   5    2.05    2.64
 -10   7  -5    4.66    2.51
 -11  -8   5   12.49    2.82
  11  -8  -5    8.37    2.50
 -11   8   5   15.99    2.82
  11   8  -5    8.56    2.87
 -10  -8   5   -1.05    1.80
  10  -8  -5    0.67    1.68
 -10   8   5    0.71    1.85
  10   8  -5    1.10    2.30
  -9  -8   5   11.67    2.34
   9  -8  -5   10.09    2.28
   9   8  -5    9.00    2.63
  -9   8   5   15.79    2.63
  -8  -8   5    3.53    1.67
   8  -8  -5   -1.32    1.32
   8   8  -5   -0.17    1.93
  -8   8   5    2.07    1.74
   7  -8  -5   -0.49    1.34
  -7  -8   5   -3.12    1.14
  -7   8   5    0.43    1.60
   7   8  -5   -0.69    1.72
   6  -8  -5   24.87    3.09
  -6  -8   5   24.81    2.67
  -6  -8   5   22.02    4.98
   6  -8  -5   24.50    3.55
   6   8  -5   23.67    3.06
  -6   8   5   24.85    2.95
  -5  -8   5   10.21    1.58
   5  -8  -5    8.91    1.84
   5  -8  -5    8.03    2.02
  -5  -8   5    6.88    3.72
  -5   8   5    9.73    1.88
   5   8  -5    5.52    1.93
   4  -8  -5   41.10    3.82
   4  -8  -5   41.37    3.99
  -4  -8   5   38.89    5.41
  -4  -8   5   40.13    3.19
  -4   8   5   43.26    3.84
   4   8  -5   37.36    3.80
   3  -8  -5   93.92    6.79
   3  -8  -5  107.10    7.02
  -3  -8   5   83.60    7.80
  -3  -8   5  101.28    6.47
   3   8  -5  101.25    7.11
   2  -8  -5    0.82    1.15
  -2  -8   5    0.33    1.99
  -2  -8   5    2.13    0.74
   2  -8  -5    1.16    1.22
  -2   8   5    2.37    1.57
   2   8  -5    2.61    1.59
   1  -8  -5   78.48    5.38
  -1  -8   5   68.10    4.78
   1  -8  -5   76.79    5.20
  -1  -8   5   68.54    5.76
   1   8  -5   68.50    4.70
   1   8  -5   73.30    5.67
  -1   8   5   71.19    5.44
   0  -8  -5    3.22    1.34
   0  -8   5    3.80    1.66
   0  -8  -5    4.86    1.40
   0   8   5    3.82    1.68
   0   8  -5    3.86    0.93
   0   8  -5    7.81    2.11
   1  -8   5    0.77    1.38
  -1  -8  -5    1.08    1.26
  -1   8  -5    0.84    1.97
   1   8   5    2.82    1.68
   1   8   5    1.67    1.42
  -1   8  -5    1.46    0.82
  -2  -8  -5   18.01    2.49
   2  -8   5   20.93    2.71
   2   8   5   19.34    2.41
   2   8   5   20.30    2.90
  -2   8  -5   21.76    3.70
  -2   8  -5   20.24    2.12
   3  -8   5   19.43    2.52
  -3  -8  -5   22.30    2.70
  -3   8  -5   20.19    2.13
   3   8   5   17.82    2.42
   3   8   5   12.49    2.74
  -3   8  -5   25.00    4.25
  -4  -8  -5    3.15    1.57
   4  -8   5    4.13    1.47
   4   8   5    1.45    1.65
  -4   8  -5   10.46    3.52
  -4   8  -5    4.77    1.27
   4   8   5    2.40    2.22
   5  -8   5   38.87    3.72
  -5  -8  -5   34.91    3.61
   5   8   5   34.17    3.65
  -5   8  -5   38.48    5.43
   5   8   5   30.12    4.16
  -5   8  -5   32.41    3.23
   6  -8   5   49.06    4.22
  -6  -8  -5   48.71    4.56
   6   8   5   39.53    5.09
   6   8   5   45.05    4.49
  -6   8  -5   52.29    4.18
  -6   8  -5   41.22    5.65
   7  -8   5    1.19    1.48
  -7  -8  -5    5.74    2.08
   7   8   5    1.26    2.18
   7   8   5    1.82    3.56
  -7   8  -5    3.80    2.92
  -7   8  -5    5.93    1.89
   8  -8   5   14.50    2.45
  -8  -8  -5    8.99    2.75
  -8   8  -5   14.03    2.76
  -8   8  -5   13.54    4.28
   8   8   5    9.52    2.77
   9  -8   5    1.34    1.76
  -9  -8  -5   -1.21    2.20
  -9   8  -5    0.52    2.06
   9   8   5    6.47    2.85
  10  -9  -5   10.60    2.51
 -10  -9   5    8.17    2.47
  10   9  -5   10.13    2.94
 -10   9   5   18.83    2.91
  -9  -9   5    7.87    2.18
   9  -9  -5   10.81    2.44
   9   9  -5   14.10    2.97
  -9   9   5    4.91    2.26
  -8  -9   5    1.19    1.55
   8  -9  -5    1.28    1.53
   8   9  -5    4.02    2.34
  -8   9   5    3.96    1.97
  -7  -9   5   10.13    2.07
   7  -9  -5   14.07    2.55
  -7   9   5   16.51    2.71
   7   9  -5   15.48    2.76
   6  -9  -5    3.48    1.66
  -6  -9   5   -5.59    3.47
  -6  -9   5    3.48    1.43
   6   9  -5    0.68    1.93
  -6   9   5    3.14    1.84
   5  -9  -5   70.85    5.35
  -5  -9   5   66.65    4.99
  -5  -9   5   71.75    7.98
   5   9  -5   69.02    5.67
  -5   9   5   67.96    5.33
  -4  -9   5    1.87    0.97
   4  -9  -5   -0.43    1.24
   4  -9  -5    0.19    1.23
  -4  -9   5   -0.28    2.88
   4   9  -5    0.28    1.65
  -4   9   5    2.64    1.57
  -3  -9   5    8.17    2.95
  -3  -9   5    2.66    0.97
   3  -9  -5    4.55    1.46
   3  -9  -5    2.29    1.42
   3   9  -5    3.90    1.73
  -3   9   5    6.47    1.69
   2  -9  -5   41.04    3.55
  -2  -9   5   31.87    2.66
  -2  -9   5   38.26    4.47
   2  -9  -5   32.16    3.28
   2   9  -5   34.25    3.63
  -2   9   5   25.66    3.12
   1  -9  -5    9.39    1.75
  -1  -9   5    6.99    2.14
   1  -9  -5    7.99    1.71
  -1   9   5    4.54    1.72
   1   9  -5    8.39    2.19
   0  -9  -5    1.41    1.29
   0  -9   5    2.03    1.64
   0   9   5    3.68    1.72
   0   9  -5    1.03    0.79
   0   9  -5   -0.63    1.72
   1  -9   5    8.57    2.01
  -1  -9  -5   10.79    1.96
  -1   9  -5   12.10    2.75
  -1   9  -5   11.10    1.51
   1   9   5   10.36    2.13
  -2  -9  -5   24.89    2.78
   2  -9   5   15.24    2.52
  -2   9  -5   21.07    2.18
   2   9   5   16.28    2.55
   2   9   5   16.20    2.67
  -2   9  -5   32.34    4.34
   3  -9   5   23.53    3.06
  -3  -9  -5   34.28    3.47
  -3   9  -5   31.84    2.91
  -3   9  -5   37.36    5.26
   3   9   5   23.66    3.13
   3   9   5   28.62    3.58
  -4  -9  -5   22.22    2.95
   4  -9   5   22.53    2.86
   4   9   5   29.32    3.65
  -4   9  -5   22.76    4.63
  -4   9  -5   25.37    2.66
   4   9   5   15.03    2.78
  -5  -9  -5   10.09    2.28
   5  -9   5    6.37    1.95
  -5   9  -5    9.40    1.82
  -5   9  -5    2.84    3.69
   5   9   5    2.76    2.56
   5   9   5    9.47    2.44
  -6  -9  -5   14.24    2.66
   6  -9   5   13.95    2.56
   6   9   5    9.01    2.57
  -6   9  -5   11.05    2.20
  -6   9  -5   11.81    3.94
   6   9   5   12.75    3.19
  -7  -9  -5    8.83    2.46
   7  -9   5    7.69    2.11
  -7   9  -5    5.36    1.94
   7   9   5    2.92    2.40
   8  -9   5    0.57    1.58
  -8  -9  -5    3.56    2.24
   8   9   5    4.15    2.62
  -8   9  -5   -1.07    1.75
  -9 -10   5    2.48    1.90
   9 -10  -5   -0.53    1.54
   9  10  -5   -3.01    2.26
  -9  10   5   -0.61    2.10
  -8 -10   5    1.37    1.65
   8 -10  -5    2.54    1.80
  -8  10   5    1.99    2.15
   8  10  -5    3.83    2.50
  -7 -10   5   -0.09    1.45
   7 -10  -5    0.01    1.49
  -7  10   5    0.90    2.01
   7  10  -5    1.43    2.26
   6 -10  -5   13.20    2.40
  -6 -10   5   17.15    2.27
  -6  10   5   15.37    2.75
   6  10  -5    7.79    2.52
   5 -10  -5    1.77    1.62
  -5 -10   5    0.93    1.17
  -5 -10   5    4.30    4.10
  -5  10   5   -1.75    1.74
   5  10  -5   -2.09    1.77
   4 -10  -5    5.76    1.85
  -4 -10   5    4.86    3.55
  -4 -10   5    3.97    1.24
   4  10  -5    1.57    1.91
  -4  10   5    5.30    1.81
  -3 -10   5    8.83    3.12
   3 -10  -5    4.75    1.67
   3 -10  -5    5.61    1.59
  -3 -10   5    3.39    1.63
  -3  10   5    4.76    1.79
   3  10  -5    0.74    1.84
  -2 -10   5   12.16    3.05
   2 -10  -5   15.91    2.24
   2  10  -5    6.71    2.18
  -2  10   5    9.65    2.11
  -1 -10   5   -0.30    1.93
   1 -10  -5    1.37    1.45
   1 -10  -5    0.55    1.30
   1  10  -5   -0.87    1.89
  -1  10   5   -1.34    1.44
   0 -10  -5   37.21    3.72
   0 -10   5   32.55    4.00
   0  10  -5   42.35    4.55
   0  10   5   47.31    4.21
  -1 -10  -5    0.58    1.38
   1 -10   5    0.83    1.61
   1  10   5    2.70    1.80
  -1  10  -5   -0.12    0.92
  -1  10  -5    0.21    2.22
  -2 -10  -5    4.89    1.81
   2 -10   5    8.76    2.16
  -2  10  -5    3.70    1.24
  -2  10  -5    1.45    2.78
   2  10   5    5.70    2.17
  -3 -10  -5    9.64    2.07
   3 -10   5    4.85    1.81
   3  10   5    2.40    2.10
  -3  10  -5    6.46    1.46
   3  10   5    2.47    2.89
  -3  10  -5   -4.41    3.09
  -4 -10  -5   -3.45    1.47
   4 -10   5   -1.25    1.35
  -4  10  -5   -2.82    3.37
  -4  10  -5   -0.34    1.01
   4  10   5    1.65    2.09
   4  10   5   -0.88    2.03
  -5 -10  -5   -0.13    1.75
   5 -10   5   -0.22    1.50
   5  10   5    0.51    2.20
  -5  10  -5    0.42    3.64
   5  10   5    3.06    2.29
  -5  10  -5    1.86    1.32
  -6 -10  -5   11.52    2.83
   6 -10   5   18.40    2.84
  -6  10  -5   19.64    2.64
   6  10   5   17.36    3.24
   7 -10   5   -0.65    1.58
  -7 -10  -5   -1.36    1.99
  -7  10  -5   -2.10    1.51
   7  10   5   -2.79    2.37
   8 -10   5    0.86    1.87
  -8  10  -5    0.66    2.09
   8  10   5   -5.70    2.53
   8 -11  -5    8.88    2.57
  -8 -11   5    7.12    2.12
  -8  11   5    5.22    2.51
   8  11  -5    1.85    2.69
  -7 -11   5    2.92    1.83
   7 -11  -5    8.27    2.43
   7  11  -5    7.45    2.91
  -7  11   5    5.86    2.55
   6 -11  -5    0.19    1.71
  -6 -11   5    0.62    1.34
  -6  11   5    2.33    2.20
   6  11  -5    1.68    2.36
   5 -11  -5   -0.99    1.55
  -5 -11   5    0.52    1.24
  -5  11   5    2.12    2.16
   5  11  -5   -0.23    2.12
   4 -11  -5   13.02    2.44
  -4 -11   5    6.84    3.99
   4  11  -5    0.70    2.14
  -4  11   5    4.86    1.90
   3 -11  -5   11.93    2.22
  -3 -11   5    2.11    3.11
   3  11  -5    3.86    2.32
  -3  11   5    1.13    1.83
  -2 -11   5   11.42    3.32
   2 -11  -5   10.44    2.24
   2 -11  -5    9.98    1.97
   2  11  -5    4.40    2.47
  -2  11   5    6.34    2.10
  -1 -11   5   14.01    3.13
   1 -11  -5   16.15    2.45
   1  11  -5   15.17    3.05
  -1  11   5   16.01    2.66
   0 -11  -5   10.40    2.12
   0 -11   5    7.95    2.54
   0  11   5   13.17    2.48
   0  11  -5    6.36    2.74
   1 -11   5   65.47    5.98
  -1 -11  -5   59.37    5.22
  -1  11  -5   64.93    6.52
   1  11   5   63.95    5.43
   2 -11   5    2.07    1.84
  -2 -11  -5    7.76    1.99
  -2  11  -5    3.95    3.29
   2  11   5    4.08    2.07
  -2  11  -5    6.02    1.43
  -3 -11  -5    2.06    1.84
   3 -11   5   -0.39    1.52
  -3  11  -5    3.41    3.62
   3  11   5   -0.04    1.82
  -3  11  -5    0.99    1.28
   4 -11   5   13.67    2.58
  -4 -11  -5   11.32    2.48
  -4  11  -5   21.71    5.03
   4  11   5   14.07    2.84
  -4  11  -5   14.82    2.23
   5 -11   5    2.77    1.81
  -5 -11  -5    4.41    2.12
  -5  11  -5    4.67    1.62
   5  11   5   -0.93    2.49
   6 -11   5    4.62    2.03
  -6 -11  -5   -0.83    1.99
   6  11   5    6.14    2.95
  -6  11  -5    0.21    1.54
   7  11   5    0.45    2.84
  -7 -12   5    1.70    1.74
   7 -12  -5    1.83    2.12
  -7  12   5    4.88    3.80
   7  12  -5    2.75    3.15
   6 -12  -5   12.70    2.72
  -6 -12   5    8.95    2.07
  -6  12   5    6.77    2.69
   6  12  -5   13.66    3.25
   5 -12  -5   17.09    3.02
  -5  12   5   16.31    3.15
   5  12  -5    9.79    3.12
  -4 -12   5    3.54    4.10
   4 -12  -5    2.77    1.95
   4  12  -5   -2.75    2.28
  -4  12   5    1.60    2.32
  -3 -12   5   29.65    5.15
   3 -12  -5   29.98    3.69
   3  12  -5   22.14    3.77
  -3  12   5   26.08    3.29
  -2 -12   5    1.91    3.01
  -2  12   5    2.33    1.88
   2  12  -5    4.80    2.70
  -1 -12   5    8.26    3.02
   1 -12  -5    6.76    1.94
   1  12  -5   10.05    2.95
  -1  12   5    5.58    2.00
   0 -12  -5   17.50    2.61
   0 -12   5   12.61    3.11
   0  12  -5   12.29    3.26
   0  12   5   10.99    2.49
   1 -12   5    3.81    2.40
  -1 -12  -5    2.62    1.73
   1  12   5    2.84    1.92
  -1  12  -5    3.79    3.03
   2 -12   5    4.21    2.26
  -2 -12  -5    4.82    1.90
  -2  12  -5   12.44    3.95
   2  12   5    2.84    2.05
  -3 -12  -5    0.80    1.69
   3 -12   5    2.71    2.13
   3  12   5    0.77    2.05
  -3  12  -5    4.88    1.48
  -4 -12  -5    0.99    2.00
   4 -12   5    4.54    2.14
  -4  12  -5    3.19    1.50
   5 -12   5   14.65    2.85
  -5 -12  -5   19.55    3.30
  -5  12  -5   16.19    2.51
   5 -13  -5    7.16    2.64
   5  13  -5    5.44    2.95
  -5  13   5    0.89    2.50
   4 -13  -5   -0.63    1.98
  -4  13   5    0.24    2.25
   4  13  -5   -1.47    2.75
  -3 -13   5   -0.62    3.60
   3  13  -5   -0.79    2.68
  -3  13   5    0.67    1.95
  -2 -13   5    2.91    3.51
   2  13  -5   -3.85    2.73
  -2  13   5   -1.16    1.77
  -1 -13   5   -2.77    2.62
   1  13  -5    1.50    2.94
  -1  13   5    4.31    2.02
   0 -13   5    2.62    2.77
   0 -13  -5    1.31    1.70
   0  13  -5   -3.36    2.59
   0  13   5    1.16    1.92
  -1 -13  -5    2.40    1.87
   1 -13   5    0.23    2.23
   1  13   5    2.34    2.02
  -1  13  -5   -0.43    3.26
   2 -13   5   -0.17    2.06
  -2 -13  -5    1.52    1.92
   2  13   5    0.80    2.26
   3 -13   5    3.84    2.33
  -3 -13  -5    4.90    2.21
  13   0  -6   18.49    3.20
 -12   0   6    0.76    1.71
 -12   0   6    2.05    2.22
  12   0  -6    2.08    2.02
 -11   0   6   33.64    3.68
  11   0  -6   25.80    3.38
 -11   0   6   22.87    3.06
  10   0  -6   -0.39    1.45
 -10   0   6    1.29    1.62
 -10   0   6    2.51    1.72
  -9   0   6    1.90    1.48
   9   0  -6    3.33    1.06
   9   0  -6    2.49    1.49
  -9   0   6    1.00    1.53
   8   0  -6    0.55    1.29
   8   0  -6    1.91    0.84
  -8   0   6    2.09    1.47
  -8   0   6   -0.12    1.33
   7   0  -6    0.59    0.70
  -7   0   6   -0.68    0.73
  -7   0   6    0.55    1.37
  -7   0   6    0.00    1.11
   7   0  -6    0.91    1.08
   6   0  -6   13.15    1.75
  -6   0   6   13.27    1.34
   6   0  -6   13.56    1.34
  -6   0   6   11.17    1.87
  -6   0   6   11.02    1.66
   5   0  -6  126.14    7.74
  -5   0   6  119.96    7.70
   5   0  -6  133.18    8.11
  -5   0   6  120.19    8.30
  -4   0   6  350.57   21.85
   4   0  -6  368.11   21.89
   4   0  -6  357.62   22.18
  -4   0   6  382.63   22.48
  -3   0   6  236.76   15.15
   3   0  -6  241.05   14.88
  -3   0   6  240.89   14.58
   3   0  -6  240.91   14.58
  -2   0   6  370.01   23.20
  -2   0   6  362.01   23.48
   2   0  -6  398.75   23.39
   2   0  -6  395.14   23.09
   1   0  -6   74.19    5.51
  -1   0   6   73.62    5.46
   1   0  -6   75.79    5.23
  -1   0   6   73.74    5.65
   0   0  -6  196.78   13.40
   0   0  -6  209.01   13.25
   0   0   6  222.80   13.69
   0   0   6  213.48   13.24
  -1   0  -6   37.25    3.21
   1   0   6   40.47    3.79
  -1   0  -6   33.39    3.17
   1   0   6   36.89    2.98
   2   0   6   30.08    3.09
  -2   0  -6   32.94    2.55
   2   0   6   30.99    2.45
  -2   0  -6   28.87    2.85
   3   0   6    3.04    0.78
  -3   0  -6    4.07    1.27
   3   0   6    3.78    1.54
  -3   0  -6    4.68    0.94
   4   0   6   78.26    5.74
  -4   0  -6   70.05    5.38
  -4   0  -6   75.54    4.93
   4   0   6   73.15    4.78
  -5   0  -6    1.60    0.94
  -5   0  -6    2.95    1.45
   5   0   6    1.62    1.67
  -6   0  -6   16.32    1.86
  -6   0  -6   15.80    2.44
   6   0   6   14.98    2.69
   7   0   6   28.06    3.47
  -7   0  -6   24.01    3.09
  -8   0  -6   17.29    2.83
   8   0   6   18.65    3.22
   9   0   6   29.09    4.23
  -9   0  -6   26.72    3.55
  10   0   6    2.37    2.69
 -10   0  -6    2.12    2.15
 -11   0  -6    6.65    2.68
  11   0   6    3.03    3.01
 -13  -1   6    0.53    2.31
  13  -1  -6    1.78    2.23
  13   1  -6   -1.60    1.94
 -12  -1   6    5.32    2.31
  12  -1  -6    4.81    2.05
 -12   1   6    8.18    2.17
 -11  -1   6    3.29    1.90
  11  -1  -6    3.69    1.94
 -11  -1   6    2.01    1.83
 -11   1   6    1.90    1.67
 -10  -1   6   -0.62    1.47
 -10  -1   6    1.46    1.60
  10  -1  -6   -2.73    1.36
  10   1  -6   -0.52    1.11
 -10   1   6    0.22    1.40
  -9  -1   6    1.07    1.51
   9  -1  -6   -0.21    1.33
  -9  -1   6    2.60    1.44
   9   1  -6    0.82    1.01
  -9   1   6    0.01    1.42
   8  -1  -6   14.49    1.56
   8  -1  -6   14.61    2.23
  -8  -1   6   15.92    2.42
  -8  -1   6   14.36    2.13
  -8   1   6   15.79    1.84
   8   1  -6   16.25    1.79
  -8   1   6   14.71    2.23
  -7  -1   6   47.70    3.72
   7  -1  -6   43.65    3.74
   7  -1  -6   45.02    3.15
  -7  -1   6   45.63    4.26
  -7   1   6   45.67    3.35
   7   1  -6   47.58    3.37
  -7   1   6   41.85    3.81
   6  -1  -6    6.85    0.90
  -6  -1   6    6.53    0.90
   6  -1  -6    7.88    1.54
  -6  -1   6    7.96    1.85
  -6  -1   6    7.75    1.38
  -6   1   6    6.61    1.54
   6   1  -6    6.73    1.09
  -6   1   6   10.02    1.18
   5  -1  -6   11.21    1.04
  -5  -1   6   10.29    0.97
   5  -1  -6    9.63    1.54
  -5  -1   6   10.44    1.45
  -5  -1   6   12.31    2.15
   5   1  -6    8.38    1.10
  -5   1   6    9.32    1.67
  -5   1   6    9.95    1.19
  -4  -1   6   90.32    6.50
  -4  -1   6   86.83    5.42
  -4  -1   6   84.39    5.79
   4  -1  -6   92.12    6.07
   4  -1  -6   88.11    5.48
  -4   1   6   87.37    5.62
   4   1  -6   91.87    5.84
   4   1  -6   85.01    5.63
  -4   1   6   91.53    6.03
  -3  -1   6  121.73    7.68
   3  -1  -6  129.80    8.34
   3  -1  -6  126.06    7.70
  -3  -1   6  126.04    8.68
  -3   1   6  134.61    8.21
   3   1  -6  123.45    7.82
   3   1  -6  124.73    7.96
  -3   1   6  119.91    7.84
   2  -1  -6    5.90    1.08
  -2  -1   6    8.47    1.61
   2  -1  -6    4.09    1.72
  -2  -1   6    6.98    2.05
  -2   1   6    7.34    1.42
  -2   1   6    9.17    1.53
   2   1  -6    4.83    0.99
   2   1  -6    5.51    1.25
   1  -1  -6    0.42    0.78
  -1  -1   6    2.14    1.60
  -1  -1   6    2.48    1.56
   1  -1  -6    0.17    1.69
   1   1  -6    1.65    1.12
  -1   1   6    3.20    1.61
  -1   1   6    2.33    1.04
   1   1  -6    0.37    1.08
   0  -1   6   66.88    4.65
   0  -1  -6   59.38    4.20
   0  -1  -6   60.10    4.96
   0  -1   6   62.94    4.71
   0   1   6   52.98    4.23
   0   1  -6   60.84    4.76
   0   1  -6   67.65    4.83
   0   1   6   64.32    5.41
  -1  -1  -6  163.74   10.27
   1  -1   6  167.25   10.28
   1  -1   6  172.46   10.46
  -1  -1  -6  164.46   10.41
  -1   1  -6  138.56   10.28
   1   1   6  169.37   11.09
   1   1   6  160.25   10.22
  -1   1  -6  173.80   10.74
  -2  -1  -6   41.29    3.36
   2  -1   6   44.82    3.21
   2  -1   6   44.62    3.57
  -2  -1  -6   45.04    3.41
  -2   1  -6   44.62    3.86
  -2   1  -6   44.22    3.17
   2   1   6   46.68    3.26
   2   1   6   52.49    4.70
   3  -1   6    1.54    0.67
   3  -1   6    1.05    1.06
  -3  -1  -6    3.61    1.11
  -3  -1  -6    2.99    0.91
   3   1   6    1.41    0.78
  -3   1  -6    0.79    0.62
   3   1   6    1.93    1.74
  -3   1  -6    0.48    1.23
  -4  -1  -6   68.29    4.69
  -4  -1  -6   67.42    4.94
   4  -1   6   69.93    4.50
   4  -1   6   68.14    5.12
  -4   1  -6   57.47    5.12
  -4   1  -6   72.76    4.45
   4   1   6   64.49    4.34
   4   1   6   64.60    5.69
  -5  -1  -6   25.41    2.31
  -5  -1  -6   23.64    2.71
   5  -1   6   23.32    1.96
   5  -1   6   15.67    2.51
   5   1   6   22.93    3.38
  -5   1  -6   22.30    1.98
  -5   1  -6   21.81    2.86
   6  -1   6    4.38    1.84
  -6  -1  -6    5.68    1.36
  -6  -1  -6    0.91    1.51
   6   1   6    3.63    2.28
  -6   1  -6    9.12    2.03
  -7  -1  -6   18.42    2.20
  -7  -1  -6   16.84    2.54
   7  -1   6   18.17    2.73
  -7   1  -6   20.60    2.74
   7   1   6   13.99    3.06
   8  -1   6    3.85    2.11
  -8  -1  -6    9.85    2.26
   8   1   6   11.12    2.96
  -8   1  -6    9.57    2.28
   9  -1   6    1.93    2.10
  -9  -1  -6    1.19    1.91
  -9   1  -6   -0.25    1.87
   9   1   6    0.47    2.62
 -10  -1  -6    2.80    2.18
  10  -1   6    3.26    2.40
  10   1   6    2.40    3.00
 -10   1  -6    2.23    2.24
  11  -1   6    4.51    2.86
 -11  -1  -6    3.73    2.70
 -11   1  -6    4.66    2.67
  11   1   6    7.24    3.53
 -13  -2   6   10.36    2.99
 -13   2   6   -1.14    1.63
  12  -2  -6   -3.06    1.79
 -12  -2   6    2.74    2.07
 -12   2   6    2.05    1.76
 -11  -2   6    3.03    1.84
 -11  -2   6    0.10    1.67
  11  -2  -6   -0.37    1.73
 -11   2   6   -0.32    1.63
  11   2  -6    0.16    1.55
 -10  -2   6   10.66    2.21
  10  -2  -6   11.86    2.32
 -10  -2   6   10.87    2.18
  10   2  -6   13.94    1.98
 -10   2   6    8.17    1.98
   9  -2  -6    0.06    1.34
  -9  -2   6   -2.28    1.37
  -9  -2   6   -0.49    1.29
  -9   2   6   -0.90    1.27
  -9   2   6    2.05    1.23
   9   2  -6    0.45    1.13
  -8  -2   6    3.51    1.45
   8  -2  -6    4.58    1.60
  -8  -2   6    4.94    1.83
  -8   2   6    0.54    1.35
  -8   2   6    3.82    1.22
   8   2  -6    1.23    1.07
  -7  -2   6    0.86    1.11
  -7  -2   6   -0.95    1.62
   7  -2  -6   -0.67    1.15
  -7   2   6    1.02    1.23
  -7   2   6    1.99    0.96
   7   2  -6    1.25    0.95
   6  -2  -6   21.69    2.64
  -6  -2   6   20.47    2.22
   6  -2  -6   19.55    1.57
  -6  -2   6   25.72    3.19
  -6   2   6   21.57    2.40
   6   2  -6   19.99    1.98
  -6   2   6   23.18    2.11
   5  -2  -6   12.66    1.07
  -5  -2   6   12.70    1.16
  -5  -2   6    7.94    2.23
   5  -2  -6   12.72    2.00
  -5  -2   6   15.87    1.69
  -5   2   6   14.95    1.84
  -5   2   6   11.30    1.38
   5   2  -6   13.34    1.46
  -4  -2   6   63.57    4.31
   4  -2  -6   65.96    5.01
   4  -2  -6   62.71    3.92
  -4  -2   6   60.91    5.34
   4   2  -6   61.46    4.26
  -4   2   6   67.91    4.50
  -4   2   6   61.35    4.26
   3  -2  -6    9.64    1.01
  -3  -2   6    8.29    2.28
  -3  -2   6   10.88    0.95
  -3  -2   6   10.46    1.25
   3  -2  -6   13.86    2.21
   3   2  -6   10.91    1.29
  -3   2   6   10.90    1.32
  -3   2   6    9.10    1.40
  -2  -2   6   49.55    4.33
   2  -2  -6   39.95    2.73
   2  -2  -6   42.14    4.08
  -2  -2   6   41.72    3.41
  -2   2   6   39.19    3.06
   2   2  -6   38.65    2.98
   2   2  -6   45.39    3.13
  -2   2   6   42.62    3.29
  -1  -2   6   20.80    2.66
   1  -2  -6   22.39    1.79
   1  -2  -6   22.38    2.95
  -1  -2   6   26.18    2.37
   1   2  -6   23.98    2.10
  -1   2   6   24.52    2.73
  -1   2   6   27.24    2.06
   1   2  -6   23.84    2.36
   0  -2   6    1.67    1.15
   0  -2  -6    0.73    1.38
   0  -2  -6    0.83    0.58
   0  -2   6    1.48    0.92
   0   2  -6   -1.05    1.23
   0   2   6    2.52    0.69
   0   2   6   -0.18    1.70
   0   2  -6    0.03    1.03
   1  -2   6   65.82    4.44
  -1  -2  -6   60.96    4.63
   1  -2   6   68.55    4.45
  -1  -2  -6   62.30    4.26
   1   2   6   65.03    4.09
  -1   2  -6   62.11    5.10
   1   2   6   57.14    5.50
  -1   2  -6   57.22    4.48
   2  -2   6   88.05    5.97
  -2  -2  -6   89.98    6.01
  -2  -2  -6   93.34    6.18
   2  -2   6   91.75    6.12
  -2   2  -6   92.37    5.77
   2   2   6  111.19    7.45
  -2   2  -6   94.32    6.78
   2   2   6   87.59    5.65
  -3  -2  -6    3.21    1.06
   3  -2   6    2.61    0.84
   3  -2   6    1.98    1.10
  -3  -2  -6    0.09    0.87
  -3   2  -6    1.97    0.55
  -3   2  -6    2.11    1.68
   3   2   6   -1.86    1.82
   4  -2   6    3.23    0.91
  -4  -2  -6    2.73    1.10
  -4  -2  -6    2.75    1.24
   4  -2   6    1.80    1.34
   4   2   6    5.15    2.40
  -4   2  -6    2.98    1.73
   5  -2   6    2.54    1.42
  -5  -2  -6    3.11    1.17
  -5  -2  -6    2.94    1.39
   5  -2   6    3.60    0.94
   5   2   6   -1.78    2.12
  -5   2  -6    1.74    1.60
   6  -2   6    8.13    2.02
  -6  -2  -6    8.01    1.64
   6  -2   6    8.71    1.33
  -6  -2  -6   10.14    1.98
  -6   2  -6    6.16    2.11
   6   2   6    9.77    2.97
  -7  -2  -6    4.61    1.69
  -7  -2  -6    8.16    1.64
   7  -2   6    2.24    1.67
   7   2   6    4.75    2.72
  -7   2  -6    5.06    2.02
  -8  -2  -6    7.21    1.86
   8  -2   6    9.30    2.42
  -8  -2  -6   11.29    2.32
  -8   2  -6   14.61    2.67
   8   2   6    7.35    3.02
  -9  -2  -6    7.45    2.44
   9  -2   6    5.62    2.31
   9   2   6    0.55    2.86
  -9   2  -6    0.73    1.99
  10  -2   6    3.78    2.40
 -10  -2  -6    5.61    2.48
 -10   2  -6    2.85    2.21
  10   2   6    1.36    2.98
  11  -2   6    2.95    2.54
 -11  -2  -6    2.54    2.60
 -11   2  -6   -1.19    2.21
  11   2   6    5.84    3.81
 -13  -3   6    1.81    2.35
 -13   3   6    0.09    1.93
 -12  -3   6   10.93    2.63
  12   3  -6   10.67    2.43
 -12   3   6   11.96    2.46
  11  -3  -6    3.11    2.19
 -11  -3   6    3.65    1.93
 -11   3   6    4.64    1.80
  11   3  -6    3.03    1.76
 -10  -3   6    4.25    1.99
 -10  -3   6    6.98    1.90
  10  -3  -6    4.72    2.15
  10   3  -6    7.16    1.81
 -10   3   6    9.32    1.84
 -10   3   6    5.93    1.83
  -9  -3   6   40.97    3.85
   9  -3  -6   37.03    4.15
  -9  -3   6   42.48    4.22
  -9   3   6   41.93    3.89
   9   3  -6   45.99    3.77
  -9   3   6   41.31    3.57
  -8  -3   6    4.32    2.09
   8  -3  -6    5.94    1.85
  -8  -3   6    3.85    1.34
  -8   3   6    3.42    1.51
   8   3  -6    7.24    1.48
  -8   3   6    7.49    1.47
  -7  -3   6   32.98    3.93
   7  -3  -6   29.34    3.56
  -7  -3   6   32.82    2.97
  -7   3   6   30.30    3.05
   7   3  -6   35.45    3.01
  -7   3   6   32.25    2.80
  -6  -3   6   80.35    6.77
   6  -3  -6   83.86    6.35
  -6  -3   6   87.86    5.72
   6   3  -6   80.86    5.64
  -6   3   6   79.00    5.59
  -6   3   6   84.42    5.78
  -5  -3   6    1.86    2.05
  -5  -3   6    2.05    0.95
   5  -3  -6    0.51    1.55
  -5   3   6    3.05    1.06
  -5   3   6    2.05    0.94
   5   3  -6   -0.32    0.79
   4  -3  -6   45.86    4.56
  -4  -3   6   42.37    4.79
  -4  -3   6   49.90    3.52
  -4   3   6   50.85    3.56
  -4   3   6   50.29    3.66
   4   3  -6   48.01    3.54
  -3  -3   6   43.50    3.07
   3  -3  -6   44.12    4.41
  -3  -3   6   49.48    4.69
  -3   3   6   42.91    3.21
   3   3  -6   38.92    3.16
  -3   3   6   43.35    3.23
  -2  -3   6    8.99    1.21
   2  -3  -6    7.11    0.63
  -2  -3   6    4.39    1.87
  -2  -3   6    8.95    1.06
   2  -3  -6    9.15    2.22
   2   3  -6    7.78    1.29
  -2   3   6    8.38    1.39
  -2   3   6   10.35    1.22
  -1  -3   6   84.96    6.07
  -1  -3   6   81.71    5.37
   1  -3  -6   79.00    6.26
   1  -3  -6   85.19    5.19
  -1   3   6   85.16    5.38
  -1   3   6   85.20    5.97
   1   3  -6   83.14    5.73
   1   3  -6   82.87    5.35
   0  -3   6   41.23    3.01
   0  -3  -6   41.94    3.61
   0  -3   6   45.70    3.49
   0  -3  -6   42.79    2.86
   0   3  -6   42.56    3.02
   0   3  -6   42.41    3.68
   0   3   6   40.10    2.85
   0   3   6   42.66    4.15
  -1  -3  -6   21.33    1.74
   1  -3   6   18.94    1.80
   1  -3   6   16.85    1.89
  -1  -3  -6   12.20    1.88
   1   3   6   15.95    1.32
  -1   3  -6   17.77    1.86
   1   3   6   14.06    2.68
  -1   3  -6   15.59    2.53
  -1   3  -6   19.92    1.80
  -2  -3  -6  159.38    9.85
  -2  -3  -6  151.76    9.59
   2  -3   6  148.66    9.67
   2  -3   6  154.99    9.69
  -2   3  -6  152.94    9.25
  -2   3  -6  153.51    9.63
   2   3   6  139.99   10.72
  -2   3  -6  154.56   10.50
  -3  -3  -6   16.37    1.97
  -3  -3  -6   12.67    1.71
   3  -3   6   16.38    1.80
   3  -3   6   18.38    2.00
  -3   3  -6   18.52    1.97
  -3   3  -6   14.50    2.76
   3   3   6   11.87    3.15
   4  -3   6   36.77    2.94
  -4  -3  -6   37.41    3.34
   4  -3   6   40.13    3.55
  -4  -3  -6   40.09    3.23
  -4   3  -6   34.97    3.12
  -4   3  -6   38.12    4.15
   4   3   6   30.39    4.54
   5  -3   6   56.74    4.26
   5  -3   6   47.55    3.66
  -5  -3  -6   47.78    4.01
  -5  -3  -6   53.77    4.17
   5   3   6   58.74    6.00
  -5   3  -6   47.17    4.90
  -5   3  -6   42.16    3.88
   6  -3   6    2.15    1.00
  -6  -3  -6   -0.01    1.25
  -6  -3  -6    3.42    1.56
   6  -3   6    6.30    1.71
   6   3   6    4.22    2.93
  -6   3  -6    5.57    1.58
  -6   3  -6    2.09    1.87
   7  -3   6   23.83    3.13
  -7  -3  -6   22.41    2.88
   7  -3   6   23.61    2.45
  -7  -3  -6   26.22    2.80
  -7   3  -6   18.39    3.11
   7   3   6   27.51    4.43
  -8  -3  -6   22.88    3.09
   8  -3   6   12.10    2.57
  -8  -3  -6   19.92    2.66
  -8   3  -6   16.64    3.03
   8   3   6   15.90    3.98
  -9  -3  -6   -3.83    1.53
   9  -3   6   -1.12    2.02
  -9  -3  -6    2.00    2.03
   9   3   6    1.82    3.04
  -9   3  -6    4.73    2.21
  10  -3   6    7.56    2.84
 -10  -3  -6   10.45    2.93
  10   3   6   14.15    4.20
 -10   3  -6   12.17    3.01
 -11  -3  -6    4.76    2.88
  11  -3   6    3.88    2.63
 -11   3  -6    4.86    2.72
  11   3   6    3.40    3.84
  13  -4  -6    4.98    2.09
 -13  -4   6    5.90    2.58
 -13   4   6   -0.57    1.77
  13   4  -6    3.22    2.35
 -12  -4   6    0.43    2.00
  12   4  -6   -1.80    1.98
 -12   4   6    0.87    1.81
 -11  -4   6   15.05    2.78
  11   4  -6   13.70    2.58
 -11   4   6   17.27    3.89
 -11   4   6   11.14    2.30
  10  -4  -6    6.60    2.52
 -10  -4   6    3.27    2.26
 -10  -4   6    3.69    1.88
  10   4  -6    2.79    1.74
 -10   4   6    3.40    1.61
 -10   4   6    3.43    1.68
  -9  -4   6    3.54    2.10
  -9  -4   6    2.29    1.55
   9  -4  -6    2.86    2.00
  -9   4   6    2.54    1.57
  -9   4   6    3.33    1.38
   9   4  -6    0.86    1.55
   8  -4  -6   17.00    3.09
  -8  -4   6   22.99    2.65
  -8  -4   6   21.91    3.39
   8   4  -6   25.11    2.62
  -8   4   6   24.89    2.56
  -8   4   6   18.98    2.48
  -7  -4   6   25.45    2.63
  -7  -4   6   28.19    3.84
   7  -4  -6   30.07    3.76
   7   4  -6   27.52    2.75
  -7   4   6   21.83    2.67
  -7   4   6   25.52    2.66
   6  -4  -6    0.08    1.84
  -6  -4   6    0.74    2.39
  -6  -4   6   -0.23    0.98
  -6   4   6    1.20    1.15
   6   4  -6   -0.55    1.00
  -6   4   6    0.43    1.02
  -5  -4   6   68.95    6.67
   5  -4  -6   54.09    5.60
  -5  -4   6   58.30    4.31
  -5   4   6   59.62    4.34
   5   4  -6   60.25    4.40
  -5   4   6   63.93    4.45
   4  -4  -6  147.33   10.28
  -4  -4   6  143.53   10.49
  -4  -4   6  147.78    9.19
  -4   4   6  145.78    9.28
  -4   4   6  145.51    9.27
   4   4  -6  141.19    9.29
  -3  -4   6   10.73    1.25
   3  -4  -6    9.67    2.33
  -3  -4   6    7.90    2.34
  -3   4   6   11.59    1.45
  -3   4   6   10.02    1.51
   3   4  -6    9.71    1.49
  -2  -4   6   60.41    3.93
   2  -4  -6   51.30    5.12
  -2  -4   6   65.03    4.08
  -2  -4   6   58.77    5.09
  -2   4   6   61.45    3.77
  -2   4   6   60.11    4.48
   2   4  -6   62.69    4.39
  -2   4   6   62.73    4.17
  -1  -4   6    2.89    1.39
   1  -4  -6    3.24    1.50
   1  -4  -6    2.30    0.46
  -1  -4   6    2.78    0.64
  -1   4   6    2.36    0.72
   1   4  -6    1.59    1.09
  -1   4   6    3.24    1.43
   1   4  -6    2.41    0.57
   0  -4   6   59.27    4.73
   0  -4  -6   68.18    4.18
   0  -4  -6   67.01    4.95
   0   4  -6   65.51    4.91
   0   4  -6   65.04    4.15
   0   4  -6   63.54    4.24
   0   4   6   62.17    4.17
   0   4   6   65.24    5.19
   1  -4   6    3.07    1.08
  -1  -4  -6    2.22    0.57
  -1  -4  -6    2.00    1.14
  -1  -4  -6    1.32    0.63
  -1   4  -6    2.80    0.87
  -1   4  -6    4.21    1.70
  -1   4  -6    2.63    0.73
   1   4   6    3.45    2.02
   1   4   6    1.56    0.51
  -2  -4  -6   53.01    4.13
   2  -4   6   53.01    3.99
  -2  -4  -6   51.14    3.74
  -2   4  -6   53.28    3.81
  -2   4  -6   64.11    5.64
   2   4   6   58.03    5.46
  -3  -4  -6   65.79    4.74
   3  -4   6   63.13    4.55
  -3  -4  -6   61.69    4.52
   3   4   6   68.42    6.56
  -3   4  -6   81.90    6.60
  -3   4  -6   59.09    4.50
  -4  -4  -6   84.72    5.91
   4  -4   6   81.28    5.64
  -4  -4  -6   85.29    5.76
  -4   4  -6   73.72    6.76
   4   4   6   85.10    7.83
  -4   4  -6   79.33    5.65
   5  -4   6    3.27    1.12
  -5  -4  -6    4.73    1.52
  -5  -4  -6    1.60    1.39
   5   4   6   -2.85    2.79
  -5   4  -6    1.90    1.24
  -5   4  -6    1.82    2.22
   6  -4   6   44.27    3.46
  -6  -4  -6   35.90    3.71
  -6  -4  -6   39.90    3.83
   6   4   6   40.16    5.38
  -6   4  -6   42.94    3.87
  -6   4  -6   44.77    4.86
  -7  -4  -6   43.76    4.20
  -7  -4  -6   41.74    4.26
   7  -4   6   50.43    4.61
   7  -4   6   45.21    3.58
  -7   4  -6   39.38    4.68
   7   4   6   32.93    5.25
  -7   4  -6   47.06    4.38
  -8  -4  -6    0.39    1.87
  -8  -4  -6   -0.71    1.56
   8  -4   6   -0.90    1.62
   8   4   6   -0.59    3.09
  -8   4  -6    1.31    1.77
  -8   4  -6    1.44    2.20
   9  -4   6    6.74    2.26
  -9  -4  -6    7.18    2.54
  -9  -4  -6    5.39    2.15
  -9   4  -6    1.94    2.24
   9   4   6    5.13    3.48
  10  -4   6   -2.43    2.10
 -10  -4  -6   -0.57    2.30
 -10  -4  -6   -0.18    2.01
 -10   4  -6    2.41    2.49
  10   4   6   -4.84    3.24
  11  -4   6    0.12    2.63
 -11   4  -6   -0.34    2.61
 -12  -5   6    0.85    2.04
  12  -5  -6    1.83    1.70
  12   5  -6   -1.95    1.99
 -12   5   6    0.78    1.78
  11  -5  -6   -0.27    1.57
 -11  -5   6    1.54    1.93
  11   5  -6    2.41    2.11
 -11   5   6    0.20    1.67
 -11   5   6    0.86    1.63
 -10  -5   6    2.30    1.77
 -10   5   6    2.85    1.59
  10   5  -6    3.68    1.89
 -10   5   6    3.50    1.80
   9  -5  -6    6.80    2.56
  -9  -5   6    6.97    1.85
  -9  -5   6    7.64    2.58
  -9   5   6    8.76    1.98
  -9   5   6    9.14    1.89
   9   5  -6    8.04    2.11
  -8  -5   6   -0.81    2.22
   8  -5  -6    2.69    2.30
  -8  -5   6    0.13    1.26
  -8   5   6   -0.80    1.07
  -8   5   6    0.15    1.30
   8   5  -6    1.89    1.42
   7  -5  -6    6.73    2.59
  -7  -5   6    6.60    1.53
  -7  -5   6    5.54    2.92
   7   5  -6    6.04    1.72
  -7   5   6    6.37    1.65
  -7   5   6    5.03    1.45
  -6  -5   6    1.24    1.11
   6  -5  -6    2.57    2.23
  -6  -5   6    5.68    3.17
  -6   5   6    6.59    1.53
   6   5  -6    3.45    1.42
  -6   5   6    7.07    1.51
   5  -5  -6    2.71    2.24
  -5  -5   6    2.88    1.08
  -5  -5   6    2.69    2.87
   5   5  -6    2.02    1.28
  -5   5   6    0.50    1.12
  -5   5   6    0.54    1.07
  -4  -5   6    3.47    2.88
   4  -5  -6    3.16    2.13
  -4  -5   6    6.27    1.14
   4   5  -6    5.57    1.43
  -4   5   6    5.33    1.41
  -4   5   6    3.89    1.23
  -3  -5   6    7.26    2.61
  -3  -5   6    8.32    1.14
   3  -5  -6    4.17    1.98
   3   5  -6    6.18    1.43
  -3   5   6    6.15    1.47
  -3   5   6    6.94    1.28
  -2  -5   6    8.72    2.22
  -2  -5   6   11.95    1.28
   2  -5  -6   15.60    2.48
   2   5  -6   15.36    1.93
  -2   5   6   11.31    1.79
  -2   5   6   10.93    1.41
   2   5  -6   11.87    1.10
  -1  -5   6    5.61    0.82
   1  -5  -6    5.21    1.58
  -1  -5   6    5.33    1.70
  -1   5   6    5.78    0.98
   1   5  -6    4.85    0.77
  -1   5   6    7.66    1.72
   1   5  -6    6.04    1.41
  -1   5   6    4.08    0.77
   0  -5   6   20.76    1.62
   0  -5  -6   20.80    1.86
   0  -5  -6   21.22    2.60
   0  -5   6   17.49    2.34
   0   5   6   22.20    1.85
   0   5  -6   20.23    1.76
   0   5   6   24.77    2.92
   0   5  -6   21.71    2.55
  -1  -5  -6   15.64    1.51
  -1  -5  -6   18.56    1.71
  -1  -5  -6   15.92    2.19
   1  -5   6   15.82    2.11
  -1   5  -6   18.31    1.75
   1   5   6   14.49    2.75
  -1   5  -6   16.35    2.87
  -2  -5  -6    0.57    1.29
   2  -5   6   -0.32    1.00
  -2  -5  -6    0.02    0.68
  -2   5  -6   -3.35    1.99
  -2   5  -6    0.08    0.74
   2   5   6   -2.62    2.26
   3  -5   6    0.04    1.05
  -3  -5  -6    2.27    1.31
  -3  -5  -6   -0.35    0.81
  -3   5  -6   -0.36    2.36
   3   5   6   -3.44    2.35
  -3   5  -6    1.93    0.94
  -4  -5  -6    5.94    1.43
   4  -5   6    4.88    1.41
  -4  -5  -6    6.14    1.63
  -4   5  -6    5.98    1.32
   4   5   6   10.45    3.21
  -4   5  -6    5.37    2.80
  -5  -5  -6    1.64    1.42
   5  -5   6    3.53    1.29
  -5  -5  -6    2.05    1.32
  -5   5  -6    1.96    2.47
   5   5   6    3.16    3.08
  -5   5  -6    4.52    1.33
   6  -5   6    0.16    1.04
  -6  -5  -6   -0.34    1.36
  -6  -5  -6    1.98    1.50
  -6   5  -6    0.45    1.29
  -6   5  -6    3.10    2.45
   6   5   6    0.76    3.04
   7  -5   6   27.66    2.86
  -7  -5  -6   24.17    3.13
  -7  -5  -6   24.71    3.11
  -7   5  -6   26.95    4.08
   7   5   6   14.77    4.22
  -7   5  -6   29.00    3.20
   8  -5   6    0.40    1.24
  -8  -5  -6   -0.43    1.90
  -8  -5  -6    0.89    1.79
   8  -5   6    0.25    1.88
   8   5   6   -5.80    3.04
  -8   5  -6    0.52    2.20
  -8   5  -6    1.12    1.87
  -9  -5  -6   -1.72    1.97
  -9  -5  -6   -2.13    2.24
   9  -5   6   -1.25    1.85
  -9   5  -6   -1.62    2.01
   9   5   6   -0.35    3.43
  -9   5  -6    2.34    2.39
  10  -5   6    2.45    2.27
 -10  -5  -6    0.53    2.24
 -10  -5  -6   -0.12    2.50
 -10   5  -6   -1.70    2.23
 -12  -6   6    1.42    2.18
  12  -6  -6    0.40    1.72
 -12   6   6   -1.14    1.94
  12   6  -6   -3.07    2.16
 -11  -6   6   -0.01    1.96
  11  -6  -6    2.08    1.74
 -11   6   6    2.17    1.74
  11   6  -6    2.82    2.38
 -10  -6   6   38.81    4.12
  10  -6  -6   37.23    4.20
 -10   6   6   37.92    4.06
  10   6  -6   50.48    4.50
 -10   6   6   52.07    4.42
  -9  -6   6    1.96    1.62
   9  -6  -6    1.02    1.50
  -9   6   6    2.66    1.64
  -9   6   6    4.84    1.67
   9   6  -6    4.45    2.06
   8  -6  -6   74.51    7.52
  -8  -6   6   80.08    7.54
   8  -6  -6   78.99    6.07
  -8  -6   6   83.25    5.99
  -8   6   6   82.27    6.01
  -8   6   6   80.87    5.95
   8   6  -6   82.95    6.25
   7  -6  -6   49.58    5.83
  -7  -6   6   55.98    4.43
  -7  -6   6   61.65    6.66
  -7   6   6   54.86    4.43
   7   6  -6   58.08    4.71
  -7   6   6   55.06    4.55
   6  -6  -6    4.19    2.34
  -6  -6   6    7.33    3.58
  -6  -6   6    4.03    1.30
  -6   6   6    5.80    1.53
   6   6  -6    5.07    1.64
  -6   6   6    5.70    1.53
   5  -6  -6   21.41    3.42
  -5  -6   6   17.34    4.09
  -5  -6   6   17.14    2.08
   5   6  -6   19.01    2.49
  -5   6   6   23.85    2.43
  -5   6   6   20.10    2.34
   4  -6  -6   27.65    3.64
  -4  -6   6   17.87    3.94
  -4  -6   6   27.94    2.38
   4   6  -6   24.37    2.84
  -4   6   6   28.98    2.89
  -4   6   6   29.20    2.79
  -3  -6   6    3.15    2.25
   3  -6  -6    2.28    1.81
   3  -6  -6    3.34    1.17
  -3  -6   6    3.25    0.91
   3   6  -6    1.86    1.26
  -3   6   6    3.66    1.45
  -3   6   6    3.61    1.10
  -2  -6   6    6.78    1.00
   2  -6  -6    7.42    1.30
   2  -6  -6    6.04    1.80
  -2  -6   6    4.12    2.05
  -2   6   6    2.73    1.42
  -2   6   6    6.55    1.20
   2   6  -6    5.68    0.78
   2   6  -6    4.36    1.46
   1  -6  -6   -0.44    1.23
  -1  -6   6    0.61    0.57
  -1  -6   6    1.77    1.66
   1  -6  -6    3.98    1.02
  -1   6   6   -0.35    1.33
   1   6  -6    1.28    0.58
   1   6  -6    0.80    1.35
   0  -6   6   11.32    1.14
   0  -6   6    8.67    1.87
   0  -6  -6   13.05    1.51
   0  -6  -6   11.77    1.98
   0   6  -6   10.54    2.15
   0   6  -6   11.39    1.31
   0   6   6   14.18    2.42
   0   6   6   10.99    1.42
   1  -6   6  137.27    9.08
  -1  -6  -6  136.90    9.09
  -1   6  -6  135.80    8.61
   1   6   6  139.06    8.70
  -1   6  -6  132.12    9.60
   1   6   6  133.11    9.52
  -2  -6  -6   27.34    2.93
   2  -6   6   22.93    2.72
  -2   6  -6   23.64    2.37
   2   6   6   29.91    2.68
  -2   6  -6   37.21    4.38
   2   6   6   27.62    3.68
   3  -6   6   98.52    7.05
  -3  -6  -6   96.25    6.83
  -3  -6  -6  106.17    7.22
   3   6   6  108.65    7.12
  -3   6  -6  113.07    8.63
  -3   6  -6  104.68    6.85
   3   6   6  100.61    8.21
   4  -6   6   14.86    1.98
  -4  -6  -6   13.46    1.98
  -4  -6  -6    9.60    1.98
   4   6   6    9.79    1.99
   4   6   6    9.57    3.17
  -4   6  -6   11.63    3.38
  -4   6  -6   12.65    1.76
  -5  -6  -6    6.11    1.78
  -5  -6  -6    5.13    1.61
   5  -6   6    2.64    1.36
  -5   6  -6    3.89    1.32
   5   6   6    1.94    2.86
   5   6   6    3.27    1.67
  -5   6  -6   10.20    3.05
  -6  -6  -6   56.82    4.86
  -6  -6  -6   50.64    4.58
   6  -6   6   50.25    4.21
   6   6   6   45.18    5.95
  -6   6  -6   55.95    5.85
  -6   6  -6   53.90    4.28
   6   6   6   44.39    4.46
  -7  -6  -6    0.03    1.71
   7  -6   6   -0.04    1.25
  -7  -6  -6    2.63    2.02
  -7   6  -6   -0.48    1.42
   7   6   6   -1.49    1.84
   7   6   6   -2.59    2.91
  -7   6  -6    0.88    2.31
   8  -6   6    6.34    1.69
  -8  -6  -6    4.81    2.20
  -8  -6  -6    5.44    2.35
   8   6   6    2.72    3.55
   8   6   6    1.04    2.15
  -8   6  -6    0.94    2.36
  -8   6  -6    6.12    2.20
  -9  -6  -6    3.02    2.38
  -9  -6  -6   10.21    2.76
   9  -6   6    7.70    2.51
  -9   6  -6    7.53    2.84
  -9   6  -6    4.72    2.51
   9   6   6    2.91    3.65
   9   6   6    3.12    2.55
 -10  -6  -6    5.48    2.73
  10  -6   6    3.83    2.45
 -10   6  -6    8.12    2.81
 -10   6  -6    2.34    2.65
  10   6   6    6.61    3.15
  11  -7  -6    6.60    2.16
 -11  -7   6   10.77    2.64
  11   7  -6    7.32    2.68
 -11   7   6    6.05    2.29
 -10  -7   6    3.86    1.97
  10  -7  -6    6.42    2.10
 -10   7   6    5.77    1.99
  10   7  -6    5.94    2.36
  -9  -7   6   27.05    3.35
   9  -7  -6   37.27    3.96
   9   7  -6   29.74    3.60
  -9   7   6   32.23    3.47
   8  -7  -6    0.54    1.35
  -8  -7   6   -0.63    1.35
  -8  -7   6   -0.01    2.96
   8   7  -6    2.53    1.90
  -8   7   6    2.05    1.69
  -7  -7   6    4.31    3.67
   7  -7  -6    6.10    1.64
   7  -7  -6    7.56    2.78
  -7  -7   6    2.27    1.36
   7   7  -6    1.13    1.60
  -7   7   6    4.45    1.70
   6  -7  -6   48.01    3.90
   6  -7  -6   41.02    4.95
  -6  -7   6   45.20    3.72
  -6  -7   6   34.25    5.88
  -6   7   6   46.24    3.95
   6   7  -6   43.83    4.07
  -5  -7   6    8.43    1.52
  -5  -7   6    7.80    3.71
   5  -7  -6   13.48    2.05
   5  -7  -6   12.12    2.66
   5   7  -6    9.88    2.02
  -5   7   6   11.42    1.92
  -4  -7   6   24.63    2.43
  -4  -7   6   24.13    4.49
   4  -7  -6   30.55    2.96
   4  -7  -6   23.91    3.35
   4   7  -6   27.65    2.95
  -4   7   6   26.12    2.86
  -3  -7   6   12.03    1.45
   3  -7  -6   12.72    1.84
  -3  -7   6   12.85    3.08
   3  -7  -6   12.21    2.30
   3   7  -6   12.58    2.05
  -3   7   6    8.35    1.81
   2  -7  -6   11.42    1.70
   2  -7  -6    9.64    2.06
  -2  -7   6   13.08    1.38
  -2  -7   6   10.62    2.63
   2   7  -6    8.21    1.84
  -2   7   6   11.88    2.07
   1  -7  -6  136.45    8.83
  -1  -7   6  137.66    9.17
  -1  -7   6  132.84    8.12
   1  -7  -6  127.44    8.38
   1   7  -6  119.89    8.81
  -1   7   6  129.70    8.78
   1   7  -6  126.56    8.09
   0  -7  -6   33.32    2.68
   0  -7   6   28.75    3.26
   0  -7  -6   27.05    3.00
   0   7  -6   25.07    2.16
   0   7   6   20.68    3.00
   0   7  -6   26.66    3.24
   1  -7   6   23.14    2.76
  -1  -7  -6   20.76    2.65
   1   7   6   18.72    3.04
  -1   7  -6   21.12    3.32
  -1   7  -6   18.97    1.96
   1   7   6   21.49    2.21
   2  -7   6   54.35    4.49
  -2  -7  -6   56.30    4.60
   2   7   6   60.38    5.56
  -2   7  -6   50.17    3.92
  -2   7  -6   63.34    5.98
   2   7   6   59.44    4.44
  -3  -7  -6   24.86    3.10
   3  -7   6   41.01    3.58
   3   7   6   33.50    3.16
  -3   7  -6   37.40    4.97
  -3   7  -6   28.15    2.77
   3   7   6   29.65    4.07
   4  -7   6    2.79    1.31
  -4  -7  -6   -0.04    1.37
  -4   7  -6    1.33    1.03
  -4   7  -6    2.60    2.76
   4   7   6    1.44    1.52
   4   7   6    3.08    2.50
  -5  -7  -6   24.40    2.99
   5  -7   6   19.75    2.60
   5   7   6   16.78    3.74
  -5   7  -6   27.01    4.34
  -5   7  -6   18.89    2.40
   5   7   6   25.60    3.00
   6  -7   6    0.50    1.32
  -6  -7  -6   -0.61    1.55
  -6   7  -6   -0.30    1.26
   6   7   6    0.16    3.00
  -6   7  -6   -1.86    2.54
   6   7   6    1.11    1.95
  -7  -7  -6   73.79    6.13
   7  -7   6   63.05    5.16
   7   7   6   58.71    5.61
  -7   7  -6   59.15    5.15
  -7   7  -6   68.34    6.89
   8  -7   6    7.42    2.00
  -8  -7  -6    6.51    2.50
   8   7   6    4.98    2.63
  -8   7  -6    8.27    3.16
  -8   7  -6    9.33    2.54
   8   7   6    0.37    3.45
   9  -7   6    2.35    1.74
  -9  -7  -6    1.02    2.34
  -9   7  -6    1.91    2.19
  -9   7  -6   -1.17    2.44
   9   7   6    0.97    2.62
  11  -8  -6    1.31    1.97
 -11  -8   6    3.16    2.56
 -11   8   6    0.14    2.02
  11   8  -6    0.45    2.49
  10  -8  -6    4.77    2.15
 -10  -8   6    2.75    1.89
  10   8  -6    4.34    2.46
 -10   8   6    4.14    2.17
  -9  -8   6    1.04    1.77
   9  -8  -6    2.53    1.83
   9   8  -6   -0.83    2.04
  -9   8   6    0.24    1.78
   8  -8  -6   -0.30    1.52
  -8  -8   6   -1.19    1.44
   8   8  -6    2.22    2.15
  -8   8   6   -0.44    1.82
   7  -8  -6    2.43    1.55
  -7  -8   6   -0.04    1.31
  -7  -8   6   -0.69    3.69
  -7   8   6    1.92    1.79
   7   8  -6    3.71    1.93
   6  -8  -6    1.27    1.36
  -6  -8   6    1.62    1.22
  -6  -8   6    3.47    3.82
   6  -8  -6   -1.07    1.70
  -6   8   6    2.47    1.64
   6   8  -6   -0.24    1.60
  -5  -8   6    6.64    1.49
  -5  -8   6    5.54    3.54
   5  -8  -6   13.49    2.64
   5  -8  -6   15.11    2.18
   5   8  -6   10.08    2.20
  -5   8   6   10.90    2.02
   4  -8  -6   13.17    2.43
   4  -8  -6   17.61    2.33
  -4  -8   6   13.88    1.72
  -4  -8   6    9.18    3.48
   4   8  -6   14.45    2.38
  -4   8   6   15.13    2.18
   3  -8  -6    0.92    1.22
  -3  -8   6    1.75    2.51
   3  -8  -6   -1.64    1.40
  -3  -8   6    0.60    0.81
  -3   8   6    1.92    1.56
   3   8  -6    0.47    1.45
  -2  -8   6   20.81    3.44
  -2  -8   6   21.68    1.95
   2  -8  -6   19.12    2.38
   2  -8  -6   21.97    2.82
   2   8  -6   22.60    2.79
  -2   8   6   14.83    2.52
   1  -8  -6    2.12    1.41
  -1  -8   6    1.01    1.69
   1  -8  -6   -0.04    1.09
   1   8  -6    0.89    1.61
  -1   8   6    0.64    1.55
   0  -8  -6    1.33    1.34
   0  -8   6    1.71    1.55
   0   8   6   -2.35    1.64
   0   8  -6    0.81    0.68
   0   8  -6    0.22    1.80
   1  -8   6   13.14    2.31
  -1  -8  -6   13.28    2.30
  -1   8  -6   17.76    1.82
   1   8   6   15.16    2.77
  -1   8  -6   15.20    3.02
   2  -8   6   31.65    3.47
  -2  -8  -6   34.79    3.46
  -2   8  -6   30.74    2.66
   2   8   6   28.91    3.04
  -2   8  -6   43.13    4.89
   2   8   6   25.40    3.62
   3  -8   6   -1.53    1.16
  -3  -8  -6    0.31    1.50
  -3   8  -6    1.60    2.77
   3   8   6    9.56    2.72
  -3   8  -6   -0.72    0.88
   3   8   6    1.05    1.55
   4  -8   6    1.31    1.36
  -4  -8  -6    3.35    1.72
  -4   8  -6    1.78    1.08
  -4   8  -6   -0.55    2.80
   4   8   6    0.92    2.43
   4   8   6    0.84    1.67
  -5  -8  -6   -0.74    1.57
   5  -8   6   -1.29    1.26
   5   8   6    3.50    2.83
  -5   8  -6    0.04    2.94
  -5   8  -6    0.63    1.23
   5   8   6   -0.81    1.82
   6  -8   6    6.19    1.96
  -6  -8  -6    7.54    2.34
   6   8   6    8.02    3.24
   6   8   6    1.96    2.09
  -6   8  -6    5.85    3.49
  -6   8  -6    7.19    1.89
   7  -8   6   -1.68    1.39
  -7  -8  -6    0.09    1.95
   7   8   6   -0.18    2.87
  -7   8  -6    0.19    1.59
  -7   8  -6    2.25    2.93
   7   8   6    1.05    2.22
  -8  -8  -6    5.03    2.57
   8  -8   6    4.87    1.91
   8   8   6    4.24    2.69
  -8   8  -6   -1.31    2.72
  -8   8  -6    6.21    2.21
   9  -8   6    3.68    1.98
  -9  -8  -6    3.13    2.46
  -9   8  -6    2.74    2.50
   9   8   6    2.75    2.69
  10  -9  -6    0.05    1.81
 -10  -9   6    2.21    2.04
  10   9  -6    3.78    2.81
 -10   9   6    1.01    2.02
   9  -9  -6   -1.71    1.74
  -9  -9   6    1.62    1.80
  -9   9   6    0.63    1.94
   9   9  -6    0.57    2.27
  -8  -9   6    0.67    1.47
   8  -9  -6   -1.30    1.65
  -8   9   6    0.67    2.14
   8   9  -6    2.76    2.23
   7  -9  -6    1.96    1.73
  -7  -9   6    2.74    1.59
  -7   9   6    1.02    1.96
   7   9  -6    1.29    2.11
  -6  -9   6    0.95    1.30
  -6  -9   6    0.60    3.75
   6  -9  -6    1.25    1.54
   6   9  -6    0.50    1.97
  -6   9   6    0.29    1.80
   5  -9  -6    1.55    1.64
  -5  -9   6    3.71    3.59
   5  -9  -6    0.83    1.44
  -5  -9   6    1.38    1.15
  -5   9   6   -0.01    1.34
   5   9  -6   -0.46    1.72
   4  -9  -6   32.33    3.40
  -4  -9   6   25.25    2.46
  -4  -9   6   21.35    4.61
   4  -9  -6   24.34    2.96
   4   9  -6   27.25    3.32
  -4   9   6   20.44    2.85
   3  -9  -6   33.72    3.68
  -3  -9   6   34.44    2.86
  -3  -9   6   54.15    5.69
   3  -9  -6   40.77    3.68
  -3   9   6   34.58    3.67
   3   9  -6   27.99    3.60
  -2  -9   6    2.66    2.36
   2  -9  -6    7.23    1.79
   2  -9  -6    1.77    1.54
  -2   9   6    6.45    1.93
   2   9  -6    4.96    2.02
   1  -9  -6   26.02    3.10
   1  -9  -6   35.30    3.21
  -1  -9   6   31.02    3.81
   1   9  -6   24.35    3.37
  -1   9   6   27.42    3.26
   0  -9   6   11.91    2.49
   0  -9  -6   14.56    2.30
   0   9  -6   13.65    2.77
   0   9   6   18.81    2.71
  -1  -9  -6   10.29    1.98
   1  -9   6    6.09    1.81
  -1   9  -6    3.12    2.27
   1   9   6    4.76    2.10
  -1   9  -6    5.75    1.19
   2  -9   6    2.08    1.52
  -2  -9  -6    0.22    1.48
  -2   9  -6    2.49    0.97
   2   9   6   -0.46    1.99
  -2   9  -6   -1.68    2.52
   3  -9   6    1.92    1.51
  -3  -9  -6    1.02    1.76
   3   9   6    2.26    2.24
   3   9   6    1.10    1.82
  -3   9  -6    3.84    3.17
  -3   9  -6    1.50    1.02
  -4  -9  -6    3.01    1.79
   4  -9   6    1.50    1.52
  -4   9  -6    0.64    1.14
   4   9   6   -0.44    1.90
  -4   9  -6   -0.30    3.30
   4   9   6    2.36    2.49
   5  -9   6    4.04    1.75
  -5  -9  -6    3.94    1.97
  -5   9  -6    6.72    1.76
  -5   9  -6    8.14    3.94
   5   9   6    2.16    2.25
   5   9   6    7.19    2.96
   6  -9   6    2.83    1.63
  -6  -9  -6    1.14    1.94
   6   9   6    0.07    2.74
  -6   9  -6   -0.09    1.33
  -6   9  -6   -2.72    3.27
   6   9   6   -0.53    2.15
   7  -9   6    5.08    2.02
  -7  -9  -6    7.49    2.60
   7   9   6   -2.69    2.41
  -7   9  -6   -0.04    3.10
  -7   9  -6    2.26    1.77
  -8  -9  -6    3.01    2.64
   8  -9   6    5.30    2.13
   8   9   6    4.67    2.93
  -8   9  -6    9.59    2.48
   9 -10  -6    2.21    1.86
  -9 -10   6   -0.68    1.75
   9  10  -6    3.29    2.66
  -9  10   6    0.15    2.22
  -8 -10   6   19.74    2.77
   8 -10  -6   11.31    2.65
   8  10  -6   19.63    3.45
  -8  10   6   17.26    3.16
   7 -10  -6   14.28    2.73
  -7 -10   6    8.36    2.00
  -7  10   6    9.02    2.60
   7  10  -6    5.69    2.57
   6 -10  -6    9.46    2.27
  -6 -10   6   10.72    1.98
  -6 -10   6    7.73    4.63
  -6  10   6   15.02    2.69
   6  10  -6    4.68    2.47
  -5 -10   6   24.21    5.16
  -5 -10   6   15.48    2.16
   5 -10  -6   20.47    2.83
   5  10  -6   19.82    3.12
  -5  10   6   18.43    2.68
   4 -10  -6    0.47    1.62
  -4 -10   6   -0.15    0.96
   4 -10  -6    1.17    1.48
  -4 -10   6   -0.35    3.19
  -4  10   6   -2.50    1.50
   4  10  -6    2.65    1.99
   3 -10  -6   15.78    2.47
  -3 -10   6   10.82    3.54
   3 -10  -6   12.04    2.36
  -3  10   6   14.74    2.54
   3  10  -6   16.01    2.82
  -2 -10   6   29.97    4.40
   2 -10  -6   28.22    3.23
   2 -10  -6   28.11    3.16
   2  10  -6   21.88    3.26
  -2  10   6   23.60    3.04
  -1 -10   6   15.63    3.20
   1 -10  -6   13.20    2.38
  -1  10   6   15.22    2.52
   1  10  -6   12.43    2.73
   0 -10  -6    8.72    2.06
   0 -10   6   15.61    2.80
   0  10  -6   10.80    2.93
   0  10   6   11.17    2.34
   1 -10   6   67.60    6.26
  -1 -10  -6   73.04    5.63
   1  10   6   68.06    5.88
  -1  10  -6   68.90    6.76
   2 -10   6    2.98    1.86
  -2 -10  -6    6.19    2.08
  -2  10  -6    4.05    3.18
   2  10   6    4.26    2.18
  -2  10  -6    3.20    1.13
   3 -10   6   18.79    2.94
  -3 -10  -6   24.98    3.19
  -3  10  -6   22.02    4.76
   3  10   6   16.19    3.30
  -3  10  -6   21.26    2.49
  -4 -10  -6    5.99    2.14
   4 -10   6    4.20    1.91
   4  10   6    4.22    2.49
   4  10   6    9.57    3.95
  -4  10  -6    6.10    1.57
  -4  10  -6    6.96    3.76
  -5 -10  -6    9.82    2.52
   5 -10   6    9.09    2.22
  -5  10  -6    9.64    4.36
   5  10   6   11.96    2.86
   5  10   6    8.32    2.99
  -5  10  -6    6.78    1.78
  -6 -10  -6    6.16    2.52
   6 -10   6   10.43    2.31
  -6  10  -6   12.54    2.27
   6  10   6    5.22    2.74
  -6  10  -6   17.63    4.61
   7 -10   6    1.03    1.78
  -7 -10  -6   -1.13    2.19
  -7  10  -6    2.54    1.79
   7  10   6    1.26    2.72
   8 -11  -6    2.07    1.92
  -8 -11   6    1.61    1.72
  -8  11   6    2.77    2.46
   8  11  -6   -1.95    2.59
   7 -11  -6   -1.34    1.77
  -7 -11   6    0.01    1.47
  -7  11   6    0.05    2.23
   7  11  -6   -1.67    2.66
  -6 -11   6    8.00    1.88
   6 -11  -6   14.61    2.84
  -6  11   6    7.49    2.66
   6  11  -6    7.95    2.74
  -5 -11   6    2.66    4.27
  -5 -11   6    3.64    1.84
   5 -11  -6    3.97    2.02
   5  11  -6    2.05    2.38
  -5  11   6    2.31    2.25
  -4 -11   6    1.76    3.74
   4 -11  -6   -0.42    1.63
   4  11  -6    0.39    2.15
  -4  11   6    0.79    1.88
   3 -11  -6    2.23    1.60
  -3 -11   6    5.06    3.22
   3 -11  -6    0.20    1.65
   3  11  -6    1.30    2.26
  -3  11   6    0.96    1.81
   2 -11  -6    3.58    1.76
  -2 -11   6    6.48    3.10
   2  11  -6    7.82    2.50
  -2  11   6    1.72    1.87
  -1 -11   6    6.83    2.90
   1 -11  -6   14.04    2.39
   1  11  -6   12.62    2.96
   0 -11   6   -2.04    2.03
   0 -11  -6    2.44    1.78
   0  11   6   -3.70    1.62
   0  11  -6   -2.06    2.11
   1 -11   6    0.21    1.91
  -1 -11  -6    1.41    1.71
   1  11   6    1.45    2.13
  -1  11  -6    3.69    2.85
   2 -11   6    6.73    2.34
  -2 -11  -6    7.77    2.22
  -2  11  -6    5.29    3.43
   2  11   6    9.32    2.56
  -3 -11  -6    4.48    2.12
   3 -11   6    8.10    2.39
  -3  11  -6    4.28    1.46
   3  11   6    5.91    2.46
  -3  11  -6   11.97    4.26
   4 -11   6   -0.22    1.73
  -4 -11  -6   -2.36    1.86
  -4  11  -6   -4.06    3.38
   4  11   6   -2.72    2.13
  -4  11  -6   -0.19    1.23
   5 -11   6    5.63    2.25
  -5 -11  -6    9.68    2.69
  -5  11  -6   15.18    2.29
  -6 -11  -6    3.51    2.36
   6 -11   6    0.65    1.86
  -6  11  -6   -0.05    1.39
   6  11   6    0.46    3.10
  -7 -12   6    1.99    1.60
   7 -12  -6   -0.74    2.02
   6 -12  -6   -0.98    1.90
  -6  12   6   -0.17    2.56
   6  12  -6    6.55    2.81
   5 -12  -6    3.88    2.24
   5  12  -6    0.72    2.43
  -5  12   6    5.11    2.64
  -4 -12   6    4.92    4.13
   4 -12  -6    9.21    2.61
   4  12  -6   10.71    3.02
  -4  12   6    7.41    2.33
   3 -12  -6    5.40    2.24
  -3 -12   6    5.62    3.68
  -3  12   6    6.37    2.12
   3  12  -6    3.67    2.75
  -2 -12   6   -1.01    2.89
   2 -12  -6    5.81    1.98
  -2  12   6    0.99    1.85
   2  12  -6    5.01    2.81
  -1 -12   6    3.79    2.79
   1 -12  -6    2.32    1.71
  -1  12   6   -1.87    1.78
   1  12  -6   -0.57    2.47
   0 -12   6   -1.20    2.28
   0 -12  -6    0.91    1.72
   0  12  -6    1.65    2.59
   0  12   6    1.62    2.05
   1 -12   6    1.21    2.22
  -1 -12  -6    1.09    1.81
  -1  12  -6   -5.11    2.52
   1  12   6    2.14    2.03
  -2 -12  -6    3.51    2.04
   2 -12   6    6.16    2.41
   2  12   6    1.05    2.24
  -2  12  -6   10.40    4.00
   3 -12   6   -0.33    1.89
  -3 -12  -6    1.44    2.00
  -3  12  -6   -3.55    3.36
   3  12   6    3.15    2.43
  -4 -12  -6    2.51    2.24
   4 -12   6   -1.61    1.84
  -4  12  -6    3.00    1.46
  -5 -12  -6    1.23    4.26
  -5  12  -6   -1.46    1.38
   4 -13  -6   10.56    2.88
  -4 -13   6    2.67    8.20
  -4  13   6    7.46    2.86
   4  13  -6    7.03    2.98
  -3 -13   6   14.22    4.70
  -3  13   6   12.00    2.74
   3  13  -6   20.35    3.85
  -2 -13   6   -1.47    3.23
   2  13  -6    2.08    2.76
  -2  13   6   -1.74    1.89
  -1 -13   6    0.53    3.02
  -1  13   6    1.97    2.14
   1  13  -6    1.87    2.84
   0 -13   6    4.81    2.94
   0 -13  -6    1.56    1.86
   0  13  -6    1.51    2.98
   0  13   6    2.31    2.15
  -1 -13  -6   15.94    2.87
   1 -13   6   14.87    3.40
  -1  13  -6   19.71    4.53
   1  13   6   12.63    2.88
  -2 -13  -6    9.22    2.55
   2 -13   6   12.31    3.17
  -2  13  -6   19.08    4.99
   2  13   6    7.97    2.64
  -3 -13  -6    1.50    2.17
  13   0  -7   -1.35    2.13
  12   0  -7    0.93    1.92
 -12   0   7    2.11    1.89
  11   0  -7   -4.90    1.52
 -11   0   7    1.89    1.86
 -10   0   7    0.38    1.68
  10   0  -7   -2.38    1.54
   9   0  -7    0.63    1.52
  -9   0   7    1.52    1.50
  -9   0   7    0.90    1.63
   8   0  -7   -0.07    0.77
  -8   0   7    0.84    1.60
   8   0  -7    0.94    1.26
   7   0  -7   -0.60    1.20
   7   0  -7    0.18    0.71
  -7   0   7   -0.26    1.54
   6   0  -7    1.06    0.65
  -6   0   7   -0.98    1.56
   6   0  -7   -0.24    1.08
  -6   0   7    0.42    0.71
  -5   0   7    0.09    0.58
   5   0  -7   -0.08    0.93
   5   0  -7    0.56    0.58
  -5   0   7   -1.46    1.37
   4   0  -7    1.19    0.99
   4   0  -7    0.82    0.59
  -4   0   7    0.09    0.58
  -4   0   7   -0.13    1.39
  -3   0   7   -2.03    1.26
  -3   0   7   -0.01    0.77
   3   0  -7    0.45    0.68
   3   0  -7   -0.66    0.99
  -2   0   7   -0.74    1.25
   2   0  -7    2.24    1.28
   2   0  -7   -0.76    0.82
  -2   0   7   -0.99    1.20
  -1   0   7   -2.18    1.50
   1   0  -7    1.24    1.08
   1   0  -7   -0.37    1.42
  -1   0   7   -2.44    1.07
   0   0  -7   -1.34    1.01
   0   0  -7   -0.99    1.33
   0   0   7   -0.15    1.70
   0   0   7   -0.02    1.11
   1   0   7   -0.87    0.90
  -1   0  -7   -0.23    1.11
   1   0   7    0.12    1.53
  -1   0  -7    0.32    1.12
   2   0   7    0.02    1.39
  -2   0  -7   -0.15    0.83
  -2   0  -7    0.38    1.12
   2   0   7    0.93    0.91
  -3   0  -7   -0.22    0.87
   3   0   7   -0.57    0.76
  -3   0  -7    0.13    1.14
   3   0   7   -0.05    1.57
   4   0   7    1.94    1.78
  -4   0  -7    0.36    0.91
  -4   0  -7    0.19    1.29
   4   0   7   -0.59    0.72
  -5   0  -7    0.74    1.52
   5   0   7   -0.58    1.79
  -5   0  -7   -0.47    0.95
   6   0   7    0.47    1.90
  -6   0  -7   -1.18    1.50
   7   0   7   -0.82    2.01
  -7   0  -7   -0.72    1.59
  -8   0  -7   -2.13    1.98
   8   0   7   -1.26    2.24
   9   0   7   -0.27    2.42
  -9   0  -7   -1.30    2.02
 -10   0  -7    0.58    2.55
  10   0   7    1.22    2.86
 -11   0  -7   -1.25    2.62
  11   0   7    1.74    3.18
 -13  -1   7    4.31    2.57
  13  -1  -7    1.19    2.29
 -13   1   7   -1.62    1.89
  13   1  -7    2.49    2.28
 -12  -1   7    3.67    2.20
 -12  -1   7    0.26    1.80
  12  -1  -7    0.14    1.95
 -12   1   7   -0.67    1.76
  12   1  -7   -0.24    1.91
 -11  -1   7    9.16    2.35
 -11  -1   7    9.89    2.56
  11  -1  -7   11.08    2.57
  11   1  -7    6.23    2.23
 -11   1   7   10.35    2.31
 -10  -1   7   -0.61    1.54
  10  -1  -7    2.19    1.73
 -10  -1   7   -0.38    1.54
  10   1  -7    0.19    1.41
 -10   1   7    0.47    1.62
  -9  -1   7    0.89    1.65
   9  -1  -7    0.84    1.47
  -9  -1   7    2.38    1.52
   9   1  -7    0.89    1.02
  -9   1   7    2.89    1.67
  -8  -1   7   21.08    2.98
   8  -1  -7   23.09    2.70
  -8  -1   7   25.08    2.77
   8   1  -7   18.42    2.02
  -8   1   7   17.46    2.57
  -7  -1   7    8.67    1.67
   7  -1  -7    6.07    1.56
  -7  -1   7    8.93    2.23
   7  -1  -7    6.80    1.03
  -7   1   7    6.59    1.24
   7   1  -7    9.17    1.69
  -7   1   7    9.93    1.94
   7   1  -7    8.06    1.23
   6  -1  -7   32.46    2.37
   6  -1  -7   32.73    3.23
  -6  -1   7   31.81    3.78
  -6  -1   7   33.64    3.04
   6   1  -7   29.62    2.95
   6   1  -7   32.09    2.60
  -6   1   7   35.44    2.59
  -6   1   7   34.84    3.38
  -5  -1   7  126.71    8.31
   5  -1  -7  122.97    8.52
  -5  -1   7  129.11    8.96
   5  -1  -7  128.94    7.91
  -5  -1   7  129.47    7.85
  -5   1   7  129.81    8.04
  -5   1   7  134.68    8.59
   5   1  -7  125.93    8.07
   5   1  -7  122.54    8.32
  -4  -1   7   19.60    2.88
   4  -1  -7   18.65    1.58
  -4  -1   7   17.30    1.51
   4  -1  -7   18.02    2.32
   4   1  -7   19.18    2.00
  -4   1   7   23.97    2.55
   4   1  -7   21.87    1.79
  -4   1   7   20.35    1.83
  -3  -1   7  321.09   20.73
   3  -1  -7  331.94   20.50
   3  -1  -7  329.41   19.89
  -3  -1   7  323.47   19.90
  -3   1   7  321.06   20.03
   3   1  -7  324.71   19.97
  -3   1   7  349.01   20.40
   3   1  -7  331.72   20.13
   2  -1  -7   99.04    6.51
   2  -1  -7  105.56    7.22
  -2  -1   7   92.26    6.81
  -2  -1   7  106.60    7.30
  -2   1   7   95.54    6.76
   2   1  -7  100.19    6.63
  -2   1   7  101.36    6.78
   2   1  -7  100.60    6.53
  -1  -1   7    1.74    1.58
   1  -1  -7    1.91    1.68
  -1  -1   7    3.68    1.51
   1  -1  -7    3.19    1.03
  -1   1   7    1.29    1.77
   1   1  -7    2.51    1.32
  -1   1   7    4.31    1.26
   1   1  -7    2.50    1.21
   0  -1   7   29.28    3.04
   0  -1   7   26.40    3.03
   0  -1  -7   27.73    3.17
   0  -1  -7   27.17    2.62
   0   1   7   31.21    2.77
   0   1   7   34.97    3.84
   0   1  -7   31.89    3.18
   0   1  -7   32.17    3.17
   1  -1   7    8.17    1.40
  -1  -1  -7    4.72    1.27
  -1  -1  -7    6.07    1.51
   1  -1   7    5.63    1.53
  -1   1  -7    8.70    1.59
   1   1   7    6.45    1.33
   1   1   7    7.61    2.32
  -1   1  -7    6.04    1.80
   2  -1   7    1.82    0.97
  -2  -1  -7    1.43    1.02
  -2  -1  -7    1.06    0.99
   2  -1   7    2.23    1.36
   2   1   7    2.63    1.02
  -2   1  -7    1.50    1.42
  -2   1  -7    2.63    0.92
   2   1   7    0.33    1.81
  -3  -1  -7   -0.22    0.99
   3  -1   7    0.38    1.28
  -3  -1  -7    2.22    1.18
   3  -1   7    1.41    0.83
   3   1   7    0.72    0.85
  -3   1  -7    0.54    0.77
  -3   1  -7    0.92    1.48
   3   1   7   -0.36    1.91
  -4  -1  -7   -0.10    1.29
   4  -1   7   -0.01    1.27
  -4  -1  -7    3.23    1.21
   4  -1   7    2.60    0.90
  -4   1  -7    2.13    1.66
  -4   1  -7    1.21    0.83
   4   1   7   -1.24    2.00
  -5  -1  -7   41.74    3.44
   5  -1   7   34.61    3.84
  -5  -1  -7   41.35    3.93
   5  -1   7   48.30    3.29
  -5   1  -7   43.21    4.27
   5   1   7   32.34    4.36
  -6  -1  -7   47.46    3.81
  -6  -1  -7   48.38    4.42
   6  -1   7   39.90    4.26
  -6   1  -7   41.61    4.44
   6   1   7   57.56    5.44
   7  -1   7    2.17    1.79
  -7  -1  -7    3.73    1.94
   7   1   7    1.79    2.37
  -7   1  -7    1.10    1.79
  -8  -1  -7   43.30    4.46
   8  -1   7   40.15    4.73
  -8   1  -7   50.27    4.89
   8   1   7   29.68    4.67
  -9  -1  -7   25.32    3.60
   9  -1   7   21.45    3.67
   9   1   7   23.38    4.29
  -9   1  -7   30.68    4.00
  10  -1   7    1.59    2.59
 -10  -1  -7    0.07    2.47
 -10   1  -7    1.20    2.41
  10   1   7   -4.22    2.75
 -11  -1  -7    4.08    2.91
  11  -1   7    2.43    2.80
  11   1   7   -1.64    3.29
 -11   1  -7    1.18    2.58
 -13  -2   7   -2.14    2.09
  13  -2  -7    0.13    2.30
 -13   2   7    0.90    1.81
 -12  -2   7    8.03    2.43
  12  -2  -7    3.23    2.42
 -12   2   7    6.32    2.10
 -11  -2   7   -1.13    1.82
  11  -2  -7    0.37    1.82
 -11  -2   7   -1.52    1.75
  11   2  -7    1.91    1.68
 -11   2   7    2.05    1.76
 -10  -2   7   13.60    2.60
  10  -2  -7   18.93    2.82
 -10  -2   7   13.08    2.49
 -10   2   7   12.21    2.33
  10   2  -7   16.77    2.16
  -9  -2   7   62.69    5.32
   9  -2  -7   55.27    5.00
  -9  -2   7   64.58    5.00
   9   2  -7   59.21    4.54
  -9   2   7   60.32    4.91
  -8  -2   7   19.20    2.34
   8  -2  -7   22.38    2.79
  -8  -2   7   16.28    2.82
  -8   2   7   15.13    1.95
  -8   2   7   14.73    2.30
   8   2  -7   16.72    2.01
  -7  -2   7  108.96    8.19
  -7  -2   7  111.63    7.42
   7  -2  -7  103.64    7.63
   7   2  -7  105.54    7.12
  -7   2   7  109.12    7.50
  -7   2   7  111.14    7.11
  -6  -2   7   14.03    2.92
  -6  -2   7   15.27    1.91
   6  -2  -7   10.18    2.15
  -6   2   7   14.20    1.68
   6   2  -7   13.63    1.63
  -6   2   7   16.74    2.14
  -5  -2   7    3.62    1.09
   5  -2  -7    3.60    0.63
   5  -2  -7    7.61    1.83
  -5  -2   7    3.05    2.13
  -5   2   7    4.71    1.00
  -5   2   7    3.70    1.31
   5   2  -7    3.70    1.01
  -4  -2   7   68.35    5.08
   4  -2  -7   77.32    4.74
   4  -2  -7   81.57    5.92
  -4  -2   7   73.71    4.63
  -4  -2   7   71.17    6.18
   4   2  -7   77.58    5.07
  -4   2   7   77.78    5.35
   4   2  -7   77.17    5.14
  -4   2   7   75.73    5.08
   3  -2  -7    1.10    1.56
  -3  -2   7   -0.47    0.66
   3  -2  -7    0.47    0.63
  -3  -2   7    0.39    1.75
   3   2  -7    1.01    0.77
  -3   2   7    0.61    1.04
  -3   2   7    0.01    0.87
   3   2  -7    1.65    0.80
   2  -2  -7  101.54    7.27
  -2  -2   7  102.37    7.10
  -2  -2   7  100.25    6.57
   2  -2  -7   90.08    6.00
   2   2  -7   91.09    6.29
  -2   2   7  102.93    6.64
  -2   2   7   95.90    6.32
   2   2  -7   90.03    6.20
   1  -2  -7  128.72    9.42
  -1  -2   7  144.16    8.99
   1  -2  -7  129.34    8.54
  -1  -2   7  148.77    9.36
   1   2  -7  130.38    8.73
   1   2  -7  141.62    9.01
  -1   2   7  142.23    9.37
  -1   2   7  138.58    8.73
   0  -2   7   70.68    5.14
   0  -2  -7   67.44    4.65
   0  -2   7   66.33    4.92
   0  -2  -7   71.63    5.44
   0   2   7   70.11    4.69
   0   2   7   63.82    5.81
   0   2  -7   76.62    5.46
   0   2  -7   71.92    5.07
  -1  -2  -7  103.90    6.45
   1  -2   7   96.97    6.58
   1  -2   7   94.63    6.57
  -1  -2  -7   92.54    6.77
  -1   2  -7   94.73    6.59
   1   2   7   94.29    6.24
  -1   2  -7   98.51    7.21
   1   2   7  118.53    7.82
   2  -2   7   38.01    2.97
  -2  -2  -7   36.03    2.95
  -2  -2  -7   33.23    3.19
   2  -2   7   40.55    3.24
  -2   2  -7   32.04    2.75
  -2   2  -7   39.11    4.00
   2   2   7   42.19    4.54
   2   2   7   37.92    2.60
  -3  -2  -7    4.38    1.37
  -3  -2  -7    2.37    1.17
   3  -2   7    4.61    1.13
   3  -2   7    3.09    1.31
  -3   2  -7    4.27    0.82
  -3   2  -7    5.20    2.03
   3   2   7    6.10    2.54
   4  -2   7   38.01    3.70
  -4  -2  -7   34.93    3.42
   4  -2   7   39.70    3.01
  -4  -2  -7   40.24    3.35
   4   2   7   34.06    4.56
  -4   2  -7   35.90    4.08
  -5  -2  -7    8.35    1.93
   5  -2   7    9.99    2.17
   5  -2   7    9.70    1.43
  -5  -2  -7    8.06    1.65
  -5   2  -7    6.79    2.31
   5   2   7    5.23    2.94
  -6  -2  -7    3.67    1.50
   6  -2   7    2.35    1.78
  -6  -2  -7    5.60    1.87
  -6   2  -7    3.95    2.02
   6   2   7    6.00    2.86
  -7  -2  -7   22.93    3.02
  -7  -2  -7   20.54    2.51
   7  -2   7   15.48    2.80
  -7   2  -7   24.04    3.48
   7   2   7   20.54    4.06
   8  -2   7   49.68    4.96
  -8  -2  -7   51.68    4.91
   8   2   7   38.05    5.33
  -8   2  -7   34.99    4.43
  -9  -2  -7    1.04    2.32
   9  -2   7    3.01    2.26
   9   2   7    7.23    3.44
  -9   2  -7    3.83    2.41
  10  -2   7    6.16    2.75
 -10  -2  -7   17.40    3.44
 -10   2  -7   18.79    3.44
  10   2   7    8.18    3.86
 -11  -2  -7    3.55    3.78
  11  -2   7    0.52    2.61
 -11   2  -7    4.25    2.82
  11   2   7    1.05    3.60
 -13  -3   7   -3.98    2.00
 -13   3   7   -1.48    1.93
  12  -3  -7    6.46    2.66
 -12  -3   7    2.32    2.15
  12   3  -7    0.95    2.23
 -12   3   7    7.64    2.16
  11  -3  -7    9.17    2.71
 -11  -3   7    4.05    2.09
 -11  -3   7   10.23    2.43
 -11   3   7   10.27    2.35
  11   3  -7    7.18    2.05
 -10  -3   7   -0.09    1.56
  10  -3  -7    0.70    1.93
 -10  -3   7    2.16    1.94
  10   3  -7    1.32    1.41
 -10   3   7    2.51    1.69
  -9  -3   7   13.39    2.27
  -9  -3   7   14.28    2.81
   9  -3  -7   16.92    2.86
  -9   3   7   14.57    2.08
   9   3  -7   17.27    2.14
  -9   3   7   10.86    2.26
  -8  -3   7   11.05    2.01
   8  -3  -7   13.64    2.59
  -8  -3   7   12.01    2.70
   8   3  -7   14.72    1.96
  -8   3   7   12.30    2.09
  -8   3   7   11.30    1.81
  -7  -3   7   47.77    4.08
  -7  -3   7   52.35    5.49
   7  -3  -7   46.22    4.84
  -7   3   7   52.35    3.98
   7   3  -7   52.54    3.97
  -7   3   7   57.62    4.33
  -6  -3   7   16.57    3.32
   6  -3  -7   18.33    2.97
  -6  -3   7   22.53    2.38
  -6   3   7   23.32    2.32
  -6   3   7   29.00    2.79
   6   3  -7   21.33    2.27
  -5  -3   7    2.39    2.44
  -5  -3   7    3.03    1.04
   5  -3  -7    1.43    1.91
  -5   3   7    2.01    1.23
   5   3  -7    1.98    1.08
  -5   3   7    3.08    1.08
   4  -3  -7   -1.55    1.61
  -4  -3   7   -0.28    0.74
  -4  -3   7   -0.81    2.11
   4   3  -7    2.61    0.98
  -4   3   7    0.76    0.88
  -4   3   7    1.15    1.06
  -3  -3   7  186.06   12.40
  -3  -3   7  191.86   11.37
   3  -3  -7  176.41   12.30
  -3  -3   7  169.31   11.17
  -3   3   7  188.74   11.46
  -3   3   7  176.46   11.49
   3   3  -7  188.45   11.47
   2  -3  -7   11.56    0.99
  -2  -3   7   14.49    2.45
  -2  -3   7   12.86    1.65
   2  -3  -7    8.80    2.34
   2   3  -7   11.01    1.58
   2   3  -7   13.36    1.45
  -2   3   7   12.19    1.53
  -2   3   7   12.70    1.90
   1  -3  -7   91.18    6.61
  -1  -3   7   91.33    6.44
  -1  -3   7   87.37    5.74
   1  -3  -7   89.33    5.47
  -1   3   7   86.54    5.66
   1   3  -7   79.52    5.63
  -1   3   7   85.73    6.40
   1   3  -7   87.94    6.04
   0  -3  -7   96.10    6.01
   0  -3   7   97.12    6.60
   0  -3  -7   94.37    6.76
   0  -3   7   92.19    6.17
   0   3  -7   89.81    6.73
   0   3   7   90.93    7.18
   0   3   7   94.68    5.99
   0   3  -7   94.59    6.22
   1  -3   7    0.21    0.81
  -1  -3  -7    0.50    0.66
  -1  -3  -7    1.13    1.25
   1  -3   7    2.37    1.17
   1   3   7    0.90    0.53
   1   3   7    2.92    2.28
  -1   3  -7    2.31    1.70
  -1   3  -7    1.04    1.06
   2  -3   7   15.04    1.82
   2  -3   7    9.16    1.61
  -2  -3  -7   16.43    1.76
  -2  -3  -7   16.36    2.18
  -2   3  -7   16.52    1.48
   2   3   7   12.03    1.06
   2   3   7    9.62    3.04
  -2   3  -7   15.85    2.76
   3  -3   7   23.92    2.49
  -3  -3  -7   24.24    2.73
  -3  -3  -7   28.14    2.73
   3  -3   7   27.08    2.81
  -3   3  -7   31.69    3.96
   3   3   7   28.88    4.04
  -4  -3  -7   46.11    4.23
  -4  -3  -7   57.88    4.27
   4  -3   7   53.25    3.99
   4  -3   7   53.99    4.40
   4   3   7   60.48    5.99
  -4   3  -7   52.57    5.32
   5  -3   7   -0.40    0.91
  -5  -3  -7    0.49    1.38
  -5  -3  -7    0.30    1.40
   5  -3   7   -2.30    1.31
   5   3   7    1.61    2.84
  -5   3  -7    1.46    2.05
   6  -3   7    4.55    1.24
  -6  -3  -7    9.28    2.02
   6  -3   7    0.40    1.51
  -6  -3  -7    5.74    1.65
  -6   3  -7    5.65    2.28
   6   3   7    2.37    2.90
   7  -3   7    9.78    2.36
  -7  -3  -7    9.28    2.02
  -7  -3  -7    7.66    2.22
  -7   3  -7    6.95    2.42
   7   3   7    8.88    3.45
  -8  -3  -7    7.28    2.12
  -8  -3  -7   10.17    2.53
   8  -3   7   13.08    2.73
   8   3   7    9.56    3.78
  -8   3  -7   11.07    2.81
  -9  -3  -7    3.11    2.40
   9  -3   7    3.39    2.40
   9   3   7    8.23    3.56
  -9   3  -7    3.84    2.49
  10  -3   7    1.31    2.36
 -10  -3  -7   -1.28    2.52
  10   3   7    2.74    3.35
 -10   3  -7   -1.11    2.37
 -12  -4   7    9.09    2.62
 -12   4   7    5.34    2.30
  12   4  -7    7.30    2.42
  11  -4  -7    3.87    2.58
 -11  -4   7    1.32    1.93
 -11   4   7    0.09    1.79
  11   4  -7    2.53    1.97
 -10  -4   7    6.79    2.44
 -10  -4   7    7.84    2.21
  10  -4  -7   14.67    3.18
 -10   4   7   12.44    2.16
 -10   4   7   11.68    2.30
  10   4  -7    7.85    2.12
  -9  -4   7    3.90    1.65
  -9  -4   7    1.33    2.25
   9  -4  -7    7.98    2.53
   9   4  -7    3.51    1.57
  -9   4   7    1.05    1.32
  -9   4   7    3.94    1.72
  -8  -4   7    8.44    1.80
  -8  -4   7    8.03    2.71
   8  -4  -7   13.80    2.86
  -8   4   7   13.76    1.89
  -8   4   7   10.48    2.04
   8   4  -7   11.45    1.93
   7  -4  -7    0.36    1.95
  -7  -4   7    1.54    2.54
  -7  -4   7    2.25    1.24
  -7   4   7    3.40    1.51
  -7   4   7    0.98    1.18
   7   4  -7    1.82    1.24
  -6  -4   7   22.95    2.43
  -6  -4   7   18.59    3.95
   6  -4  -7   21.19    3.51
  -6   4   7   24.92    2.72
  -6   4   7   24.61    2.53
   6   4  -7   27.53    2.62
  -5  -4   7   14.56    3.57
  -5  -4   7    8.68    1.48
   5  -4  -7    9.33    2.67
  -5   4   7    8.69    1.59
   5   4  -7    9.96    1.64
  -5   4   7   10.12    1.70
  -4  -4   7    0.16    0.79
  -4  -4   7    2.25    2.40
   4  -4  -7    4.21    2.29
  -4   4   7    3.24    1.15
  -4   4   7    1.97    1.11
   4   4  -7    0.83    1.01
  -3  -4   7   44.78    3.27
   3  -4  -7   47.86    4.91
  -3  -4   7   42.29    4.70
   3   4  -7   42.63    3.54
  -3   4   7   46.04    3.74
  -3   4   7   47.76    3.47
  -2  -4   7   -0.52    0.67
  -2  -4   7   -0.29    1.59
  -2  -4   7   -0.17    0.59
   2  -4  -7   -0.12    1.71
   2   4  -7    0.43    1.00
  -2   4   7    0.62    0.39
  -2   4   7    0.69    0.79
  -2   4   7    0.33    1.23
  -1  -4   7   28.05    2.17
  -1  -4   7   29.72    3.26
   1  -4  -7   19.39    2.95
   1  -4  -7   27.42    1.90
  -1   4   7   33.13    3.36
  -1   4   7   27.71    2.20
   1   4  -7   22.49    2.10
   1   4  -7   27.02    2.78
   0  -4   7   14.81    1.69
   0  -4  -7   17.04    1.55
   0  -4  -7   15.86    2.30
   0  -4   7   18.60    2.40
   0   4  -7   16.20    2.37
   0   4   7   17.44    1.54
   0   4  -7   15.97    1.62
   0   4   7   14.30    2.61
  -1  -4  -7   11.37    1.42
  -1  -4  -7   11.48    1.94
   1  -4   7   12.36    1.86
   1  -4   7   15.32    1.70
  -1   4  -7   18.56    2.83
   1   4   7   13.47    3.06
   1   4   7   12.36    1.17
  -1   4  -7   14.45    1.58
  -1   4  -7   14.37    1.96
   2  -4   7  129.19    8.55
  -2  -4  -7  131.65    8.37
  -2  -4  -7  137.94    8.83
   2  -4   7  122.96    8.46
  -2   4  -7  128.90    9.52
  -2   4  -7  127.63    8.37
   2   4   7  137.66    9.96
  -3  -4  -7   -0.67    1.27
   3  -4   7    0.17    1.06
   3  -4   7    2.69    1.27
  -3  -4  -7    0.93    1.04
  -3   4  -7    0.73    0.95
   3   4   7    0.63    2.83
  -3   4  -7    1.03    2.19
  -4  -4  -7   40.69    3.86
   4  -4   7   34.45    3.63
  -4  -4  -7   41.78    3.53
   4  -4   7   38.32    3.36
  -4   4  -7   51.46    5.28
  -4   4  -7   39.89    3.42
   4   4   7   46.11    5.49
   5  -4   7   48.27    4.08
  -5  -4  -7   42.87    4.06
  -5  -4  -7   33.15    3.78
   5  -4   7   48.84    3.65
   5   4   7   48.03    5.73
  -5   4  -7   47.24    5.07
  -5   4  -7   45.75    3.82
  -6  -4  -7    0.63    1.50
  -6  -4  -7    1.65    1.67
   6  -4   7    1.67    1.66
   6  -4   7    1.93    1.15
  -6   4  -7    2.75    1.47
  -6   4  -7    0.10    2.09
   6   4   7    2.39    2.95
   7  -4   7    7.26    2.19
   7  -4   7    8.03    2.16
  -7  -4  -7    8.04    2.12
   7   4   7    3.14    3.24
  -7   4  -7    4.38    2.30
   8  -4   7    8.63    2.52
  -8  -4  -7   10.90    2.67
  -8  -4  -7    5.51    2.15
   8   4   7    9.73    3.75
  -8   4  -7    5.30    2.53
  -9  -4  -7   -1.65    1.96
  -9  -4  -7    3.88    2.57
   9  -4   7    0.74    2.27
  -9   4  -7    1.75    2.49
   9   4   7    1.81    3.36
 -10  -4  -7   -0.65    2.74
  10  -4   7    3.34    2.56
 -10   4  -7   -2.68    2.21
  10   4   7    8.96    3.82
 -12  -5   7    1.82    2.17
  12  -5  -7    2.20    1.87
  12   5  -7    3.68    2.32
 -12   5   7    1.39    2.06
 -11  -5   7   16.21    2.85
  11   5  -7   19.84    2.89
 -11   5   7    9.54    2.44
 -11   5   7   15.30    2.60
 -10  -5   7   20.36    2.76
  10  -5  -7   19.67    3.85
 -10  -5   7   14.97    4.44
 -10   5   7   18.37    2.60
  10   5  -7   21.70    2.92
 -10   5   7   14.58    2.65
  -9  -5   7   15.42    3.39
  -9  -5   7   14.48    2.45
   9  -5  -7   19.85    3.81
  -9   5   7   18.99    2.52
   9   5  -7   15.93    2.59
  -8  -5   7   17.00    3.74
  -8  -5   7   24.31    2.76
   8  -5  -7   21.88    3.91
   8   5  -7   27.91    2.94
  -8   5   7   27.36    2.83
  -8   5   7   20.31    2.72
  -7  -5   7    7.11    1.60
  -7  -5   7    6.51    3.17
   7  -5  -7   13.33    3.12
  -7   5   7    7.31    1.80
   7   5  -7    9.36    1.87
  -7   5   7    7.18    1.65
   6  -5  -7   26.95    3.95
  -6  -5   7   23.16    2.42
  -6  -5   7   10.96    3.87
  -6   5   7   26.69    2.76
  -6   5   7   18.63    2.35
   6   5  -7   19.15    2.49
  -5  -5   7   35.32    2.91
   5  -5  -7   25.73    4.13
  -5  -5   7   33.37    4.98
  -5   5   7   29.89    3.08
   5   5  -7   38.07    3.29
  -5   5   7   33.37    3.18
   4  -5  -7    6.88    2.53
  -4  -5   7    0.55    0.84
  -4  -5   7    2.78    2.69
  -4   5   7    2.31    1.22
   4   5  -7    2.12    1.30
  -4   5   7    2.66    1.30
   3  -5  -7    1.91    2.04
  -3  -5   7    5.25    2.63
  -3  -5   7    3.26    0.91
   3   5  -7    0.23    1.20
  -3   5   7   -0.08    1.34
  -3   5   7    2.10    1.10
  -2  -5   7   74.75    4.80
  -2  -5   7   73.46    6.08
   2  -5  -7   64.43    6.15
  -2  -5   7   73.88    4.72
  -2   5   7   74.05    5.40
   2   5  -7   68.81    5.28
  -2   5   7   71.81    4.94
  -1  -5   7   11.70    1.23
   1  -5  -7    5.77    1.89
  -1  -5   7    7.15    2.07
  -1   5   7    8.94    1.25
   1   5  -7    6.90    1.78
  -1   5   7    8.71    1.09
  -1   5   7    8.36    1.99
   1   5  -7   12.10    1.23
   0  -5  -7   77.35    6.32
   0  -5   7   88.24    6.34
   0  -5  -7   84.37    5.50
   0   5   7   86.55    6.60
   0   5  -7   87.95    5.49
   0   5   7   77.51    5.49
   0   5  -7   93.35    5.64
   0   5  -7   96.93    6.54
  -1  -5  -7   80.53    5.81
  -1  -5  -7   70.33    5.04
   1  -5   7   82.11    5.64
  -1   5  -7   77.05    5.15
   1   5   7   77.62    6.60
  -1   5  -7   74.39    6.27
  -2  -5  -7   34.26    2.72
  -2  -5  -7   32.12    3.31
   2  -5   7   36.88    3.43
  -2   5  -7   32.47    4.44
  -2   5  -7   27.74    2.64
   2   5   7   38.09    4.72
  -3  -5  -7  219.35   14.20
  -3  -5  -7  229.54   14.55
   3  -5   7  213.68   14.31
  -3   5  -7  261.18   15.67
  -3   5  -7  240.09   14.26
   3   5   7  204.91   15.58
  -4  -5  -7   23.13    2.54
  -4  -5  -7   20.25    2.71
   4  -5   7   21.16    2.54
  -4   5  -7   22.92    2.54
   4   5   7   13.16    3.86
  -4   5  -7   22.15    4.03
  -5  -5  -7   -0.49    1.36
  -5  -5  -7    3.33    1.68
   5  -5   7    3.21    1.29
  -5   5  -7    3.07    1.32
  -5   5  -7   -1.18    2.34
   5   5   7    2.34    2.97
  -6  -5  -7   29.07    3.37
  -6  -5  -7   30.28    3.45
   6  -5   7   25.06    3.19
   6  -5   7   30.65    3.03
  -6   5  -7   27.16    3.13
   6   5   7   24.61    4.59
  -6   5  -7   26.87    4.21
  -7  -5  -7    2.79    2.11
  -7  -5  -7    1.14    1.90
   7  -5   7   -0.15    1.17
   7  -5   7    1.91    1.82
  -7   5  -7   -1.43    2.20
  -7   5  -7    1.41    1.71
   7   5   7   -2.48    3.03
   8  -5   7    0.78    1.94
  -8  -5  -7    4.08    2.38
  -8  -5  -7    2.29    2.04
  -8   5  -7    5.10    2.14
   8   5   7    2.69    3.49
  -8   5  -7    6.83    2.79
   9  -5   7    2.42    2.27
  -9  -5  -7    2.45    2.49
  -9  -5  -7    2.25    2.31
  -9   5  -7    5.86    2.82
   9   5   7    2.22    3.55
  10  -5   7   -0.46    2.35
 -10  -5  -7   -0.72    2.61
 -10  -5  -7    1.50    2.54
  10   5   7   -0.99    3.65
 -10   5  -7    0.68    2.55
  12  -6  -7    2.50    1.95
 -12  -6   7    2.02    2.64
  12   6  -7   -0.38    2.22
  11  -6  -7   -0.31    1.66
 -11  -6   7   -0.59    1.87
  11   6  -7    0.78    2.09
 -11   6   7    0.40    1.70
 -11   6   7   -0.39    1.85
 -10  -6   7    0.67    1.77
  10  -6  -7    1.90    1.71
 -10   6   7    1.08    1.77
  10   6  -7    1.70    1.94
 -10   6   7    2.70    1.75
  -9  -6   7    7.83    2.02
  -9  -6   7    4.54    3.04
   9  -6  -7    4.37    3.01
  -9   6   7    4.89    1.74
   9   6  -7    5.87    2.11
  -9   6   7    6.40    1.99
  -8  -6   7    8.98    3.31
  -8  -6   7    7.55    1.82
   8  -6  -7    3.56    2.73
  -8   6   7    5.32    1.71
  -8   6   7    2.11    1.69
   8   6  -7    7.08    1.96
  -7  -6   7   11.07    1.85
  -7  -6   7    5.00    3.48
   7  -6  -7   19.51    3.78
  -7   6   7   11.75    2.03
  -7   6   7   14.43    2.10
   7   6  -7    9.68    2.00
  -6  -6   7    6.60    3.61
  -6  -6   7    9.29    1.72
   6  -6  -7   10.64    3.01
   6   6  -7   12.36    2.05
  -6   6   7    8.63    1.87
  -6   6   7   12.79    2.02
  -5  -6   7   13.11    1.74
   5  -6  -7   11.52    3.03
  -5  -6   7   13.01    3.82
  -5   6   7   11.32    1.91
  -5   6   7   10.92    1.98
   5   6  -7   14.42    2.17
  -4  -6   7   17.06    3.88
  -4  -6   7   17.18    1.93
   4  -6  -7   17.45    3.20
  -4   6   7   18.31    2.25
  -4   6   7   22.24    2.56
   4   6  -7   16.02    2.33
  -3  -6   7   19.32    1.83
  -3  -6   7   17.69    3.48
   3  -6  -7   15.22    2.88
  -3   6   7   15.76    1.94
  -3   6   7   14.20    2.26
   3   6  -7   16.12    2.22
   2  -6  -7   -0.44    0.95
  -2  -6   7   -1.14    0.58
   2  -6  -7   -0.08    1.63
  -2  -6   7   -0.49    1.94
   2   6  -7    1.25    1.35
  -2   6   7    1.37    1.40
  -2   6   7   -0.94    0.86
   1  -6  -7   25.65    3.36
  -1  -6   7   31.76    3.72
   1  -6  -7   31.72    2.60
  -1  -6   7   32.03    2.33
  -1   6   7   35.68    3.62
   1   6  -7   34.37    3.36
   1   6  -7   26.11    2.29
   0  -6   7    7.83    1.95
   0  -6  -7    9.82    2.08
   0  -6  -7    9.65    1.41
   0   6  -7   10.53    1.32
   0   6   7   13.41    1.51
   0   6   7    8.26    2.41
   0   6  -7   14.31    2.34
  -1  -6  -7    3.20    1.60
   1  -6   7    3.06    1.54
  -1   6  -7    3.69    0.93
   1   6   7    2.31    2.45
  -1   6  -7   -0.37    2.03
   1   6   7    2.83    1.24
  -2  -6  -7   26.68    3.20
   2  -6   7   25.64    3.03
  -2  -6  -7   33.00    2.87
  -2   6  -7   27.52    4.27
  -2   6  -7   34.46    2.71
   2   6   7   31.68    4.37
   2   6   7   33.91    3.02
  -3  -6  -7    4.25    1.26
   3  -6   7    1.21    1.28
  -3  -6  -7    2.42    1.56
  -3   6  -7    4.98    2.85
   3   6   7    7.03    3.17
  -3   6  -7    3.40    1.13
   4  -6   7   20.73    2.53
  -4  -6  -7   19.52    2.49
  -4  -6  -7   23.17    2.91
  -4   6  -7   23.04    4.10
  -4   6  -7   16.67    2.15
   4   6   7   15.78    3.85
   5  -6   7    3.23    1.45
  -5  -6  -7    3.83    1.73
  -5  -6  -7    3.31    1.86
  -5   6  -7   -0.86    2.64
  -5   6  -7    2.79    1.30
   5   6   7    3.41    3.09
  -6  -6  -7    3.34    1.80
   6  -6   7    4.45    1.55
  -6  -6  -7    3.95    1.97
  -6   6  -7    2.51    1.59
  -6   6  -7    4.25    2.79
   6   6   7   -3.51    2.95
   7  -6   7   11.97    2.13
  -7  -6  -7   11.17    2.52
  -7  -6  -7    6.68    2.46
   7   6   7    3.54    3.56
  -7   6  -7    9.65    2.26
  -7   6  -7    5.52    2.93
  -8  -6  -7    0.83    2.30
   8  -6   7    2.26    1.60
  -8  -6  -7    0.17    2.06
   8  -6   7   -0.25    1.90
  -8   6  -7    1.75    2.14
   8   6   7    1.14    2.37
   8   6   7    6.33    3.68
  -8   6  -7    2.33    2.70
  -9  -6  -7   -1.50    2.21
   9  -6   7   -1.09    2.01
  -9  -6  -7   -1.67    2.52
   9   6   7    0.16    2.47
   9   6   7    0.60    3.64
  -9   6  -7   -1.55    2.57
  -9   6  -7   -3.10    2.03
  11  -7  -7    0.35    1.84
 -11  -7   7    3.09    2.05
  11   7  -7    1.38    2.21
 -11   7   7    4.23    2.14
  10  -7  -7    4.49    2.04
 -10  -7   7    7.01    2.19
 -10   7   7    1.02    1.75
  10   7  -7    2.38    2.08
   9  -7  -7    1.82    1.65
  -9  -7   7    2.00    1.76
   9   7  -7   -1.12    1.80
  -9   7   7    0.05    1.50
  -9   7   7   -1.35    1.57
   8  -7  -7    7.39    3.25
  -8  -7   7    9.20    3.92
  -8  -7   7    7.33    1.91
   8  -7  -7    6.18    1.92
  -8   7   7    8.95    2.14
   8   7  -7    6.10    2.13
  -8   7   7    8.19    1.96
  -7  -7   7   -1.02    1.22
   7  -7  -7    2.44    2.56
  -7  -7   7   -2.28    3.28
   7  -7  -7    1.04    1.37
  -7   7   7    1.48    1.41
   7   7  -7   -1.11    1.60
  -7   7   7    1.33    1.54
  -6  -7   7    2.17    3.40
   6  -7  -7    1.49    2.28
   6  -7  -7    6.60    1.66
  -6  -7   7    5.50    1.40
  -6   7   7    2.17    1.49
   6   7  -7    1.95    1.76
  -6   7   7    3.72    1.59
   5  -7  -7   -0.96    1.11
   5  -7  -7    0.40    1.90
  -5  -7   7   -0.79    2.86
  -5  -7   7    1.98    1.04
  -5   7   7    2.52    1.54
   5   7  -7   -0.52    1.42
  -5   7   7    2.10    1.36
   4  -7  -7   -0.68    1.16
  -4  -7   7    0.44    0.87
   4  -7  -7    1.35    1.90
  -4  -7   7   -0.43    2.88
  -4   7   7    1.15    1.20
  -4   7   7   -0.62    1.40
   4   7  -7   -1.17    1.30
   3  -7  -7    7.89    2.23
   3  -7  -7    4.54    1.51
  -3  -7   7    7.87    1.22
  -3  -7   7    2.50    2.73
   3   7  -7    5.63    1.73
  -3   7   7    4.46    1.64
   2  -7  -7    0.09    1.05
   2  -7  -7    0.07    1.65
  -2  -7   7   -0.05    0.67
  -2  -7   7   -0.87    2.08
   2   7  -7   -1.82    1.41
  -2   7   7    0.16    1.54
   1  -7  -7    1.73    1.09
  -1  -7   7    0.37    1.86
   1  -7  -7   -1.16    1.50
   1   7  -7    0.21    0.68
   1   7  -7    1.53    1.66
  -1   7   7    2.16    1.89
   0  -7  -7   16.94    2.69
   0  -7   7   15.30    2.61
   0   7  -7   16.31    2.77
   0   7   7   21.50    3.26
   0   7  -7   23.23    2.01
   1  -7   7   16.96    2.45
  -1  -7  -7   16.01    2.57
   1   7   7   17.44    3.11
  -1   7  -7   12.42    2.85
   1   7   7   18.72    2.17
  -1   7  -7   19.16    1.97
   2  -7   7   22.98    2.86
  -2  -7  -7   23.37    2.98
   2   7   7   12.84    3.28
  -2   7  -7   22.28    2.28
  -2   7  -7   18.32    3.64
   2   7   7   21.85    2.51
  -3  -7  -7   49.91    4.44
   3  -7   7   41.33    4.01
   3   7   7   29.98    4.65
  -3   7  -7   43.67    3.49
  -3   7  -7   48.81    5.64
   3   7   7   43.84    3.95
   4  -7   7   -0.92    1.24
  -4  -7  -7    0.23    1.49
  -4   7  -7   -2.30    2.90
   4   7   7    2.18    2.74
   4   7   7    0.21    1.61
  -4   7  -7    0.23    1.00
  -5  -7  -7    0.91    1.72
   5  -7   7   -0.65    1.29
  -5   7  -7    0.66    2.68
  -5   7  -7    0.76    1.21
   5   7   7   -3.60    1.67
   5   7   7   -4.42    2.95
  -6  -7  -7    0.74    1.81
   6  -7   7    3.91    1.62
   6   7   7   -1.98    3.13
   6   7   7   -1.76    1.91
  -6   7  -7    3.76    1.63
  -6   7  -7    0.55    2.79
  -7  -7  -7   -0.89    1.97
   7  -7   7    0.70    1.47
  -7   7  -7   -1.48    2.72
   7   7   7   -0.30    3.28
  -7   7  -7    0.76    1.77
   7   7   7    0.12    2.21
  -8  -7  -7    0.36    2.20
   8  -7   7   -1.03    1.42
   8   7   7    1.22    3.68
  -8   7  -7    2.37    2.18
  -8   7  -7    0.46    2.75
   8   7   7    4.11    2.70
   9  -7   7    3.03    2.52
  -9  -7  -7    4.29    2.69
  -9   7  -7   -0.54    2.82
   9   7   7   -1.85    2.51
  -9   7  -7    2.23    2.43
  11   8  -7    0.78    2.66
 -11   8   7   -2.46    1.83
  10  -8  -7    5.43    2.09
 -10  -8   7    0.94    1.96
  10   8  -7    5.16    2.72
 -10   8   7    2.72    1.97
  -9  -8   7    0.15    1.65
   9  -8  -7    1.84    1.88
  -9   8   7    2.12    1.97
   9   8  -7    3.54    2.50
  -8  -8   7    8.99    2.15
  -8  -8   7   11.77    4.53
   8  -8  -7   15.27    2.58
   8   8  -7    8.30    2.53
  -8   8   7   13.08    2.59
   7  -8  -7    6.14    2.68
   7  -8  -7   10.39    2.20
  -7  -8   7    8.99    1.86
  -7  -8   7    7.24    4.31
  -7   8   7   11.13    2.35
   7   8  -7   10.28    2.48
   6  -8  -7   23.41    2.90
   6  -8  -7   26.70    3.85
  -6  -8   7   20.22    2.50
  -6  -8   7   20.16    4.81
   6   8  -7   21.60    3.02
  -6   8   7   20.88    2.87
  -5  -8   7    9.70    1.62
   5  -8  -7    9.94    2.69
   5  -8  -7   10.18    2.04
  -5  -8   7    9.13    3.86
   5   8  -7    8.19    2.14
  -5   8   7    6.76    1.97
   4  -8  -7   66.21    5.12
  -4  -8   7   66.62    7.36
  -4  -8   7   61.36    4.63
   4  -8  -7   69.11    5.75
   4   8  -7   72.70    5.44
  -4   8   7   64.52    5.26
  -3  -8   7   59.24    6.12
  -3  -8   7   57.42    4.20
   3  -8  -7   65.66    5.63
   3  -8  -7   61.11    4.65
   3   8  -7   58.11    5.08
  -3   8   7   57.28    4.92
   2  -8  -7    3.88    1.35
  -2  -8   7   -0.17    2.17
   2  -8  -7    3.69    1.84
   2   8  -7    0.96    1.54
  -2   8   7   -1.37    1.44
  -1  -8   7   37.68    4.23
   1  -8  -7   36.68    3.92
   1  -8  -7   38.40    3.31
  -1   8   7   38.61    4.06
   1   8  -7   34.50    3.91
   0  -8  -7    2.00    1.64
   0  -8   7    0.61    1.64
   0   8  -7   -0.52    1.74
   0   8  -7    0.00    0.72
   0   8   7   -1.54    1.82
  -1  -8  -7    3.72    1.77
   1  -8   7    4.48    1.82
  -1   8  -7    5.83    1.19
   1   8   7    8.26    2.61
  -1   8  -7   12.01    2.84
  -2  -8  -7   32.52    3.51
   2  -8   7   27.67    3.25
  -2   8  -7   26.86    2.67
   2   8   7   24.69    3.89
  -2   8  -7   33.31    4.61
   3  -8   7    1.14    1.48
  -3  -8  -7    1.36    1.69
   3   8   7    2.21    2.54
  -3   8  -7   -0.14    2.88
  -3   8  -7    0.20    0.98
   3   8   7    4.52    1.78
   4  -8   7   24.55    3.18
  -4  -8  -7   27.46    3.36
   4   8   7   20.40    4.09
  -4   8  -7   26.32    2.78
  -4   8  -7   28.44    4.79
   4   8   7   27.72    3.30
   5  -8   7   27.19    3.34
  -5  -8  -7   27.09    3.51
   5   8   7   22.92    3.32
   5   8   7   26.67    4.53
  -5   8  -7   37.23    5.23
  -5   8  -7   27.81    3.11
   6  -8   7   -0.16    1.47
  -6  -8  -7   -0.56    2.04
   6   8   7    0.58    2.88
   6   8   7   -0.19    2.07
  -6   8  -7   -1.50    3.12
  -6   8  -7    0.49    1.44
  -7  -8  -7   23.31    3.86
   7  -8   7   26.90    3.23
  -7   8  -7   23.18    4.55
  -7   8  -7   28.88    3.48
   7   8   7   19.29    3.44
   7   8   7   20.88    4.47
   8  -8   7    1.95    1.73
  -8  -8  -7   -1.36    2.20
  -8   8  -7    1.27    2.98
   8   8   7    4.64    2.71
  -8   8  -7    0.25    1.93
  10  -9  -7    5.52    2.46
 -10  -9   7    4.86    2.25
 -10   9   7    7.74    2.47
  10   9  -7    5.85    2.83
   9  -9  -7    8.33    2.59
  -9  -9   7   14.58    2.59
  -9   9   7   13.07    2.70
   9   9  -7    9.88    2.87
  -8  -9   7   10.47    2.06
   8  -9  -7    6.86    2.27
  -8   9   7    5.06    2.49
   8   9  -7    3.91    2.45
   7  -9  -7    2.38    1.82
  -7  -9   7    3.16    1.53
  -7  -9   7   -1.87    3.93
   7   9  -7    4.76    2.33
  -7   9   7    2.14    2.09
   6  -9  -7   30.05    4.00
  -6  -9   7   33.51    3.22
   6  -9  -7   35.60    3.80
  -6  -9   7   34.68    6.06
  -6   9   7   27.48    3.41
   6   9  -7   26.25    3.61
  -5  -9   7   22.45    2.52
   5  -9  -7   28.77    3.28
  -5  -9   7   18.59    4.94
   5  -9  -7   25.66    3.51
  -5   9   7   24.69    3.13
   5   9  -7   19.98    3.05
  -4  -9   7    3.91    3.41
  -4  -9   7    0.06    0.92
   4  -9  -7    1.51    1.50
   4  -9  -7    3.01    1.91
  -4   9   7    0.13    1.67
   4   9  -7   -1.44    1.50
   3  -9  -7    0.94    1.79
   3  -9  -7    3.55    1.54
  -3  -9   7    1.54    2.74
   3   9  -7    7.06    2.09
  -3   9   7    1.81    1.71
   2  -9  -7   42.81    4.36
  -2  -9   7   38.30    4.78
   2  -9  -7   44.84    3.74
   2   9  -7   36.90    4.16
  -2   9   7   38.14    4.02
  -1  -9   7   10.66    2.82
   1  -9  -7   15.60    2.58
  -1   9   7    8.95    2.34
   1   9  -7   10.50    2.53
   0  -9  -7    4.71    1.92
   0  -9   7    5.25    2.09
   0   9   7    2.99    1.97
   0   9  -7    8.80    2.54
  -1  -9  -7   27.98    3.30
   1  -9   7   27.48    3.42
  -1   9  -7   18.61    3.57
   1   9   7   18.00    3.23
  -1   9  -7   21.10    2.22
   2  -9   7   17.12    2.68
  -2  -9  -7   16.93    2.75
  -2   9  -7   27.85    4.47
   2   9   7   15.81    3.19
  -2   9  -7   19.05    2.19
   3  -9   7   64.72    5.55
  -3  -9  -7   73.78    5.77
  -3   9  -7   76.20    7.44
   3   9   7   82.48    6.70
  -3   9  -7   59.13    4.92
  -4  -9  -7   -0.76    1.68
   4  -9   7    2.75    1.67
   4   9   7    4.34    2.76
  -4   9  -7    2.54    1.25
   4   9   7   -0.82    1.95
  -4   9  -7   -2.55    3.05
   5  -9   7    6.01    2.00
  -5  -9  -7    2.35    2.06
   5   9   7    1.04    2.99
  -5   9  -7    9.37    3.84
   5   9   7    5.88    2.50
  -5   9  -7    3.68    1.56
  -6  -9  -7    6.85    2.60
   6  -9   7    7.66    2.17
  -6   9  -7    8.82    2.07
   6   9   7    8.71    3.53
  -6   9  -7    8.34    3.84
   6   9   7    9.58    2.94
   7  -9   7    1.91    1.76
  -7  -9  -7   -0.42    2.31
   7   9   7    1.55    2.74
  -7   9  -7   -2.40    3.08
  -7   9  -7    0.92    1.68
  -8  -9  -7   -0.70    2.91
   8  -9   7    0.65    1.89
  -8   9  -7   -0.96    1.94
  -8   9  -7    4.24    4.42
   8   9   7    0.76    2.68
   9 -10  -7    0.27    1.99
  -9 -10   7    1.07    1.88
  -9  10   7    1.32    2.19
   9  10  -7   -1.07    2.47
  -8 -10   7    0.39    1.56
   8 -10  -7    1.19    1.88
   8  10  -7    0.16    2.42
  -8  10   7    1.45    2.42
  -7 -10   7    0.31    1.39
   7 -10  -7    2.86    1.96
   7  10  -7    2.47    2.50
  -7  10   7    2.29    2.41
  -6 -10   7    0.88    1.25
   6 -10  -7    0.90    1.76
  -6 -10   7    4.58    4.25
   6  10  -7    1.59    2.24
  -6  10   7    2.38    2.28
   5 -10  -7    1.61    1.66
   5 -10  -7   -0.33    1.77
  -5 -10   7    1.30    1.14
  -5 -10   7    4.24    3.84
   5  10  -7   -1.86    1.86
  -5  10   7    2.22    1.82
   4 -10  -7    5.51    2.18
   4 -10  -7    4.94    1.89
  -4 -10   7    4.04    3.44
  -4  10   7    4.92    2.08
   4  10  -7    2.92    2.10
   3 -10  -7   -0.67    1.53
   3 -10  -7    1.45    1.77
  -3 -10   7    2.36    3.14
  -3  10   7   -0.57    1.78
   3  10  -7   -2.20    1.80
  -2 -10   7    2.34    2.68
   2 -10  -7    4.33    1.97
  -2  10   7    4.81    2.04
   2  10  -7    6.37    2.37
  -1 -10   7    0.13    2.32
   1 -10  -7   -4.48    1.37
   1  10  -7   -1.12    2.08
  -1  10   7    2.68    1.92
   0 -10  -7    5.46    2.07
   0 -10   7    8.64    2.55
   0  10  -7    7.41    2.72
   0  10   7    5.50    2.30
  -1 -10  -7    1.21    1.77
   1 -10   7    4.30    1.97
  -1  10  -7    0.85    2.65
   1  10   7   -0.75    2.00
   2 -10   7    8.44    2.28
  -2 -10  -7    8.58    2.51
   2  10   7   13.81    2.98
  -2  10  -7    9.25    3.56
  -2  10  -7   11.29    1.76
   3 -10   7   -1.67    1.54
  -3 -10  -7    0.70    2.03
  -3  10  -7    2.23    3.35
   3  10   7   -6.48    2.02
  -3  10  -7    0.58    1.13
   4 -10   7    4.14    1.80
  -4 -10  -7    1.68    2.10
  -4  10  -7    2.74    1.38
  -4  10  -7    3.78    3.60
   4  10   7   -2.75    2.34
   5 -10   7    2.83    1.89
  -5 -10  -7    4.98    2.37
  -5  10  -7    4.79    1.65
  -5  10  -7    9.85    4.38
   5  10   7    3.02    3.03
   6 -10   7    2.67    2.12
  -6 -10  -7    3.41    2.46
   6  10   7    0.47    3.75
  -6  10  -7    1.94    1.68
   6  10   7   -0.43    2.64
  -6  10  -7   -1.98    3.37
   7 -10   7    2.52    2.06
  -7  10  -7    0.88    1.80
   7  10   7   -1.66    2.75
  -8 -11   7   10.62    2.36
   8 -11  -7   10.15    2.76
  -8  11   7   26.06    4.31
   8  11  -7   17.46    5.75
  -7 -11   7    2.12    1.69
   7 -11  -7    5.25    2.20
  -7  11   7    4.74    2.88
   7  11  -7    2.22    2.58
  -6 -11   7    6.32    1.75
  -6 -11   7   -2.33    4.64
   6 -11  -7    3.02    2.14
   6  11  -7    1.83    2.65
  -6  11   7    3.91    2.49
   5 -11  -7   19.71    3.13
  -5 -11   7    8.05    4.58
  -5  11   7   13.42    2.77
   5  11  -7   11.52    2.89
   4 -11  -7    0.85    2.21
   4 -11  -7    1.06    1.82
  -4 -11   7    0.69    3.48
  -4  11   7   -3.47    1.75
   4  11  -7    0.67    2.29
   3 -11  -7   33.55    3.89
   3 -11  -7   30.03    3.67
  -3 -11   7   24.26    4.67
  -3  11   7   30.89    3.80
   3  11  -7   33.32    4.20
   2 -11  -7   10.70    2.40
  -2 -11   7    7.24    3.19
  -2  11   7    4.80    2.18
   2  11  -7    9.13    2.68
  -1 -11   7   -2.17    2.42
   1 -11  -7   -0.38    1.63
  -1  11   7    1.62    2.15
   1  11  -7   -1.23    2.32
   0 -11  -7   19.15    2.95
   0 -11   7   10.98    2.98
   0  11  -7   14.31    3.36
   0  11   7   13.32    2.82
  -1 -11  -7    4.44    2.09
   1 -11   7    2.94    2.18
   1  11   7    3.63    2.31
  -1  11  -7    3.36    3.00
   2 -11   7    1.70    1.87
  -2 -11  -7   -2.64    1.84
   2  11   7    1.26    2.31
  -2  11  -7   -2.62    2.77
   3 -11   7   -0.19    1.79
  -3 -11  -7   -0.46    1.92
   3  11   7    4.75    2.61
  -3  11  -7    3.61    3.68
  -3  11  -7    1.49    1.21
  -4 -11  -7    0.15    2.13
   4 -11   7   -1.06    1.79
  -4  11  -7   -4.53    3.21
   4  11   7    4.33    2.77
  -4  11  -7    2.51    1.37
  -5 -11  -7   15.86    3.15
   5 -11   7   10.27    2.62
  -5  11  -7   16.15    4.91
   5  11   7    5.05    3.37
  -5  11  -7    9.25    1.96
   6 -11   7    4.28    2.78
   6 -12  -7   10.63    2.94
  -6  12   7    9.52    3.00
   6  12  -7    7.41    3.14
  -5 -12   7   -0.92    4.23
   5 -12  -7    1.34    2.05
   5  12  -7    2.08    2.60
  -5  12   7   -3.62    1.79
  -4 -12   7   19.97    5.02
   4 -12  -7   15.08    2.98
   4  12  -7   16.87    3.54
  -4  12   7   10.24    2.74
  -3 -12   7   -1.73    3.16
   3  12  -7    1.30    2.52
  -3  12   7   -1.37    1.92
  -2 -12   7   16.13    4.03
   2 -12  -7   19.92    3.05
  -2  12   7   12.33    2.93
   2  12  -7   18.82    3.57
  -1 -12   7   12.58    3.61
   1 -12  -7   16.44    2.82
   1  12  -7    8.95    3.19
  -1  12   7   13.87    2.94
   0 -12  -7    0.59    1.87
   0 -12   7    1.34    2.41
   0  12  -7   -0.63    2.78
   0  12   7    0.17    2.09
   1 -12   7   18.89    3.67
  -1 -12  -7   19.50    3.18
  -1  12  -7   29.83    4.83
   1  12   7   13.65    3.21
   2 -12   7    2.83    2.28
  -2 -12  -7    3.01    2.19
   2  12   7    5.54    2.67
  -2  12  -7    4.57    3.86
  -3 -12  -7    6.21    2.51
   3 -12   7    3.41    2.22
   3  12   7   11.40    3.10
  -3  12  -7   13.19    4.58
   4 -12   7    4.23    2.54
  -4 -12  -7    8.65    2.67
  -4  12  -7    6.77    4.27
   4  12   7   -1.83    2.76
  -4 -13   7   -0.10    4.16
   4  13  -7   -3.39    2.61
  -4  13   7    0.26    2.42
  -3 -13   7    1.33    3.87
   3  13  -7    0.10    2.84
  -3  13   7    0.26    2.11
  -2 -13   7   -2.20    3.13
  -2  13   7   -0.55    2.09
   2  13  -7    0.10    2.82
  -1 -13   7    2.88    3.25
   1 -13  -7    1.82    2.04
  -1  13   7    2.14    2.35
   1  13  -7    3.67    3.00
   0 -13   7    4.29    3.11
   0 -13  -7    4.88    2.23
   0  13   7    6.17    2.53
   0  13  -7    1.84    3.15
  -1 -13  -7    1.46    2.17
   1 -13   7    3.34    2.81
   1  13   7    2.70    2.54
  -1  13  -7    7.01    3.77
  -2 -13  -7    1.13    2.16
   2  13   7    6.17    2.78
 -13   0   8    0.81    2.12
  13   0  -8    1.63    2.34
  12   0  -8    2.87    2.19
 -12   0   8    1.51    1.98
 -11   0   8   12.55    2.65
  11   0  -8   13.93    2.75
  10   0  -8    1.55    1.77
 -10   0   8    0.02    1.84
  -9   0   8    5.85    2.17
   9   0  -8   10.15    2.15
  -8   0   8  108.36    8.08
   8   0  -8  112.82    7.78
   7   0  -8    4.04    0.99
   7   0  -8    4.46    1.56
  -7   0   8    2.48    1.90
   6   0  -8  233.14   13.97
  -6   0   8  219.39   14.76
  -6   0   8  225.14   13.91
   6   0  -8  229.76   14.44
  -5   0   8  177.61   12.12
   5   0  -8  191.24   11.27
  -5   0   8  177.03   11.20
   5   0  -8  180.27   11.70
   4   0  -8    2.00    1.19
  -4   0   8   -0.49    0.72
   4   0  -8    1.25    0.74
  -4   0   8    0.93    1.59
  -3   0   8   88.45    6.57
   3   0  -8   88.19    5.80
  -3   0   8   90.18    5.98
   3   0  -8   85.22    6.23
   2   0  -8    9.68    1.55
  -2   0   8    8.87    1.91
  -2   0   8    7.29    1.86
   2   0  -8   11.67    2.08
   1   0  -8    0.43    1.10
  -1   0   8    1.16    1.69
  -1   0   8    1.21    1.35
   1   0  -8    0.02    1.41
   0   0   8   -1.13    1.68
   0   0   8   -0.45    1.19
   0   0  -8    3.56    1.60
   0   0  -8    1.61    1.32
   1   0   8   38.09    3.91
   1   0   8   34.43    3.09
  -1   0  -8   30.91    3.29
  -1   0  -8   29.03    3.25
  -2   0  -8   26.36    2.86
   2   0   8   30.31    2.87
  -2   0  -8   34.29    3.35
   2   0   8   30.51    3.66
  -3   0  -8  129.74    9.24
   3   0   8  135.06    8.76
   3   0   8  136.67    9.59
  -3   0  -8  141.08    8.87
  -4   0  -8   84.19    6.50
  -4   0  -8   89.22    5.95
   4   0   8   83.82    6.94
   5   0   8  112.38    8.78
  -5   0  -8  118.24    7.83
  -5   0  -8  118.76    8.43
  -6   0  -8   63.21    5.52
   6   0   8   63.25    6.16
   7   0   8   -1.01    2.22
  -7   0  -8   -0.26    1.97
  -8   0  -8   49.55    5.07
   8   0   8   35.42    4.97
   9   0   8   -2.42    2.68
  -9   0  -8   -0.08    2.52
 -10   0  -8   10.72    3.51
  10   0   8   15.02    3.93
  13  -1  -8    1.13    2.37
 -13   1   8    0.88    1.97
  13   1  -8    1.83    2.25
 -12  -1   8    6.91    2.47
  12  -1  -8    7.70    2.57
  12   1  -8    6.83    2.47
 -12   1   8    5.57    2.24
 -11  -1   8    1.40    2.02
 -11  -1   8    3.29    2.09
  11  -1  -8    0.70    1.99
 -11   1   8   -0.38    1.76
  11   1  -8    2.38    2.08
 -10  -1   8    5.90    2.19
 -10  -1   8    4.50    1.93
  10  -1  -8    3.54    1.95
  10   1  -8    4.03    1.95
 -10   1   8    4.73    2.06
  -9  -1   8    7.78    2.43
  -9  -1   8    8.49    2.04
   9  -1  -8    9.83    2.21
  -9   1   8    7.40    2.16
   9   1  -8   12.79    1.67
   9   1  -8    9.73    2.14
  -8  -1   8   10.59    2.59
   8  -1  -8    9.96    2.14
  -8  -1   8   12.65    2.08
  -8   1   8    9.25    2.23
   8   1  -8    9.58    1.49
   8   1  -8   10.08    1.99
  -7  -1   8   98.37    7.93
   7  -1  -8  119.77    7.66
   7   1  -8  108.31    6.93
  -7   1   8  100.43    6.89
  -7   1   8  105.01    7.62
   6  -1  -8    4.33    0.88
   6  -1  -8    6.28    1.81
  -6  -1   8    6.25    2.53
  -6   1   8   -1.24    1.58
  -6   1   8    3.86    1.06
   6   1  -8    7.11    1.55
   6   1  -8    5.87    1.13
   5  -1  -8   14.05    2.16
  -5  -1   8   13.47    1.23
  -5  -1   8   13.95    2.89
   5  -1  -8   12.05    1.28
  -5   1   8   11.37    1.48
  -5   1   8   10.03    2.00
   5   1  -8   10.79    1.73
   5   1  -8   10.90    1.41
   4  -1  -8   43.89    3.98
   4  -1  -8   41.09    2.94
  -4  -1   8   48.84    4.59
  -4  -1   8   39.85    2.89
   4   1  -8   38.79    3.37
   4   1  -8   43.81    3.09
  -4   1   8   37.57    3.10
  -4   1   8   44.16    3.92
  -3  -1   8    3.28    1.16
  -3  -1   8    5.44    1.98
   3  -1  -8    6.03    1.11
   3  -1  -8    0.66    1.60
   3   1  -8    3.52    1.00
  -3   1   8    1.21    1.48
   3   1  -8    6.22    1.32
  -3   1   8    2.17    1.19
   2  -1  -8    1.74    1.60
  -2  -1   8    1.86    1.75
  -2  -1   8    1.65    1.58
   2  -1  -8    0.07    0.95
  -2   1   8   -1.29    1.07
  -2   1   8    2.31    1.44
   2   1  -8    0.30    1.01
   2   1  -8    1.30    1.06
   1  -1  -8    4.18    1.72
  -1  -1   8    0.05    1.30
   1  -1  -8    0.00    0.94
  -1  -1   8   -0.04    1.49
  -1   1   8   -0.49    1.07
  -1   1   8   -0.80    1.74
   1   1  -8   -0.65    1.20
   1   1  -8    1.45    1.36
   0  -1   8    1.75    1.35
   0  -1   8   -0.73    1.35
   0  -1  -8    2.08    1.58
   0  -1  -8    1.77    1.07
   0   1  -8    2.76    1.48
   0   1   8    3.15    2.12
   0   1  -8    1.80    1.41
   0   1   8    1.06    1.12
  -1  -1  -8   93.43    6.53
  -1  -1  -8   81.70    6.68
   1  -1   8   98.10    6.92
   1  -1   8   93.12    6.60
   1   1   8  104.02    6.50
  -1   1  -8   95.06    6.89
   1   1   8  109.67    7.54
  -1   1  -8   90.47    6.64
   2  -1   8   15.84    1.98
  -2  -1  -8   16.05    2.16
   2  -1   8   12.96    2.29
  -2  -1  -8   11.60    1.97
  -2   1  -8   17.58    2.68
   2   1   8    9.90    2.71
  -2   1  -8   14.72    1.91
   2   1   8   16.13    1.92
  -3  -1  -8    1.16    1.34
  -3  -1  -8    0.29    1.22
   3  -1   8    2.04    1.74
   3  -1   8    1.15    1.08
   3   1   8    3.78    2.28
  -3   1  -8   -0.36    0.97
  -3   1  -8   -1.52    1.49
   4  -1   8   52.21    3.87
  -4  -1  -8   59.97    4.57
  -4  -1  -8   52.02    4.15
   4  -1   8   57.54    5.04
  -4   1  -8   40.10    4.57
   4   1   8   49.47    5.28
   5  -1   8    7.73    2.26
  -5  -1  -8    8.70    2.08
  -5  -1  -8    7.25    1.63
  -5   1  -8    7.09    2.12
   5   1   8    4.44    2.70
  -6  -1  -8    0.67    1.65
  -6  -1  -8    0.07    1.28
   6  -1   8   -1.45    1.64
   6   1   8    1.93    2.35
  -6   1  -8   -1.30    1.64
  -7  -1  -8    1.75    2.09
   7  -1   8    2.53    2.14
  -7   1  -8   -1.56    1.93
   7   1   8   -0.20    2.56
  -8  -1  -8    0.98    2.42
   8  -1   8    0.44    2.33
   8   1   8   -0.21    2.80
  -8   1  -8    2.69    2.47
   9  -1   8   16.98    3.51
  -9  -1  -8   16.56    3.41
   9   1   8    8.60    3.60
  -9   1  -8   14.15    3.56
 -10  -1  -8    5.06    3.17
  10  -1   8    4.57    3.15
 -10   1  -8    2.53    2.99
  10   1   8    6.63    3.52
 -13  -2   8    4.30    2.66
  13  -2  -8   -3.12    2.28
  13   2  -8    0.21    2.25
 -13   2   8   -1.80    2.07
  12  -2  -8   -0.64    2.18
 -12  -2   8    3.78    2.27
 -12  -2   8    0.60    2.13
 -12   2   8    0.40    1.93
  12   2  -8   -1.23    1.90
 -11  -2   8    1.12    2.07
  11  -2  -8   -0.46    2.14
 -11  -2   8    2.52    1.90
 -11   2   8    0.34    1.75
  10  -2  -8    1.09    2.03
 -10  -2   8    0.47    2.08
 -10  -2   8    0.70    1.71
 -10   2   8    0.68    1.68
  10   2  -8    2.55    1.38
   9  -2  -8   26.22    3.35
  -9  -2   8   23.44    2.94
  -9  -2   8   23.35    3.45
  -9   2   8   19.37    2.98
   9   2  -8   25.97    2.56
  -8  -2   8    3.11    2.32
   8  -2  -8    4.70    1.84
  -8  -2   8    2.02    1.43
  -8   2   8    1.52    1.13
   8   2  -8    1.08    1.09
  -8   2   8    4.35    1.83
  -7  -2   8    2.27    2.49
   7  -2  -8    2.26    1.65
  -7  -2   8    0.49    1.38
  -7   2   8    0.91    1.06
   7   2  -8    2.51    1.09
  -7   2   8   -0.55    1.58
   6  -2  -8    9.20    2.22
  -6  -2   8    7.12    1.61
  -6  -2   8    9.22    2.92
   6   2  -8   11.25    1.56
   6   2  -8   10.05    1.78
  -6   2   8    6.71    1.37
  -6   2   8    6.28    1.90
  -5  -2   8    4.02    1.21
  -5  -2   8    7.36    2.71
   5  -2  -8    7.70    2.14
   5   2  -8    5.37    1.40
  -5   2   8    1.03    1.43
   5   2  -8    4.27    1.15
  -5   2   8    2.08    1.07
  -4  -2   8    3.54    2.30
   4  -2  -8    3.17    1.83
   4  -2  -8    2.59    0.87
  -4  -2   8    3.53    0.83
  -4   2   8    4.01    1.17
   4   2  -8    0.63    0.95
  -4   2   8    4.92    1.52
   4   2  -8    3.78    1.06
   3  -2  -8    5.73    1.02
   3  -2  -8    4.84    2.02
  -3  -2   8    3.91    1.23
  -3  -2   8    6.18    2.23
  -3   2   8    2.34    1.27
   3   2  -8    5.35    1.15
   3   2  -8    5.52    1.16
  -3   2   8    4.69    1.42
  -2  -2   8   91.43    6.30
   2  -2  -8   93.18    6.99
  -2  -2   8   94.32    6.78
   2  -2  -8   78.60    5.65
  -2   2   8   84.93    6.33
   2   2  -8   85.91    5.97
   2   2  -8   89.76    5.93
  -2   2   8   92.95    6.05
  -1  -2   8    0.85    1.47
   1  -2  -8    2.45    0.89
  -1  -2   8    1.91    1.41
   1  -2  -8    2.50    1.89
   1   2  -8    2.21    1.14
  -1   2   8    1.13    1.04
  -1   2   8    4.07    1.98
   1   2  -8    4.55    1.44
   0  -2  -8    6.31    1.19
   0  -2   8    5.66    1.74
   0  -2  -8    4.58    1.83
   0  -2   8    8.12    1.62
   0   2  -8    6.30    1.90
   0   2  -8    6.40    1.64
   0   2   8    6.39    2.45
   0   2   8    6.35    1.26
   1  -2   8    1.48    1.22
  -1  -2  -8    0.32    1.33
  -1  -2  -8    1.19    0.93
   1  -2   8   -0.43    1.08
   1   2   8    1.75    0.90
  -1   2  -8    0.16    1.13
  -1   2  -8   -0.79    1.53
   1   2   8   -2.23    2.15
  -2  -2  -8   27.10    2.75
  -2  -2  -8   29.79    3.04
   2  -2   8   28.20    2.91
   2  -2   8   26.05    2.62
  -2   2  -8   24.68    2.42
  -2   2  -8   22.29    3.29
   2   2   8   33.47    4.11
   2   2   8   20.47    2.06
  -3  -2  -8   -0.95    1.13
  -3  -2  -8    2.54    1.43
   3  -2   8    1.54    1.39
   3  -2   8    1.85    1.08
  -3   2  -8    0.02    1.79
   3   2   8    2.72    2.54
   4  -2   8   40.85    4.30
   4  -2   8   55.42    3.91
  -4  -2  -8   52.57    4.38
  -4  -2  -8   52.44    4.25
  -4   2  -8   56.61    5.27
   4   2   8   45.62    5.49
  -5  -2  -8    9.80    2.26
   5  -2   8   14.96    2.61
   5  -2   8   16.18    1.90
  -5  -2  -8   14.61    2.15
   5   2   8    9.92    3.28
  -5   2  -8   12.40    2.76
   6  -2   8    7.84    2.14
  -6  -2  -8   16.56    2.72
  -6  -2  -8    9.09    1.96
   6   2   8   13.14    3.56
  -6   2  -8    9.64    2.67
  -7  -2  -8   -0.31    1.42
   7  -2   8    0.46    1.83
  -7  -2  -8   -0.19    1.95
  -7   2  -8    0.04    2.01
   7   2   8   -2.66    2.64
   8  -2   8    0.32    2.06
  -8  -2  -8    1.81    2.28
   8   2   8    2.12    3.20
  -8   2  -8    0.30    2.29
  -9  -2  -8    6.70    3.04
   9  -2   8    9.93    3.07
  -9   2  -8    6.98    2.97
   9   2   8    4.24    3.28
 -10  -2  -8    4.92    3.03
  10  -2   8    5.39    2.90
  10   2   8    1.76    3.36
 -10   2  -8    4.14    3.04
 -13  -3   8    6.42    2.70
 -13   3   8    4.95    2.45
  12  -3  -8    7.92    2.88
 -12  -3   8    8.59    2.65
 -12   3   8    6.18    2.30
 -11  -3   8   -0.63    1.72
  11  -3  -8    1.59    2.20
 -11  -3   8    1.88    2.23
  11   3  -8   -0.76    1.53
 -11   3   8   -0.54    1.79
 -10  -3   8   19.79    3.46
  10  -3  -8   19.09    3.47
 -10  -3   8   25.68    3.22
 -10   3   8   21.84    3.10
  10   3  -8   27.40    2.91
   9  -3  -8    6.34    2.37
  -9  -3   8   12.84    2.13
  -9  -3   8   11.25    2.76
  -9   3   8    7.90    1.72
  -9   3   8    7.04    1.99
   9   3  -8    6.49    1.62
   8  -3  -8    9.25    2.43
  -8  -3   8    6.02    1.66
  -8  -3   8    7.38    2.83
  -8   3   8    8.37    1.63
   8   3  -8    8.17    1.63
  -8   3   8    6.41    1.81
  -7  -3   8   24.42    2.73
  -7  -3   8   27.19    4.19
   7  -3  -8   29.56    3.67
  -7   3   8   29.57    2.72
  -7   3   8   27.68    3.02
   7   3  -8   21.59    2.57
  -6  -3   8   13.12    3.18
   6  -3  -8   11.12    2.70
  -6  -3   8    9.11    1.74
   6   3  -8   12.30    1.79
  -6   3   8   14.44    2.16
  -6   3   8   12.96    1.74
  -5  -3   8   31.63    4.57
   5  -3  -8   42.24    4.60
  -5  -3   8   35.28    3.37
   5   3  -8   44.96    3.34
  -5   3   8   43.60    3.47
  -5   3   8   42.58    3.66
  -4  -3   8   69.53    6.41
   4  -3  -8   62.54    5.73
  -4  -3   8   61.26    4.22
   4   3  -8   49.81    4.20
  -4   3   8   61.28    4.47
   4   3  -8   57.23    4.24
  -4   3   8   56.08    4.33
   3  -3  -8    8.05    2.46
  -3  -3   8    3.40    1.29
  -3  -3   8    2.81    2.10
  -3   3   8    6.12    1.53
  -3   3   8    4.99    1.32
   3   3  -8    5.84    1.19
   3   3  -8    4.05    1.19
   2  -3  -8   74.08    4.74
  -2  -3   8   75.95    5.39
  -2  -3   8   79.75    6.28
   2  -3  -8   84.05    6.49
   2   3  -8   75.61    5.34
   2   3  -8   69.64    5.06
  -2   3   8   72.74    5.71
  -2   3   8   76.84    5.17
  -1  -3   8   94.65    7.19
  -1  -3   8  100.41    6.62
   1  -3  -8  105.34    7.44
   1  -3  -8  101.69    6.22
  -1   3   8   97.52    6.40
   1   3  -8   93.16    6.45
  -1   3   8  100.42    7.35
   1   3  -8   89.48    6.80
   0  -3  -8    0.66    1.54
   0  -3   8    2.83    1.51
   0  -3  -8    4.43    0.95
   0  -3   8    1.59    1.10
   0   3  -8    6.18    1.44
   0   3   8    4.92    0.96
   0   3   8    4.30    2.45
   0   3  -8    3.48    1.72
  -1  -3  -8   73.65    6.15
   1  -3   8   86.98    5.97
   1  -3   8   75.77    5.69
  -1  -3  -8   85.93    5.54
   1   3   8   90.47    7.25
   1   3   8   78.25    5.22
  -1   3  -8   89.65    6.63
  -1   3  -8   82.02    5.74
  -2  -3  -8   62.36    4.35
   2  -3   8   54.18    4.42
  -2  -3  -8   54.28    4.93
   2  -3   8   60.54    4.50
   2   3   8   52.27    5.77
  -2   3  -8   59.86    5.65
   3  -3   8   13.13    2.05
   3  -3   8   12.79    1.89
  -3  -3  -8   11.20    1.93
  -3  -3  -8   14.04    2.17
  -3   3  -8   17.31    3.12
   3   3   8   13.25    3.53
   4  -3   8   45.83    3.67
   4  -3   8   42.35    4.18
  -4  -3  -8   48.58    4.29
  -4  -3  -8   46.19    4.10
  -4   3  -8   45.85    5.03
   4   3   8   41.72    5.46
   5  -3   8    8.43    1.56
   5  -3   8    9.07    2.09
  -5  -3  -8    6.64    1.81
  -5  -3  -8    8.52    2.02
  -5   3  -8    3.73    2.38
   5   3   8    4.05    3.14
  -6  -3  -8    4.24    2.02
  -6  -3  -8    8.33    1.98
   6  -3   8    6.27    1.97
  -6   3  -8    7.01    2.62
   6   3   8    1.57    2.97
   7  -3   8    9.03    2.61
  -7  -3  -8   16.50    2.58
  -7  -3  -8   21.73    3.25
  -7   3  -8   12.98    3.18
   7   3   8   18.54    4.20
  -8  -3  -8   -2.32    1.86
  -8  -3  -8    3.11    2.36
   8  -3   8   -0.76    1.98
   8   3   8    0.20    3.07
  -8   3  -8    0.85    2.33
  -9  -3  -8    6.30    2.90
   9  -3   8    4.41    2.47
  -9   3  -8    6.91    3.01
   9   3   8    8.88    3.75
  10  -3   8    9.27    3.06
 -10  -3  -8    7.16    3.25
 -10   3  -8   12.76    3.55
  10   3   8    8.13    3.91
 -12  -4   8   -0.65    2.11
 -12   4   8    3.30    2.10
  12   4  -8   -0.09    1.97
 -11  -4   8   10.58    2.87
  11  -4  -8   11.01    3.37
 -11  -4   8   10.00    2.48
 -11   4   8    7.79    2.28
  11   4  -8   12.96    2.52
  10  -4  -8    5.13    2.64
 -10  -4   8   -3.49    2.12
 -10  -4   8    3.62    1.85
 -10   4   8   -1.99    1.69
  10   4  -8    0.73    1.59
  -9  -4   8    0.92    1.51
   9  -4  -8   -3.62    2.11
  -9  -4   8    2.53    2.51
   9   4  -8    1.38    1.50
  -9   4   8    1.90    1.70
  -9   4   8    1.02    1.34
  -8  -4   8   16.65    2.35
  -8  -4   8   18.98    3.80
   8  -4  -8   19.11    3.30
  -8   4   8   12.86    2.36
   8   4  -8   17.72    2.38
  -8   4   8   17.57    2.30
  -7  -4   8    0.00    1.15
  -7  -4   8   -1.81    2.51
   7  -4  -8    0.57    2.23
  -7   4   8   -0.30    1.34
  -7   4   8   -0.68    1.19
   7   4  -8    1.47    1.25
  -6  -4   8   24.27    4.36
  -6  -4   8   24.07    2.53
   6  -4  -8   24.45    3.83
  -6   4   8   21.76    2.54
   6   4  -8   23.50    2.60
  -6   4   8   24.78    2.79
   5  -4  -8   30.91    4.11
  -5  -4   8   23.99    2.50
  -5  -4   8   30.27    4.41
   5   4  -8   29.45    2.86
  -5   4   8   30.08    2.94
  -5   4   8   25.76    2.78
  -4  -4   8   22.31    2.32
  -4  -4   8   23.89    4.18
   4  -4  -8   28.06    3.85
  -4   4   8   27.55    2.70
   4   4  -8   21.10    2.43
  -4   4   8   25.44    2.72
   3  -4  -8  110.81    8.72
  -3  -4   8  121.69    8.77
  -3  -4   8  111.31    7.31
   3   4  -8  113.28    7.59
  -3   4   8  112.20    7.74
  -3   4   8  111.05    7.43
   3   4  -8  111.82    7.30
   2  -4  -8    1.59    1.98
  -2  -4   8   -4.10    1.81
   2  -4  -8    0.49    0.46
  -2  -4   8    1.39    1.05
  -2   4   8   -0.15    1.50
  -2   4   8    2.04    1.03
   2   4  -8   -1.57    1.15
   2   4  -8    0.63    0.83
   1  -4  -8   42.23    4.32
   1  -4  -8   40.44    2.84
  -1  -4   8   38.67    3.19
  -1  -4   8   49.66    4.44
  -1   4   8   44.94    4.49
   1   4  -8   41.13    3.81
  -1   4   8   43.00    3.13
   1   4  -8   39.73    3.12
   0  -4  -8   74.23    4.68
   0  -4  -8   70.30    5.68
   0  -4   8   70.86    5.47
   0  -4   8   71.95    4.90
   0   4  -8   68.14    5.65
   0   4  -8   67.35    4.85
   0   4   8   66.17    6.31
   0   4   8   67.31    4.61
   1  -4   8   16.20    1.97
  -1  -4  -8   17.39    1.79
   1  -4   8   13.99    2.26
  -1  -4  -8   17.19    2.61
  -1   4  -8   18.30    3.07
   1   4   8   14.09    1.40
   1   4   8   16.63    3.42
  -2  -4  -8   -2.86    1.35
   2  -4   8    0.68    1.23
   2  -4   8   -1.17    0.99
  -2  -4  -8    0.10    0.95
   2   4   8   -3.58    2.57
  -2   4  -8   -1.66    2.13
   3  -4   8   63.85    4.84
  -3  -4  -8   56.19    4.60
  -3  -4  -8   57.70    5.09
   3  -4   8   63.71    4.72
  -3   4  -8   77.34    6.65
   3   4   8   66.18    6.67
   4  -4   8   40.42    3.53
  -4  -4  -8   40.23    3.86
   4  -4   8   36.11    3.75
  -4  -4  -8   42.13    4.09
   4   4   8   43.14    5.60
  -4   4  -8   47.65    5.18
  -5  -4  -8   12.67    2.36
  -5  -4  -8   11.94    2.38
   5  -4   8   11.70    1.85
   5  -4   8   10.55    2.11
  -5   4  -8   10.42    2.95
   5   4   8   18.28    4.08
   6  -4   8   10.91    2.33
  -6  -4  -8    8.11    2.12
  -6  -4  -8   12.56    2.48
   6  -4   8    8.71    1.72
  -6   4  -8    6.35    2.77
   6   4   8   11.06    3.63
  -7  -4  -8    4.47    2.16
   7  -4   8    5.23    2.25
  -7  -4  -8    6.66    2.45
   7   4   8   10.35    3.74
  -7   4  -8    4.54    2.63
  -8  -4  -8   23.24    3.14
  -8  -4  -8   10.48    3.10
   8  -4   8   19.34    3.27
   8   4   8   10.38    3.97
  -8   4  -8   17.82    3.66
  -9  -4  -8   -1.57    2.62
   9  -4   8   -1.84    2.25
   9   4   8    4.28    3.53
  -9   4  -8   -1.71    2.63
  10  -4   8    6.05    3.12
 -10  -4  -8    9.06    3.36
 -10   4  -8    3.58    2.94
  10   4   8    5.60    3.85
 -12  -5   8   -0.02    2.05
  12   5  -8    0.62    2.13
 -12   5   8   -0.33    2.13
 -11  -5   8   -1.21    1.90
 -11   5   8   -0.57    1.86
  11   5  -8    2.69    1.93
 -10  -5   8   -1.22    2.44
 -10  -5   8    0.72    1.72
  10  -5  -8   -1.55    2.59
 -10   5   8   -0.07    1.73
  10   5  -8    0.01    1.79
 -10   5   8    0.56    1.57
   9  -5  -8    0.62    2.58
  -9  -5   8    1.03    1.62
  -9  -5   8    0.12    2.64
  -9   5   8   -1.40    1.26
   9   5  -8    1.21    1.62
  -9   5   8    1.05    1.63
   8  -5  -8    7.18    2.93
  -8  -5   8   10.39    3.24
  -8  -5   8    4.12    1.60
   8   5  -8    5.94    1.77
  -8   5   8    6.86    1.88
  -8   5   8    5.25    1.63
  -7  -5   8   25.36    4.65
   7  -5  -8   43.16    5.09
  -7  -5   8   27.87    2.97
  -7   5   8   39.45    3.34
  -7   5   8   24.84    3.06
   7   5  -8   27.51    3.04
   6  -5  -8    4.61    2.64
  -6  -5   8    7.72    3.56
  -6  -5   8    8.79    1.62
  -6   5   8    8.86    1.77
   6   5  -8    9.74    1.93
  -6   5   8    7.11    1.77
  -5  -5   8    0.74    0.97
   5  -5  -8    0.50    2.58
  -5  -5   8    2.37    3.23
  -5   5   8    0.72    1.31
   5   5  -8    0.01    1.28
  -5   5   8    0.80    1.39
   4  -5  -8    2.57    2.46
  -4  -5   8    1.45    2.60
  -4  -5   8    0.29    0.85
  -4   5   8   -0.83    1.11
  -4   5   8   -0.67    1.39
   4   5  -8    1.12    1.25
  -3  -5   8    1.09    0.85
   3  -5  -8    0.36    2.19
  -3  -5   8    3.42    2.52
   3   5  -8    3.10    1.41
  -3   5   8    1.71    1.08
  -3   5   8    1.97    1.62
  -2  -5   8   48.83    5.33
   2  -5  -8   61.43    5.68
  -2  -5   8   53.88    3.89
  -2   5   8   55.97    4.06
   2   5  -8   55.52    4.49
   2   5  -8   54.41    3.91
  -2   5   8   60.46    4.93
   1  -5  -8   17.84    1.60
  -1  -5   8   18.20    2.89
   1  -5  -8   14.55    2.83
  -1  -5   8   20.97    1.96
   1   5  -8   22.26    1.94
  -1   5   8   13.85    2.85
  -1   5   8   21.76    1.99
   1   5  -8   20.95    2.61
   0  -5   8    4.11    1.12
   0  -5   8    8.46    2.02
   0  -5  -8    3.16    0.86
   0  -5  -8    5.35    2.00
   0   5  -8    2.27    1.88
   0   5   8    6.35    2.51
   0   5   8    1.23    0.80
   1  -5   8   11.01    1.69
   1  -5   8   13.16    2.26
  -1  -5  -8   10.55    2.26
  -1  -5  -8   10.35    1.45
   1   5   8    6.43    3.01
  -1   5  -8   13.20    1.64
  -1   5  -8   16.61    3.18
   2  -5   8   -0.04    1.33
  -2  -5  -8    0.71    1.66
   2  -5   8    1.09    1.22
  -2  -5  -8    1.58    1.03
  -2   5  -8    1.65    2.38
  -2   5  -8    0.26    0.88
   2   5   8    0.99    3.01
  -3  -5  -8   -0.35    1.58
   3  -5   8   -1.18    1.10
  -3  -5  -8   -0.04    1.12
   3  -5   8   -0.85    1.17
  -3   5  -8    0.41    0.99
   3   5   8   -1.62    2.95
  -3   5  -8    0.47    2.53
  -4  -5  -8   10.98    1.93
   4  -5   8    9.54    2.03
   4  -5   8   11.61    1.97
  -4  -5  -8   12.95    2.43
  -4   5  -8   14.84    3.53
   4   5   8    9.78    3.59
  -4   5  -8    9.61    1.77
  -5  -5  -8    2.20    1.69
   5  -5   8    0.52    1.43
   5  -5   8    0.94    1.34
  -5  -5  -8    0.45    1.73
  -5   5  -8   -1.36    1.21
   5   5   8   -0.31    3.11
  -5   5  -8    0.78    2.51
  -6  -5  -8   -0.05    1.76
   6  -5   8    3.80    1.43
  -6  -5  -8    0.43    1.91
   6  -5   8    3.67    1.91
   6   5   8   -0.37    3.29
  -6   5  -8   -0.99    2.46
  -7  -5  -8    1.51    2.03
   7  -5   8    4.40    2.15
  -7  -5  -8   -1.25    1.96
   7   5   8   -3.81    3.17
  -7   5  -8    0.85    2.61
   8  -5   8    2.32    2.28
  -8  -5  -8    1.99    2.54
  -8  -5  -8    2.08    2.27
   8   5   8    0.53    3.38
  -8   5  -8   -2.68    2.29
  -9  -5  -8    2.56    2.49
  -9  -5  -8   -2.59    2.33
   9  -5   8    0.10    2.35
  -9   5  -8    2.60    2.88
   9   5   8    2.63    3.43
  12  -6  -8    6.16    2.48
 -12   6   8    6.46    2.57
  12   6  -8    5.87    2.66
  11  -6  -8    8.84    2.54
 -11  -6   8   10.61    2.63
 -11   6   8   10.90    2.56
 -11   6   8   13.00    2.57
  11   6  -8   11.52    2.64
  10  -6  -8    7.29    4.42
 -10  -6   8    8.96    2.32
 -10   6   8    7.60    2.09
  10   6  -8    7.32    2.55
 -10   6   8    7.98    2.35
   9  -6  -8   22.86    4.64
  -9  -6   8   22.69    4.39
  -9  -6   8   20.46    2.84
  -9   6   8   20.35    2.89
   9   6  -8   20.96    2.95
  -9   6   8   23.15    2.98
  -8  -6   8    3.31    3.37
   8  -6  -8    5.49    3.11
  -8  -6   8   -0.03    1.32
  -8   6   8    1.46    1.70
  -8   6   8    2.64    1.61
   8   6  -8    1.36    1.84
   7  -6  -8    0.83    2.53
  -7  -6   8    2.45    1.37
  -7  -6   8    1.12    3.30
   7   6  -8   -1.92    1.40
  -7   6   8    0.61    1.51
  -7   6   8    0.83    1.44
  -6  -6   8    1.33    3.26
   6  -6  -8   -0.40    2.38
  -6  -6   8   -0.12    1.14
  -6   6   8    1.38    1.42
  -6   6   8   -1.26    1.31
   6   6  -8    1.86    1.54
   5  -6  -8    3.21    2.59
  -5  -6   8   -3.07    2.68
  -5  -6   8    1.78    1.02
  -5   6   8    1.16    1.40
  -5   6   8    1.20    1.51
   5   6  -8    2.40    1.53
  -4  -6   8   21.96    2.17
  -4  -6   8   13.68    3.71
   4  -6  -8   18.42    3.52
  -4   6   8   17.75    2.58
   4   6  -8   21.66    2.66
  -4   6   8   22.11    2.47
   3  -6  -8   23.79    3.69
  -3  -6   8   24.29    4.09
  -3  -6   8   25.05    2.30
  -3   6   8   21.42    2.96
   3   6  -8   22.51    2.73
  -3   6   8   23.38    2.51
   2  -6  -8  122.04    9.00
  -2  -6   8  125.73    9.27
  -2  -6   8  127.10    7.93
   2   6  -8  121.80    8.49
  -2   6   8  131.57    8.81
  -2   6   8  117.30    8.03
  -1  -6   8   32.41    4.08
   1  -6  -8   38.02    3.22
   1  -6  -8   36.85    4.14
   1   6  -8   44.46    3.04
  -1   6   8   39.11    3.10
   1   6  -8   45.33    4.21
  -1   6   8   40.72    4.49
   0  -6   8  165.72   11.23
   0  -6  -8  172.91   11.29
   0   6  -8  170.85   10.44
   0   6   8  152.08   11.57
   0   6  -8  161.14   11.28
  -1  -6  -8   54.08    5.13
   1  -6   8   59.55    4.87
  -1  -6  -8   55.09    3.99
   1   6   8   48.71    5.55
   1   6   8   57.01    4.29
  -1   6  -8   48.88    5.26
  -1   6  -8   59.20    4.10
  -2  -6  -8   34.36    3.74
  -2  -6  -8   32.55    2.99
   2  -6   8   31.26    3.45
   2   6   8   28.73    4.64
  -2   6  -8   38.20    4.69
  -2   6  -8   30.13    2.97
  -3  -6  -8   14.49    2.04
   3  -6   8    9.70    2.00
  -3  -6  -8   10.95    2.35
  -3   6  -8   10.41    3.10
   3   6   8    0.71    3.26
  -3   6  -8   16.91    2.01
  -4  -6  -8   34.29    4.05
  -4  -6  -8   37.86    3.65
   4  -6   8   36.59    3.63
  -4   6  -8   36.78    5.15
  -4   6  -8   33.92    3.40
   4   6   8   34.65    5.15
   5  -6   8    0.43    1.59
  -5  -6  -8    5.37    1.87
  -5  -6  -8    1.25    1.79
   5  -6   8    2.31    1.47
  -5   6  -8    1.15    1.29
  -5   6  -8    1.00    2.71
   5   6   8   -0.56    3.16
  -6  -6  -8    1.28    1.92
   6  -6   8    0.78    1.76
   6  -6   8   -0.06    1.44
  -6  -6  -8    2.44    2.12
  -6   6  -8    0.94    1.66
   6   6   8   -4.52    3.32
  -6   6  -8    0.48    2.82
   7  -6   8    2.99    1.90
   7  -6   8    2.81    1.63
  -7  -6  -8   -1.23    2.24
  -7  -6  -8    6.42    2.53
  -7   6  -8    1.77    2.79
   7   6   8   -0.58    3.51
  -7   6  -8    2.62    2.01
   8  -6   8    2.72    2.23
  -8  -6  -8    1.43    2.62
  -8  -6  -8    0.61    2.35
   8   6   8    2.57    3.63
  -8   6  -8   -3.08    2.59
  -9  -6  -8    7.45    2.98
  -9  -6  -8   11.50    3.33
   9  -6   8   10.26    3.02
   9   6   8   11.89    3.27
   9   6   8    4.37    4.06
  -9   6  -8    8.30    3.32
 -11  -7   8    1.14    2.11
  11  -7  -8    2.01    1.88
  11   7  -8    3.95    2.49
 -11   7   8    5.19    2.10
 -10  -7   8   20.21    3.08
  10  -7  -8   15.47    3.02
 -10   7   8   22.01    3.05
 -10   7   8   22.58    3.13
  10   7  -8   16.47    3.11
  -9  -7   8    4.37    1.80
   9  -7  -8   -0.46    1.63
  -9  -7   8    1.12    3.39
   9   7  -8    4.37    2.12
  -9   7   8    3.58    1.94
  -9   7   8    0.46    1.69
   8  -7  -8    3.35    1.79
  -8  -7   8    3.67    3.77
   8  -7  -8    5.39    3.35
  -8  -7   8    8.69    1.97
  -8   7   8    5.65    2.02
  -8   7   8    2.72    1.78
   8   7  -8    3.13    2.05
  -7  -7   8   12.08    4.20
   7  -7  -8   -3.93    2.51
  -7  -7   8   10.40    1.87
   7   7  -8    6.97    2.12
  -7   7   8    4.69    1.89
  -7   7   8    4.38    1.88
  -6  -7   8   35.44    3.27
  -6  -7   8   31.72    5.57
   6  -7  -8   31.81    4.72
  -6   7   8   29.66    3.44
   6   7  -8   33.76    3.69
  -6   7   8   36.29    3.60
   5  -7  -8   17.46    3.43
  -5  -7   8   14.39    1.88
  -5  -7   8   17.15    4.19
  -5   7   8   10.18    2.11
   5   7  -8   12.32    2.32
  -5   7   8   13.14    2.17
   4  -7  -8   38.13    3.67
  -4  -7   8   35.42    2.97
  -4  -7   8   34.31    4.94
   4  -7  -8   34.32    4.42
  -4   7   8   31.55    3.57
   4   7  -8   32.10    3.46
  -4   7   8   42.35    3.54
  -3  -7   8   15.55    1.84
   3  -7  -8   15.28    2.98
  -3  -7   8   21.69    4.00
   3  -7  -8   22.42    2.50
  -3   7   8   18.12    2.74
   3   7  -8   14.66    2.50
  -3   7   8   16.98    2.14
  -2  -7   8   56.57    5.72
   2  -7  -8   67.38    4.62
  -2  -7   8   59.01    4.28
   2  -7  -8   67.58    5.88
  -2   7   8   51.82    5.17
   2   7  -8   60.65    5.12
   1  -7  -8   81.47    5.92
   1  -7  -8   91.67    6.88
  -1  -7   8   87.47    7.07
  -1   7   8   91.33    6.98
   1   7  -8   86.67    6.65
   0  -7  -8    2.95    1.84
   0  -7   8    3.21    1.86
   0   7   8    6.03    2.52
   0   7  -8    2.39    2.00
   0   7  -8    2.48    0.92
   1  -7   8    7.93    2.07
  -1  -7  -8    5.40    2.12
  -1   7  -8    9.13    2.66
  -1   7  -8    9.68    1.45
   1   7   8    8.10    2.83
  -2  -7  -8   17.56    2.69
   2  -7   8    8.21    2.19
  -2   7  -8   16.46    1.93
   2   7   8    7.18    3.12
  -2   7  -8   15.32    3.43
   2   7   8   17.11    2.29
  -3  -7  -8   24.73    3.20
   3  -7   8   28.95    3.35
   3   7   8   23.28    2.98
  -3   7  -8   26.29    4.27
   3   7   8   20.29    4.16
  -3   7  -8   28.27    2.81
   4  -7   8   20.62    2.85
  -4  -7  -8   21.45    2.73
  -4  -7  -8   18.91    3.09
  -4   7  -8   18.12    2.46
  -4   7  -8   25.86    4.48
   4   7   8   23.35    2.95
   4   7   8    8.77    3.65
   5  -7   8    1.92    1.59
  -5  -7  -8    3.56    1.91
  -5  -7  -8    4.25    2.31
   5   7   8    4.15    3.52
  -5   7  -8   -4.07    2.65
   5   7   8    0.40    2.06
  -5   7  -8    3.26    1.51
  -6  -7  -8   17.42    2.92
   6  -7   8   13.43    2.49
  -6  -7  -8   20.91    3.38
   6   7   8    6.93    3.92
  -6   7  -8   17.81    2.67
  -6   7  -8   19.60    4.21
   6   7   8   14.30    2.97
   7  -7   8   26.97    3.75
   7  -7   8   31.06    3.58
  -7  -7  -8   31.15    4.05
  -7  -7  -8   35.10    4.27
   7   7   8   26.91    3.96
   7   7   8   24.15    5.12
  -7   7  -8   38.85    4.13
  -7   7  -8   42.37    5.68
  -8  -7  -8    6.84    2.71
   8  -7   8    0.38    2.16
  -8  -7  -8    0.48    2.52
  -8   7  -8    4.19    3.24
   8   7   8   -1.62    2.61
   8   7   8   -4.14    3.38
  -8   7  -8    0.75    2.17
  10  -8  -8   -1.31    1.82
 -10  -8   8    0.39    1.82
 -10   8   8    1.79    1.96
  10   8  -8   -3.41    2.05
   9  -8  -8    5.76    2.19
  -9  -8   8    4.47    1.99
   9   8  -8    3.25    2.32
  -9   8   8    3.25    2.47
  -8  -8   8   -3.48    3.71
  -8  -8   8   -0.93    1.36
   8  -8  -8    0.74    1.69
   8   8  -8   -0.03    2.06
  -8   8   8    2.44    2.02
  -7  -8   8    2.74    3.83
  -7  -8   8    3.04    1.51
   7  -8  -8    2.39    2.69
   7  -8  -8    4.91    1.92
  -7   8   8    5.02    2.15
   7   8  -8    3.68    2.25
  -6  -8   8    1.36    3.69
  -6  -8   8    0.07    1.25
   6  -8  -8   -1.38    2.41
   6  -8  -8   -0.22    1.52
   6   8  -8    1.15    1.79
  -6   8   8   -0.07    1.67
  -5  -8   8    7.40    1.53
   5  -8  -8    5.61    1.77
   5  -8  -8    4.58    2.51
  -5  -8   8    3.46    3.42
  -5   8   8    6.48    2.02
   5   8  -8    5.11    1.92
  -4  -8   8    4.08    3.36
   4  -8  -8    0.13    1.35
   4  -8  -8    1.70    2.13
  -4  -8   8    1.56    1.00
  -4   8   8   -1.94    1.48
   4   8  -8    1.08    1.62
   3  -8  -8   -0.76    1.24
   3  -8  -8   -0.60    1.83
  -3  -8   8   -0.29    0.90
  -3  -8   8    3.39    2.87
   3   8  -8   -1.47    1.52
  -3   8   8    1.61    1.72
  -2  -8   8   23.29    3.86
   2  -8  -8   23.90    3.43
   2  -8  -8   22.19    2.67
  -2   8   8   27.92    3.53
   2   8  -8   23.67    3.15
  -1  -8   8    1.13    2.13
   1  -8  -8    4.71    2.03
   1   8  -8    1.08    1.80
  -1   8   8    2.79    2.10
   0  -8  -8    3.80    1.91
   0  -8   8    4.62    2.18
   0   8   8    4.19    2.37
   0   8  -8    2.54    2.06
   1  -8   8   -1.89    1.46
  -1  -8  -8    1.53    1.71
   1   8   8    2.00    2.35
  -1   8  -8    0.49    0.85
  -1   8  -8    1.11    2.37
  -2  -8  -8    5.88    2.05
   2  -8   8    9.42    2.28
  -2   8  -8    4.93    1.27
  -2   8  -8    7.69    3.09
   2   8   8    6.06    2.85
  -3  -8  -8   -0.68    1.73
   3  -8   8   -1.26    1.40
  -3   8  -8    4.67    3.01
   3   8   8    1.85    2.88
   3   8   8    3.64    3.00
  -3   8  -8    1.93    1.09
  -4  -8  -8    9.63    2.58
   4  -8   8    3.91    1.93
  -4   8  -8   22.50    4.48
  -4   8  -8   11.02    1.93
   4   8   8   12.12    3.61
   4   8   8   12.04    2.57
   5  -8   8    2.94    1.80
  -5  -8  -8    1.90    2.08
   5   8   8    1.36    3.30
  -5   8  -8    1.69    1.45
   5   8   8    4.60    2.36
  -5   8  -8    0.75    3.17
  -6  -8  -8    8.96    2.69
   6  -8   8    5.83    2.04
   6   8   8    9.43    3.79
  -6   8  -8    4.79    1.88
   6   8   8    5.46    2.62
  -6   8  -8    5.08    3.51
   7  -8   8    2.99    1.90
  -7  -8  -8    1.83    2.50
   7   8   8    3.41    3.66
  -7   8  -8    0.16    2.92
  -7   8  -8   -1.26    1.59
   7   8   8    2.63    2.71
   8  -8   8   -0.79    2.14
   8  -8   8    0.01    1.85
  -8  -8  -8   -1.55    2.42
  -8   8  -8    2.72    2.16
   8   8   8   -3.53    3.63
   8   8   8    1.48    2.73
  -8   8  -8   -2.00    3.20
 -10  -9   8   -0.48    1.86
  10   9  -8    2.28    2.61
 -10   9   8    1.95    2.21
   9  -9  -8    2.36    2.14
  -9  -9   8    2.38    1.89
   9   9  -8    1.26    2.40
  -9   9   8    4.73    2.55
  -8  -9   8   -7.97    4.95
  -8  -9   8   -0.81    1.47
   8  -9  -8    0.97    1.80
   8   9  -8    4.44    2.58
  -8   9   8   -0.91    2.17
   7  -9  -8   11.39    2.60
  -7  -9   8   20.74    5.50
  -7  -9   8   12.33    2.21
  -7   9   8   21.64    3.19
   7   9  -8   12.02    2.93
   6  -9  -8    2.50    1.86
  -6  -9   8    6.89    4.20
  -6  -9   8    1.90    1.48
   6  -9  -8    1.58    2.49
   6   9  -8    3.50    2.23
  -6   9   8    6.28    2.13
  -5  -9   8    2.29    1.22
  -5  -9   8    1.84    3.62
   5  -9  -8    2.57    1.76
   5  -9  -8    1.70    2.26
   5   9  -8    2.30    2.08
  -5   9   8    4.63    2.07
   4  -9  -8   32.23    3.57
   4  -9  -8   37.53    4.25
  -4  -9   8   34.28    5.46
   4   9  -8   24.12    3.51
  -4   9   8   28.42    3.62
  -3  -9   8    2.04    2.94
   3  -9  -8    1.99    2.08
   3  -9  -8    1.47    1.54
  -3   9   8   -1.10    1.76
   3   9  -8    0.04    1.81
  -2  -9   8    2.76    2.62
   2  -9  -8    8.42    2.26
   2   9  -8    3.73    2.13
  -2   9   8    3.69    2.06
  -1  -9   8   -0.36    2.10
   1  -9  -8   -1.73    1.70
  -1   9   8    2.96    2.13
   1   9  -8    1.06    2.00
   0  -9   8    2.12    2.21
   0  -9  -8    1.22    1.86
   0   9  -8    1.51    2.22
   0   9   8    2.32    2.27
  -1  -9  -8    5.59    2.15
   1  -9   8    4.57    2.10
  -1   9  -8    1.94    2.49
   1   9   8    3.85    2.63
  -2  -9  -8    1.72    1.90
   2  -9   8    1.52    1.77
  -2   9  -8    2.82    2.95
  -2   9  -8    1.20    1.02
   2   9   8    4.03    2.70
   3  -9   8    0.62    1.62
  -3  -9  -8    0.06    1.94
  -3   9  -8   -0.89    1.01
  -3   9  -8    2.11    3.19
   3   9   8   -5.48    2.52
   4  -9   8   16.69    2.88
  -4  -9  -8   14.18    2.96
  -4   9  -8   15.82    2.28
   4   9   8   11.51    3.71
  -4   9  -8   18.00    4.26
  -5  -9  -8    4.97    2.52
   5  -9   8    4.44    1.96
  -5   9  -8    4.61    1.54
   5   9   8    3.68    2.52
   5   9   8    6.56    3.54
  -5   9  -8    8.34    3.69
   6  -9   8    3.84    1.98
[truncated: 223,627 more chars]
